# Supplementary material for: Gut microbiota promotes host resistance to low-temperature stress by stimulating its arginine and proline metabolism pathway in adult Bactrocera dorsalis
Source: PLoS Pathog. 2020 Apr 15;16(4):e1008441. doi: 10.1371/journal.ppat.1008441 (PMC7185725; doi:10.1371/journal.ppat.1008441)
Supplement: S1 Data — (XLSX) [file ppat.1008441.s006.xlsx]

## Sheet: S1a all met. Con.vs.ABX
Dataset S1a. Raw data and and statistically analyzed Fold change of all metabolite abundance (peak heights for the quantification at the specific retention index) in the hemolymph of flies with conventional gut microbiota and ABX (without gut bacteria). Unidentified metabolites are designated as unidentified. Each column indicates one sample.
ID	Compound	Conventional 1	Conventional 2	Conventional 3	Conventional 4	Conventional 5	Conventional 6	ABX 1	ABX 2	ABX 3	ABX 4	ABX 5	ABX 6	FC	log2FC	Pvalue	ROC	lowROC	upROC	VIP
com_1	Glucopyranosiduronic acid	417.632	1918.85	626.38	4147.04	812.859	357.712	9.65758	14.4698	19.9536	7.94869	104.461	22.7197	46.2052	5.52998	3.07e-05	1	1	1	2.63567
com_2	Cyclopamine	3375.9	7124.96	5314.18	13286.1	13423.5	22405.8	143.57	53.4635	14.342	16.8974	1153.07	134.803	42.8261	5.42042	0.000384146	1	1	1	3.21438
com_3	L-proline	362.051	480.825	564.002	476.144	281.19	554.074	4.3887	17.4242	31.0163	9.00679	8.09215	8.66711	34.5859	5.11211	8.54e-06	1	1	1	2.52595
com_4	L-Histidine	4291.36	6234.02	3163.31	6822.83	4535.82	3936.45	142.78	120.082	93.0509	86.1986	277.096	219.865	30.8643	4.94787	1.93e-07	1	1	1	2.37743
com_5	Latanoprost	13505.6	27355.5	19838.9	48351.4	47453.3	79847	1202.44	642.671	362.142	251.589	6427.98	1932.36	21.8456	4.44927	0.000243841	1	1	1	2.40867
com_6	uridine	1163.56	937.766	1122.86	898.28	535.443	1920.22	7.90342	52.0124	61.421	15.951	3.94295	0	21.6952	4.4393	0.000866866	1	1	1	2.5155
com_7	Semilepidinoside A	2835.95	2106.94	2393.38	2396.89	1202.52	3547.05	34.9965	157.201	197.743	21.4231	0	39.6462	20.8079	4.37906	0.00024869	1	1	1	2.29891
com_8	glycerol	9933.69	4155.16	5152.32	4582.09	2802.28	18730	715.286	36.3253	1016.22	108.742	200.803	229.622	19.66	4.29719	0.000453546	1	1	1	2.24516
com_9	Alosetron	60.7886	5.41434	156.026	102.912	281.934	176.159	4.07055	16.9337	10.881	7.06744	2.09504	0.00205472	19.0801	4.254	0.0373379	0.916667	0.722222	1	2.62825
com_10	Carteolol	989.196	561.738	589.029	608.701	287.657	748.777	37.7101	22.5852	36.713	46.4132	21.0886	40.7226	18.443	4.205	1.59e-07	1	1	1	1.9653
com_11	1-(Isothiocyanatomethyl)-4-methoxybenzene	1925.55	1177.13	1609.13	1332.14	642.736	2766.6	60.6535	88.8938	86.9952	87.0031	58.1147	157.558	17.5315	4.13188	1.11e-06	1	1	1	1.92034
com_12	Ginsenoside III	1174.41	441.533	874.167	936.279	732.406	3228.18	27.7009	0	190.533	7.89414	95.0123	9.81747	17.2568	4.10909	0.000888691	1	1	1	2.20651
com_13	(S)-10-hydroxycamptothecin	397.556	268.511	212.13	312.167	188.783	475.288	6.22974	0	13.1034	20.6224	20.4357	15.4484	16.3544	4.03161	6.51e-06	1	1	1	1.95648
com_14	Methylarsonous acid	660.382	594.399	508.61	599.735	550.82	830.526	23.5395	37.034	76.78	4.4787	55.8984	32.89	16.2365	4.02117	0.000545998	1	1	1	2.0858
com_15	a-Eucaine	621.634	495.536	783.999	697.464	553.877	1272.45	26.3729	5.96247	10.3479	0	30.7617	8.03772	16.1942	4.01741	0.000743795	1	1	1	2.40312
com_16	unidentified	1031.84	2239.89	1129.51	5592.47	4021.09	4711.56	39.4066	4.37964	60.5508	4.88035	1050.04	62.8668	15.3228	3.9376	0.00268961	0.972222	0.833333	1	2.85433
com_17	(Z)-2-Butene-1,2,3-tricarboxylic acid	1157.65	721.39	962.154	588.034	474.529	1487.13	42.8844	119.412	90.7823	22.8863	36.9562	41.3053	15.2188	3.92778	7.42e-06	1	1	1	1.90928
com_18	Fumonisin FP3	417.112	400.634	282.833	303.877	95.7433	741.96	34.3439	38.6865	39.4078	7.36678	9.62744	22.6948	14.7387	3.88154	5.96e-05	1	1	1	1.85419
com_19	Chelerythrine	619.113	417.301	278.443	350.341	265.703	693.359	16.9861	20.2235	28.9538	44.0229	32.9945	58.8414	12.99	3.69933	1.45e-06	1	1	1	1.7572
com_20	Geraniol	995.48	1049.62	2345.56	968.483	1037.38	1179.02	164.037	138.743	136.355	73.9143	13.8078	56.673	12.9823	3.69847	0.000377402	1	1	1	1.87978
com_21	Pipemidic acid	12205.9	6464.5	8615.41	13237.5	8237.97	7810.76	146.01	466.346	842.028	147.603	2619	249.535	12.6544	3.66157	0.000825455	1	1	1	2.09133
com_22	2,6-Di-tert-butyl-4-ethylphenol	37282	23498.6	19068	33330	19140.6	62612.3	2291.39	1635.94	3563.76	1522.92	3591.96	2919.65	12.5555	3.65025	1.74e-06	1	1	1	1.69401
com_23	Fluocinolone Acetonide	3131.24	2547.8	1435.89	1737.43	1250.86	3099.6	173.017	130.119	454.262	44.2881	77.1248	229.13	11.9165	3.57489	0.000150132	1	1	1	1.825
com_24	Pyronaridine	193.901	32.9866	416.475	19.0865	581.229	435.114	26.4287	0	11.9538	0	7.42643	18.1494	11.8974	3.57258	0.0168507	0.888889	0.638889	1	1.38976
com_25	L-isoleucyl-L-proline	5727.19	17070.7	9674.37	23587.5	23639.4	33419.4	1152.34	465.27	425.817	372.132	5780.51	1439.63	11.7395	3.5533	0.000419885	0.972222	0.833333	1	1.94446
com_26	Murrastifoline F	975.174	847.368	667.132	773.468	260.89	1584.88	78.3375	126.112	121.573	67.8083	16.0383	29.7889	11.6202	3.53856	0.000154597	1	1	1	1.74314
com_27	Icosanoyl-CoA	1398.49	770.577	885.389	989.766	626.197	1678.81	37.9454	9.20124	52.824	0	6.2553	0	11.497	3.52319	0.00315824	1	1	1	2.14894
com_28	Tafluprost	387.629	135.787	181.278	188.471	297.242	1492.41	0	0	18.6148	7.71451	7.259	8.1795	11.2721	3.49468	0.00193859	1	1	1	1.82803
com_29	3-Hydroxy-7-oxociguatoxin	1864.29	1510.72	1048.08	1089.05	107.152	4764.03	26.8453	0	68.7065	15.1244	0	0	11.1131	3.47419	0.00733333	0.916667	0.722222	1	1.69537
com_30	unidentified	22835.5	12373.5	59151.2	36595	73896.9	76580.6	5400.54	5688.26	5453.77	1899.85	3048.28	4085.36	11.0038	3.45992	0.000156406	1	1	1	1.54954
com_31	Notoginsenoside R6	1035.86	558.935	798.125	1216.55	476.761	3539.42	117.002	28.575	366.402	70.5214	60.2824	61.0881	10.8339	3.43748	0.000317023	1	1	1	1.69819
com_32	Cinnavalininate	465.948	462.437	576.953	437.448	336.613	528.789	29.064	37.9128	133.608	14.2609	11.8818	32.7933	10.8206	3.43571	0.000433903	1	1	1	1.8474
com_33	Saponin D	1126.43	687.481	719.589	496.278	405.241	1388.53	64.84	38.3257	195.942	43.6425	54.1007	49.2975	10.8115	3.4345	1.58e-05	1	1	1	1.68382
com_34	HOMATROPINE	2855.19	2739.57	1998.01	2295.84	846.488	4034.31	312.295	51.1326	701.819	71.6266	1.83414	233.429	10.7638	3.42811	0.0112789	1	1	1	2.243
com_35	amaranthin	297.812	677.724	850.413	832.981	499.396	551.727	24.9318	122.171	31.1109	29.5961	0	39.1537	10.1758	3.34706	8.47e-05	1	1	1	1.69655
com_36	Acridine Orange	358.331	255.719	149.678	177.046	152.241	356.888	3.3398	5.24703	16.8318	5.44689	0	0	10.1294	3.34048	0.00175668	1	1	1	1.93454
com_37	Trp-Met-Lys	13662.1	7685.92	6966.85	6094.73	11504.6	10832.4	1058.9	556.49	2030.91	479.559	821.632	697.315	10.0529	3.32954	8.9e-06	1	1	1	1.62412
com_38	L-arginine	788.173	523.926	803.938	399.841	1014.87	829.157	61.4821	42.5224	111.744	20.3486	151.956	52.1996	9.9032	3.3079	0.000113717	1	1	1	1.66248
com_39	Prednisolone valerate acetate	1701.93	528.227	1560.82	618.999	2378.49	3029.34	337.908	71.8178	278.024	93.5261	121.318	110.589	9.69005	3.2765	0.000176688	1	1	1	1.53052
com_40	Cicloprofen	2308.77	2314.43	1881.79	1897.36	745.389	2590.49	228.781	39.9606	690.022	51.378	35.1593	167.86	9.67574	3.27437	0.00131125	1	1	1	1.90744
com_41	2-Propyl-4-pentenoic acid	85.9432	71.846	127.451	121.114	150.798	154.321	25.5483	3.06301	20.4147	0	8.14622	3.14586	9.64409	3.26964	0.000620554	1	1	1	1.72254
com_42	NAc-DNP-Cys	3626.81	1813.49	2061.52	2052.74	1126.71	2393.94	242.306	330.301	276.383	252.027	44.6382	248.325	9.37977	3.22955	0.000177174	1	1	1	1.58811
com_43	D-Psicose	255.666	309.624	482.172	121.076	344.01	930.507	0	0	0	19.5495	11.8424	22.4444	9.27627	3.21354	0.00035222	1	1	1	1.56136
com_44	(+)-Isomenthone	164.086	145.437	161.969	131.079	145.313	118.899	11.5813	14.1819	21.0316	0	15.6901	4.7653	9.11103	3.18761	0.000164873	1	1	1	1.58729
com_45	Urolithin A 3,8-O-diglucuronide	329.565	318.142	323.887	313.515	252.27	345.982	45.2847	61.9535	62.1763	2.80449	8.80319	27.072	9.05052	3.178	0.00338485	1	1	1	1.8029
com_46	4-[(2,4-Dihydroxyphenyl)azo]benzenesulfonic acid	485.654	256.682	244.45	376.603	261.945	420.055	58.8651	42.9288	27.3938	63.7701	14.0682	23.8189	8.86044	3.14738	4.43e-05	1	1	1	1.54673
com_47	Pipereicosalidine	278.513	143.827	242.786	93.2514	238.921	162.481	8.68869	6.37299	2.7103	2.6405	80.8073	0	8.85121	3.14588	0.00255219	1	1	1	1.988
com_48	Dodecanoic acid	34764.1	12500.3	29465.7	16802.1	20496	38456.7	1578.89	1021.46	3260.69	2970.22	6049.68	2441.44	8.80277	3.13796	4.48e-05	1	1	1	1.52975
com_49	Heptadecanal	1169.76	3066.05	2047.44	4177.15	4475.5	6355.87	397.968	268.012	263.827	299.682	857.985	412.969	8.5152	3.09004	7.28e-05	1	1	1	1.43454
com_50	3-Hydroxy-8'-apo-epsilon-caroten-8'-al	5077.85	3213.32	1791.04	2048.22	1866.1	5379.64	316.618	245.947	347.777	565.733	416.478	395.57	8.46814	3.08205	2.43e-05	1	1	1	1.402
com_51	Hyoscyamine	472.385	209.364	365.896	484.509	233.199	943.206	75.8889	4.31365	245.875	5.40998	0.920115	1.94479	8.10092	3.01809	0.00767491	0.944444	0.75	1	2.55147
com_52	unidentified	635.43	235.649	237.424	347.371	175.417	573.783	44.0781	72.0056	35.2967	74.3174	15.2392	35.3136	7.98215	2.99678	6.92e-05	1	1	1	1.42067
com_53	5'-Deoxy-5-fluorocytidine	299.434	127.237	173.037	224.006	112.103	219.216	4.86051	13.6761	12.5788	0	0	0	7.96106	2.99296	0.000585938	1	1	1	1.54205
com_54	Bepridil	604.38	639.667	1113.14	501.51	1654.36	1046.23	66.9291	68.5863	76.0819	34.9344	433.076	35.9107	7.76959	2.95784	0.000583252	1	1	1	1.64696
com_55	4-Trimethylammoniobutanal	465.693	617.148	646.065	3476.65	2136.51	2304.66	227.143	15.2006	8.61956	22.6236	814.638	181.483	7.5976	2.92554	0.00929932	0.916667	0.666667	1	1.994
com_56	2-Methyl-1-[2,4,6-trihydroxy-3-(3-methyl-2-butenyl)phenyl]-1-propanone	444.548	157.022	235.543	211.041	290.342	726.36	65.8068	12.5526	42.255	18.1674	107.469	26.8181	7.56165	2.9187	0.000464261	1	1	1	1.46095
com_57	unidentified	445.846	507.262	238.634	452.049	396.089	266.212	71.7137	114.786	74.3705	13.02	8.67222	32.7254	7.31425	2.87071	0.00205765	1	1	1	1.57961
com_58	unidentified	134.519	89.023	90.1184	55.3704	22.9634	127.484	4.15267	23.326	9.85703	4.38823	0	3.084	7.17261	2.8425	0.0011936	0.944444	0.75	1	1.48856
com_59	3'-Sialyllactosamine	500.856	350.728	543.831	156.915	309.141	379.037	72.6184	30.3858	147.074	11.0553	18.5476	36.5907	7.08411	2.82459	0.000998881	1	1	1	1.53206
com_60	3-Hydroxytetradecanedioic acid	784.106	474.142	1048.54	260.832	889.696	594.759	202.548	27.4981	237.382	37.7474	14.1396	56.1576	7.0413	2.81584	0.00227865	1	1	1	1.60021
com_61	4-deoxyphorbol 12-acetate 13-(2Z,4E,6E)-deca-2,4,6-trienoate	677.796	437.138	364.457	561.468	263.907	1136.92	73.0762	10.5942	80.1217	65.7127	203.154	67.0696	6.88711	2.7839	0.0016428	1	1	1	1.43815
com_62	m-Trigallic acid	360.463	564.266	253.426	449.401	474.746	353.739	53.4758	152.057	100.441	10.8603	3.86141	43.4451	6.74476	2.75377	0.00685627	1	1	1	1.67482
com_63	(3E)-5-(Dihydroxymethylene)-2-oxo-3-heptenedioic acid	84.4209	62.4873	67.8844	55.7918	47.3267	82.0476	3.36881	1.14955	5.0998	2.8271	0	6.39088	6.50568	2.7017	0.00303093	1	1	1	1.75145
com_64	Atorvastatin	2153.77	1344.6	1112.24	2059	840.595	3317.65	298.473	246.07	327.841	262.209	295.501	261.737	6.40008	2.67809	0.000255973	1	1	1	1.19561
com_65	Myriocin	6815.62	6434.18	7833	3858.7	11482.7	5096.88	996.632	781.896	1311.38	485.056	1912.27	1009.03	6.39154	2.67616	2.02e-05	1	1	1	1.28356
com_66	28-Glucosyloleanolic acid 3-arabinoside	333.687	183.394	498.249	205.849	565.294	229.685	81.2546	19.5344	30.0191	33.9041	114.716	39.6024	6.31964	2.65984	0.00024049	1	1	1	1.3262
com_67	hippeastrine	84.7881	38.9823	107.19	13.0133	102.093	34.7562	0.512116	0.743172	14.4082	0	0.0289727	0	6.02294	2.59047	0.0336655	0.916667	0.666667	1	2.16225
com_68	Methyl (9E)-9-octadecenoate	7073.51	7600.3	7554.87	39355.4	22900.5	25528.5	4206.76	737.004	1026	663.92	8492.85	3162.43	6.01527	2.58863	0.00422326	0.916667	0.722222	1	1.37205
com_69	Prephenic acid	196.601	208.161	214.149	212.172	163.752	348.239	28.7962	62.5248	52.2215	26.4111	17.8044	36.9884	5.97596	2.57917	3.28e-05	1	1	1	1.25553
com_70	Indoleacrylic acid	903.002	626.306	617.137	1259.91	1949.35	806.468	133.822	83.041	106.437	183.06	269.612	260.079	5.94776	2.57235	5.55e-05	1	1	1	1.2289
com_71	12-deoxyphorbol 20-acetate 13-(2-methylbutanoate)	27.7948	232.103	86.0736	357.811	335.148	447.558	19.6901	1.5187	0	4.55704	158.7	15.115	5.92082	2.5658	0.0166255	0.916667	0.722222	1	1.63614
com_72	Arachidonic acid	64236.8	54676.5	44716.6	46943.5	21432.1	124226	10375.4	7191.01	16594	6952.29	9224.89	9839.07	5.91975	2.56554	0.000246256	1	1	1	1.15363
com_73	DL-Nordihydroguaiaretic acid	1878.08	1185.68	1614.89	923.528	1255.08	1131.79	318.38	239.336	342.953	316.83	29.4582	171.635	5.63168	2.49357	0.00313722	1	1	1	1.31781
com_74	Thalsimine	947.655	476.803	1473.38	1557.8	2997.45	2318.95	309.886	281.897	326.38	137.766	425.824	259.001	5.61368	2.48895	0.000795609	1	1	1	1.10214
com_75	Spinacetin 3-gentiobioside	326.365	255.37	354.994	121.684	154.25	242.019	57.7722	16.4869	89.7902	5.11451	0	20.5114	5.5523	2.47309	0.00460172	1	1	1	1.38984
com_76	1,4-Dimethoxyglucobrassicin	331.232	137.715	174.073	207.054	62.3831	239.646	34.9783	36.9591	41.1425	24.9912	31.9657	39.2851	5.50398	2.46047	0.000639536	1	1	1	1.09239
com_77	L-ornithine	3202.75	2750.48	3340.65	2857.01	2892.12	4058.3	794.101	166.218	789.314	160.113	1059.37	549.91	5.42801	2.44042	0.00213619	1	1	1	1.30552
com_78	3'-Sialyllactosamine	661.694	412.704	464.878	520.375	387.002	899.67	70.8659	36.9019	221.534	71.1093	0	90.3682	5.39343	2.4312	0.000266523	1	1	1	1.22185
com_79	Mannitol 1-phosphate	134.753	190.452	97.5596	149.638	184.144	89.7881	25.1249	23.5732	50.4416	35.3667	19.3763	6.81885	5.2665	2.39685	0.000631433	1	1	1	1.21217
com_80	cis-13-Octadecenoic acid	704.346	1113.25	968.36	519.877	941.402	635.417	157.599	144.847	289.517	78.4917	170.77	90.915	5.23812	2.38905	5.01e-05	1	1	1	1.16497
com_81	(-)-Nopol	64.0523	62.2251	165.089	69.9098	194.835	104.567	8.44741	8.04954	48.3284	32.1459	15.1059	0	5.23453	2.38806	0.000812006	1	1	1	1.20571
com_82	Nonadecylic acid	145.201	100.214	304.053	192.362	270.228	203.083	26.625	0	63.6619	0	18.2952	4.65693	5.22154	2.38448	0.00448796	1	1	1	1.29297
com_83	10-Hydroxy-2,8-decadiene-4,6-diynoic acid	37.6411	82.4929	56.1373	40.8745	51.9362	26.0302	6.32558	9.44687	4.62056	14.3786	2.01126	0	5.15719	2.36659	0.00174016	1	1	1	1.25606
com_84	2,6-Di-tert-butyl-4-ethylphenol	1272.68	874.464	575.842	1302.03	700.383	2135.76	253.737	230.456	203.489	219.761	210.121	224.055	5.1141	2.35448	0.000447723	1	1	1	1.04499
com_85	2,5-Diethyl-3,6-dimethylpyrazine	2532	1857.46	1941.77	2026.41	2229.05	2742.69	203.399	28.7757	33.5107	50.6472	2161.15	146.266	5.08027	2.34491	0.0069188	0.916667	0.666667	1	1.9859
com_86	Strigolactone ABC-rings	2346.48	5483.31	1645.81	3913.08	3377.1	6432.71	633.925	711.134	680.418	616.626	996.807	999.601	5.00128	2.3223	0.000317578	1	1	1	1.03991
com_87	limonoic acid	224.04	224.864	188.597	176.22	121.074	195.026	45.1198	4.67737	96.6342	24.5213	24.3476	38.5261	4.83189	2.27259	0.00521165	1	1	1	1.28544
com_88	unidentified	889.593	848.564	1303.66	585.134	1468.32	881.294	133.924	49.4626	105.639	0	668.097	82.5767	4.82198	2.26963	0.00230339	0.972222	0.833333	1	1.31176
com_89	Dopexamine	5849.54	6906.54	7940.43	2758.63	8715.66	6163.5	1588.06	1045.43	2697.44	186.861	1021.47	1426.32	4.81249	2.26678	0.00350636	1	1	1	1.19741
com_90	Botrydial	3334.03	3081.71	3704.34	2873.46	3566.3	4657.34	907.816	405.182	904.903	357.915	1000.6	859.587	4.78295	2.2579	0.000135314	1	1	1	1.10806
com_91	4-Methoxybenzyl O-(2-sulfoglucoside)	392.599	272.605	205.947	314.599	266.795	295.409	52.4808	87.9607	57.8928	35.0382	62.678	73.1212	4.7348	2.2433	3.78e-06	1	1	1	1.07048
com_92	Epiafzelechin-(4beta->6)-epicatechin 3,3'-digallate	1954.5	1769.29	1298.18	2307.53	1626.17	2136.77	420.169	409.372	503.793	242.536	378.637	393.438	4.72432	2.24011	3.95e-07	1	1	1	1.05883
com_93	Tridecanal	231.21	389.039	273.931	236.113	247.642	150.47	50.5029	84.7418	57.4674	33.5215	60.832	37.9155	4.70306	2.2336	8.27e-06	1	1	1	1.05975
com_94	Isometheptene	1833.3	1705.63	1530.64	1336.3	1060.21	3175.91	334.457	257.697	431.617	426.412	609.46	203.526	4.70225	2.23335	3.73e-05	1	1	1	1.05365
com_95	Butalamine	770.789	434.39	803.583	1098.88	892.353	893.746	440.133	149.9	138.902	115.523	74.3847	122.984	4.69727	2.23182	0.000338663	0.972222	0.859722	1	1.14403
com_96	Cinnzeylanine	4253.05	4072.08	3220.54	3541.38	1560.02	6044.29	1021.06	273.144	1307.26	791.193	622.042	823.353	4.69018	2.22964	0.000305897	1	1	1	1.07213
com_97	Methyl 6-O-digalloyl-beta-D-glucopyranoside	156.718	142.053	109.053	58.7048	24.6678	56.8034	5.06003	3.85819	8.12944	11.4249	0	0	4.58733	2.19766	0.00751053	0.944444	0.75	1	1.23442
com_98	Norerythrostachaldine	391.864	478.231	244.374	243.275	205.021	465.618	42.2238	30.8128	52.8305	19.7349	239.604	58.8164	4.5682	2.19163	0.00206111	0.972222	0.833333	1	1.23757
com_99	Vescalin	88.3784	121.659	97.7054	143.064	116.084	74.4187	51.4309	32.2918	25.3741	5.851	14.6264	12.4993	4.51392	2.17438	0.00211649	1	1	1	1.16296
com_100	Dihydrogranaticin	595.295	770.766	595.713	775.386	554.915	618.041	158.239	177.041	161.817	98.3797	125.983	146.412	4.50542	2.17166	2.1e-07	1	1	1	1.02929
com_101	(1S,2S,4R)-p-Menth-8-ene-1,2,10-triol 2-glucoside	2536.87	1623.25	3097.34	683.532	3827.02	1493.86	432.463	284.045	1294.24	91.3403	559.827	338.698	4.41972	2.14396	0.00460588	0.972222	0.833333	1	1.11053
com_102	13'-Hydroxy-gamma-tocotrienol	727.158	609.166	263.275	412.209	263.174	745.899	27.4949	88.5927	267.484	87.9281	169.421	52.1575	4.35865	2.12388	0.00267605	0.944444	0.777778	1	1.12015
com_103	AminoDHQ	20.8568	118.428	26.8719	29.1677	16.9448	16.2828	1.33766	0.743775	2.35202	0	6.29595	0	4.27738	2.09673	0.0219203	0.861111	0.583333	1	1.30644
com_104	Dehydroisochalciporone	925.517	3839.24	1716.45	5397.28	5157.26	7223.66	581.682	298.338	291.107	200.089	3509.14	809.854	4.26336	2.09199	0.00827633	0.944444	0.75	1	1.22596
com_105	Idebenone	5638.88	4348.09	5326.34	4843.09	4453.67	7276.14	1467.24	746.875	1810.31	690.559	1415.88	1504.41	4.17617	2.06218	7.81e-05	1	1	1	1.00326
com_106	(1beta,2beta)-1-Hydroxy-7-methoxycrinan-2-yl acetate	220.479	169.339	268.807	66.1334	244.322	107.112	16.1623	15.8099	122.233	8.56301	17.7387	0	4.15613	2.05524	0.00650857	0.916667	0.694444	1	1.21798
com_107	Filfiline	660.955	471.451	925.649	756.79	1341.1	1300.01	214.767	108.847	170.296	119.964	561.395	141.566	4.14324	2.05076	0.000617324	0.972222	0.833333	1	1.04684
com_108	1-Oxo-1H-2-benzopyran-3-carboxaldehyde	63.229	87.5796	69.4088	39.3083	70.8072	47.9581	23.3529	14.7291	35.3338	1.85374	3.88484	12.8662	4.11094	2.03947	0.0100982	1	1	1	1.21727
com_109	12(S)-Hydroxy-16-heptadecynoic acid	159.749	287.689	211.665	785.782	849.284	741.474	48.7847	12.9021	43.0882	34.1263	557.912	96.7856	3.82516	1.93552	0.0126749	0.916667	0.666667	1	1.31979
com_110	putrescine	1698.2	1337.15	1202.41	1180.4	1201.72	1642.99	543.846	57.9886	581.01	276.947	268.268	476.151	3.74868	1.90638	0.00676623	1	1	1	1.04094
com_111	Betamethasone butyrate propionate (JAN)	195.683	807.6	447.594	1362.98	1150.44	1622.55	169.409	4.16504	0	4.88815	1346.4	153.307	3.05452	1.61095	0.0496803	0.888889	0.666667	1	1.62926
com_112	Epigallocatechin-(4beta->8)-epicatechin-3-O-gallate ester	43.2871	110.679	103.992	126.835	76.8046	135.496	0	6.43293	4.41083	5.77883	0	0	2.96987	1.5704	0.0205237	0.888889	0.583333	1	1.20751
com_113	Cavipetin B	391.813	125.257	187.73	108.605	249.523	214.688	4.79548	10.8777	15.5133	31.5259	359.205	29.7805	2.82848	1.50003	0.0180937	0.861111	0.583333	1	1.38876
com_114	4-Trimethylammoniobutanoic acid	8556	6650.86	5639.91	7164.78	4315.14	7134.53	2088.46	2647.81	2545.7	1869.48	2773.99	2111.39	2.81126	1.49122	1.3e-05	1	1	1	0.694868
com_115	3-hydroxypristanic acid	1316.57	593.853	2301.15	2030.95	2232.93	994.285	263.117	83.2868	42.3975	5.2458	2633.85	365.428	2.7907	1.48063	0.0384807	0.833333	0.5	1	1.64126
com_116	Dihydroceramide	482.237	430.642	886.916	1069.37	1520.06	610.724	245.232	128.938	25.7752	80.9143	1028.81	296.82	2.76777	1.46872	0.0301819	0.888889	0.622917	1	1.08025
com_117	Perindoprilat glucuronide	552.984	1078.39	800.748	1639.88	1323.31	1913	239.546	126.282	150.583	52.0348	2030.88	575.314	2.30209	1.20295	0.0363913	0.805556	0.5	1	1.01604
com_118	Glutamyl-Valine	100.177	287.496	149.5	404.407	440.398	529.121	13.9954	5.50172	1.29398	0	779.038	44.6378	2.17985	1.12423	0.0351294	0.833333	0.5	1	1.78325
com_119	({[(3aS,4R,10aS)-2-Amino-5,10,10-trihydroxy-6-imino-3a,4,5,6,9,10-hexahydro-1H,8H-pyrrolo[1,2-c]purin-4-yl]methoxy}carbonyl)sulfamic acid	526.901	561.5	472.651	503.966	387.704	553.104	240.382	303.597	348.027	184.011	198.261	230.149	1.99799	0.998548	0.000281451	1	1	1	0.484865
com_120	Ambenonium	455.577	288.943	428.691	332.993	631.925	507.617	186.67	186.753	238.088	302.558	229.226	189.757	1.98473	0.988942	0.00106992	0.972222	0.874306	1	0.455331
com_121	Malonoben	3041.06	1939.42	1947.39	2296.43	1781.29	2831.17	1123.28	691.923	1796.62	1165.96	1179.78	1052.95	1.97372	0.980914	0.00134388	0.972222	0.888889	1	0.477628
com_122	54-Deoxyciguatoxin	284.007	349.69	350.984	332.552	399.486	383.941	175.506	127.97	239.615	181.968	196.527	143.24	1.97277	0.980223	0.000189679	1	1	1	0.472213
com_123	Fluocinolone Acetonide	203.443	122.252	190.124	86.2433	218.011	134.102	94.6056	49.507	124.651	47.1448	91.7181	76.6233	1.97042	0.978504	0.00967098	0.888889	0.638889	1	0.466752
com_124	millettone	16.548	86.4808	92.1428	680.251	1290.64	235.054	63.1842	35.822	82.4938	23.7057	821.855	197.683	1.96051	0.971227	0.482857	0.666667	0.333333	1	0.527633
com_125	10-Hydroxy-2,8-decadiene-4,6-diynoic acid	740.252	786.846	769.647	479.824	680.592	657.965	394.537	350.299	529.145	132.274	288.273	416.805	1.94907	0.962782	0.0116306	0.972222	0.833333	1	0.501627
com_126	(2alpha,3alpha,5alpha,22R,23R)-2,3,22,23-Tetrahydroxy-25-methylergost-24(28)en-6-one	56.752	11.3904	61.9499	29.4964	185.179	50.8616	74.3525	25.92	6.89259	4.76539	60.576	30.6121	1.94777	0.961825	0.230941	0.666667	0.361111	0.972222	0.540657
com_127	Physagulin F	1478.76	1116.97	1640.08	750.592	2147.2	1418.76	516.502	515.379	652.989	359.646	1684.17	667.834	1.94526	0.95996	0.0183045	0.861111	0.583333	1	0.510428
com_128	2,4-Dodecadienoic acid pyrrolidide	8547.4	13957.2	10276.2	9911.94	9716.12	5404.63	3981.69	7605.85	5141.09	4543.63	4576.5	4168.13	1.92603	0.945631	0.00271725	0.972222	0.833333	1	0.439704
com_129	Decanal	10103	5910.31	7274.12	8002.13	8919.53	25735.5	4870.55	4624.11	7217.49	4026.22	7446.33	6093.22	1.92382	0.943975	0.0502761	0.888889	0.611111	1	0.3801
com_130	LysoPE(0:0/20:0)	2077.51	1445.88	1261.69	1442.06	1355.77	2387.87	1167.02	477.861	1047.07	869.335	708.442	925.243	1.91931	0.940588	0.00301753	1	1	1	0.451755
com_131	6''-Acetylapiin	2369.55	2074.84	1998.72	2241.12	1750.57	2529.52	1269.72	1284.1	1083.21	823.475	1168.94	1126.95	1.91882	0.940219	2.15e-05	1	1	1	0.445328
com_132	3-(9-(5-(1,4-Dihydroxy-4-(5-(1-hydroxyundecyl)tetrahydro-2-furanyl)butyl)tetrahydro-2-furanyl)-2-hydroxynonyl)-5-methyl-2(5H)-furanone	9101.1	8308.56	10195.9	7617.8	2728.47	5593.96	1481.13	4904.51	8545.25	2153.18	3630.71	1995.09	1.91748	0.939215	0.0484591	0.833333	0.527778	1	0.535181
com_133	(17beta)-4,4-Difluoro-17-hydroxy-17-methylandrost-5-en-3-one	1739.72	1512.07	1677.4	1812.43	1618.16	2166.7	967.575	378.766	1146.09	671.506	1268.5	1060.09	1.91651	0.938482	0.0103793	1	1	1	0.487303
com_134	MG(0:0/16:1(9Z)/0:0)	974.234	1430.25	1320.46	1212.36	949.474	1193.18	482.744	566.151	1098.19	363.421	662.932	524.995	1.91432	0.936828	0.00406519	0.944444	0.763194	1	0.477298
com_135	guattegaumerine	42428	27120.1	38278.7	23760	32667.3	41073.3	17753.5	15339	21420.7	20553.7	14303.4	18326.8	1.90653	0.930948	0.000443816	1	1	1	0.430932
com_136	2-(3-CARBOXYPROPIONYL)-6-HYDROXY-CYCLOHEXA-2,4-DIENE CARBOXYLIC ACID	223.458	389.58	200.704	133.066	172.695	171.539	112.075	149.841	147.631	95.5799	92.0527	79.9896	1.90653	0.930948	0.00849028	0.944444	0.75	1	0.416536
com_137	Bracteoline	554.188	359.124	419.545	430.265	364.698	592.878	297.854	281.427	257.989	204.367	117.436	268.448	1.90589	0.930465	0.00361121	1	1	1	0.458592
com_138	3S6OA3M74Z	69.2493	86.4923	217.377	600.958	681.762	532.313	64.196	57.7241	40.8994	12.9558	842.39	132.381	1.90184	0.927393	0.12322	0.777778	0.429861	1	0.835375
com_139	2-Methoxyhexadecanoic acid	344.072	737.547	943.92	2739.63	2691.24	2279.65	673.51	462.777	560.158	638.633	1804.42	1006.91	1.89182	0.919772	0.247861	0.722222	0.359722	1	0.373505
com_140	Cinncassiol D2 glucoside	785.953	616.367	886.636	948.035	1126.78	1089.41	550.871	518.121	611.258	449.227	285.324	474.27	1.88752	0.916492	0.00119532	1	1	1	0.436407
com_141	13,14-Dihydroprostaglandin F1.alpha.	183.958	107.384	190.362	212.2	258.652	162.154	87.2739	77.6769	50.4606	26.5377	278.94	70.3629	1.88534	0.914824	0.0391777	0.833333	0.5	1	0.59839
com_142	Gentamicin	75.597	43.5495	59.9252	93.9489	263.531	102.635	40.8462	23.3464	27.3401	114.864	85.624	47.535	1.88242	0.912589	0.114654	0.75	0.429861	1	0.458931
com_143	2-Amino-4-{6-[(3-methyl-2-buten-1-yl)amino]-3H-purin-3-yl}butanoic acid	185.907	137.39	224.863	55.8702	171.997	149.767	53.7958	109.433	109.992	78.1245	45.0626	95.5937	1.88169	0.912028	0.0385979	0.888889	0.666667	1	0.412505
com_144	Allylestrenol	2093.92	1642.47	2047.8	2076.63	1798.51	2233.1	1312.29	969.589	2066.95	598.959	678.015	704.883	1.87854	0.909611	0.0122215	0.916667	0.666667	1	0.501213
com_145	.gamma.-Butyrobetaine-d9, methyl ester	512.621	1157.98	625.447	613.873	483.791	193.743	232.109	675.19	304.189	315.055	199.793	188.975	1.87304	0.905384	0.0761381	0.75	0.416667	1	0.414813
com_146	(+-)-5-[3-(tert-butylamino)-2-hydroxypropoxy]-1,2,3,4-tetrahydro-1-naphthol	769.659	1105.76	838.352	822.06	779.235	442.826	336.035	588.451	468.076	399.735	378.233	369.815	1.87293	0.905297	0.00265578	0.944444	0.75	1	0.417076
com_147	Pretetramid	509.273	468.51	402.161	312.997	319.092	428.443	310.735	254.675	241.876	194.496	140.819	161.587	1.87126	0.904011	0.0018152	1	1	1	0.441386
com_148	T9680JD4IY	111.409	92.3012	98.6686	60.8975	100.034	83.3181	52.024	34.5876	81.8388	12.2877	54.2701	57.3676	1.86961	0.902736	0.0381677	0.972222	0.833333	1	0.513397
com_149	1,2-Ditetradecanoyl-sn-glycero-3-phosphate	1201.65	1037.07	1098.84	693.984	804.897	1162.54	227.3	75.7944	1444.68	225.292	1016.9	219.111	1.86938	0.902558	0.0588394	0.777778	0.444444	1	0.749164
com_150	AJ0QU2286V	1895.35	2374.92	1195.32	5540.85	3758.86	3059.77	1590.8	1553.51	1429.77	1401.62	2088.26	1488.28	1.86606	0.899996	0.0653033	0.805556	0.457639	1	0.357095
com_151	Deferitrin	131.598	150.553	78.279	88.1138	56.1054	75.0453	28.344	36.4025	87.8457	88.2027	0	16.2228	1.8643	0.898632	0.0467762	0.805556	0.444444	1	0.50337
com_152	Chlormequat-d9	370.793	419.02	378.382	415.388	237.75	264.396	168.101	297.767	191.18	61.1953	268.984	134.904	1.85872	0.89431	0.0270137	0.888889	0.666667	1	0.485702
com_153	3-(10,11-Dihydro-5H-dibenzo[a,d][7]annulen-5-yloxy)-8-methyl-8-azabicyclo[3.2.1]octane	3588.16	2253.9	3424.7	2375.87	2428.79	5482.66	804.34	933.827	2575.03	1181.79	3876.44	1154.35	1.85773	0.893542	0.034371	0.777778	0.472222	1	0.508796
com_154	Kynurenine, butyl ester	43.5636	46.586	77.8432	62.6579	104.67	85.4378	51.3677	18.6043	13.2239	100.345	34.9933	9.21071	1.8475	0.885576	0.0591305	0.805556	0.5	1	0.627103
com_155	2-Butyl-4-chloro-1-(2-nitrobenzyl)imidazole-5-acetic acid	403.055	271.91	401.443	210.424	300.995	290.346	177.394	153.853	218.733	254.988	46.977	164.859	1.84713	0.885287	0.0343527	0.944444	0.777778	1	0.480111
com_156	DG(14:1(9Z)/16:0/0:0)	131630	107478	97171.4	82562.6	48286.3	193201	41502.4	57261.3	112054	42701.9	53949.1	50106.1	1.84669	0.88494	0.0356172	0.805556	0.5	1	0.429561
com_157	Decanoic acid	193.909	166.755	95.5019	353.769	145.4	112.148	66.5824	60.7026	54.275	67.1418	242.499	88.5636	1.84124	0.880675	0.0462109	0.861111	0.526389	1	0.464121
com_158	O-Carbamoyl-deacetylcephalosporin C	16.9278	64.3899	53.9654	77.5997	39.0238	43.2114	24.3679	38.5943	49.8927	12.7427	30.4466	6.37593	1.817	0.861561	0.100422	0.833333	0.527778	1	0.476021
com_159	1,3-Diaminopropane	136.18	193.156	164.762	110.737	179.413	136.374	83.2789	76.1888	111.186	67.3942	77.8418	91.0167	1.81616	0.860889	0.000349687	0.972222	0.833333	1	0.402852
com_160	Butylate	914.494	620.463	1086.56	523.025	1094.38	1176.62	827.928	480.368	493.782	348.256	384.659	448.193	1.81535	0.860249	0.0094068	0.944444	0.777778	1	0.403388
com_161	Cinegalline	1768.07	1903.08	1803.67	1204.49	1538.06	1485.63	1067.48	859.001	1347.49	239.67	836.013	997.354	1.81466	0.859701	0.0362572	0.972222	0.833333	1	0.479614
com_162	5,6-Dihydroxy-3-methyl-2(1H)-quinolinone	340.983	297.043	289.191	320.874	209.953	379.861	236.709	237.677	78.2416	239.839	104.394	123.149	1.80185	0.849479	0.0196799	0.916667	0.722222	1	0.454769
com_163	N1,N12-Diacetylspermine	52575.7	42427.8	43358.7	47578.5	16055.8	61215.6	14201	22680.5	50767.8	18027	21600.7	18848.8	1.80127	0.849015	0.0447441	0.777778	0.457639	1	0.443332
com_164	Ipomeatetrahydrofuran	396.445	357.594	927.81	425.445	967.721	406.732	272.839	159.049	301.763	345.029	558.141	297.908	1.7996	0.84768	0.0471328	0.888889	0.666667	1	0.399212
com_165	Imazethapyr	7709.02	4788.46	7273.72	4095.98	6716.9	6571.01	3528.34	2871.23	3996.11	3931.4	2842.24	3510.29	1.7967	0.845351	0.00135169	1	1	1	0.387353
com_166	flumioxazin	2282.58	2336.24	1732.03	2004.57	1552.44	2166.5	907.59	1247.41	1221.28	949.669	1081.73	1324.99	1.7934	0.842697	8.36e-05	1	1	1	0.396711
com_167	prilocaine	92.9143	140.311	64.9944	62.3186	85.8175	70.143	9.86144	97.9392	121.308	13.8365	43.8535	3.20598	1.781	0.832687	0.0929992	0.722222	0.333333	1	0.831844
com_168	Hexetidine	12925.7	9400.61	10096.7	9099.64	9941.05	35048.2	7386.8	7405.24	8617.25	8036.1	8105.54	9034.76	1.7806	0.832367	0.092492	1	1	1	0.30708
com_169	1-Hexadecanoyl-sn-glycero-3-phosphoserine	7394.43	6971.36	5671.69	4961.25	4811.55	6931.59	3379.6	2936.67	5180.9	2389.96	3114.23	3646.56	1.77945	0.831428	0.00136877	0.944444	0.777778	1	0.405408
com_170	N-Palmitoylsphingosine	22869.4	18802.3	18505.2	16432.6	8094.2	29330.2	6706.92	9844.49	18514.8	7171.53	12261	9634.76	1.77807	0.830314	0.0362044	0.833333	0.555556	1	0.409056
com_171	2,4,6-triaminotoluene	6904.44	5002.44	4351.82	5084.87	3827.94	4178.51	2599.22	2852.61	3702.41	2380.1	2033.9	2943.8	1.77749	0.829843	0.00070355	1	1	1	0.392398
com_172	Acetyllycopsamine	3183.82	4403.51	4120.18	14623.3	12862.8	7922.15	7450.46	3849.91	3031.62	3427.16	4213.2	4539.09	1.77718	0.829593	0.16065	0.722222	0.416667	1	0.327599
com_173	dihydrostreptomycin 3'alpha,6-bisphosphate	999.995	938.277	828.303	783.979	689.521	854.157	501.517	567.523	687.898	396.846	386.016	334.639	1.77225	0.825584	0.00169142	1	1	1	0.408661
com_174	16beta-Methyl-D-homo-17a-oxa-5alpha-androstane-3,17-dione	693.48	343.619	556.641	337.477	591.975	216.092	168.185	152.087	393.527	221.458	435.018	176.258	1.77124	0.824762	0.0473245	0.805556	0.527778	1	0.398157
com_175	9-Hexadecenoylcholine	3686.72	3217.97	3556.08	3826.67	2828.34	6961.32	1883.97	1052.38	3420.83	2736.43	1654.47	2899.35	1.76422	0.819031	0.0236845	0.916667	0.707639	1	0.409094
com_176	9,12,13-TriHOME	622.547	770.464	798.525	663.875	525.103	618.231	311.086	266.624	704.98	218.582	402.851	385.31	1.74661	0.804557	0.0115539	0.888889	0.622917	1	0.424759
com_177	2,6(1H,3H)-Pyridinedione, 3-(1,6-dihydro-5-hydroxy-2,6-dioxo-3(2H)-pyridinylidene)-5-hydroxy-	271.074	408.134	188.553	150.557	141.982	145.573	112.066	158.009	208.059	109.391	50.205	113.17	1.73908	0.798325	0.0589608	0.805556	0.444444	1	0.384121
com_178	Arachidonoyl-N-methyl amide	81.2597	130.038	87.6162	140.067	138.327	64.2947	49.3146	114.938	64.0448	37.2762	69.2336	34.697	1.73639	0.796089	0.0267173	0.888889	0.666667	1	0.407138
com_179	actodigin	3261.17	1690.24	2973.86	1502.54	3055.48	2726.46	1924.13	1009	1796.32	1400.44	1237.17	1398.49	1.73517	0.795081	0.0111476	0.888889	0.666667	1	0.361487
com_180	Licorice glycoside E	630.092	568.719	560.04	418.886	413.823	330.357	270.904	221.692	608.539	138.829	107.655	337.32	1.73414	0.794219	0.042428	0.833333	0.540972	1	0.474846
com_181	Theadibenzotropolone A	62.9843	142.487	202.007	245.075	104.549	135.812	75.4972	114.062	147.022	40.3527	61.1641	81.4356	1.71868	0.781302	0.0769057	0.777778	0.444444	1	0.365505
com_182	Kaempferol 3-sophoroside 7-glucuronide	509.035	628.838	387.021	444.566	364.932	474.946	274.603	230.799	370.813	237.429	193.716	332.007	1.71367	0.777091	0.00174822	0.972222	0.888889	1	0.37272
com_183	Incyclinide	1015.14	708.382	732.485	1448.8	1090.46	1177.37	1320.72	266.47	260.976	222.93	585.005	964.911	1.70467	0.769493	0.0631105	0.805556	0.540972	1	0.507795
com_184	Dehydrospermidine	1902.21	9423.87	1478.02	2138.5	1761.75	2561.79	1741.75	1309.87	1948.15	2371.38	1707.87	2233.41	1.70309	0.768159	0.325417	0.638889	0.305556	0.916667	0.213543
com_185	(4-bromophenylsulfanyl)pyruvic acid	362.2	1550.4	427.527	474.467	1092.02	1305.81	643.988	587.618	816.871	57.7473	369.88	589.659	1.70021	0.76571	0.225902	0.638889	0.305556	0.916667	0.423606
com_186	VES	2557.59	1919.32	2657.21	1493.99	2382.07	3925.77	1184.38	978.424	1200.46	1344.89	2674.5	1434.82	1.6939	0.760352	0.0196779	0.861111	0.583333	1	0.366488
com_187	SAE475O6E4	1539.18	1073.43	1151.38	935.863	1290.4	1340.1	649.658	541.594	631.205	867.972	1064.38	610.882	1.67908	0.747674	0.00225247	0.972222	0.833333	1	0.363432
com_188	(5beta)-Pregnan-21-al	20.1863	54.5463	69.257	261.665	219.124	179.903	101.762	66.399	11.4895	10.6466	248.711	40.7008	1.67744	0.74626	0.271514	0.694444	0.361111	0.972222	0.564862
com_189	DOPA sulfate	632.736	449.959	421.338	480.537	303.175	301.925	296.034	342.143	321.048	284.529	81.6286	219.256	1.67655	0.7455	0.0506796	0.888889	0.666667	1	0.396801
com_190	Ibuprofen sodium	85.6542	44.7084	60.6122	45.4766	177.432	68.4365	43.2063	46.3712	61.7765	82.9458	19.3854	34.374	1.67438	0.743625	0.125842	0.75	0.388889	1	0.333407
com_191	Glutamyl-Gamma-glutamate	695.193	700.636	570.12	611.234	225.882	762.466	279.686	162.873	348.181	196.691	715.816	427.153	1.67364	0.742992	0.0757915	0.777778	0.470833	1	0.392334
com_192	4-Trimethylammoniobutanal	6.50719	61.5825	17.2514	21.1371	7.96497	0	9.20495	52.1194	6.16047	2.78719	4.94442	1.3554	1.67242	0.741938	0.153954	0.805556	0.5	1	0.641314
com_193	7-Hydroxy-2-methyl-4-oxo-4H-1-benzopyran-5-carboxylic acid 7-glucoside	259.586	281.373	261.739	204.359	232.584	258.583	140.194	172.443	248.51	46.5952	142.199	147.238	1.66993	0.739785	0.0430438	0.944444	0.777778	1	0.423132
com_194	N8-Acetylspermidine	74.2066	225.336	85.2509	179.448	14.871	1.66874	14.9142	254.806	30.4915	2.54479	23.0464	24.9177	1.65597	0.727673	0.547488	0.583333	0.222222	1	0.410444
com_195	Herniarin	277.335	286.073	229.994	180.958	91.3453	234.02	88.5103	95.5907	106.599	147.939	0	0	1.65562	0.727371	0.0511615	0.833333	0.555556	1	0.326817
com_196	Gly-Ser-Arg	10074.5	6396.93	8662.91	5520.96	7606.11	8532.02	4688.34	3813.94	6859.73	3806.68	3771.64	5328.38	1.65531	0.7271	0.00340922	0.944444	0.75	1	0.349465
com_197	2495	9.57575	26.2932	18.7204	22.9894	73.1806	7.56865	0	2.96433	5.0351	0	3.21439	2.72811	1.65461	0.726488	0.169934	0.722222	0.333333	1	0.698433
com_198	(+)-AS 115	261.818	150.231	217.182	235.161	200.48	295.813	175.362	135.978	182.747	140.89	69.0862	119.117	1.65296	0.725052	0.0144149	0.944444	0.777778	1	0.364222
com_199	922SI67369	2908.37	2583.19	1559.33	1771.7	814.684	2516.71	1026.04	1232.34	1474.46	1059.47	1481.97	1080.38	1.65256	0.724701	0.0765773	0.833333	0.5	1	0.311369
com_200	4K0M952561	0	17.3357	18.1526	27.9806	8.48366	6.32809	23.9034	10.1558	0	17.1816	34.9936	12.9153	1.65236	0.724527	0.906323	0.555556	0.166667	0.888889	0.27363
com_201	dipotassium 5,11-dioxo-2,6,8,12,13,14-hexaoxa-1,7-distibatricyclo[8.2.1.1~4,7~]tetradecane-3,9-dicarboxylate trihydrate	1160.22	1296.38	915.971	1108.32	1076.61	1039.88	635.734	739.161	937.276	508.625	577.735	598.362	1.65063	0.723015	0.000977643	0.972222	0.833333	1	0.351195
com_202	Chlormequat-d9	2017.16	2406.5	1806.94	2279.9	1040.49	668.335	870.82	2053.98	935.411	331.674	1106.74	896.596	1.64955	0.722072	0.121531	0.75	0.444444	1	0.365797
com_203	Quinclorac	28.4972	33.3618	29.4741	20.3638	22.3387	26.4739	15.3134	15.3402	27.3729	9.1958	17.04	13.0801	1.64892	0.721521	0.0118356	0.916667	0.666667	1	0.371446
com_204	CD 1790	1611.74	1545.46	1606.11	974.15	1440.78	1147.47	857.387	565.519	1415.96	440.054	977.779	792.534	1.64891	0.721511	0.0205443	0.916667	0.694444	1	0.376416
com_205	Betaine aldehyde cation	12.6132	75.377	33.9247	31.6667	15.4524	0	19.3243	61.1432	16.3162	9.3847	6.41966	3.9503	1.64248	0.715872	0.160608	0.75	0.429861	1	0.493045
com_206	Dodecanoylcarnitine	3721.98	2670.06	3190.59	3242.18	2700.06	3990.46	2089.78	1075.74	2382.49	1780.14	2311.42	2342.03	1.62878	0.703789	0.00748101	1	1	1	0.348008
com_207	Bisindolylmaleimide IV	215.9	151.065	230.827	100.229	193.943	137.775	31.7496	137.543	167.701	81.9278	82.2479	131.166	1.62847	0.703517	0.0744682	0.861111	0.652083	1	0.390521
com_208	Palmitic amide	573.252	756.779	647.792	556.654	649.571	410.378	371.168	490.809	378.124	341.835	327.017	299.991	1.62721	0.702404	0.00146174	0.972222	0.859722	1	0.329526
com_209	1-(beta-D-Ribofuranosyl)-1,2-dihydropyrimidine	158.11	124.393	138.866	71.2531	159.971	102.894	95.3607	70.4661	152.766	23.8957	54.5083	67.5725	1.62621	0.701514	0.0711704	0.861111	0.596528	1	0.409181
com_210	(3E,5S,6S,7S,9R,11E,13E,15S,16R)-16-Ethyl-5,7,9,15-tetramethyl-2,10-dioxooxacyclohexadeca-3,11,13-trien-6-yl 3,4,6-trideoxy-3-(dimethylamino)-beta-D-xylo-hexopyranoside	129.707	249.798	609.559	1273.11	1081.38	694.407	283.207	251.417	243.246	211.512	1058.4	456.109	1.61267	0.689452	0.391083	0.666667	0.333333	0.972222	0.315755
com_211	Cucurbitacin B	40803.4	27922.9	40609.5	21497.4	37964	29431.8	21288.4	16987.1	30447.6	16370.6	16419.6	22283.5	1.60124	0.679193	0.00863429	0.888889	0.666667	1	0.320656
com_212	Cerulenin	1134.73	1564.17	884.073	3040.22	2657.68	1943.58	1398.49	1188.81	1036.2	1118.08	1300.39	1008.98	1.59191	0.670757	0.113106	0.75	0.388889	1	0.266923
com_213	20a-Dihydroprogesterone	104.245	205.392	111.281	990.684	680.702	490.507	338.446	71.6517	77.0884	46.7262	904.993	185.025	1.59047	0.669453	0.295875	0.722222	0.388889	0.972222	0.490251
com_214	Japonine	760.179	642.277	649.342	268.036	340.551	161.988	224.744	618.434	87.6679	623.137	16.4466	204.266	1.59034	0.669338	0.198994	0.777778	0.429861	1	0.593659
com_215	2,4-Dimethyl-5-pentylthiazole	6252.71	3476.84	6207.8	3782.11	6018.71	7988.88	4554.63	2886.9	3032.58	4420.05	2840.43	3478.7	1.5899	0.668937	0.0220875	0.861111	0.596528	1	0.299607
com_216	Dihydroceramide	8750.06	14909.2	9521.55	11587.9	4512.55	3918.57	2237.22	14465.6	6920.26	1698.83	4020.88	4158.11	1.58801	0.667221	0.143197	0.75	0.416667	1	0.422128
com_217	Bethanidine	2923.77	3338.67	3211.01	3295.81	2670.23	4027.66	1921.17	1637.66	1694.88	1500	3442.04	2103.6	1.58278	0.66246	0.00798547	0.861111	0.583333	1	0.335006
com_218	N-Undecanoylglycine	584.272	497.711	556.821	356.25	458.257	518.292	317.313	267.621	549.839	186.137	239.082	318.764	1.58169	0.661464	0.0178223	0.888889	0.666667	1	0.349331
com_219	1-(2-Deoxy-5-O-phosphono-beta-D-erythro-pentofuranosyl)-1,2-dihydropyrimidine	523.511	723.701	328.414	461.343	491.799	270.876	323.128	371.048	351.425	270.81	198.951	256.359	1.58018	0.660092	0.0346647	0.861111	0.596528	1	0.292334
com_220	alpha-fluoro-beta-ureidopropionic acid	46.9294	46.5804	46.1734	34.085	47.0366	67.7172	28.688	29.569	26.4648	17.5909	40.5225	39.8359	1.57946	0.659432	0.0129732	0.944444	0.777778	1	0.322133
com_221	S-[2-({N-[(2R)-2-Hydroxy-3,3-dimethyl-4-(phosphonooxy)butanoyl]-beta-alanyl}amino)ethyl] ethanethioate	828.24	813.906	722.047	655.444	462.205	724.733	466.916	424.607	471.76	397.277	390.223	517.524	1.5765	0.656722	0.00233598	0.916667	0.666667	1	0.302527
com_222	1-Octadecanoyl-sn-glycero-3-phosphoserine	452.195	385.16	390.946	221.534	362.409	576.88	309.905	183.898	239.483	128.202	365.199	288.811	1.57646	0.65669	0.0430785	0.861111	0.611111	1	0.321998
com_223	CerP(d18:1/12:0)	21900.1	18401.8	13536.8	16478	14209.7	17396.6	10600.1	11224.2	11083.3	11182.9	8910.29	11748.2	1.57413	0.654552	0.000691552	1	1	1	0.302507
com_224	Acidissiminin	2921.23	1534.53	1932.5	1172	2274.54	5555.82	1552.62	1409.72	1894.7	1372.31	1733.93	1834.66	1.5708	0.651502	0.207164	0.722222	0.333333	1	0.233363
com_225	MJS1DTX3X1	68.6869	67.3528	27.9126	34.7409	11.9037	0.228408	13.8288	0	14.1296	0	5.19749	0	1.57068	0.651393	0.844889	0.555556	0.194444	0.944444	0.210539
com_226	2,4,6,8-Tridecatetrayne	1032.44	814.53	986.22	1333.18	842.249	848.371	664.748	179.501	693.89	659.664	874.18	664.287	1.5676	0.648561	0.0707322	0.916667	0.666667	1	0.364955
com_227	N-(4-{[(2-Amino-4-oxo-1,4,5,6,7,8-hexahydro-6-pteridinyl)methyl]amino}benzoyl)-gamma-glutamylglutamic acid	679.715	790.424	584.795	636.25	447.328	466.206	452.545	385.236	668.211	341.628	157.269	294.755	1.56751	0.648475	0.0474735	0.861111	0.583333	1	0.359746
com_228	3-Hydroxy-9,10-secoandrosta-1,3,5(10)-triene-9,17-dione	6110.95	4593.74	5419.86	5318.08	4398.35	8023.46	3760.86	3417.08	3954.83	3299.35	3472.51	3722.13	1.56586	0.646954	0.00368726	1	1	1	0.295195
com_229	Deacetoxycephalosporin C	903.313	804.024	660.557	480.858	428.592	898.128	429.699	443.881	439.425	417.887	432.489	505.62	1.56443	0.64564	0.0257804	0.833333	0.5	1	0.28164
com_230	112A6Z7SN5	74779.3	43037.1	62619.3	48078.9	120105	65860	39814	41017.1	43981	59510.1	40430.8	40762.9	1.56104	0.642504	0.0440618	0.916667	0.694444	1	0.274511
com_231	Alangimarine	214.763	289.533	775.702	2164.25	3450.3	1791.83	822.234	335.581	360.233	408.577	2515.92	1135.76	1.55717	0.638928	0.624895	0.527778	0.179861	0.861111	0.294121
com_232	3-hydroxyhexanoyl carnitine	438.58	999.057	530.15	560.169	433.845	370.96	300.053	790.819	252.559	438.348	166.579	193.992	1.55566	0.637524	0.0859501	0.805556	0.5	1	0.364726
com_233	5'-Hydroxypiroxicam	449.069	325.581	261.935	383.653	259.555	172.053	238.059	258.571	301.36	215.076	35.4919	142.075	1.55535	0.637236	0.144958	0.833333	0.583333	1	0.400755
com_234	4-[(Hydroxymethyl)(nitroso)amino]-1-(3-pyridinyl)-1-butanol	36.2764	37.8421	43.6817	44.0914	48.241	60.6829	31.2414	38.995	17.6034	43.321	23.0275	20.3389	1.55171	0.633859	0.0225245	0.888889	0.666667	1	0.329175
com_235	N-Tridecanoyl-L-homserine lactone	209.638	959.934	807.049	371.906	571.812	754.951	249.178	684.788	351.835	732.147	262.848	90.1884	1.55011	0.632371	0.203837	0.75	0.388889	1	0.367167
com_236	Clopyralid	35.8766	58.2574	54.6905	77.1421	55.0233	142.7	46.1912	56.301	56.5027	48.1649	19.9476	46.3202	1.54955	0.63185	0.143234	0.75	0.444444	1	0.272016
com_237	338LTB451D	593.989	525.664	448.134	491.223	496.019	514.494	315.938	500.462	227.906	255.379	349.76	332.464	1.54877	0.631123	0.00725022	0.916667	0.722222	1	0.317517
com_238	actodigin	4400.23	3955.01	8089.62	4753.68	11618.5	4811.21	4386.26	2491.89	3039.36	2476.15	8289.44	3629.98	1.54765	0.630082	0.104587	0.833333	0.583333	1	0.328233
com_239	Camazepam	338.081	345.742	348.185	341.098	223.926	358.107	199.343	261.237	278.001	153.35	189.126	183.552	1.54604	0.62858	0.00392476	0.944444	0.777778	1	0.308485
com_240	2,4-Dodecadienoic acid pyrrolidide	18372.8	27030.6	21425.9	19049.5	20634.6	14398.6	11925.3	18738.1	13836.4	12523.5	10747.1	10756.6	1.53975	0.622697	0.00473307	0.944444	0.777778	1	0.295549
com_241	Merodesmosine	23562	26785.4	69818.3	20001.8	25966	96071.3	20338.1	20590.3	25495	29930.3	26919.6	47471.9	1.53565	0.61885	0.372168	0.555556	0.166667	0.888889	0.192797
com_242	Chlormequat-d9	1688.87	1798.36	1590.23	1699.52	1361.82	1417.64	1111.12	1511.08	998.269	557.482	1134.93	914.226	1.53465	0.617911	0.0166079	0.944444	0.75	1	0.316627
com_243	testolic acid	111.03	175.459	80.9408	539.806	344.183	304.366	296.524	84.6376	23.0784	18.0863	394.049	198.614	1.53281	0.616178	0.238623	0.666667	0.333333	0.944444	0.566714
com_244	(4S)-4-Amino-5-{[1-(2-amino-4-{[(2S)-2-amino-4-carboxybutanoyl]oxy}-5-methyl-5,8-dihydro-6-pteridinyl)-1-{[(2S)-2-amino-4-carboxybutanoyl]oxy}-2-propanyl]oxy}-5-oxopentanoic acid	1794.08	1257.76	1716.38	970.547	1344.06	1305.62	936.064	773.847	1107.61	1162.83	588.288	923.173	1.52745	0.611121	0.0111611	0.944444	0.75	1	0.291246
com_245	Dehydroisoandrosterone 3-glucuronide	658.959	323.236	122.107	181.88	192.975	406.552	9.67459	0	321.749	0	564.663	49.0423	1.52643	0.61016	0.211658	0.722222	0.361111	0.972222	0.619435
com_246	2-Octadecoxyethanol	26759.4	16963.8	25660.7	17028	26204.8	24726.5	14380	11504.1	16702.6	18062.1	14555.8	14893.4	1.52437	0.608217	0.00428871	0.944444	0.777778	1	0.280269
com_247	12(S)-Hydroxy-16-heptadecynoic acid	872.783	364.276	864.469	921.553	1183.04	1252.93	358.036	171.295	368.605	133.907	1905.51	671.004	1.51289	0.597308	0.121465	0.777778	0.416667	1	0.519915
com_248	(1R,3S,9R,10S,13R,15E,17E,19E,21E,23R,25S,26R,27S)-23-[(3-Amino-3,6-dideoxy-beta-D-mannopyranosyl)oxy]-10-ethyl-1,3,9,27-tetrahydroxy-13-methyl-7,11-dioxo-12,29-dioxabicyclo[23.3.1]nonacosa-15,17,19,21-tetraene-26-carboxylic acid	373.461	786.935	1165.59	937.071	949.514	550.209	714.997	494.77	469.075	579.392	438.307	463.152	1.50735	0.592018	0.0981298	0.777778	0.444444	1	0.260985
com_249	Bucindolol hydrochloride	1152.5	1091.45	704.12	1484.59	1130.95	1422.16	713.692	922.338	903.799	613.414	853.11	630.503	1.50658	0.591273	0.014895	0.888889	0.666667	1	0.270409
com_250	8-Hydroxycarteolol	822.381	578.343	663.275	718.238	742.366	735.067	429.326	245.646	468.973	706.348	524.582	468.636	1.49803	0.583068	0.0239738	0.944444	0.777778	1	0.303114
com_251	AFN911	76.4425	0	85.0836	0	191.381	73.0623	41.3643	46.8082	39.1343	31.4064	114.593	49.7833	1.4976	0.582657	0.429365	0.583333	0.193056	0.944444	0.212465
com_252	1,3-Octadiene	119.677	371.637	175.642	171.454	172.435	58.4984	113.444	258.856	110.212	107.834	85.5976	40.8255	1.49189	0.577143	0.272507	0.75	0.416667	1	0.280828
com_253	1,3-Octadiene	8440.36	12713	9931.19	8822.33	9685.92	6832.53	5658.03	9333.27	6652.63	5972.69	5232.23	4988.21	1.49127	0.576543	0.008972	0.916667	0.666667	1	0.276331
com_254	BITOLTEROL	1092.78	795.539	1085.19	569.192	731.074	572.03	364.677	577.732	716.307	515.501	546.252	528.997	1.49126	0.576535	0.0289075	0.888889	0.666667	1	0.261412
com_255	6-Hydroxy-1H-indole-3-acetamide	3283.76	1742.22	1676.29	1803.18	1180.26	3997.33	1463.05	1463.93	1324.27	1590.95	1665.43	1679.87	1.48931	0.574648	0.160445	0.805556	0.485417	1	0.226803
com_256	7-Sulfocholic acid	4698.19	6278.88	4684.9	4447.71	3894.58	5123.21	3252.38	3309.8	4385.34	2683.42	2527.23	3418.48	1.48787	0.573247	0.00315729	0.972222	0.833333	1	0.275669
com_257	Debrisoquin	44.6304	25.1698	46.128	17.5538	68.2409	29.6255	36.8624	21.3457	49.1578	22.9644	12.2478	13.1239	1.48584	0.571278	0.187282	0.722222	0.346528	1	0.29141
com_258	1-Dodecanoyl-2-tridecanoyl-sn-glycero-3-phospho-(1'-rac-glycerol)	1852.17	1204.75	1298.9	798.332	870.919	1156.82	723.035	758.332	949.87	937.143	955.679	524.037	1.48138	0.566944	0.0382756	0.833333	0.555556	1	0.260195
com_259	Dehydrocarpaine II	3412.73	1804.23	4668.75	1998.87	5547.66	5843.24	3328.21	1886.35	1707.25	3033.64	2773.83	3025.74	1.47734	0.563	0.216914	0.75	0.388889	1	0.223523
com_260	Nonivamide	2508.41	3644.27	2934.08	2621.95	2831.89	2043.03	1639.74	2656.91	2006.16	1767.24	1591.08	1572.45	1.47626	0.561943	0.00615545	0.916667	0.722222	1	0.267593
com_261	Bentiromide	1821.79	1758.69	1433.57	1597.79	1474.37	1931.03	1089.37	1078.65	1518.57	863.084	1076.3	1163.8	1.47534	0.561052	0.00173582	0.944444	0.777778	1	0.272679
com_262	16alpha-Fluoro-17alpha-hydroxyandrost-4-en-3-one	550.969	773.112	3127.65	559.06	715.312	4287.28	812.856	735.366	967.717	1297.71	693.942	2325.31	1.46547	0.55136	0.806925	0.583333	0.207639	0.944444	0.0863448
com_263	NBBCC	45957.1	39770.2	35370	30107.6	20323.7	31758.8	21128.7	21959.9	32442.8	17017.3	22441.7	23817.1	1.46453	0.550435	0.0288964	0.805556	0.5	1	0.261498
com_264	1,2-Diethylhydrazine	32.7776	109.199	78.4992	167.786	216.355	183.057	47.6878	0	8.32103	24.1495	349.734	92.8988	1.46384	0.54976	0.149814	0.75	0.472222	1	0.750377
com_265	1,2-Diethylhydrazine	105.859	177.752	122.726	160.027	54.7201	32.975	68.2152	148.921	71.2487	35.4497	59.9729	63.6637	1.46168	0.547625	0.35522	0.638889	0.305556	1	0.217219
com_266	Treprostinil diolamine	22403.2	12279.4	12855.3	16396.2	19595.2	19964.5	13684.5	9622.25	10194.5	13685.5	12249	11524.1	1.45848	0.54447	0.0149765	0.888889	0.666667	1	0.245798
com_267	Acetyl-N-formyl-5-methoxykynurenamine	1931.04	2371.1	1292.59	1270.49	1020.64	1446.52	889.846	1239.35	1388.71	1674.07	328.1	895.698	1.4546	0.540622	0.134129	0.777778	0.472222	1	0.310686
com_268	Glucosyl (2E,6E,10x)-10,11-dihydroxy-2,6-farnesadienoate	2263.64	1376.75	1866.98	1557.7	3095.63	2089.16	1306.8	1303.3	1441.39	1967.7	1213.8	1241.65	1.44547	0.531541	0.0349945	0.888889	0.666667	1	0.237958
com_269	15,9'-di-cis-phytofluene	9151.04	9668.56	7120.99	7496.39	5348.53	8618.38	4859.93	5034.15	7480.22	5960.81	4673.47	4852.16	1.44257	0.528641	0.0107573	0.916667	0.722222	1	0.252353
com_270	Chenodeoxycholic acid disulfate	394.657	508.392	215.42	374.665	133.343	411.263	315.556	326.229	317.865	203.92	88.2257	162.189	1.44113	0.527202	0.236472	0.777778	0.5	1	0.287022
com_271	1,3-Octadiene	9250.83	18716.4	11143.5	11005.9	10908.7	5706.62	5928.92	13800.8	6778.58	7979.73	6079.23	5850.83	1.43763	0.523691	0.11658	0.722222	0.333333	1	0.248194
com_272	Castaneiolide	2203.19	2237.86	1996.11	1941.09	1904.5	2071.15	1663.6	1700.64	1667.57	1357.32	945.653	1273.76	1.43507	0.521125	0.00838808	1	1	1	0.259265
com_273	Alvameline maleate	2356.84	2139.88	7246.99	2041.8	4865.91	2353.51	3093.94	2097.85	2129.72	1700.66	4042.29	1616.75	1.43074	0.516757	0.299907	0.722222	0.374306	1	0.206809
com_274	PyroGlu-Gln-Arg	2822.84	2231.3	6522.63	1735.54	2307.29	9816	2015.36	2365.29	2661.23	3215.18	3300.83	4330.81	1.42188	0.5078	0.592498	0.527778	0.194444	0.888889	0.129023
com_275	2-(4-Chloro-3,5-dimethylphenoxy)-N-(2-phenyl-2H-benzotriazol-5-yl)acetamide	90.3263	93.2579	123.954	59.5795	97.3665	92.9202	68.0306	89.6696	39.0919	69.8676	90.4186	35.6156	1.41944	0.505319	0.0748953	0.861111	0.583333	1	0.270773
com_276	deoxyuridine	1.02437	2.20772	0.858511	1.75	0	0.789602	2.25817	4.43138	4.52813	1.32687	1.64404	3.75132	1.40852	0.494176	0.548951	0.722222	0.333333	1	0.29004
com_277	(+)-Setoclavine	3210.08	3813.22	2640.98	2351.92	2059.67	3036.02	1792.47	1967.22	2203.69	1668.68	1917.64	2617.92	1.40635	0.491951	0.0159455	0.916667	0.722222	1	0.226539
com_278	Propyl propane thiosulfonate	120.508	123.737	107.663	178.161	108.688	106.179	96.8752	92.9	134.121	88.3733	55.6191	64.855	1.3983	0.483674	0.0430798	0.861111	0.583333	1	0.246907
com_279	Fenpropidin	186.048	121.538	89.8966	110.339	63.3291	56.1427	40.3624	29.379	63.8201	88.5302	96.0722	130.462	1.39825	0.483625	0.230232	0.666667	0.277778	0.944444	0.25606
com_280	Hexacosanoic acid	73.8541	377.162	125.956	129.48	338.146	0.0958912	26.4403	443.517	63.9307	145.387	36.7343	32.2313	1.3962	0.481507	0.797502	0.611111	0.25	0.93125	0.533113
com_281	1-Octadecanoyl-sn-glycero-3-phosphoserine	699.1	583.167	548.801	857.317	584.643	819.167	528.036	235.031	549.086	391.989	653.715	573.405	1.39605	0.481353	0.0655968	0.861111	0.611111	1	0.251216
com_282	MG(0:0/18:1(11Z)/0:0)	1037.43	1748.2	1084.29	2023.52	2518.2	1342.77	1168.43	697.696	648.758	794.106	2455.93	1228.31	1.39484	0.480096	0.148498	0.75	0.402083	1	0.304556
com_283	Silandrone	258.845	285.288	947.485	210.535	269.415	1232.95	255.418	281.803	396.446	407.086	286.835	669.967	1.39475	0.480008	0.713593	0.555556	0.207639	0.888889	0.109294
com_284	Acetamide	542.517	407.881	399.301	441.464	296.994	463.684	265.205	271.289	294.972	311.874	369.391	319.245	1.39294	0.478138	0.00955058	0.916667	0.722222	1	0.220069
com_285	buprofezin	248.577	109.062	235.284	81.0254	327.33	145.855	102.479	151.535	243.008	66.6476	98.069	162.615	1.39156	0.4767	0.318667	0.666667	0.333333	0.944444	0.209055
com_286	Leu-Leu-Tyr	363.615	324.276	243.182	278.201	239.252	268.377	258.262	232.054	236.729	33.9359	157.183	316.42	1.39067	0.475784	0.191288	0.833333	0.513194	1	0.353412
com_287	Geldanamycin	716.465	469.777	792.706	472.729	804.228	726.487	469.112	319.928	510.142	487.158	672.167	406.744	1.38989	0.474974	0.0444692	0.833333	0.555556	1	0.22434
com_288	glybuzole	941.574	1176.29	996.786	1118.94	1024.05	1096.33	757.941	743.265	957.119	631.516	767.212	724.808	1.38677	0.471724	0.000773208	0.972222	0.833333	1	0.225653
com_289	Quercetin 3-O-(6-malonyl-glucoside) 7-O-glucoside	453.64	435.913	371.327	463.974	400.992	459.666	380.787	296.303	326.907	289.417	263.906	308.324	1.38586	0.470776	0.000504916	0.972222	0.833333	1	0.224244
com_290	Haloprogin	600.827	651.942	459.863	528.802	481.58	593.728	389.295	388.942	494.334	358.667	417.966	357.851	1.37793	0.462498	0.00165713	0.944444	0.777778	1	0.218341
com_291	Withaperuvin E	2003.98	3705.4	2451.42	1692	1519.41	2051.57	1605.69	1194.82	2171.44	1500.95	1403.73	1869.29	1.37738	0.461923	0.0912029	0.805556	0.5	1	0.200943
com_292	2,2-Dibromo-2-cyanoacetamide	11365.1	5612.65	10730.5	4184.95	12078.3	5535.09	6484.21	5852.82	9330.76	5430.45	3431.15	5420.66	1.37709	0.461624	0.252063	0.694444	0.305556	0.959028	0.191296
com_293	Cyclohexanemethanol	58727.6	48445	44438.6	48728	30378.4	50191.5	31373.1	31547.8	38127	30990.3	35479.7	36627.5	1.37603	0.460507	0.0185929	0.833333	0.5	1	0.211745
com_294	Metobromuron	217.686	343.756	241.191	290.793	258.451	297.741	162.58	235.164	348.502	154.875	95.0753	203.405	1.37514	0.459578	0.0870314	0.805556	0.472222	1	0.266994
com_295	Telotristat ethyl	1659.28	1775.3	1273.25	1807.4	1548.34	1466.41	1195.25	1341.15	1341.44	916.678	1072.16	1074.77	1.37291	0.457237	0.00283892	0.944444	0.777778	1	0.216961
com_296	Endosulfan-sulfate	2628.56	2688.04	2238.38	1963.18	1749.81	2354.46	1529.57	1848.64	2048.29	1260.18	1592.7	1645.57	1.37254	0.456851	0.0081953	0.916667	0.722222	1	0.219583
com_297	2'-Hydroxyisoflavone	296.502	382.007	429.496	202.842	306.144	216.704	215.893	265.456	331.502	137.842	190.972	195.409	1.37142	0.455675	0.096742	0.805556	0.513194	1	0.216222
com_298	3,5-Dihydroxyergosta-7,22-dien-6-one	4222.72	2932.35	6153.42	4253.29	4483.29	4153.76	3300.85	2342.74	2638.8	3437.29	5082.29	2309.64	1.37083	0.455053	0.0602571	0.805556	0.5	1	0.227881
com_299	6-[8-Hydroxy-1-(hydroxymethyl)octahydro-2H-quinolizin-3-yl]-2-piperidinone	311.082	309.472	251.477	464.527	253.189	385.781	362.564	139.013	343.216	180.201	151.786	268.488	1.36689	0.450901	0.105213	0.722222	0.388889	0.972222	0.250125
com_300	Macrophorin D	303.048	421.566	702.516	680.155	473.902	232.489	432.915	320.136	516.682	215.865	360.012	214.312	1.36591	0.449866	0.242691	0.694444	0.305556	0.944444	0.196425
com_301	Tuberoside	0	239.182	9.33722	482.187	111.209	0	0	0	9.99258	0	314.522	1.88259	1.36213	0.445867	0.534319	0.555556	0.194444	0.861111	0.490083
com_302	1-Oleoylglycerophosphoserine	295.145	383.31	241.337	330.866	326.409	428.964	268.018	166.949	222.068	211.353	352.535	259.46	1.35508	0.438374	0.0396797	0.833333	0.527778	1	0.214853
com_303	Triethylenetetramine	12.1562	63.3773	28.4561	32.2517	18.1784	0	26.1131	61.7533	13.6496	11.0595	8.11179	7.03705	1.35382	0.437034	0.276939	0.75	0.388889	1	0.322158
com_304	DG(14:1(9Z)/20:1(11Z)/0:0)	24486.1	14942.2	23856.1	18930.3	22012.1	27074.5	18644.6	16212.5	15476.2	14757.6	18029.3	13947.3	1.35268	0.435824	0.0203966	0.888889	0.666667	1	0.197319
com_305	Cer(d18:0/12:0)	17390.2	15953.8	12335.4	14334.2	11682.2	17126	11109	10765.3	11816.2	11827.2	9123.13	11122.7	1.35063	0.433627	0.00619997	0.944444	0.75	1	0.201326
com_306	AMC Arachidonoyl amide	664.036	308.483	505.546	248.159	704.442	614.975	192.503	84.8988	877.322	149.149	690.203	262.752	1.34952	0.432449	0.212582	0.666667	0.305556	1	0.386233
com_307	3-Methoxy-16-methylestra-1,3,5(10)-triene-16beta,17beta-diol 17-acetate	35.1736	50.768	89.4169	143.873	173.534	120.85	60.4102	32.8492	34.6957	22.1448	227.92	76.688	1.34947	0.432393	0.283673	0.722222	0.333333	1	0.360718
com_308	(2S)-2-Carboxy-1,1-dimethylpiperidinium	456.634	787.311	486.64	349.653	292.05	285.38	259.154	328.762	320.241	276.803	225.865	558.643	1.34944	0.432356	0.199187	0.75	0.444444	1	0.190328
com_309	Palifosfamide tromethamine	198.993	33.5864	35.151	4.71217	18.9626	0	0	0	28.8423	8.98243	0	54.9992	1.34644	0.429147	0.891095	0.527778	0.166667	0.833333	0.210406
com_310	Stearamide	1143.06	1969.48	1252.76	1635.13	447.361	484.683	390.739	2105.5	1104.65	274.01	647.409	633.841	1.34451	0.427076	0.354804	0.666667	0.333333	1	0.272272
com_311	Betaine aldehyde cation	25.8308	90.0707	35.2087	40.2704	28.2976	3.28236	17.6241	76.2087	13.1076	37.5208	15.3384	6.34238	1.34199	0.424373	0.660421	0.638889	0.304167	1	0.237915
com_312	5.alpha.-Pregnane-3.alpha.,20.alpha.-diol	841.348	953.545	588.406	1024.42	1187.69	761.15	562.405	562.778	479.535	405.922	1283.56	698.554	1.34157	0.42392	0.109754	0.805556	0.485417	1	0.246712
com_313	fluvoxamino acid	333.303	244.173	305.488	139.403	239.726	282.099	157.668	241.792	262.376	147.95	173.823	169.355	1.33932	0.421505	0.110757	0.75	0.444444	1	0.199559
com_314	3-O-Sulfogalactosylceramide (d18:1/12:0)	41849.1	21091.3	25407.2	23211.6	25250.9	53909.2	18412.4	20436.2	26510.3	25364.7	23557.1	28128.6	1.33924	0.421409	0.193782	0.638889	0.333333	0.916667	0.176379
com_315	Undecanoic acid	300.211	593.846	341.86	392.573	49.8789	6.83331	8.68943	560.169	237.418	20.3554	272.932	160.177	1.33774	0.419794	0.729118	0.638889	0.277778	1	0.235376
com_316	H4154A0WOP	209.074	202.87	183.26	171.98	160.91	157.529	127.491	144.579	177.441	179.496	73.7708	109.004	1.33733	0.419359	0.0630772	0.833333	0.555556	1	0.225365
com_317	1,2-Epoxy-1,2,7,7',8,8',11,12-octahydro-psi,psi-carotene	1185.01	1133.32	547.871	610.906	178.884	1313.34	314.983	784.007	897.084	641.715	547.143	551.175	1.33008	0.411517	0.673361	0.638889	0.277778	0.916667	0.218715
com_318	Myrianthic acid	1722.11	2026.31	1805.78	1272.12	1880.87	1515.45	1163.66	1038.9	1559.77	1195.23	1416.98	1314.32	1.32954	0.410927	0.01147	0.888889	0.611111	1	0.192488
com_319	12-Dehydroporson	2385.87	2495.54	1625.94	2493.06	2355.93	2538.55	1708.64	1640.26	1781.63	1594.26	1963.79	1772.55	1.32824	0.409516	0.00879563	0.861111	0.5	1	0.186979
com_320	2-[(Isopropylthio)methyl]furan	283.408	280.72	260.818	213.734	210.124	307.004	203.704	201.746	259.219	152.15	150.27	205.686	1.3266	0.407737	0.0223998	0.944444	0.75	1	0.204743
com_321	U 60257B	1399.8	2919.52	2164.66	4577.59	4267.73	6567.9	2166.19	1595.04	1497.81	1607.55	6610.94	3078.91	1.32258	0.403355	0.355871	0.611111	0.25	0.944444	0.237838
com_322	(4R,5S,7R,11x)-11,12-Dihydroxy-1(10)-spirovetiven-2-one 12-glucoside	3768.07	2387.88	3106.38	2676.75	2685.63	4495.86	2550.95	1684.94	2922.1	2022.43	2557.82	2810.93	1.3142	0.394188	0.0691216	0.777778	0.444444	1	0.187988
com_323	Imipramine	2893.14	1797.42	4961.51	3014.08	3503.26	3157.66	2413.12	1849.65	1699.57	2851.58	4142.89	1775.39	1.31189	0.39165	0.179534	0.777778	0.472222	1	0.197533
com_324	Hexamine	416.453	473.42	329.632	413.29	339.561	956.429	312.87	291.625	311.578	371.671	500.21	448.178	1.30976	0.389297	0.268868	0.694444	0.31875	0.972222	0.149166
com_325	I5JL49BERK	2402.45	3746.86	1853.36	9139.33	5013.4	6721	3156.38	1537.29	1283.25	1252.7	11173.7	3692.53	1.30687	0.386116	0.306419	0.722222	0.388889	1	0.335742
com_326	(Z,Z,Z)-octadeca-4,7,10-trienenitrile	27.6525	55.5527	52.993	71.5787	38.9335	49.2227	56.8652	38.9191	7.92928	69.3159	16.6808	37.1457	1.3045	0.383494	0.254034	0.666667	0.333333	1	0.340707
com_327	Lenthionine	1284.38	1418.4	1140.5	651.919	961.959	2746.34	1054.72	1030.64	1554.53	716.037	875.182	1069.44	1.30203	0.380763	0.412009	0.638889	0.31875	1	0.165315
com_328	Erucic acid	392640	254936	370537	217352	377507	317495	242727	214868	327110	219331	229314	251990	1.29968	0.378156	0.0629564	0.805556	0.5	1	0.170865
com_329	PE(14:1(9Z)/15:0)	8802.82	6653.19	9004.23	6797.23	7604.2	10894.6	6617.47	5716.26	7734.8	5159.65	8449.36	4647.22	1.29828	0.3766	0.0544488	0.833333	0.555556	1	0.187382
com_330	Tranilast	1714.57	1463.16	1703.77	1135.41	1324.85	1030.32	1184.94	906.938	1645.14	835.821	714.677	1171.27	1.29623	0.374324	0.0939193	0.777778	0.5	1	0.193433
com_331	dihydromonacolin L	726.873	1012.57	3031.14	2126.84	1890.05	1315.28	860.895	1011.69	969.716	792.637	2697.12	1471	1.29472	0.372638	0.402354	0.666667	0.333333	0.959028	0.19405
com_332	Hexacosanoic acid	48.4878	319.808	79.564	82.6034	310.967	0	36.7002	363.53	36.1228	159.295	24.8832	37.1386	1.29472	0.372636	0.72147	0.611111	0.25	1	0.346758
com_333	93Q159SRNN	626.088	457.591	535.424	337.411	453.537	408.689	374.363	267.382	481.016	295.373	376.678	385.135	1.29303	0.370756	0.0624009	0.805556	0.527778	1	0.175941
com_334	propamidine	51.6351	26.7308	117.478	53.512	146.42	11.1984	63.6302	16.6335	8.33982	50.8798	97.2332	78.2901	1.29195	0.369555	0.677827	0.416667	0.111111	0.777778	0.374617
com_335	Hericene B	3407.75	2060.03	5083.44	2802.16	3334.59	3080.21	2444.16	2064.2	2046.46	2885.04	4175.72	1695.92	1.29107	0.368565	0.167291	0.75	0.444444	1	0.180993
com_336	54ST71P9EE	70.4663	185.673	93.8786	151.316	0	0	0	244.816	82.1303	0.000719251	0	19.1024	1.29094	0.368417	0.326021	0.666667	0.333333	0.944444	1.46578
com_337	arsenic(3+) pentahydride;oxygen(2-)	52.1561	53.6957	42.2409	38.8361	16.5036	46.6362	15.2033	24.0447	22.5781	27.5392	0	0	1.28989	0.367252	0.302655	0.666667	0.333333	1	0.201934
com_338	Carnitine-d3	30.0351	169.41	111.537	692.409	830.098	325.32	44.6622	1.22437	17.4001	1.182	1558.92	54.2931	1.28678	0.363765	0.0971147	0.777778	0.444444	1	1.6191
com_339	Metocurine Iodide	38.7365	15.1089	31.3267	36.7476	23.8645	31.5107	1.11728	8.56581	76.6064	1.2939	0	2.75116	1.28395	0.360592	0.122472	0.666667	0.333333	1	0.968459
com_340	Burimamide	901.364	697.48	718.825	462.158	443.028	307.295	468.593	538.206	690.925	376.85	229.78	450.016	1.28165	0.358007	0.308192	0.666667	0.305556	0.972222	0.172257
com_341	Istamycin C0	1941.04	2362.39	2336.14	1338.66	2114.48	1666.49	1469.34	1385.6	1672.66	1093.79	2044.73	1532.29	1.27839	0.354332	0.0757306	0.777778	0.444444	1	0.167103
com_342	N8-Acetylspermidine	49.1962	218.597	87.5966	184.188	12.3767	0	0	323.462	24.2218	0	10.652	15.5789	1.27761	0.353447	0.513162	0.611111	0.25	0.916667	0.328692
com_343	Dodecanoylcarnitine	1097.32	1223.03	836.596	991.927	465.868	244.28	550.685	1403.95	590.187	170.849	503.691	586.944	1.27657	0.352272	0.465112	0.611111	0.277778	0.93125	0.195362
com_344	Ceftobiprole	207.9	290.588	312.167	272.261	185.805	179.145	162.478	278.7	182.776	152.34	153.702	204.393	1.27634	0.352011	0.104366	0.805556	0.527778	1	0.165616
com_345	(2S,3S,5R,10R,12S,14S,15R,16R)-2-Amino-12,16-dimethyl-3,5,10,14,15-icosanepentol	575935	545075	496031	484275	466806	616411	385849	424187	426467	397994	428063	451997	1.26644	0.340778	0.00193604	1	1	1	0.158773
com_346	Hexadecylmethylglycerol	862.025	1183.36	924.274	1444.87	1500.02	1166.71	800.672	566.197	613.847	617.46	2192.07	806.58	1.26523	0.339396	0.171867	0.833333	0.5	1	0.250912
com_347	Hemibrevetoxin B	1635.98	1021.49	1505.23	813.11	1874.64	1638.87	1003.64	925.489	839.621	1177.59	1555.69	1219.57	1.26299	0.336845	0.216895	0.722222	0.346528	1	0.150958
com_348	Decanoic acid	120.991	173.337	122.359	181.399	101.4	32.1125	99.7234	132.582	85.9011	34.6194	167.451	59.6263	1.26158	0.335236	0.53115	0.666667	0.333333	1	0.1608
com_349	Vinaginsenoside R12	26582	17314.7	20082.5	21734.7	18775.2	34128	18595.2	18144.9	23369.7	15579.1	17925.5	16864.2	1.2547	0.327338	0.115706	0.805556	0.513194	1	0.158359
com_350	Rhizocticin B	920.165	980.016	825.639	874.469	895.142	1152.56	749.05	787.351	663.714	710.692	935.143	659.114	1.2537	0.32619	0.00992925	0.888889	0.583333	1	0.154703
com_351	Noralfentanil	295.662	326.416	337.859	284.713	267.617	278.881	268.087	226.711	296.278	154.069	223.251	260.383	1.25362	0.326102	0.049281	0.861111	0.596528	1	0.166651
com_352	8-Hydroxy-5,6-octadienoic acid	2.17916	2.65494	0.949324	1.09269	1.08968	4.70382	2.1893	2.53728	1.3804	0.850158	2.37629	0.801218	1.25013	0.322078	0.661803	0.416667	0.111111	0.805556	0.148382
com_353	G3VF11QD86	1137.97	1252.08	882.852	667.511	769.151	963.629	762.927	615.861	943.419	631.434	729.403	855.908	1.24989	0.321802	0.106648	0.805556	0.5	1	0.147304
com_354	Heptadecanal	2652.02	3667.64	2073.56	7844.32	3935.97	3396.75	2596.72	3513.68	1734.83	2782.3	5455.1	2796.61	1.24848	0.320167	0.444932	0.638889	0.263194	0.944444	0.155847
com_355	4-Trimethylammoniobutanal	125.593	101.112	181.133	390.43	253.925	155.912	104.687	49.2599	58.4447	18.3546	618.493	118.532	1.24834	0.320008	0.19585	0.777778	0.457639	1	0.519624
com_356	amidosulfuron	583.676	533.033	584.63	623.976	518.235	530.337	591.911	430.218	616.174	473.171	316.719	280.55	1.24555	0.316788	0.10684	0.722222	0.333333	1	0.180618
com_357	Undecanal	200.339	308.326	216.749	257.991	68.3909	71.9085	68.6786	353.962	192.99	43.0888	112.604	131.484	1.24468	0.315773	0.491996	0.638889	0.31875	0.973611	0.217417
com_358	Pentadecanoylglycine	13048.3	13111.8	14040.2	10813.5	5902.69	11391.3	5865.01	8734.35	13250.3	7923.78	10304	8815.31	1.24439	0.315437	0.243131	0.75	0.416667	1	0.165589
com_359	(1S,2R,3S,4S,6R,7S,8R,14R)-3-Hydroxy-2,4,7,14-tetramethyl-9-oxo-4-vinyltricyclo[5.4.3.0~1,8~]tetradec-6-yl {[(1R,5S)-8-methyl-8-azabicyclo[3.2.1]oct-3-yl]sulfanyl}acetate	18948.4	8452.19	17288.5	18048.6	56687.5	26857.1	22745.2	13669.5	12353.3	32794	18188.3	17987.1	1.24244	0.313181	0.736051	0.555556	0.25	0.888889	0.124086
com_360	(3b,6b,8b,12a)-8,12-Epoxy-7(11)-eremophilene-6-angeloyloxy-8,12-dimethoxy-3-ol	13913.1	10171.5	12621.5	10985.5	12094.1	15927.8	9603.95	6786.11	19565.5	6494.59	8886.91	9738.29	1.23968	0.309962	0.159111	0.833333	0.5	1	0.205775
com_361	2-(10-Heptadecenyl)-6-hydroxybenzoic acid	5908.29	6425.95	5861.31	4087.26	5109.43	5521.73	4180.48	3220.53	4690.45	1758.31	7649.53	5059.33	1.23929	0.309519	0.209921	0.75	0.402083	1	0.202527
com_362	Dibutyl adipate	2324.57	1342.49	3586.62	2441.16	2788.56	2355.44	1899.73	1526.36	1415.38	2345	3392.59	1396.24	1.23912	0.309318	0.26712	0.694444	0.333333	1	0.162088
com_363	Solacaproine	4742.32	8957.03	5321.48	6767.77	1561.19	1780.04	1459.6	10561.1	4736.82	1452.45	2514.41	2792.59	1.23867	0.308795	0.511322	0.666667	0.333333	0.944444	0.217528
com_364	trans-o-Coumaric acid 2-glucoside	806.777	569.666	725.237	380.692	537.595	701.86	327.84	517.597	707.247	471.966	420.999	560.579	1.23804	0.308056	0.197441	0.75	0.388889	1	0.156714
com_365	DG(22:5(4Z,7Z,10Z,13Z,16Z)/24:1(15Z)/0:0)	67878.1	95490.4	66346.1	66597.5	57352	38638.3	43465.7	63715.2	51506.7	57614.3	48693.4	52574	1.23533	0.304895	0.205147	0.777778	0.402083	1	0.12883
com_366	Nitrosonornicotine	64835.7	44650.3	47239.2	86190.4	116312	63458	65717.3	38668.8	30201.4	52222.6	93317.3	62283.9	1.23444	0.303855	0.34418	0.638889	0.333333	0.916667	0.186641
com_367	Hydroxyhexanoycarnitine	119.78	81.0219	101.535	115.799	54.6917	118.487	79.8642	121.255	138.653	48.3949	44.0148	48.0475	1.23132	0.300203	0.278153	0.638889	0.290972	1	0.246064
com_368	Chaksine	2385.9	1689.11	5953.14	4317.17	8791.06	3443.62	3278.76	2441.24	1894.62	1836.9	8077.09	4080.97	1.23001	0.29867	0.555295	0.611111	0.277778	0.916667	0.198268
com_369	(2alpha,3alpha,5alpha,14xi,22R,23R,24S)-Ergostane-2,3,22,23-tetrol	3362.8	2021.76	4847.79	3558.02	3829.56	3269.4	2674.23	2222.16	1973.7	3383.39	4700.29	2069.7	1.22709	0.29524	0.246529	0.694444	0.31875	0.986806	0.158624
com_370	2,4-Undecadiene-8,10-diynoic acid isobutylamide	41733.1	29145.9	26649	32712.5	36085.7	27751.7	24452.4	22799.3	31601.9	25402.6	25609.2	28464.2	1.22578	0.293704	0.0461112	0.861111	0.583333	1	0.133803
com_371	Jasmolone glucoside	276.201	285.314	249.505	233.895	206.104	302.362	210.46	206.023	286.454	144.185	197.628	226.107	1.22231	0.289611	0.0814691	0.805556	0.5	1	0.154855
com_372	Hexadecyltrimethylammonium	22252.8	31468.3	21609.9	27673.6	10768.2	8119.31	12103.4	33439.4	17241.3	10050.7	13025.8	13928.5	1.2215	0.288649	0.545239	0.583333	0.25	0.888889	0.122952
com_373	Lisinopril	153.917	144.62	181.28	136.024	70.655	169.087	227.924	65.0016	110.586	119.388	123.642	54.2067	1.22096	0.288011	0.314059	0.75	0.416667	1	0.193007
com_374	Piperazine	27.3246	0	45.581	4.16445	73.8879	68.775	77.8104	6.04151	22.7827	55.2442	11.7097	36.2504	1.21869	0.285335	0.712854	0.555556	0.207639	0.888889	0.173485
com_375	L-(-)-Arabitol, permethyl-	329.624	67.3349	338.636	172.26	274.202	223.343	274.168	101.705	147.361	156.21	248.488	228.067	1.21574	0.281839	0.667911	0.666667	0.333333	0.959028	0.0882533
com_376	Undecanoic acid	127.405	237.985	133.07	172.906	17.7247	0	31.0426	249.245	98.2187	0	93.1823	74.5644	1.21412	0.279912	0.990811	0.555556	0.166667	1	0.0843103
com_377	2-methylaminoethylphosphonic acid	52.0236	43.0997	28.2709	34.9994	42.1664	49.1506	13.8243	12.1646	21.0155	13.8016	102.19	42.7986	1.21339	0.279049	0.201643	0.75	0.333333	1	0.351231
com_378	Alpha-Linoleoylcholine	524.829	347.946	347.621	313.484	547.311	221.45	501.476	316.053	203.456	258.699	331.26	287.304	1.21303	0.278621	0.339986	0.722222	0.444444	1	0.144972
com_379	CXY7B3Q98Z	1126.47	1313.14	2541.66	1198.25	1906.77	2143.31	1224.91	1005.56	1695.94	1535.66	1661.21	1313.2	1.21254	0.278036	0.346066	0.611111	0.277778	0.916667	0.110245
com_380	Gladiatoside C2	891.322	954.459	793.303	864.448	880.402	812.339	790.893	804.494	738.378	558.333	674.271	719.124	1.21253	0.278016	0.013227	0.972222	0.888889	1	0.134533
com_381	Capsiamide	972.906	1436.66	1678.17	1500.05	1500.1	1006.75	1192.12	1293.19	1097.5	953.804	1216.3	953.406	1.20702	0.271446	0.145148	0.777778	0.444444	1	0.125824
com_382	Nb-Arachidoyltryptamine	650.457	1863.52	642.616	1097.81	3033.22	573.171	610.717	3210.1	336.631	1651.28	144.323	575.377	1.20409	0.26794	0.403455	0.666667	0.333333	1	0.370332
com_383	D6BKO039M0	2317.48	3834.59	3237.24	14032.5	11955.1	13635.3	4531.31	2144.08	2514.49	2143.73	21927.4	7547.39	1.20103	0.264273	0.516124	0.638889	0.290972	0.93125	0.274315
com_384	5beta-scymnol	4089.96	2016.32	3528.7	2455.93	2829.7	5920.7	3242.53	1666.04	3750.55	2300.48	3692.59	2703.49	1.20083	0.264037	0.456671	0.611111	0.25	0.888889	0.13302
com_385	Neuromedin C	21040.1	8757.65	23197.4	9822.69	24939.5	21877.2	21048.9	10523.2	17467.7	16180.1	10139.3	15997.5	1.20007	0.26312	0.562559	0.638889	0.277778	1	0.0944642
com_386	445160R1U6	0	123.773	46.6917	0	0	0	41.3129	0	30.6217	192.935	0	39.9633	1.19999	0.263017	0.353316	0.583333	0.207639	0.888889	0.278608
com_387	Trimethylaminoacetone	102.484	223.481	132.091	184.647	20.8629	16.3515	29.6726	276.123	118.961	13.5507	65.0002	63.3673	1.19984	0.262838	0.746884	0.583333	0.25	0.944444	0.184194
com_388	Curcumol	1208.71	1202.13	3222.41	1110.09	1916.02	1070.12	1696.96	1098.29	1173.53	989.495	2085.39	1095.77	1.19535	0.257433	0.56591	0.638889	0.305556	0.944444	0.105109
com_389	Homoagmatine	59.578	188.192	74.0927	86.8151	45.129	12.0175	50.1004	150.237	62.6578	62.3922	31.5592	33.4605	1.19318	0.254809	0.932271	0.583333	0.25	0.916667	0.0559554
com_390	Stearamide	1032.51	1881.73	1188.35	1443.95	305.617	319.009	344.714	2210.88	1080.21	265.422	615.701	662.395	1.1915	0.252778	0.640715	0.583333	0.25	0.916667	0.175244
com_391	carbamoyl adenylate	263.903	338.495	408.41	280.427	188.328	352.891	224.672	351.564	338.525	203.835	171.931	251.72	1.18817	0.248744	0.297844	0.694444	0.333333	1	0.140526
com_392	glutathione amide disulfide	1120.54	1270.53	1298.88	1106.34	770.604	1022.5	1066.63	1104.33	1119.58	700.949	696.49	866.132	1.1864	0.24659	0.169644	0.777778	0.457639	1	0.130091
com_393	W2FJ03CM74	373.627	403.641	139.438	147.958	138.901	177.221	144.172	183.872	235.617	325.229	112.163	163.122	1.18606	0.246182	0.647444	0.472222	0.124306	0.833333	0.0981372
com_394	LysoPE(0:0/22:2(13Z,16Z))	430.091	474.453	534.537	329.195	522.179	632.575	230.369	62.5113	255.716	119.4	1407.15	396.144	1.1828	0.242202	0.200755	0.805556	0.5	1	0.444585
com_395	2-(2-Methylpropoxy)naphthalene	147.876	186.365	144.042	204.371	149.076	214.118	149.335	142.41	141.985	147.086	160.624	142.793	1.18277	0.242174	0.0869097	0.805556	0.5	1	0.105687
com_396	1,2-Didodecanoyl-sn-glycero-3-phosphate	570.239	1765.23	737.164	522.001	279.417	458.1	608.202	616.327	1174.36	626.046	299.028	340.182	1.18231	0.241606	0.773935	0.527778	0.166667	0.875694	0.115752
com_397	25-Acetyl-6,7-didehydrofevicordin F 3-glucoside	20.3795	100.363	192.402	669.862	450.01	301.84	244.015	60.1044	56.4666	49.1033	752.76	308.537	1.17938	0.238033	0.754499	0.555556	0.179861	0.93125	0.314037
com_398	N-(p-Hydroxyphenethyl)actinidine	8308.11	7832.77	6097.37	3056.54	2124.14	5413.73	3159.56	2980.77	4858.55	4587.55	4592.76	7705.94	1.17743	0.235636	0.699136	0.638889	0.290972	1	0.102019
com_399	omega-hydroxyfinasteride	4240.02	3221.06	3862.16	3846.91	3358.71	4351.84	3062.08	2266.53	4028.71	2167.03	4353.68	3590.33	1.17528	0.233	0.188006	0.666667	0.333333	1	0.134234
com_400	Mycophenolate mofetil	44.2736	75.3542	40.347	78.967	45.972	16.9115	19.7696	61.8307	40.1123	20.9476	92.7408	21.8319	1.17335	0.230639	0.525195	0.611111	0.25	1	0.165506
com_401	RSO143122K	122.425	132.435	94.2076	108.929	121.547	96.4778	110.036	106.341	136.702	118.977	20.3594	83.8404	1.17313	0.230359	0.352719	0.611111	0.25	0.888889	0.207475
com_402	Romucosine H	92.8588	156.802	278.927	171.777	204.212	181.543	130.684	91.358	141.681	246.89	168.211	147.207	1.17288	0.230051	0.459641	0.722222	0.388889	1	0.128617
com_403	2-[(2R,4aS,6S,8aS)-6-({6-O-[(2R,3R,4R)-3,4-Dihydroxy-4-(hydroxymethyl)tetrahydro-2-furanyl]-beta-D-glucopyranosyl}oxy)-4a-methyl-8-methylenedecahydro-2-naphthalenyl]-2-propanyl 6-O-[(2R,3R,4R)-3,4-dihydroxy-4-(hydroxymethyl)tetrahydro-2-furanyl]-beta-D-glucopyranoside	156.607	55.6339	168.263	55.7277	182.291	92.4001	135.058	67.4506	116.67	112.693	97.441	77.184	1.17218	0.229194	0.784511	0.555556	0.166667	0.861111	0.0481426
com_404	p-tert-Octylphenol hexaglycol ether	506.734	358.008	529.685	252.034	568.369	261.687	386.102	342.154	491.163	302.509	257.721	333.406	1.17201	0.228982	0.486088	0.638889	0.277778	0.972222	0.085941
com_405	(4R,9beta,16alpha)-2,16,20,24,25-Pentahydroxy-9,10,14-trimethyl-4,9-cyclo-9,10-secocholesta-2,5-diene-1,11,22-trione	1869.72	1182.28	1732.21	1060.81	2276.05	1548.5	1024.71	1283.45	1767.01	832.253	1885.97	1489.87	1.16736	0.223255	0.377681	0.638889	0.263194	0.888889	0.109921
com_406	Colestipol	0	0	0	2.86095	9.38526	0	21.5571	32.6035	0	63.8745	17.1028	21.3701	1.16492	0.220237	0.766121	0.555556	0.222222	0.875694	0.235196
com_407	2,4-Dimethyldodecane	204.952	440.469	214.462	217.96	201.674	67.2014	193.126	345.413	159.298	184.775	147.393	130.54	1.16042	0.214646	0.813589	0.722222	0.333333	1	0.084395
com_408	Lysyl-Serine	292.916	651.022	337.731	492.835	34.2703	16.3916	46.1988	875.065	324.838	24.162	127.934	178.914	1.15728	0.210743	0.858906	0.555556	0.25	0.833333	0.167517
com_409	(2S,3R,4E)-2-Ammonio-3-hydroxy-4-octadecen-1-yl 2-(trimethylammonio)ethyl phosphate	154.252	158.112	85.6913	176.582	179.52	319.569	203.529	66.0426	252.394	61.0502	179.38	165.663	1.15696	0.210339	0.510506	0.472222	0.138889	0.833333	0.156404
com_410	Paeonilactone C	855.609	881.8	796.768	390.77	379.811	723.512	355.991	559.779	881.252	581.305	486.364	618.779	1.1564	0.209636	0.552048	0.638889	0.305556	1	0.122394
com_411	95JU7URF64	426.147	475.049	364.833	396.839	314.343	404.988	401.197	318.489	449.586	356.694	206.159	329.697	1.15539	0.208376	0.223617	0.694444	0.333333	0.944444	0.120815
com_412	8FS62J40NX	7262.73	6548.23	5312.29	6337.59	7528.94	7652.98	5687.14	5828.66	6395.07	5207.45	6113.6	5960.46	1.15487	0.207735	0.062586	0.833333	0.5	1	0.0942998
com_413	UH430IGW0C	469.559	982.688	555.007	807.61	62.4149	53.4373	79.9972	1307.79	540.335	72.2833	236.94	302.325	1.15398	0.206613	0.841984	0.527778	0.194444	0.944444	0.169752
com_414	9E12MBV9NE	44.1223	85.8518	49.9083	63.9481	8.05936	9.46518	16.0931	114.148	41.1557	25.9914	16.1208	13.3083	1.15227	0.20448	0.81076	0.555556	0.166667	1	0.145966
com_415	Decapropylene glycol	508.067	1164.78	1583.82	12908.2	5277.14	4124.08	3185.75	871.166	936.972	845.645	11362.8	4991.91	1.15192	0.204043	0.852848	0.583333	0.25	0.916667	0.236109
com_416	Procainamide	708.172	411.778	560.627	475.177	795.594	593.146	495.914	522.765	485.341	678.819	429.854	470.022	1.1498	0.201379	0.317614	0.666667	0.305556	0.944444	0.0863614
com_417	(3E,9R,11E,12aS,13S,15S,15aS,16S,18aS)-16-Benzyl-13-hydroxy-9,15-dimethyl-14-methylene-6,7,8,9,10,12a,13,14,15,15a,16,17-dodecahydro-2H-oxacyclotetradecino[2,3-d]isoindole-2,5,18-trione	2283.2	2478.59	1982.86	1997.8	1695.07	2345.74	1758.53	2028.79	1876.51	1732.37	1794.93	1948.69	1.14753	0.198531	0.0747585	0.777778	0.444444	1	0.0920105
com_418	(2E,6E,8E)-N-Isobutyl-2,6,8-hexadecatrien-10-ynamide	82.5607	119.596	36.2599	55.3021	47.4595	45.6981	78.3351	46.5655	51.9567	78.3015	39.8842	42.5357	1.14603	0.196649	0.691705	0.583333	0.25	0.888889	0.0605176
com_419	2-methylaminoethylphosphonic acid	36.0153	35.4162	26.6303	54.3409	52.0576	49.8501	19.2121	22.4314	19.4608	10.087	114.047	36.8048	1.14532	0.195754	0.26745	0.75	0.388889	1	0.302428
com_420	Pimilprost	37646.1	121396	53570.7	57964.4	46438.1	16882.9	35498.9	98498.3	40407	56572.3	29027	31757.3	1.14442	0.194622	0.83565	0.611111	0.277778	0.972222	0.0911508
com_421	N-[(4E,8E)-1,3-dihydroxyoctadeca-4,8-dien-2-yl]hexadecanamide	4468.25	4274.44	2729.28	3608.46	2805.8	4658.12	3322.76	3826.31	3689.31	3007.6	2522.37	3348.37	1.14341	0.193347	0.320703	0.666667	0.305556	0.944444	0.100031
com_422	1-(5Z,8Z,11Z,14Z-Eicosatetraenoyl)-sn-glycero-3-phosphocholine	42.3401	241.039	81.9679	64.631	69.5461	32.1772	22.0643	210.123	78.5533	47.6545	65.4193	41.3979	1.14292	0.192727	0.71456	0.583333	0.235417	0.888889	0.119315
com_423	Methyl chlorohematommate	133.584	192.338	151.718	225.778	188.386	229.324	158.814	194.572	240.115	148.988	91.5434	148.617	1.14092	0.1902	0.356433	0.611111	0.290972	0.944444	0.111902
com_424	icomucret	2833.41	1951.34	3330.96	2621.23	1595.22	2980.98	2656.26	2237.57	3524.2	1307.63	1822.72	1880.76	1.14029	0.189405	0.428821	0.638889	0.277778	1	0.15293
com_425	Ethyl (2E,6Z)-dodecadienoate	3565.56	4992.14	2863.15	5377.4	4923.35	4820.83	3916.54	3855.78	3621.34	3675.59	4513.71	3706.61	1.13967	0.188616	0.338999	0.666667	0.333333	1	0.0802022
com_426	16-Hydroxy hexadecanoic acid	0	7.04614	3.28441	0	5.02289	0	6.38731	7.94518	17.9238	11.1236	9.31344	17.0822	1.13949	0.188393	0.878569	0.527778	0.166667	0.861111	0.185449
com_427	L(-)-Nicotine pestanal	467.174	377.423	787.085	4289	3143.07	2689.42	1590.67	628.809	569.303	470.848	5301.1	1833.37	1.13075	0.177284	0.852286	0.5	0.138889	0.833333	0.165707
com_428	MUL0OE3YBF	0.143973	0.105236	0.268101	0	1.64138	0	0.25856	0.0177785	0	0	0.533568	0	1.1287	0.174662	0.863359	0.472222	0.111111	0.833333	0.342296
com_429	ibufenac	635.63	668.222	581.125	447.415	329.612	736.225	512.283	406.288	612.031	458.707	525.707	498.527	1.12765	0.173323	0.511579	0.666667	0.290972	1	0.0949345
com_430	imidazole, 5-(2-aminoethyl)-1-methyl-	25.994	98.3797	47.2168	75.775	0	0	0	150.738	28.9258	0	5.95218	0	1.12541	0.170452	0.396632	0.638889	0.277778	0.986806	0.303724
com_431	Homoagmatine	74.7739	284.21	104.561	124.195	68.6439	22.295	84.5832	237.874	97.2506	79.5367	48.8083	55.0567	1.1253	0.170309	0.996904	0.555556	0.235417	0.888889	0.043498
com_432	N-Stearoylsphingosine	3903.98	3441.8	3194.76	3639.83	2393.81	3043.48	2928.98	3167.74	3011.53	2759.55	2596.26	2994.45	1.12367	0.168223	0.20389	0.805556	0.5	1	0.0799346
com_433	Norepinephrine-d3	296.288	338.83	278.351	1333.87	665.746	698.209	857.21	252.006	314.933	283.161	921.45	585.538	1.12351	0.168012	0.810557	0.555556	0.222222	0.875694	0.0953933
com_434	7a,12a-Dihydroxy-3-oxo-4-cholenoic acid	119.04	146.473	198.236	361.06	600.249	468.63	65.6265	47.541	23.505	55.1789	1309.57	186.334	1.12201	0.166091	0.170696	0.777778	0.5	1	0.722382
com_435	thelepin	106.052	249.672	101.87	158.578	200.922	165.214	114.439	102.666	222.579	71.5407	222.404	142.505	1.12119	0.165025	0.546761	0.583333	0.25	0.888889	0.0998763
com_436	Diethylenetriamine	33.8565	87.1777	25.7929	40.7994	37.4529	0	66.0128	93.4931	15.4116	11.2962	17.5701	1.28496	1.12038	0.163988	0.501389	0.611111	0.277778	1	0.359166
com_437	Homocapsaicin	6448.27	8987.49	6527.22	6554.25	5794.3	6995.35	6387.59	6039.41	8022.34	5317.03	4913.89	6247.99	1.11857	0.161658	0.241249	0.777778	0.444444	1	0.0836408
com_438	Cer(d18:0/14:0)	22958.5	14510.5	17841.8	15737.8	12742.4	22019.6	12495	16185.7	21048.2	14686.3	18443.8	11980	1.11569	0.157934	0.432839	0.638889	0.333333	0.916667	0.110298
com_439	Pyrrolidine	3.84236	66.2209	22.1083	9.01721	9.17088	0	5.96596	51.6574	3.71094	5.58462	0	0	1.11318	0.154688	0.777202	0.583333	0.222222	0.888889	0.185956
com_440	Epinastine	24.901	140.668	76.9986	114.174	0	0	0	233.48	39.9031	0	5.06831	4.14545	1.11289	0.154311	0.347656	0.638889	0.263194	0.944444	0.482132
com_441	Varanic acid	3354	4534.71	3888.78	4404.22	3147.2	4898.78	4035.76	4760.02	3449.32	3503.41	2729.97	3331.24	1.11087	0.151686	0.33196	0.638889	0.333333	0.944444	0.0762867
com_442	Decanoic acid	1941.9	1760.09	1570.85	4262.33	2735.24	3089.99	2140.44	2107	1628.03	2524.55	2995.49	2449.22	1.10948	0.149878	0.749623	0.527778	0.166667	0.888889	0.0577186
com_443	2-Methyl-5-(methylthio)pyrazine	115.195	242.265	214.78	362.773	271.81	126.614	287.291	178.199	175.195	158.847	247.79	154.542	1.10947	0.149876	0.808351	0.527778	0.166667	0.861111	0.0986729
com_444	Palmitic amide	149.663	346.219	175.563	180.905	163.202	87.1017	153.502	303.932	145.313	163.228	114.818	113.989	1.10844	0.148527	0.738361	0.638889	0.25	0.944444	0.0697996
com_445	Mulberrofuran P	1277.79	1420.85	1173.15	1454.03	1144.79	1259.37	1329.05	1497.38	1264.08	1016.5	823.563	1051.03	1.10719	0.146905	0.266783	0.638889	0.277778	0.944444	0.0836353
com_446	Silandrone	1534.1	1528.16	2199.53	1276.03	1521.08	3390.93	1571.01	1387.53	1782.93	1769.59	1953.06	1879.87	1.10691	0.146534	0.760906	0.583333	0.222222	1	0.0485031
com_447	Surfynol PSA-336	31444.8	43646.8	39802.1	38734.4	30848.6	50549.2	52952.3	19888.5	31614.3	30519.4	33345.9	45013	1.10168	0.139709	0.443146	0.583333	0.25	0.93125	0.0874812
com_448	Asn-Trp	331.958	354.209	377.414	87.4422	145.177	242.577	113.088	243.8	361.483	205.672	257.109	216.458	1.10101	0.138821	0.918446	0.555556	0.179861	0.888889	0.0911169
com_449	Amlexanox	198.664	179.358	137.279	168.504	129.509	118.366	154.678	124.93	105.698	128.101	159.473	173.358	1.10097	0.138769	0.428448	0.666667	0.333333	0.916667	0.0672337
com_450	LysoPE(0:0/20:0)	410.309	401.867	491.675	476.6	578.341	408.266	390.635	334.421	417.55	389.068	654.162	328.095	1.10069	0.138408	0.355548	0.75	0.333333	1	0.0869597
com_451	bulldock	437.741	507.38	380.051	332.782	344.803	313.038	357.772	370.743	478.882	271.488	295.025	330.341	1.10053	0.138201	0.394369	0.666667	0.305556	0.916667	0.0746901
com_452	Isopentenyladenine-9-N-glucoside	43.6816	29.2977	26.76	11.2161	9.5671	23.9827	14.911	5.14631	0	3.45434	0	7.38764	1.09988	0.137351	0.390061	0.611111	0.193056	0.972222	0.378675
com_453	Methyl linoleate	1531.95	2143.6	1734.56	5335.06	3698.53	4052.89	2723.92	1143.92	1105.27	1109.19	7801.98	2934.16	1.09978	0.137215	0.490978	0.666667	0.333333	0.944444	0.222184
com_454	Dihexyverine	4644.36	5658.74	1999.2	4269.36	2387.72	2796.7	1636.41	5738.95	5722.01	2215.02	3220	1321.34	1.09582	0.132008	0.569604	0.555556	0.166667	0.916667	0.16161
com_455	L-.alpha.-Amino-.gamma.-butyrolactone	632.345	684.068	613.666	617.281	479.295	758.063	501.414	499.839	506.657	478.54	953.333	515.397	1.09538	0.131425	0.383101	0.722222	0.388889	1	0.0787932
com_456	13'-Hydroxy-gamma-tocotrienol	921.55	649.048	986.518	394.176	1060.04	989.675	589.101	308.033	1689.97	446.172	863.447	670.167	1.09506	0.131004	0.527453	0.666667	0.305556	1	0.143511
com_457	Serine, butyl ester	236.422	496.413	352.883	1450.11	2106.03	1139.7	943.457	254.116	343.708	290.808	2321.77	1136.62	1.09282	0.128059	0.792413	0.583333	0.222222	0.944444	0.223327
com_458	1-Methylpiperazine	52.0756	431.899	136.129	159.252	103.942	11.3644	101.402	344.037	109.904	142.356	68.244	53.7938	1.0914	0.126184	0.724339	0.5	0.166667	0.847917	0.20664
com_459	Hydroxylated N-acetyl desmethyl frovatriptan	5179.62	3978.62	4661.17	4850.51	3185.73	5614.18	4825.17	4415.45	4663.89	3277.81	3629.09	4443.3	1.08771	0.121296	0.48031	0.666667	0.305556	0.959028	0.0841297
com_460	N(1)-acetylspermidine	10838.6	18540.8	11663.2	13979.5	3910.13	4691.83	4917.34	21645.4	12233.5	3940.91	7474.89	8307.32	1.08723	0.120658	0.773645	0.527778	0.179861	0.888889	0.113654
com_461	Propam	172.916	154.147	168.553	172.709	128.754	205.28	183.732	164.689	165.758	106.007	147.473	154.519	1.08695	0.120286	0.401395	0.666667	0.333333	0.973611	0.0785718
com_462	Tragopogonsaponin G	1015.68	1286.32	1095.19	802.923	874.255	980.865	873.395	929.409	1140.26	799.278	923.136	924.131	1.0833	0.115432	0.394836	0.666667	0.333333	1	0.0552823
com_463	UYV23L1N89	15.9058	123.249	34.0794	0	45.1521	0	14.4142	21.519	68.0962	20.1646	72.3421	0	1.08161	0.11318	0.601708	0.611111	0.277778	0.944444	0.205028
com_464	Pentadecanol	3174.69	3336.1	2467.03	2470.2	1783.08	2709.59	2331.71	2249.88	2620.08	2167.54	2814.84	2579.05	1.07977	0.110718	0.562974	0.638889	0.277778	0.916667	0.0561609
com_465	1-Butyl-3-methylimidazolium	53.8538	74.9887	55.3126	59.0492	44.7086	53.3298	52.8283	49.5728	48.0411	49.3073	50.2373	66.0776	1.07966	0.11058	0.423796	0.722222	0.388889	1	0.0485314
com_466	16-Hydroxy hexadecanoic acid	529.503	949.345	589.514	579.296	479.561	377.563	545.869	775.463	554.331	531.963	396.921	442.82	1.07927	0.110055	0.717833	0.555556	0.207639	0.888889	0.0402076
com_467	N8-Acetylspermidine	7007.27	15156.9	8197.96	11326.3	1542.41	1488.67	2008.73	19446.7	8476.18	1976.26	4517.94	5096.51	1.077	0.107015	0.903378	0.5	0.166667	0.8625	0.116171
com_468	75BYI5834N	454.939	497.326	419.849	353.519	330.207	431.045	405.384	421.305	458.701	335.731	339.231	352.882	1.07507	0.104428	0.418722	0.638889	0.290972	0.972222	0.0636692
com_469	N1-Acetylspermine	11568.1	11943.4	13599.9	26591	23428.2	19378.3	18593.2	14698.4	12157	12819.1	23945.1	17042	1.07308	0.101763	0.809868	0.5	0.138889	0.875694	0.0677935
com_470	8-Hydroxy-5,6-octadienoic acid	27.0743	26.45	22.7881	23.2867	20.5184	27.839	27.4389	20.2217	22.4781	22.8141	22.5476	22.3834	1.07305	0.10172	0.30406	0.722222	0.388889	1	0.0507488
com_471	Succinamide	1347.79	1450.16	1188.02	1211.11	854.69	1054.03	1096.06	1343.89	1428.54	1343.52	427.236	989.168	1.07202	0.10033	0.552738	0.444444	0.111111	0.833333	0.105203
com_472	2M66QX49ZZ	678.742	982.971	658.079	711.193	639.654	773.278	705.271	740.883	917.424	566.884	569.774	650.375	1.07067	0.0985081	0.485804	0.638889	0.277778	0.944444	0.0597588
com_473	Ledipasvir	510.539	329.18	421.987	260.18	420.533	290.23	388.679	302.588	475.033	317.005	266.906	337.128	1.06962	0.0970921	0.676469	0.555556	0.222222	0.888889	0.0488293
com_474	N-Phenylacetylphenylalanine	87.2628	61.3043	59.5364	58.8596	114.725	173.284	42.0199	6.67468	40.2836	3.37207	360.394	67.0252	1.06773	0.0945437	0.209675	0.75	0.388889	1	0.680308
com_475	1,3,3-Trimethyl-2-oxabicyclo[2.2.2]octane-6,7-diol	41.5053	47.1926	72.6557	80.2595	26.3936	74.5176	69.735	30.9862	75.6842	32.8011	49.8812	62.1929	1.06612	0.0923728	0.837095	0.555556	0.166667	0.861111	0.0992851
com_476	5-(5-(4-(4,5-dihydro-2-oxazoly)phenoxy)pentyl)-3-methyl osoxazole	222.293	139.824	33.2078	126.826	43.044	48.7084	34.1728	166.976	187.011	72.4081	74.7864	42.0556	1.0632	0.088416	0.962778	0.5	0.138889	0.833333	0.16508
com_477	Palmitoylserotonin	286.141	722.097	362.287	302.327	172.664	54.6506	76.7325	969.484	247.194	54.8556	303.311	141.22	1.05989	0.0839146	0.64053	0.583333	0.263194	0.944444	0.180998
com_478	arsenic(3+) pentahydride;oxygen(2-)	455.668	448.047	335.574	277.54	163.137	330.515	279.94	372.382	382.43	358.442	0	186.729	1.05824	0.0816607	0.875825	0.472222	0.111111	0.777778	0.094004
com_479	4-[[4-(4-Chlorophenyl)-2-thiazolyl]amino]phenol	0.0561171	0.00234796	2.56241	3.11391	0	0.00914299	3.11672	0.0990706	0.115271	0.0701113	0	0.225709	1.05821	0.0816238	0.767287	0.388889	0.0555556	0.736806	1.00597
com_480	Citalopram	2530.23	3823.64	2542.45	2282.92	2276.37	4094.19	2526.58	3609.4	2898.46	2172.55	2681.94	2701.26	1.05784	0.0811247	0.770681	0.5	0.194444	0.833333	0.0459108
com_481	Dolichyl b-D-glucosyl phosphate	303.651	155.237	392.756	74.223	479.428	163.111	473.675	0	258.549	0	0	46.0962	1.05557	0.0780199	0.870261	0.472222	0.138889	0.833333	0.0520366
com_482	delphinine	1113.05	959.279	592.012	637.918	479.002	907.227	582.767	480.877	831.166	1088	517.809	944.071	1.05485	0.0770412	0.770429	0.583333	0.25	0.916667	0.0683369
com_483	(3aR,4S,6E,10Z,11aR)-10-(Hydroxymethyl)-6-methyl-3-methylene-2-oxo-2,3,3a,4,5,8,9,11a-octahydrocyclodeca[b]furan-4-yl 3-hydroxy-2-methylpropanoate	1536.11	1524.27	1065.73	1476.09	1367.55	1338.84	1277.98	1359.23	1362.71	1166.5	1441.5	1284.98	1.05267	0.0740507	0.488061	0.722222	0.388889	1	0.0319369
com_484	Dihydro-3(2H)-thiophenone	61.7014	72.1496	58.8705	55.1948	43.7983	49.8271	50.3327	69.0573	63.1649	66.4355	23.0687	52.612	1.05196	0.0730826	0.612385	0.527778	0.166667	0.888889	0.077302
com_485	(R)-2-Hydroxysterculic acid	14760.7	22114.3	21812.7	115154	55467.7	52899.9	42290.4	18373.5	19476.3	18045.4	115575	55134.8	1.04951	0.0697204	0.905005	0.555556	0.194444	0.903472	0.134944
com_486	N,N-Diethylisonicotinamide	1376.57	1416.75	1140.28	1206.15	883.104	1252.97	1083.71	1146.1	1339.6	1164.51	1068.54	1149.61	1.04657	0.0656699	0.646486	0.666667	0.333333	0.959028	0.0491701
com_487	arsenic(3+) pentahydride;oxygen(2-)	143.7	153.474	114.386	108.978	66.7571	116.035	139.904	137.389	144.523	141.367	8.52042	101.649	1.04452	0.0628399	0.544984	0.5	0.138889	0.847917	0.241861
com_488	L-Lathyrine	476.504	656.449	484.733	669.501	479.754	400.167	821.468	279.602	575.509	337.587	547.82	474.074	1.04316	0.0609657	0.642042	0.416667	0.0965278	0.833333	0.0594585
com_489	7625LXB9M8	411.279	412.881	495.594	343.284	301.189	325.764	305.245	488.342	403.293	299.355	293.394	406.163	1.0429	0.0606005	0.693885	0.666667	0.346528	0.959028	0.04492
com_490	(3S,7E,9R)-4,7-Megastigmadiene-3,9-diol 9-[apiosyl-(1->6)-glucoside]	3017.96	1915.06	3156.27	1361.21	3451.61	3119.72	2130.72	1179.53	5758.84	1362.27	2718.11	2221.35	1.04235	0.0598444	0.63631	0.638889	0.305556	1	0.11922
com_491	1-Methylpiperazine	72.304	303.271	92.5995	117.685	88.2489	6.03799	69.0748	280.483	84.5543	120.806	66.2457	31.8848	1.04149	0.0586543	0.753954	0.583333	0.222222	0.903472	0.19755
com_492	N-Hydroxy-1-methyl-6-phenyl-1H-imidazo[4,5-b]pyridin-2-amine	39491.2	47178.1	26322.2	26167	20504.5	29267.5	26891.6	32975.4	34603	40661.1	17634.9	28870	1.04016	0.0568048	0.854753	0.527778	0.194444	0.861111	0.0543227
com_493	Iridodial glucoside tetraacetate	9380.38	7135.14	7200.92	6459.2	3498.04	5738.84	6032.51	5824.63	8014.76	5370.76	6073.51	6604.91	1.03933	0.0556543	0.974117	0.583333	0.222222	0.944444	0.0830636
com_494	L-a-Amino-e-caprolactam	166.633	150.575	152.121	227.806	133.425	250.039	201.246	185.56	207.464	143.63	152.014	154.726	1.03442	0.0488258	0.890715	0.5	0.166667	0.833333	0.0685273
com_495	1-Palmitoylglycerophosphoinositol	2477.63	1299.74	2228.62	1007.29	2883.29	1530.69	1365.94	1628.57	2310.1	1135.68	2624.5	1985.05	1.03416	0.0484565	0.970579	0.5	0.152083	0.805556	0.00571683
com_496	Buformin	7011.24	11901	6998.22	8357.22	8503.98	8816.79	7612.3	9114.48	7966.89	7821.47	8690.75	8788.56	1.03188	0.0452786	0.846706	0.472222	0.111111	0.833333	0.0237253
com_497	2-(5-Hydroxy-1H-indol-3-yl)-N,N,N-trimethylethanaminium	28374.4	26719.2	19416.5	31310	26825.1	34357.2	23298.5	20925.9	21810.4	23680	43648.8	28640	1.03086	0.0438419	0.724585	0.611111	0.25	0.972222	0.0368126
com_498	trans,cis-3,6-Nonadien-1-ol	110.636	122.07	106.866	100.244	93.5367	96.4262	100.722	88.3446	120.258	64.3267	141.416	97.2406	1.02853	0.0405885	0.663599	0.555556	0.207639	0.916667	0.0414447
com_499	Nonadeca-10(Z)-enoic acid	1033.72	1169.82	1280.33	1159.24	1058.7	1034.13	1148.66	962.343	1105.07	991.245	1320.94	1023.43	1.02812	0.040013	0.619311	0.666667	0.277778	1	0.0220828
com_500	Ulodesine	402.359	241.307	233.015	306.459	272.948	467.825	243.17	208.888	251.716	243.118	582.344	342.132	1.02808	0.03995	0.762757	0.555556	0.166667	0.833333	0.0451391
com_501	RMI 8090DJ	2544.68	2112.59	2608.73	2082.97	2147.19	2253.85	2077.25	1903.54	2314.01	3040.73	2081	1965	1.02754	0.0391889	0.665684	0.722222	0.333333	1	0.0258144
com_502	4-Hydroxy-3-(3-methyl-3-butene-1-ynyl)benzaldehyde	8.09384	28.2603	15.4106	25.3811	19.0736	3.88843	22.1615	8.93026	6.25065	12.9152	30.996	16.2186	1.02704	0.0384914	0.937011	0.5	0.194444	0.833333	0.23491
com_503	Acetophenazine	472.054	461.627	516.443	490.474	288.995	528.164	551.923	548.591	548.224	411.134	276.548	366.908	1.02013	0.028759	0.829245	0.444444	0.0395833	0.833333	0.085203
com_504	9E12MBV9NE	56.3943	192.682	70.5542	77.8569	51.0007	39.7359	66.9882	166.36	55.7316	71.9661	51.2546	66.3413	1.02002	0.0285977	0.895779	0.527778	0.166667	0.861111	0.0488094
com_505	N-Nonanoylglycine	4767.54	4216.99	3501.12	6020.64	6713.72	6744.02	4653.61	4357.46	5116.33	4172.08	7690.75	5471.2	1.01598	0.0228652	0.952615	0.527778	0.194444	0.888889	0.0147023
com_506	N-[(2S,3R,4E)-1,3-Dihydroxy-4-octadecen-2-yl]tetradecanamide	2180.14	2206.68	2057.57	1953.95	2055.27	1715.73	1904.8	2121.84	1747.66	2166.12	2130.07	1921.82	1.01476	0.0211416	0.786272	0.583333	0.263194	0.888889	0.023418
com_507	7(14)-Bisabolene-2,3,10,11-tetrol	210.209	173.72	145.115	244.795	113.054	216.998	248.725	135.732	214.851	136.231	152.395	201.839	1.01295	0.01857	0.962281	0.527778	0.222222	0.888889	0.0755542
com_508	Argatroban	564.061	629.56	654.753	288.607	501.641	559.29	564.846	378.235	661.269	277.651	695.614	579.582	1.0129	0.0184861	0.882321	0.583333	0.222222	0.916667	0.0352363
com_509	2,5-Dibutyl-4-methyloxazole	7809.91	7686.53	9500.64	8297.35	9470.46	5942.25	10518.6	7547.06	6310.95	7258.81	9283.26	7363.89	1.00879	0.0126312	0.914107	0.611111	0.25	1	0.0497874
com_510	(1S,2S,4R,8S)-p-Menthane-1,2,8,9-tetrol 2-glucoside	1032.66	1069.34	787.54	1095.9	1220.54	1115.81	988.101	975.285	1060.75	980.972	1163.96	1108.72	1.00701	0.010076	0.994361	0.611111	0.25	0.959028	0.0117296
com_511	26UEP3Z5W8	4691.01	4947.69	5758.49	6684.08	3860.21	2542.81	5578.94	5361.95	5314.84	4477.84	3495.02	4070.69	1.00654	0.00940137	0.883024	0.472222	0.111111	0.888889	0.0171554
com_512	TG(22:0/22:0/o-18:0)	136.417	72.1052	114.495	49.9671	72.89	53.8323	106.576	70.972	132.291	44.9899	0	71.3181	1.00598	0.00860684	0.984972	0.583333	0.25	0.888889	0.079855
com_513	X2CFE4SDT6	172.784	621.877	279.561	305.107	218.878	47.419	213.204	573.757	221.649	291.721	176.751	160.067	1.00518	0.0074504	0.729017	0.527778	0.166667	0.833333	0.139962
com_514	1,1'-Ethylidenebis-cyclopentane	2199.3	2066.12	2018.94	2057.25	1619.54	2403.96	2201.86	2175.67	2203.72	1709.19	1892.77	2119.46	1.00508	0.00730402	0.971595	0.555556	0.235417	0.888889	0.0437997
com_515	11-Cycloheptylundecanoic acid	578.262	723.789	562.599	490.47	443.436	528.799	524.081	494.598	669.297	533.836	505.108	584.527	1.0048	0.0069139	0.984829	0.472222	0.166667	0.833333	0.0265251
com_516	(-)-L-Chicoric acid	190.101	354.949	194.213	131.23	236.857	53.8286	211.087	258.902	248.865	132.838	141.443	162.85	1.00449	0.00646647	0.721727	0.444444	0.111111	0.777778	0.0880979
com_517	Thamnosin	1851.85	3120.97	2210.78	1899.33	1738.56	2234.62	2319.34	2052.07	2603.39	1807.92	2041.62	2180.92	1.00391	0.0056295	0.927629	0.555556	0.207639	0.847917	0.0224501
com_518	Oxatomide	1060.38	1291.7	1762.07	3512.92	5325.38	3876.77	1599.15	401.673	193.465	303.809	11421.3	2864.46	1.0027	0.00388963	0.273149	0.694444	0.388889	1	0.631511
com_519	Isopentenyladenine-9-N-glucoside	1373.4	1366.16	940.215	1389.59	1367.74	1604.83	1366.41	1533.69	1401.2	1142.09	1353.54	1227.13	1.00223	0.00321183	0.947168	0.583333	0.222222	0.944444	0.0216757
com_520	Avocadene 1-acetate	1051.24	1178.35	962.448	968.318	979.145	924.364	866.724	753.192	971.72	748.342	1707.38	1008.39	1.00134	0.00193277	0.763002	0.638889	0.222222	0.93125	0.031956
com_521	4alpha-Hydroxymethyl-4beta-methyl-5alpha-cholesta-8-en-3beta-ol	9353.11	5947.37	8092.3	5873.54	6942.06	10511.7	7874.8	5224.96	8046.89	6753.4	11146.4	7617.85	1.0012	0.00172368	0.985179	0.472222	0.138889	0.833333	0.0359693
com_522	2-Methyltricosane	165.185	248.059	217.273	172.105	205.233	204.534	139.806	289.43	164.739	327.904	136.415	152.684	1.00116	0.00167742	0.74455	0.666667	0.333333	1	0.0472256
com_523	Mono-2-ethylhexyl phthalate	148.139	116.404	135.132	91.4168	102.748	204.252	73.4385	121.114	182.944	93.9848	175.951	149.9	1.00095	0.00137351	0.929647	0.527778	0.179861	0.888889	0.0801023
com_524	arsenic(3+) pentahydride;oxygen(2-)	86.1628	90.9722	58.5688	19.7808	24.8008	52.9135	54.2355	72.8797	86.1255	74.09	2.26942	43.4751	1.00037	0.000535598	0.687707	0.472222	0.138889	0.833333	0.256829
com_525	Elaidic acid	712.725	750.73	598.694	602.894	534.724	709.393	623.228	655.541	708.691	611.063	640.308	669.145	1.0003	0.000437614	0.92496	0.5	0.166667	0.833333	0.0306211
com_526	Tubastatin A	36.5566	44.6135	117.277	66.8266	65.2335	6.09681	131.761	21.8412	10.6791	27.9932	81.4615	62.9011	0.999904	-0.000138304	0.967297	0.527778	0.194444	0.888889	0.284179
com_527	DG(20:1(11Z)/24:0/0:0)	54064	24274	25805.1	28062.3	15043.5	33259.1	20363.1	31422.7	27991.8	33749.7	26614.6	40603.6	0.998686	-0.00189634	0.793883	0.583333	0.235417	0.944444	0.0962752
com_528	1-Octadecyl-sn-glycero-3-phosphocholine	125.439	130.837	108.78	70.0498	215.558	53.4465	145.83	117.723	132.706	87.5119	165.292	56.4899	0.997956	-0.0029526	0.872036	0.583333	0.222222	0.916667	0.0662289
com_529	1-Dodecylpyridinium	152.993	178.3	123.708	118.012	91.8827	177.971	125.347	118.444	149.697	135.209	150.31	165.696	0.997827	-0.00313808	0.850352	0.5	0.152083	0.875694	0.0470743
com_530	Tricosanoylglycine	8413.94	8127.09	8109.32	7317.91	9507.27	8397.64	8238.24	7643.43	7373.44	8026.1	9688.41	9035.06	0.99737	-0.00379934	0.983748	0.527778	0.194444	0.888889	0.0240801
com_531	2,4-Dinitrophenylhydrazine	218.846	190.92	159.83	151.474	94.7227	156.771	149.116	180.943	187.72	151.38	143.099	162.903	0.997336	-0.00384813	0.823396	0.583333	0.263194	0.916667	0.0753218
com_532	6-O-Phosphono-beta-D-fructofuranosyl alpha-D-mannopyranoside	325.053	499.299	543.253	504.491	391.029	436.501	474.527	589.541	457.915	371.243	352.647	462.482	0.996777	-0.00465677	0.974577	0.527778	0.222222	0.875694	0.00518149
com_533	Hordatine B glucoside	168.234	84.4834	106.642	93.3453	81.2293	53.0863	120.684	107.03	158.399	82.4149	59.8147	60.6495	0.996653	-0.00483649	0.998456	0.527778	0.179861	0.861111	0.0848923
com_534	Bemotrizinol	1504.8	1424.31	1267.67	1210.52	1081.14	1508.3	1299.08	1355.27	1482.81	1526.13	926.781	1437.43	0.996168	-0.00553969	0.985443	0.555556	0.194444	0.861111	0.0404246
com_535	4-Trimethylammoniobutanal	1194.1	3813.19	1603.6	1810.64	1271.52	478.264	1337.62	3391.69	1439.46	1895.8	1061.13	1092.62	0.995399	-0.00665269	0.775219	0.5	0.166667	0.833333	0.0925401
com_536	(1E,3Z,6E,10E)-14-Isopropyl-3,7,11-trimethyl-1,3,6,10-cyclotetradecatetraene	432.765	574.449	387.028	333.714	386.871	282.452	385.6	351.902	404.21	450.072	446.483	372.767	0.994295	-0.00825474	0.811757	0.555556	0.207639	0.888889	0.0309734
com_537	3-Chlorobenzamide	1270.85	1474.3	1132.58	1224.13	1015.94	1265.25	1172	1246.77	1453.26	1193.79	1158.15	1203.35	0.994039	-0.00862515	0.881675	0.555556	0.166667	0.888889	0.0311927
com_538	8FS62J40NX	41.6383	148.214	66.8871	88.7065	54.8992	20.5833	40.1148	164.962	55.502	97.2996	35.8021	30.2487	0.992921	-0.0102498	0.977413	0.527778	0.166667	0.861111	0.071491
com_539	Panaxytriol	23942.5	20502.9	21477.8	22900.2	15760.2	25407.7	23884.3	23464.5	23436.4	17651.1	20035.9	22533	0.992261	-0.0112086	0.87891	0.472222	0.111111	0.861111	0.055977
com_540	sulcatone	200.924	206.503	186.194	226.253	156.693	240.085	208.304	179.427	211.343	193.488	239.754	194.638	0.991603	-0.0121661	0.858634	0.5	0.138889	0.833333	0.03006
com_541	(1S,2R)-2-(Diethylamino)-1-phenyl-1-propanol	36.3884	251.263	85.09	64.3716	63.603	0	12.0378	406.679	63.2087	7.50572	15.9406	12.0255	0.991003	-0.0130391	0.341098	0.722222	0.444444	1	0.504504
com_542	protionamide	729.674	720.256	739.251	826.871	639.489	1021.44	742.164	826.192	709.139	661.988	1042.01	740.773	0.990409	-0.0139042	0.919985	0.555556	0.222222	0.888889	0.0220247
com_543	12-(2,3-Dihydroxycyclopentyl)-2-dodecanone	34.7471	294.125	122.825	127.038	167.984	37.3187	243.899	79.4179	102.925	61.5102	218.572	85.9621	0.989589	-0.015098	0.746672	0.5	0.166667	0.888889	0.206187
com_544	(2Z)-4-[(1R,2S,19S)-12-Hydroxy-8,8,21,21-tetramethyl-5-(3-methyl-2-buten-1-yl)-14,18-dioxo-3,7,20-trioxahexacyclo[15.4.1.0~2,15~.0~2,19~.0~4,13~.0~6,11~]docosa-4(13),5,9,11,15-pentaen-19-yl]-2-methyl-2-butenal	261.537	251.836	193.844	207.072	168.096	184.155	191.73	175.9	323.464	168.889	123.742	296.319	0.989449	-0.015303	0.851724	0.555556	0.166667	0.916667	0.0648097
com_545	Cer(d18:0/16:0)	132678	114487	108614	110331	94611.9	130205	111233	108505	119739	118105	115888	124883	0.989365	-0.0154251	0.77955	0.555556	0.166667	0.888889	0.0321637
com_546	beta-Sitosterol 3-O-beta-D-galactopyranoside	798.653	1756.04	2270.41	18642.3	7640.32	5861.62	5158.57	1529.5	1525.06	1443.59	20069.2	7703.39	0.98771	-0.0178403	0.997961	0.527778	0.194444	0.959028	0.215101
com_547	Piperazine	21374.4	57985.4	25301.2	28167.6	19592.9	8848.74	20122.8	54495.1	22978.9	30007.4	17627.5	18310.8	0.986106	-0.0201854	0.803725	0.527778	0.166667	0.861111	0.0721947
com_548	4-Chloro-6,7-dimethoxy-2-benzoxazolinone	566.203	533.522	324.578	502.632	434.48	455.419	392.074	595.644	406.044	384.918	529.693	548.942	0.985832	-0.0205859	0.903509	0.5	0.179861	0.833333	0.0102277
com_549	16,17-Dihydro-16a,17-dihydroxygibberellin A4 17-glucoside	257.699	370.458	200.208	205.625	151.739	392.965	286.906	301.05	355.251	250.658	162.562	245.121	0.98573	-0.0207361	0.816453	0.527778	0.222222	0.888889	0.102224
com_550	Androsterone sulfate	1964.09	871.804	1743.52	1463.84	995.532	956.621	1307.96	1131	982.054	1566.4	1611	1518.32	0.985051	-0.0217302	0.773023	0.555556	0.166667	0.888889	0.0329296
com_551	Palmitic amide	2135.26	3255.44	1691.47	1763.35	3511.98	846.888	1481.29	4283.25	1185.36	3189.29	1836.57	1430	0.98498	-0.0218342	0.990649	0.555556	0.25	0.916667	0.133375
com_552	gevotroline hydrochloride	4.93954	76.9966	22.4023	19.3555	9.17605	0	7.8506	84.283	7.2687	45.8993	4.56208	5.95041	0.984011	-0.0232533	0.670988	0.611111	0.277778	1	0.199435
com_553	Hericenone D	13763.5	12860	12731.7	11792.7	11846.4	12407	11457.9	12195.3	14338	12454.2	13703.8	12585.4	0.982625	-0.0252866	0.700895	0.472222	0.111111	0.820139	0.0204515
com_554	1-Methylpiperazine	39.3213	299.348	78.402	109.306	77.4283	5.55599	53.5293	294.879	60.1365	121.048	56.7108	34.0361	0.982304	-0.0257583	0.677107	0.527778	0.222222	0.888889	0.266146
com_555	(S)-9-Hydroxy-10-undecenoic acid	140.383	132.213	108.787	124.949	80.4106	100.034	99.6069	109.182	129.36	134.664	93.4106	135.274	0.979014	-0.0305992	0.802951	0.527778	0.222222	0.861111	0.039584
com_556	H27VG833JY	1413.71	1601.39	1326.75	715.122	504.641	1488.15	796.172	1045.94	2749.02	768.316	811.588	1041.67	0.977411	-0.0329635	0.961764	0.555556	0.222222	0.833333	0.174725
com_557	2759C7222C	120.851	174.179	96.5567	102.43	112.103	111.119	146.773	109.91	140.464	91.0264	77.3202	168.354	0.977368	-0.0330267	0.970068	0.472222	0.138889	0.833333	0.0148678
com_558	Docosahexaenoyl Ethanolamide	3580.45	4747.05	3763.41	2559.49	3890.77	4325.01	3890.48	3968.63	4580	3156.72	4136.08	3675.45	0.97688	-0.033747	0.738378	0.527778	0.194444	0.888889	0.0288711
com_559	His-Leu	470.362	338.429	354.843	269.031	320.969	294.229	368.194	388.184	482.46	314.949	207.97	335.022	0.976671	-0.0340553	0.950761	0.583333	0.222222	0.888889	0.0601636
com_560	1D-3-amino-1-guanidino-1,3-dideoxy-scyllo-inositol	338.507	305.181	327.906	277.206	242.283	253.227	358.149	273.286	386.09	236.555	244.197	289.012	0.975954	-0.0351153	0.882022	0.5	0.166667	0.805556	0.0475242
com_561	Piracetam	0.0358735	0	29.7274	0	0	0	271.766	32.0269	26.8456	100.229	449.896	70.9655	0.975079	-0.0364088	0.551037	0.472222	0.166667	0.833333	0.893406
com_562	Stearidonic acid	2411.87	2488.06	570.746	1843.61	646.114	1167.67	465.405	3015.42	2815.92	1109.8	1434.38	522.114	0.974904	-0.036668	0.885905	0.527778	0.222222	0.888889	0.171023
com_563	2-(3,4-Dihydroxyphenyl)-2-hydroxyethyl 6-O-(6-deoxy-alpha-L-mannopyranosyl)-4-O-[(2E)-3-(3,4-dihydroxyphenyl)-2-propenoyl]-beta-D-glucopyranoside	334.941	368.72	316.12	362.581	360.025	347.485	442.082	328.632	460.79	257.565	298.023	359.732	0.973471	-0.0387898	0.942659	0.555556	0.207639	0.916667	0.0270667
com_564	3,6-Nonadienal	423.265	501.769	258.406	490.815	309.272	363.38	191.325	506.961	600.496	314.445	566.463	231.449	0.97336	-0.0389547	0.869231	0.555556	0.179861	0.916667	0.0668526
com_565	Acridine	137.821	148.531	121.375	137.022	96.6739	114.442	129.547	140.084	138.119	130.338	98.4821	140.005	0.973329	-0.0390001	0.731199	0.611111	0.290972	0.944444	0.0349861
com_566	Avocadenofuran	211.173	452.444	222.655	219.976	204.834	59.1651	216.897	418.34	158.829	262.376	186.15	168.722	0.970902	-0.0426031	0.698701	0.555556	0.222222	0.903472	0.12538
com_567	Fenuron	144.99	139.191	30.5207	121.385	47.2133	66.2291	32.7037	153.96	169.746	76.3881	95.9589	37.4671	0.970514	-0.0431784	0.998651	0.444444	0.111111	0.764583	0.137082
com_568	nornicotine	126.643	144.295	77.1072	71.3931	71.2321	70.3948	74.5748	98.8377	106.666	119.134	108.839	70.1701	0.970328	-0.0434562	0.72439	0.527778	0.166667	0.959028	0.0452585
com_569	b-D-Glucuronopyranosyl-(1->3)-a-D-galacturonopyranosyl-(1->2)-L-rhamnose	394.462	583.807	543.437	557.01	343.576	457.455	511.628	579.549	556.908	428.978	385.103	505.972	0.97022	-0.0436166	0.729462	0.5	0.179861	0.861111	0.0400736
com_570	Tyr-Ala-Arg	1582.84	1413.8	1263.34	1313.64	929.977	1555.23	1476.36	1341.22	1463.19	1342.45	1175.27	1533.89	0.967171	-0.0481577	0.630991	0.527778	0.166667	0.861111	0.0607077
com_571	Choline cation	453.919	1003.89	512.207	534.162	391.52	203.191	443.217	917.589	492.945	543.088	401.25	407.062	0.966847	-0.0486411	0.702472	0.472222	0.138889	0.833333	0.0743739
com_572	(-)-Erythromycin	14.4395	9.07186	94.8106	127.242	287.07	133.633	165.74	33.273	79.143	183.846	143.232	84.214	0.966378	-0.0493402	0.479906	0.583333	0.166667	0.888889	0.349443
com_573	Di-n-pentyl phthalate	240.269	393.441	267.297	160.505	222.741	289.649	175.839	247.788	337.424	281.619	305.089	281.712	0.965898	-0.0500577	0.744759	0.611111	0.277778	0.888889	0.0388923
com_574	Gonan-3-ol	207.625	418.722	222.966	236.185	201.061	112.342	239.762	373.202	198.38	289.129	175.182	174.027	0.964971	-0.051443	0.751607	0.5	0.138889	0.861111	0.065255
com_575	meso-Erythritol	591.894	593.683	457.475	438.216	301.768	495.399	580.022	500.571	543.716	607.444	247.12	505.673	0.964447	-0.0522262	0.901805	0.611111	0.25	1	0.0654717
com_576	5-Phenylvaleric acid	251.357	267.9	218.342	224.043	190.219	251.937	229.134	226.3	243.265	222.227	252.716	281.921	0.964436	-0.0522421	0.547731	0.388889	0.138889	0.75	0.0330653
com_577	Methyl (9E)-9-octadecenoate	1320.53	1372.46	1262.16	1294.59	929.712	1431.67	1330.22	1222.11	1576.86	1222.65	1242.98	1304.75	0.963486	-0.0536637	0.583635	0.555556	0.222222	0.888889	0.0575715
com_578	3,4-Dihydroxyphthalic acid	88.2113	95.5998	61.4699	69.8632	48.7376	94.0411	68.1602	86.2992	98.3637	80.9946	46.3205	96.1853	0.961369	-0.0568371	0.815503	0.555556	0.222222	0.888889	0.0817602
com_579	Phosphoenolpyruvic acid	91.9917	115.184	87.3099	69.4691	78.9711	41.905	85.5838	116.98	126.772	65.8816	47.7063	61.4801	0.961196	-0.0570982	0.912318	0.5	0.166667	0.833333	0.0360255
com_580	Tenonitrozole	301.131	303.86	216.042	141.79	112.435	210.097	213.145	280.64	312.773	320.679	12.2372	199.714	0.959802	-0.0591909	0.658828	0.583333	0.194444	0.903472	0.227597
com_581	N-Methylnicotinium	13.4066	7.81516	18.6513	23.3217	6.09957	22.1979	24.4833	12.7901	31.5294	12.2188	2.30047	12.111	0.958707	-0.0608387	0.822725	0.5	0.166667	0.861111	0.226157
com_582	CYCLURON	1036.73	1059.88	303.522	779.708	360.261	577.276	272.994	1297.38	1259.92	535.997	667.447	261.377	0.95862	-0.0609686	0.907021	0.527778	0.166667	0.861111	0.147994
com_583	Vosaroxin	201.281	175.642	189.08	216.434	125.416	208.374	251.193	217.498	198.015	119.159	163.93	215.549	0.957851	-0.0621263	0.824053	0.583333	0.235417	0.916667	0.0663828
com_584	2-Methyl-5-(methylthio)pyrazine	54.58	149.085	113.657	111.536	115.553	97.0858	101.531	139.42	85.1138	111.604	170.489	61.7327	0.957614	-0.0624841	0.871151	0.5	0.166667	0.888889	0.0740695
com_585	dichlorphenolindophenol	129.489	115.522	60.9801	141.253	131.168	135.643	146.819	134.52	135.837	124.575	87.7997	116.514	0.957095	-0.0632662	0.667471	0.444444	0.111111	0.805556	0.0519542
com_586	1-Octene	783.823	1141.61	1196.86	4041.14	2234.08	2103.28	1899.11	1019.97	1027.61	983.998	4608.2	2488.89	0.956186	-0.0646365	0.963318	0.527778	0.166667	0.833333	0.108377
com_587	Physapubenolide	1877.57	1933.56	1763.27	1334.19	1353.05	1633.38	1687.99	1385.73	2112.03	1599.93	1880.71	1686.69	0.955756	-0.0652859	0.602984	0.416667	0.138889	0.777778	0.0466722
com_588	S-(2-Furanylmethyl) propanethioate	9.85393	87.9912	91.1949	183.691	68.0921	7.86401	170.56	48.075	33.0964	76.1078	101.572	40.1258	0.955595	-0.0655288	0.520922	0.472222	0.124306	0.833333	0.38977
com_589	Coagulin R 3-glucoside	417.133	381.246	350.519	403.757	405.883	465.349	388.949	438.437	435.739	456.67	359.304	458.828	0.955066	-0.0663283	0.429575	0.638889	0.305556	1	0.0345721
com_590	93E895X03C	966.682	971.572	664.567	805.831	681.983	837.504	526.366	1043.96	1201.26	735.237	1019.52	641.642	0.953591	-0.0685572	0.913136	0.555556	0.166667	0.916667	0.0606274
com_591	Tirasemtiv	4071.49	6243.48	4118.3	7507.07	7397.24	6647.29	6951.11	1410.57	8430.73	7776.58	5918.37	7251.86	0.953514	-0.0686744	0.856638	0.611111	0.25	0.916667	0.0546375
com_592	2-Methyl-(3 or 5 or 6)-(methylthio)pyrazine (mixture of isomers)	111.895	460.257	324.96	584.596	286.603	106.723	604.637	237.898	198.899	271.647	375.125	279.224	0.953037	-0.0693955	0.630079	0.5	0.138889	0.833333	0.189098
com_593	(E)-2-Hydroxy-N-desmethyldoxepin	3469.99	3100.37	3218.56	2515.04	2870.64	2552.56	2982.21	3010.53	3846.95	2976.88	2636.7	3167.57	0.952007	-0.0709558	0.514035	0.583333	0.222222	0.888889	0.0422295
com_594	Nb-Palmitoyltryptamine	27099.4	24383.8	24378.5	22244.7	20075.8	28980.8	23093.5	23704.1	27416.8	26042.9	26943.2	27440.8	0.95164	-0.0715119	0.407188	0.611111	0.263194	0.944444	0.0499491
com_595	lysoPC(28:0)	106173	76704.5	71804.6	31628.4	56208	93641.6	54088.3	70820.6	99823.4	73335	62056.9	99133.8	0.949705	-0.0744483	0.652473	0.5	0.166667	0.861111	0.102276
com_596	(2R)-3-Carboxy-2-hydroxy-N,N,N-trimethyl-1-propanaminium	1682.58	1259.95	3702.77	13788.3	11517.6	7603.13	8139.35	2905.43	2709.97	2402.33	17936.4	7563	0.949535	-0.0747062	0.807283	0.472222	0.138889	0.833333	0.168032
com_597	Acetarsol	141.767	151.387	121.295	151.088	94.7758	125.612	133.273	142.238	150.848	129.719	117.11	154.673	0.949344	-0.0749972	0.494967	0.583333	0.263194	0.888889	0.054997
com_598	Propionylcholine	789.598	754.97	253.367	600.212	272.753	425.481	232.306	908.299	886.124	393.484	582.005	265.939	0.947439	-0.0778946	0.967429	0.5	0.152083	0.833333	0.129956
com_599	Stizolobic acid	262.093	288.344	212.962	243.528	226.031	265.465	254.882	294.327	254.297	216.928	254.589	306.748	0.947308	-0.0780948	0.454621	0.611111	0.25	0.916667	0.0385254
com_600	2-Hydroxylauroylcarnitine	66.54	115.592	81.485	417.23	388.009	206.014	192.635	137.293	144.731	133.665	561.658	176.415	0.946876	-0.0787522	0.714141	0.416667	0.0965278	0.833333	0.16699
com_601	2495	16.3752	38.5677	43.0349	72.6191	59.6298	16.3447	49.7891	27.5968	32.9066	54.7331	65.5899	30.1341	0.945625	-0.0806595	0.616237	0.527778	0.166667	0.888889	0.191359
com_602	Stigmatellin Y	19657.5	18887.1	18001	20762.7	12479.5	13362	18578.4	19703.9	19862.9	18579.3	14124.7	18347.3	0.944626	-0.0821846	0.514532	0.583333	0.222222	0.888889	0.0571369
com_603	(.+/-.)-p-Methoxyamphetamine	158.88	175.822	152.123	167.382	120.687	137.177	125.364	185.114	194.28	194.047	95.6789	171.228	0.944454	-0.0824478	0.809849	0.666667	0.263194	1	0.0425804
com_604	59IVB8D01O	463.757	329.159	508.041	324.08	630.749	428.13	557.646	282.905	391.909	375.663	745.69	493.769	0.942525	-0.0853973	0.829491	0.472222	0.138889	0.805556	0.0523312
com_605	Flavidulol D	2133.56	1885.49	1985.81	1933.7	1243.47	1584.55	1642.46	1880.03	2295.44	1931.97	1752.81	1922.45	0.942358	-0.0856533	0.478404	0.5	0.152083	0.833333	0.0683593
com_606	Descladinose roxithromycin	25692.1	22746.1	21234.9	22657.3	12994	19503.6	20756.9	23569.9	24623	22754.3	17491.6	23337.2	0.941864	-0.0864091	0.513483	0.638889	0.263194	1	0.0781302
com_607	Cyclobenzaprine	38706.3	43982.3	32486.5	43251	14705.3	36586	45338.1	38659.8	42228.1	46398.1	14949.8	35408.1	0.940513	-0.0884809	0.816965	0.611111	0.222222	0.916667	0.10816
com_608	DSJ5KEN6J3	1049.03	931.3	742.819	866.056	811.171	979.515	865.268	848.97	824.379	851.843	1293.61	1039.28	0.93999	-0.0892824	0.552716	0.472222	0.166667	0.833333	0.0373441
com_609	Pectenotoxin 3	307.819	423.749	456.588	258.77	377.786	421.179	322.388	331.127	295.225	592.595	524.941	324.401	0.939437	-0.0901316	0.779394	0.472222	0.111111	0.833333	0.0545622
com_610	Blumenol C glucoside	2841.9	4039.57	3967.01	9032.34	5347.07	5820.15	5813.76	3730.88	3894.81	3809.65	8888.35	6918.45	0.939258	-0.0904068	0.748939	0.472222	0.152083	0.833333	0.0774803
com_611	(-)-Nopol	312.2	585.471	314.11	360.425	273.973	249.247	348.862	549.777	327.737	389.426	260.646	355.335	0.938902	-0.0909529	0.630266	0.638889	0.290972	1	0.0547802
com_612	Diethylenetriamine	34.6625	38.5316	40.5427	104.484	98.7242	69.2745	69.9915	5.17217	12.3648	17.602	222.588	83.8024	0.938517	-0.0915452	0.403309	0.611111	0.277778	0.916667	0.43375
com_613	Desmosine	517.702	543.59	564.771	658.741	955.237	783.048	673.439	497.987	545.824	523.656	1301.91	745.743	0.938098	-0.0921893	0.873949	0.527778	0.194444	0.888889	0.0628562
com_614	Choline	331.912	872.633	422.894	453.139	335.049	190.734	393.345	810.138	404.101	498.825	329.979	347.675	0.936172	-0.0951548	0.629709	0.555556	0.222222	0.916667	0.0927009
com_615	Bracteoline	1088.36	1013.8	1033.33	885.718	865.861	724.381	1040.45	1054.94	1253.57	867.073	688.166	1092.68	0.935728	-0.0958388	0.596044	0.666667	0.305556	0.944444	0.0500852
com_616	Artomunoxanthentrione epoxide	376.099	545.384	519.35	405.483	396.842	342.377	388.324	620.64	305.385	571.224	510.606	368.871	0.935077	-0.0968427	0.72316	0.527778	0.166667	0.875694	0.059905
com_617	3-epi-3-hydroxy-2'-deoxymugineic acid	110.889	95.4169	100.404	57.3631	38.3105	71.2587	76.847	91.9478	109.679	85.8815	46.5931	96.0879	0.934138	-0.0982929	0.64777	0.527778	0.166667	0.861111	0.122314
com_618	trans,octacis-decaprenylphospho-beta-D-erythro-pentofuranosid-2-ulose	2120.68	1304.62	1014.7	1128.1	630.511	1232.98	860.109	1407.4	1293.49	1768.24	853.579	1777.2	0.933616	-0.0990993	0.679969	0.583333	0.222222	0.93125	0.101213
com_619	Hydromorphone-3-glucoside	2533.94	2580.43	2182.96	1953.67	1715.9	2135.59	2237.58	2426.56	2447.73	2253.88	2233.7	2444.81	0.932943	-0.100139	0.281391	0.666667	0.333333	1	0.0611138
com_620	1alpha,15-Dihydroxymarasmene	267.143	255.219	201.979	171.509	195.03	191.833	107.965	334.242	386.192	220.866	173.283	153.031	0.93249	-0.10084	0.951703	0.527778	0.166667	0.916667	0.0770248
com_621	Pyronine	20853.1	20488.5	17694.9	21522.4	23640.5	20329	19651.1	20034.7	19009.4	20390.1	30751.4	23955.5	0.93076	-0.103518	0.493934	0.527778	0.179861	0.916667	0.0505429
com_622	(S)-?-undecalactone	174.545	290.435	197.146	184.641	240.239	241.245	288.748	246.507	196.591	307.792	190.604	198.668	0.929555	-0.105388	0.561096	0.638889	0.305556	0.916667	0.0577247
com_623	l-hydroxyvaline	4001.71	3818.03	3020.49	3354.46	2441.78	4023.9	3349.33	3814.34	4553.42	3574.05	3090.63	3854.17	0.929143	-0.106027	0.423442	0.555556	0.194444	0.875694	0.0859243
com_624	Spermine	32.0849	132.285	60.3233	60.8061	44.1532	2.82832	50.0702	126.568	32.7028	49.1057	71.072	28.3478	0.929065	-0.106149	0.524157	0.472222	0.138889	0.833333	0.33149
com_625	(-)-Nupharamine	2046.08	2204.04	1880.98	2733.27	2503.26	3245.25	2283.2	2092.1	2464.76	2497.2	3607.51	2800.31	0.928092	-0.10766	0.516891	0.611111	0.277778	0.888889	0.0520209
com_626	CONDELPHINE	593.399	776.716	1492.15	937.382	1892.38	280.258	1256.06	962.233	2206.34	548.166	1252.4	228.447	0.925412	-0.111832	0.938952	0.527778	0.166667	0.861111	0.0364772
com_627	6-Methyl-9,10-didehydroergoline-8-carboxylic acid	181.91	156.673	179.315	188.158	128.976	188.278	204.428	203.879	188.642	131.393	172.267	206.651	0.924182	-0.113752	0.438799	0.75	0.444444	1	0.0700983
com_628	Mericitabine	3079.3	3667.3	2529.61	3029.47	2792.83	2623.3	3174.49	3444.9	3355.3	3117.66	2916.76	3175.36	0.923757	-0.114414	0.196264	0.777778	0.444444	1	0.0584331
com_629	Methyl (2S,3S)-3-[4-(~123~I)iodophenyl]-8-methyl-8-azabicyclo[3.2.1]octane-2-carboxylate	92.4728	114.766	95.5329	98.35	74.0631	98.7525	101.424	109.196	89.2644	105.371	115.455	100.966	0.923206	-0.115275	0.246256	0.75	0.402083	1	0.0579148
com_630	D-benzylpenicilloic acid	515.85	631.953	433.917	459.373	187.665	232.685	419.768	394.596	747.754	386.599	188.133	531.069	0.922608	-0.116211	0.753591	0.5	0.166667	0.833333	0.114566
com_631	2-Methoxyhexadecanoic acid	3696.9	3583.19	2252.18	2911.54	2117.12	2646.55	2641.67	2780.89	3492.71	3321.4	2841.26	3583.19	0.922104	-0.116999	0.400832	0.583333	0.222222	0.93125	0.0750252
com_632	Oryzarol	1794.12	1479.35	1452.48	1181.58	1045.18	1741.95	1266.46	1455.38	1741.51	1341.65	1831.44	1795.99	0.921783	-0.117502	0.432576	0.638889	0.263194	0.916667	0.0823258
com_633	4-O-alpha-D-Glucopyranosyl-D-glucopyranose hydrate (1:1)	230.503	241.614	200.45	206.904	157.342	216.705	237.142	247.204	254.727	230.356	166.515	226.816	0.919835	-0.120553	0.365254	0.722222	0.388889	1	0.0733335
com_634	(3alpha,5alpha,14xi,22R,23R,24S)-3,22,23-Trihydroxyergostan-6-one	2993.41	3508.4	2905.32	3262.42	2530.58	3081.33	3369.06	3749.35	3279.26	3190.62	3011.74	3313.95	0.918021	-0.123401	0.13827	0.777778	0.472222	1	0.0626475
com_635	arsenic(3+) pentahydride;oxygen(2-)	200.595	189.708	154.541	142.825	87.1331	148.461	154.851	224.9	216.586	207.742	33.7567	168.384	0.917557	-0.124131	0.9206	0.722222	0.388889	1	0.113554
com_636	9-Decenoic Acid	126.906	199.434	274.806	1194.36	748.105	717.901	777.926	173.057	281.716	437.927	1161.02	726.219	0.916705	-0.12547	0.688595	0.583333	0.25	0.903472	0.194595
com_637	zanapezil	4805.15	4693.93	4021.84	4092.39	3660.96	5411.33	4776.21	4950.9	4991.95	5046.35	4486.22	4895.27	0.915556	-0.12728	0.166605	0.75	0.402083	1	0.0741671
com_638	Trimethyl sulfonium	378.906	441.395	313.85	385.549	333.627	342.439	422.741	326.945	455.619	402.877	396.559	394.8	0.915077	-0.128035	0.210692	0.75	0.416667	1	0.0623991
com_639	10,20-Dihydroxyeicosanoic acid	330.513	606.845	324.644	639.726	803.31	424.649	282.343	187.827	171.545	441.208	1981.07	356.758	0.914911	-0.128297	0.519093	0.694444	0.305556	0.944444	0.270094
com_640	2,4,4-Trimethylcyclopentanone	428.043	397.713	383.497	420.208	321.129	471.386	478.452	443.68	450.368	401.141	415.345	459.072	0.914623	-0.12875	0.153254	0.75	0.402083	1	0.07455
com_641	Phytal	930.561	1117.21	912.844	849.483	697.234	819.885	992.42	1198.34	1003.08	816.757	902.075	920.259	0.9133	-0.13084	0.28481	0.666667	0.305556	0.972222	0.0696894
com_642	PE(20:3(5Z,8Z,11Z)/15:0)	13926.1	11644	11632	13106.6	3548.27	10606.6	12217.3	12396.7	13691.6	13233.8	6969.6	12148.1	0.912343	-0.132351	0.531574	0.638889	0.277778	1	0.163324
com_643	1,2-Diethylhydrazine	77.7058	58.232	58.7531	305.218	240.999	194.126	49.5265	18.1816	132.006	4.09477	656.857	165.638	0.911069	-0.134368	0.400164	0.666667	0.333333	0.944444	0.484114
com_644	icomucret	15411.1	13136.6	17780.8	14973.9	10268.7	15537.2	17849.4	15644.8	19978.4	13168	15121.7	13899	0.910589	-0.135128	0.353566	0.666667	0.305556	0.944444	0.0948785
com_645	Triflusal	185.728	166.733	148.204	130.028	158.439	133.123	177.838	185.313	217.812	214.931	74.8766	142.19	0.910454	-0.135341	0.806023	0.666667	0.333333	1	0.0495898
com_646	Colestipol	825.666	913.972	656.669	643.08	723.72	618.166	725.532	692.26	1023.76	783.463	698.174	888.992	0.910454	-0.135342	0.320885	0.694444	0.388889	1	0.0654959
com_647	2-Diethylaminoethanol	3689.5	5347.84	5443.9	19120.5	10402.7	10189.4	9322.01	4885.68	5011.05	4923.02	23016	12402.7	0.909897	-0.136225	0.859892	0.527778	0.194444	0.888889	0.114615
com_648	1-Dodecanoyl-2-tridecanoyl-sn-glycero-3-phosphoethanolamine	32.3511	83.1	135.82	1130.13	483.254	315.426	326.611	76.2144	77.5442	84.9051	1353.25	478.147	0.909628	-0.136652	0.905714	0.5	0.194444	0.833333	0.26303
com_649	Heneicosane	1111.68	1758.92	836.155	1084.72	1459.01	444.222	1116.44	2303.19	782.774	1567.87	817.436	773.059	0.909511	-0.136836	0.739562	0.5	0.138889	0.833333	0.110349
com_650	Cycluron	423.51	513.549	172.966	360.308	228.127	308.598	127.604	539.501	682.636	298.54	393.616	170.454	0.907205	-0.1405	0.994385	0.5	0.166667	0.888889	0.110395
com_651	Cer(d18:0/14:0)	2575.03	2500.58	2092.08	2041.76	1827.92	2171.33	2018.96	2617.49	2609.01	2378.86	2219.53	2736.12	0.905949	-0.142499	0.18845	0.75	0.416667	1	0.0744414
com_652	N9VOG4YJ1H	579.747	473.477	504.561	546.699	357.383	574.877	632.075	594.643	577.643	485.598	477.26	584.951	0.905903	-0.142571	0.259316	0.75	0.444444	1	0.0922513
com_653	Hericenone G	8972.85	8344.32	7760.64	8316.81	5635.36	6759.75	8076.78	8716.45	9036.41	8375.78	7658.27	8696.49	0.905648	-0.142977	0.189883	0.722222	0.361111	1	0.0824856
com_654	Momordicoside K	17673	14188.3	17139.7	14298.3	16243.7	15823.1	15723.9	14690.5	18452.6	16089.7	23347.8	17000.9	0.905615	-0.143031	0.272141	0.638889	0.305556	0.916667	0.0621958
com_655	1,2-Didodecanoyl-sn-glycero-3-phospho-(1'-sn-glycerol)	44.8462	165.428	263.094	2066.73	937.207	642.062	685.67	160.28	157.342	125.675	2558.44	861.49	0.905574	-0.143096	0.882419	0.527778	0.207639	0.888889	0.268241
com_656	7CJ707H131	1329.65	1501.66	1171.13	1416.47	946.795	1275.2	1477.44	1400.2	1586.1	1423.14	1118.32	1440.99	0.904657	-0.144557	0.233623	0.722222	0.388889	1	0.0816937
com_657	7,7'-Dihydroxy-6,8'-bicoumarin	45.3929	66.6295	38.32	54.4516	30.3151	41.3842	50.8335	49.3914	69.2003	63.8424	45.4484	27.1992	0.903823	-0.145887	0.613251	0.638889	0.277778	0.944444	0.0835417
com_658	3-Methylsulfinylpropyl isothiocyanate	114.144	117.354	94.4402	93.4931	68.12	98.4341	86.7666	136.619	105.292	180.893	82.615	57.0157	0.902625	-0.147801	0.797578	0.5	0.166667	0.833333	0.0551099
com_659	Octadecylamine	5378.56	5422.86	4585.75	5313.29	4442.4	4454.46	6257.46	5368.34	5581.78	5213.47	4905.37	5490.39	0.901895	-0.148968	0.0738907	0.777778	0.444444	1	0.0723348
com_660	Glutaminyl-Gamma-glutamate	101.758	189.564	112.83	117.887	175.515	110.381	172.348	173.58	83.8719	135.858	230.152	100.115	0.901788	-0.14914	0.694613	0.5	0.166667	0.833333	0.108468
com_661	Cer(d18:0/18:0)	53915.9	48042.3	43514.6	44073	38471.9	55477.5	48494.7	50813.4	54436.1	52957.1	50738.7	57143.2	0.901177	-0.150118	0.11753	0.75	0.361111	1	0.08374
com_662	2-Undecyl-4(1H)-quinolinone N-oxide	228.267	216.181	189.508	192.304	139.731	177.797	205.336	220.526	225.05	200.706	179.694	239.602	0.899972	-0.152047	0.203243	0.722222	0.388889	1	0.0864615
com_663	N,N,N-Triethyl-12-(ethylamino)dodecaneaminium	310.879	609.146	301.839	393.388	367.069	120.091	648.991	630.257	221.13	386.016	198.362	251.526	0.899896	-0.152169	0.765434	0.472222	0.138889	0.888889	0.11
com_664	AMC Arachidonoyl amide	68264.9	80421.1	68038	74186.2	55651.5	62912.4	81060.8	77424.4	85962.5	72647.1	66041.2	72114.7	0.899448	-0.152889	0.125939	0.75	0.402083	1	0.0789171
com_665	2,6-Dimethyl-2,4-heptadiene	85.5229	66.9989	64.794	64.0373	47.165	65.8979	71.6043	99.7735	75.9746	77.2916	47.7197	66.1579	0.899422	-0.15293	0.455995	0.722222	0.333333	1	0.0912451
com_666	H4154A0WOP	1536	1713.37	1400.11	1616.78	1153.94	1518.61	1713.24	1579.54	1891.82	1720.78	1365.57	1671.78	0.89903	-0.153558	0.162329	0.75	0.444444	1	0.0826475
com_667	N-Methylnicotinium	962.43	924.039	762.585	744.275	995.876	809.294	867.297	1253.05	1028.58	1083.94	694.32	862.991	0.897813	-0.155512	0.357764	0.666667	0.333333	1	0.066281
com_668	N-Butylaniline	86.8309	111.497	395.577	1182.02	985.03	748.588	291.368	90.3544	132.776	72.7307	2740.89	581.031	0.897777	-0.155571	0.63807	0.611111	0.263194	0.944444	0.318852
com_669	4-[(Hydroxymethyl)(nitroso)amino]-1-(3-pyridinyl)-1-butanol	71.6776	114.278	127.249	146.094	81.4794	80.2716	139.282	92.0151	74.5167	122.426	160.289	103.656	0.89723	-0.15645	0.514735	0.611111	0.277778	0.916667	0.0963448
com_670	(S)-9-Hydroxy-10-undecenoic acid	345.994	318.635	253.944	292.81	234.722	263.065	335.104	278.844	304.727	349.423	254.437	383.711	0.896615	-0.157439	0.236004	0.722222	0.402083	0.972222	0.0754886
com_671	Glutaconyl-CoA	38028.8	49309.2	41137.6	45882.7	32784.8	35342.8	52038.6	47164.5	52268.2	42515.9	35726.2	40839.3	0.896262	-0.158008	0.237753	0.722222	0.402083	0.972222	0.0795685
com_672	TG(16:0/22:2(13Z,16Z)/o-18:0)	55918.2	65814	54910.2	59162.2	43618.8	51648.7	65990.7	64058.1	68932.2	60251.1	51358.4	59421.9	0.89476	-0.160428	0.137397	0.777778	0.457639	1	0.0835969
com_673	8240818JGU	3632.09	4807.34	4783.22	10159.8	12051.5	5750.2	8525.29	4924.5	3543.17	5192.28	16698.4	7151.72	0.894619	-0.160654	0.803006	0.555556	0.194444	0.888889	0.158217
com_674	PS(16:1(9Z)/22:6(4Z,7Z,10Z,13Z,16Z,19Z))	15699.4	14866.3	13505	12615.9	10283.7	12829.6	12744.5	14538.8	14428.9	18742	16195.7	12894.9	0.891173	-0.166223	0.204966	0.694444	0.305556	0.972222	0.0809447
com_675	(+)-absinthin	86.9895	91.6688	69.5382	65.5889	39.661	91.1848	74.6488	58.4094	119.671	73.2496	70.0731	103.043	0.890876	-0.166704	0.485383	0.388889	0.0833333	0.75	0.127461
com_676	3-Amino-2-oxazolidinone, 2-nitrobenzaldehyde derivative	49.398	68.5707	57.8883	77.2215	43.6845	41.5489	85.2377	70.0733	63.6735	71.1102	31.6391	58.5557	0.889616	-0.168745	0.577076	0.666667	0.333333	1	0.0690236
com_677	Dimethyl sebacate	0	8.81522	19.7549	42.6068	106.866	21.7297	2.88567	0	4.15775	0	165.98	7.64972	0.889535	-0.168876	0.496151	0.611111	0.222222	0.916667	0.452825
com_678	10-Hydroxymyristic acid methyl ester	50716.2	43277.5	42342.3	54155	34130.1	57876.4	56666.4	55775.7	56110.5	48867.7	46344.4	54176.3	0.888522	-0.170521	0.175352	0.722222	0.416667	1	0.105733
com_679	TG(15:0/22:1(13Z)/o-18:0)	484090	542955	474166	562132	369984	361244	570615	569127	572921	539456	393095	500633	0.888337	-0.170821	0.231787	0.777778	0.444444	1	0.0874224
com_680	Isopentyl pyrophosphate	473.986	542.602	416.439	354.991	268.281	313.722	473.974	489.073	615.794	405.569	262.322	422.563	0.887883	-0.171558	0.479919	0.611111	0.25	0.916667	0.104468
com_681	S(8)-glutaryldihydrolipoamide	645.189	619.569	532.848	620.726	362.736	519.982	569.127	625.406	593.112	716.817	545.809	669.367	0.887465	-0.172237	0.212702	0.722222	0.359722	0.972222	0.0963846
com_682	vincristine	40234.7	37353	33124.6	33903.4	25244.4	34953	33151.5	35240.6	40247.9	46275.6	38229	38009.9	0.886044	-0.17455	0.15197	0.777778	0.472222	1	0.0918143
com_683	Triethylenetetramine	59.7857	105.459	61.1994	79.761	9.63315	0	0	115.819	44.9154	0	83.2069	41.8005	0.885186	-0.175948	0.490381	0.472222	0.138889	0.833333	0.214859
com_684	53Z134JHBQ	80.7816	191.976	528.405	561.447	1785.03	324.6	451.849	396.782	268.07	175.238	1872.22	760.78	0.88466	-0.176804	0.657478	0.444444	0.138889	0.805556	0.307197
com_685	Hydroxyspheroidenone	21876	18215.6	17950.6	13315.7	19397	25872.7	18826.3	19298.9	23783.5	21233.8	27251.9	21547.5	0.883931	-0.177994	0.238543	0.694444	0.361111	0.986806	0.0967488
com_686	.epsilon.-Trimethyllysine, methyl ester	5655.07	6783.83	5822.15	7123.91	4187.15	6468.43	7314.97	6109	6579.01	6552.64	6319.45	8022.75	0.881234	-0.182402	0.163737	0.722222	0.388889	0.972222	0.0960019
com_687	Cymarose	450.647	469.388	357.396	375.095	265.249	378.261	465.011	475.828	482.951	464.755	287.959	429.334	0.881112	-0.182603	0.294537	0.75	0.444444	1	0.102883
com_688	(7S)-7-{[(2S)-9-Hydroxy-2-isobutyl-3-oxo-2,3,9,9a-tetrahydro-1H-imidazo[1,2-a]indol-9-yl]methyl}-6,7-dihydroquinazolino[3,2-a][1,4]benzodiazepine-5,13-dione	1238.65	1254.67	1081.65	1051.85	930.812	989.94	1311.18	1288.99	1563.5	1174.31	898.273	1197.92	0.88074	-0.183213	0.212462	0.722222	0.388889	1	0.0925447
com_689	4-Nitrophenyl sulfate	3125.8	3419.57	2379.96	3035.46	2297.35	2926.42	3000.29	3632.07	3093.21	2866.39	3288.77	3631.74	0.880696	-0.183283	0.117218	0.722222	0.388889	0.972222	0.0930813
com_690	(-)-S-Timolol	6512.45	6046.03	5925.05	6835.44	5864.3	8363.6	7814.9	6139.63	7113.44	7571.76	8062.36	8246.77	0.879819	-0.184721	0.0936047	0.777778	0.444444	1	0.0906844
com_691	(6R,7S)-6,7-Epoxy-1,3-tetradecadiyne	2457.62	3436.41	2102.71	2863.5	2959.95	2739.76	3047.97	3428.95	2672.44	3172.79	3123.07	3385.18	0.879426	-0.185367	0.118332	0.75	0.429861	1	0.0967467
com_692	(E)-10-Hydroxy-2-decene-4,6-diynoic acid	1672.73	1910.26	1227.83	1649.01	1280.2	1485.84	1584.31	1962.04	1653.13	1574.69	1815.68	1903	0.879252	-0.185652	0.123875	0.722222	0.361111	0.986806	0.0939636
com_693	3-[(3-Methylbutyl)nitrosoamino]-2-butanone	593.963	548.845	446.083	487.517	332.403	509.163	538.958	538.303	544.477	573.747	492.944	630.325	0.879238	-0.185675	0.159252	0.722222	0.333333	1	0.105566
com_694	Temozolomide	2520.53	2634.18	1804.52	2314.23	1759.66	2296.42	2317.31	2792.13	2349.14	2203.65	2584.26	2914.6	0.879193	-0.185747	0.139027	0.75	0.444444	1	0.0948302
com_695	1-[(5-Amino-5-carboxypentyl)amino]-1-deoxyfructose	796.2	913.96	594.563	563.178	398.736	738.068	691.962	731.027	855.449	750.717	725.353	803.917	0.878528	-0.186839	0.246055	0.638889	0.277778	0.93125	0.126655
com_696	phenglutarimide	5956.48	6085.38	4301.11	5243.29	3958.55	4840.59	5636.81	5329.03	6573.77	5489.98	5585.43	5984.35	0.878206	-0.187369	0.113751	0.75	0.361111	1	0.101901
com_697	Paroxetine	179.951	603.002	253.508	283.382	148.96	14.3908	198.15	667.361	198.605	357.91	118.064	150.255	0.877451	-0.18861	0.52932	0.444444	0.166667	0.833333	0.28795
com_698	2-oxo-3-(5-oxofuran-2-ylidene)propanoic acid	140.005	164.298	134.154	153.354	92.0671	114.278	151.426	148.045	142.587	183.654	127.24	156.979	0.877162	-0.189085	0.189487	0.694444	0.361111	1	0.0982755
com_699	(5alpha,14xi,22S,24R)-22-Hydroxyergostan-3-one	185.338	491.632	235.839	312.794	334.015	187.977	196.098	497.944	209.787	362.328	415.764	310.742	0.877015	-0.189326	0.542532	0.638889	0.277778	0.916667	0.13954
com_700	3-Hydroxy-11Z-octadecenoylcarnitine	23.7644	89.0249	177.351	544.145	839.437	263.229	168.038	147.518	49.582	263.602	1416.32	164.373	0.876672	-0.189891	0.903886	0.527778	0.179861	0.903472	0.365962
com_701	Coagulin R 3-glucoside	463.784	479.285	398.665	388.63	285.916	388.878	425.981	483.935	398.93	517.275	431.23	486.647	0.876516	-0.190147	0.137618	0.833333	0.555556	1	0.0978842
com_702	1-(9Z-Octadecenyl)-sn-glycero-3-phosphocholine	1382.78	1986.17	1388.7	1108.06	1661.41	1788.89	1777.16	1897.21	2141.12	1550.98	1360.26	1906.14	0.876153	-0.190745	0.230478	0.666667	0.290972	0.944444	0.0967859
com_703	1,3-Diaminopropane	8055.24	11450.4	6964.92	7769.01	5442.09	5883.42	7709.35	11530.2	8089.85	9288.53	7140.68	8265.86	0.875839	-0.191263	0.272791	0.75	0.444444	1	0.103103
com_704	4-Nitrodiphenylamine	187.989	224.353	168.856	195.513	147.973	176.856	233.52	203.414	227.969	197.576	192.369	204.16	0.874927	-0.192765	0.0682535	0.861111	0.611111	1	0.0982156
com_705	Fusarochromanone	52.1777	58.9795	52.3623	40.3081	26.4574	35.8707	47.5525	50.3612	39.4217	52.4683	55.2369	59.1826	0.87487	-0.19286	0.272047	0.666667	0.333333	0.916667	0.109812
com_706	5-O-Desmethyldonepezil	42.6555	175.592	159.498	845.85	443.494	467.414	491.224	272.367	256.112	251.971	543.526	624.612	0.874863	-0.19287	0.379588	0.666667	0.333333	0.944444	0.326883
com_707	Methanaminium, N-[4-[bis[4-(dimethylamino)phenyl]methylene]-2,5-cyclohexadien-1-ylidene]-N-methyl-	528.36	495.219	508.038	935.702	1278.85	659.043	644.452	471.565	533.241	528.33	2006.16	857.289	0.873871	-0.194508	0.839263	0.5	0.138889	0.833333	0.112385
com_708	N(6)-(Octanoyl)lysine	439.822	481.041	452.688	460.516	304.091	474.435	652.053	441.029	521.187	454.438	434.011	492.294	0.872315	-0.197079	0.174825	0.666667	0.305556	0.944444	0.103197
com_709	Laurylguanidine	301.173	415.499	257.188	292.038	217.194	242.694	297.578	434.075	324.55	340.895	269.164	313.504	0.871712	-0.198076	0.223094	0.777778	0.5	1	0.102564
com_710	Olitorin	26.4971	892.937	558.742	54.4427	268.433	42.029	99.1587	217.17	129.616	855.857	642.393	171.507	0.871144	-0.199016	0.431664	0.611111	0.25	0.916667	0.521174
com_711	procainamide	287.418	330.274	232.099	272.523	178.13	240.335	302.39	320.395	291.992	320.1	247.134	287.248	0.870861	-0.199486	0.152971	0.75	0.359722	1	0.108984
com_712	2-Methyl-5-(methylthio)pyrazine	54.3243	109.942	61.032	73.0753	78.2871	77.5341	117.688	101.686	79.0492	109.141	56.6373	57.4644	0.870661	-0.199816	0.478131	0.638889	0.305556	1	0.0846089
com_713	Cyclolinopeptide H	2134.09	2329.36	1951.82	1411.98	1605.36	1793.56	1972.11	2158.54	2558.74	1677.13	2278.89	2251.63	0.870446	-0.200173	0.164494	0.75	0.444444	1	0.104224
com_714	3,4-Dihydroxyphthalic acid	115.884	111.715	98.3937	97.601	63.5148	91.084	125.281	138.242	80.4523	109.839	101.068	110.034	0.869572	-0.201622	0.245629	0.694444	0.333333	1	0.0998462
com_715	Oleyl alcohol	1025.14	1104.13	593.08	613.999	591.105	482.482	795.444	676.517	818.491	913.398	1021.94	852.451	0.868399	-0.20357	0.261654	0.666667	0.333333	1	0.123755
com_716	Oxagrelate	397.755	401.292	380.812	387.999	360.579	360.271	444.667	379.191	426.341	407.736	507.114	475.158	0.866867	-0.206117	0.0211213	0.888889	0.622917	1	0.0945839
com_717	E98A8F5X4Y	40.7186	222.288	154.222	155.633	84.1875	31.9483	114.975	86.2037	141.756	353.538	47.635	51.866	0.865603	-0.208223	0.785056	0.472222	0.138889	0.833333	0.125163
com_718	Capillartemisin B	689.161	703.381	673.374	576.972	669.42	639.108	853.869	583.857	620.911	1030.62	814.649	668.219	0.86424	-0.210497	0.219197	0.611111	0.222222	0.888889	0.0904941
com_719	Alitame	1262.4	1018.57	5843.76	1276.28	3997.73	1564.28	3527.99	2285.65	1771.66	2742.16	4678.87	2317.59	0.86372	-0.211364	0.347123	0.694444	0.333333	1	0.248638
com_720	Selegiline	22508.5	22301.3	18962.5	19590.9	14299.2	20241.5	21696.6	24167.1	24058.9	23169.6	19921.1	23500.9	0.863674	-0.211441	0.0750948	0.861111	0.611111	1	0.114035
com_721	5-O-Mycaminosyprotylonolide	6048.14	5610.8	4956.27	5386.67	4713.87	6071.24	5746.32	5941.78	6362.15	6424.12	7012.35	6476.95	0.863641	-0.211497	0.0174669	0.888889	0.666667	1	0.103951
com_722	2-Decylfuran	223.144	258.542	158.185	216.239	224.965	191.187	209.592	230.839	239.619	218.627	339.699	235.115	0.863434	-0.211843	0.171911	0.722222	0.402083	1	0.0993324
com_723	Dimethylcarbamoyl chloride	127.564	147.57	108.953	135.207	98.0678	125.491	145.637	147.006	142.551	134.8	145.852	146.582	0.861352	-0.215325	0.0473168	0.805556	0.485417	1	0.109488
com_724	3,6,10-Trimethyltetradecane	331.147	366.32	288.878	556.182	390.856	351.469	252.751	190.639	192.721	174.679	1438.21	408.839	0.859666	-0.218152	0.633645	0.694444	0.333333	1	0.148076
com_725	Laurylguanidine	128.921	145.708	108.293	108.552	88.5201	97.7698	111.091	131.639	138.792	134.662	139.708	132.811	0.85934	-0.218699	0.0864989	0.805556	0.444444	1	0.112336
com_726	3,4-Dihydroxyphthalic acid	85.5588	94.8156	68.7923	73.9268	47.0954	82.7311	80.8253	103.212	98.3976	80.0612	68.6235	96.1337	0.859018	-0.21924	0.201276	0.694444	0.388889	0.972222	0.130888
com_727	2-(2-Methylpropoxy)naphthalene	67.4079	94.106	74.7437	64.2762	70.3392	94.6531	104.932	81.3885	74.8739	111.873	100.514	68.6983	0.85846	-0.220178	0.195392	0.777778	0.444444	1	0.101099
com_728	Atraton	1142.78	1420.26	1178	1148.04	1106.13	931.244	1206.55	1256.34	1447.36	1246.68	1577.88	1334.42	0.858379	-0.220313	0.0501176	0.888889	0.622917	1	0.106007
com_729	(6S,7R)-2-Azaspiro[5.5]undecan-7-ol	301.626	386.673	299.818	324.573	213.437	237.824	375	344.623	375.216	351.263	283.059	327.879	0.857519	-0.221759	0.127347	0.75	0.416667	1	0.117232
com_730	41-O-demethylrapamycin	19.5031	49.8495	36.0333	49.1895	26.3079	20.3137	67.5152	34.9455	26.6457	66.9452	25.4608	13.186	0.857258	-0.222198	0.822309	0.444444	0.124306	0.820139	0.0744869
com_731	Aranidipine	196.856	235.751	129.104	159.741	136.689	165.055	179.623	239.097	177.078	267.296	119.489	211.145	0.857144	-0.222391	0.354004	0.694444	0.333333	1	0.0993972
com_732	5.alpha.,7.alpha.-Dihydroxy-11-oxotetranorprosta-1,16-dioic acid	2373.53	2207.21	1986.51	1991.5	1582.01	1793.5	2189.41	2360.61	2249.49	2493.07	2387.72	2247.07	0.856893	-0.222813	0.0399485	0.861111	0.596528	1	0.112122
com_733	Octadecylamine	11596.2	14131.5	11553.2	12945.4	10317.6	9948.99	14455.1	14175.1	14619.6	13318.4	12043	13672.4	0.856706	-0.223128	0.0328504	0.888889	0.638889	1	0.109218
com_734	Reduced Vitamin K	1413.63	1645.1	1567.91	1561.64	1419.88	1123.87	1797.79	2013.95	1531.54	1528.36	1701.21	1622.93	0.856435	-0.223584	0.0511846	0.805556	0.5	1	0.107953
com_735	Saccharocin	1785.96	1618.81	1301.6	1354.74	992.595	1311.69	1548.24	1640.12	1907.91	1597.07	1401.45	1673.83	0.856354	-0.22372	0.111535	0.777778	0.429861	1	0.126845
com_736	Propofol	99.8401	100.492	27.5801	86.9987	21.5395	39.8164	16.2269	110.518	112.146	56.4223	114.029	30.1324	0.856172	-0.224027	0.813528	0.638889	0.305556	0.916667	0.159515
com_737	Laurylguanidine	140.629	169.769	116.943	141.255	113.926	123.912	142.974	183.772	153.699	175.167	127.792	159.092	0.855636	-0.224931	0.0819214	0.833333	0.555556	1	0.108239
com_738	(+)-S,S-Ethambutol	1155.14	1226.96	1029.74	1031.33	856.837	1165.5	1292.11	1216.32	1353.54	1263.26	1196.96	1238.18	0.855183	-0.225695	0.0264721	0.944444	0.777778	1	0.115795
com_739	zindotrine	1033.41	745.77	758.627	780.277	473.753	748.08	688.805	882.485	988.528	847.808	916.734	989.898	0.854291	-0.227201	0.171621	0.722222	0.388889	1	0.136696
com_740	Tenonitrozole	726.797	736.708	546.154	431.935	312.306	568.283	641.996	802.249	822.376	813.519	188.12	625.61	0.853183	-0.229073	0.722338	0.722222	0.416667	1	0.125484
com_741	1H-Indol-3-amine	1523.17	1436.77	687.05	865.552	675.314	865.544	899.697	1403.22	1452.8	1486.29	747.348	1109.36	0.852745	-0.229814	0.353696	0.666667	0.333333	0.972222	0.141758
com_742	Cer(d18:0/16:0)	1017.55	1117.35	805.091	907.421	645.039	893.43	913.052	1162.65	1086.45	982.022	1008.51	1165.4	0.852454	-0.230306	0.0910023	0.805556	0.5	1	0.121859
com_743	Alpha-Tetrasaccharide	4428.81	3299.04	5130.3	5600.26	2596.02	1683.11	3951.25	5201.05	3836.09	5088.88	5037.64	3558.68	0.852437	-0.230336	0.295009	0.611111	0.235417	0.93125	0.154803
com_744	2,5-Dihydro-2,4,5-trimethyloxazole	4530.01	4751.77	3883.69	4254.73	3143.73	4230.53	4836.41	4902.57	5123.62	4936.74	4354.58	4944.99	0.852075	-0.230947	0.0375538	0.944444	0.777778	1	0.119363
com_745	(R)-(-)-6-hydroxymellein	554.91	559.862	404.068	432.922	305.1	487.497	549.263	638.781	485.773	538.88	446.924	561.531	0.85198	-0.231108	0.140175	0.722222	0.388889	0.972222	0.12682
com_746	11-Cyclohexylundecanoic acid	2630.62	2990.9	2241.27	2687.6	1904.71	2866.86	2987.82	2836.62	3277.12	2740	2982.05	3161.53	0.851924	-0.231204	0.0591343	0.833333	0.527778	1	0.122382
com_747	Tri(2-chloroethyl) phosphate	3060.9	3285.54	2716.51	2963.29	2116.42	2566.55	3266.38	3339.8	3348.98	3366.16	2893.06	3405.33	0.851654	-0.231661	0.0457199	0.888889	0.652083	1	0.117991
com_748	Tricosane	230.225	367.154	1022.23	502.476	616.962	204.928	769.275	455.822	320.792	583.213	922.92	404.998	0.851593	-0.231764	0.425345	0.611111	0.263194	0.916667	0.222786
com_749	Octadecylamine	7697.33	9858.04	7019.59	8607.96	6298.36	6232.22	10360	9352.63	9842.98	8438.12	7589.85	8099.68	0.851541	-0.231853	0.0911068	0.75	0.416667	1	0.116222
com_750	3-Methyl-2-(1-pyrrolidinyl)-2-cyclopenten-1-one	503.237	505.656	430.257	480.781	337.328	448.96	491.74	504.853	620.72	535.597	457.483	568.723	0.851249	-0.232347	0.0584647	0.833333	0.555556	1	0.120983
com_751	Apocarotenal	990.025	733.02	1341.58	709.959	1184.59	816.756	839.993	795.768	1700.18	994.156	1533.11	924.861	0.850895	-0.232946	0.410487	0.666667	0.305556	0.944444	0.10064
com_752	N-Isobutyl-2,4,8-decatrienamide	2820.64	624.323	2543.07	4076.66	2985.27	2138.26	2703.71	3199.6	3402.12	2454.6	4325.96	1775.73	0.850323	-0.233918	0.406887	0.611111	0.277778	0.916667	0.183843
com_753	Imipramine	14.5526	0	0	39.8897	82.3252	77.6945	33.4462	5.56041	2.85727	17.8041	250.075	46.9829	0.849896	-0.234642	0.356431	0.694444	0.374306	1	0.591676
com_754	Di(propylene glycol) tert-butyl ether	7378.95	6625.67	6050.03	5462.56	6226.33	7779.45	6317.31	6506.76	7272.64	7895.95	9057.89	9493.77	0.849147	-0.235913	0.0997906	0.777778	0.5	1	0.1083
com_755	7,7'-Dihydroxy-6,8'-bicoumarin	728.415	771.889	588.954	651.692	515.17	604.614	758.622	823.944	731.887	761.911	694.548	781.161	0.848126	-0.237649	0.0348221	0.861111	0.583333	1	0.119168
com_756	Fortimicin FU-10	527.169	476.054	492.832	563.22	335.364	494.135	672.859	611.825	584.946	458.694	475.708	603.955	0.847648	-0.238462	0.112238	0.722222	0.444444	1	0.126254
com_757	Pfaffic acid	16349.2	14307.6	12875.4	12584.7	9711.82	15621.4	15242.1	15376.6	16340.8	17457.5	15212.7	16522.2	0.847099	-0.239397	0.0678812	0.805556	0.5	1	0.130702
com_758	ELVUCITABINE	674.93	645.127	524.7	613.608	439.206	586.269	706.798	734.631	656.27	727.975	522.693	771.732	0.845572	-0.242	0.0774396	0.833333	0.5	1	0.12025
com_759	gentisic acid	2985.96	3176.3	2519.14	2726.18	2053.24	2740.99	3098.51	3262.26	3261.82	3224.13	2903.87	3415.58	0.845334	-0.242406	0.0358423	0.916667	0.694444	1	0.123928
com_760	Alcaftadine	220.091	897.586	359.528	431.032	219.33	31.5286	325.393	972.91	287.093	520.723	193.48	254.582	0.845318	-0.242434	0.464453	0.583333	0.166667	0.888889	0.296925
com_761	Divaricoside	1013.28	549.592	965.003	854.994	1325.13	1952.42	1352.58	797.649	832.706	1741.41	1454.2	1708.23	0.844506	-0.24382	0.400266	0.611111	0.25	1	0.136097
com_762	Acetarsol	4491.82	4936.98	4033.77	4420.7	3067.3	3925.22	4863.89	5147.58	5226.06	4965.37	4248.48	5021.77	0.844016	-0.244659	0.0462952	0.888889	0.666667	1	0.126014
com_763	(+)-calycanthidine	248.111	11.9029	192.571	523.338	346.563	160.015	232.337	266.76	450.059	159.129	548.859	100.317	0.843547	-0.245459	0.481748	0.555556	0.194444	0.861111	0.324205
com_764	5-Phenylvaleric acid	397.425	457.769	369.237	375.944	298.448	380.581	454.121	468.985	455.058	433.445	426.216	464.807	0.843401	-0.245709	0.0242684	0.888889	0.622917	1	0.123368
com_765	3,4-Dihydroxyphthalic acid	1348.62	1423	1003.27	1276.22	948.581	1196.51	1338.14	1539.76	1407.04	1275.88	1443.12	1534.42	0.842809	-0.246722	0.0439685	0.833333	0.540972	1	0.125177
com_766	3,4-Dihydroxyphthalic acid	14464	14905.6	11913.9	12956.9	9836.57	12944.4	14830	15525	15369.7	15537.8	14114.8	16103	0.841944	-0.248203	0.0310553	0.916667	0.722222	1	0.126428
com_767	Stigmatellin Y	19134	19412.9	16989.1	18414	13603.8	15400.7	20899.3	19725.7	20714.4	20656.8	19740.5	20614.9	0.841463	-0.249028	0.0243076	1	1	1	0.124481
com_768	3-Cyanocoumarin	1198.43	1141.09	942.56	947.569	742.485	941.235	1142.74	1038.12	1180.52	1297.71	1116.13	1255	0.841137	-0.249587	0.0490286	0.833333	0.555556	1	0.127059
com_769	PS(18:0/22:6(4Z,7Z,10Z,13Z,16Z,19Z))	6636.45	7752.99	6597.57	7537.75	5289.06	5116.39	8198.83	8161.85	8306.37	7723.77	6366.1	7576.26	0.840224	-0.251155	0.0568733	0.833333	0.555556	1	0.125317
com_770	1-Methoxy-2-anthrol	5.82335	0	16.8494	10.1928	21.7597	5.68955	18.4366	13.0449	0	14.1404	40.2513	7.36679	0.83892	-0.253394	0.502322	0.611111	0.263194	0.93125	0.226905
com_771	1-(1Z-Hexadecenyl)-sn-glycero-3-phosphocholine	2715.8	2912.51	2552.64	2803.14	2403.67	2819.35	3231.6	2946.18	3186.17	3114.53	3629.69	3235.72	0.83784	-0.255253	0.00140077	1	1	1	0.120862
com_772	Sulfur mustard	4775.42	5085.6	4117.86	4401.48	3211.12	4193.6	4943.76	5289.76	5196.7	5298.01	4572.33	5496.59	0.837255	-0.25626	0.0347381	0.916667	0.722222	1	0.130202
com_773	2-Decylfuran	155.062	681.499	317.742	320.471	286.948	32.6759	204.711	738.019	340.229	284.351	355.753	220.634	0.837056	-0.256603	0.411463	0.611111	0.277778	0.888889	0.30544
com_774	Paradol	84.9264	79.7676	73.7983	74.8071	58.3588	88.0219	92.827	81.7753	98.2104	88.3879	69.0027	119.379	0.836418	-0.257704	0.102477	0.805556	0.5	1	0.126074
com_775	2NE6H0QPCH	811.235	732.029	619.05	746.42	416.588	632.911	796.208	824.848	802.602	806.428	684.121	819.441	0.836191	-0.258096	0.0985812	0.833333	0.527778	1	0.145242
com_776	arsenic(3+) pentahydride;oxygen(2-)	73.6789	70.2491	64.6739	66.4008	54.3253	67.3683	84.3566	85.5562	85.8182	70.139	70.5974	78.0219	0.836049	-0.258341	0.0108659	0.916667	0.694444	1	0.128931
com_777	1,1-Dibromo-3-iodo-2-propanone	12.623	3.03058	51.1158	27.1829	11.3828	6.4671	13.7967	13.83	1.33989	4.57911	0	0	0.83561	-0.259099	0.885199	0.527778	0.179861	0.861111	0.213149
com_778	Neramexane mesylate	54.221	28.3987	71.3122	62.595	64.5647	14.0463	23.0742	58.6088	81.9309	27.4535	159.308	3.06087	0.835052	-0.260061	0.710381	0.527778	0.166667	0.861111	0.164889
com_779	Palmitoyl glucuronide	22647.3	20634.2	17878.3	17643.1	13731.5	20834.6	21855.8	21756.3	23403	24596.2	20456.1	23717	0.83492	-0.260291	0.0468151	0.861111	0.624306	1	0.137804
com_780	Caldine	653.889	954.887	466.206	502.44	863.73	209.62	499.839	1543.68	415.389	1040.3	379.369	495.837	0.834574	-0.260888	0.66437	0.5	0.166667	0.888889	0.142591
com_781	N'-((8-Hydroxy-2-quinolinyl)methylene)-3-phenylpropanohydrazide	123.143	145.517	116.936	139.854	87.2388	133.885	164.337	146.667	162.005	142.146	126.831	153.536	0.833675	-0.262444	0.0571238	0.888889	0.652083	1	0.137645
com_782	2-O-Feruloyltartronic acid	925.532	1180.72	1067.01	1006.2	828.568	1028.17	1219.81	1328	1388.14	1053.84	1067.06	1184.06	0.833625	-0.26253	0.0220495	0.916667	0.722222	1	0.128731
com_783	cloxyquin	8026.27	8112.4	6721.87	7231.18	5292.84	7101.19	8206.28	8560.4	8624.6	8960.53	7556.39	9096.88	0.832971	-0.263662	0.0293771	0.944444	0.75	1	0.133901
com_784	Tyr-Leu-Arg	170.593	179.517	488.5	219.122	527.813	66.3733	586.636	305.326	601.76	43.9027	366.639	79.2432	0.832827	-0.263911	0.957342	0.583333	0.194444	0.916667	0.0204032
com_785	2-(2-Thienyl)furan	7800.95	8022.72	6394.78	7065.37	5146.88	6930.02	8006.37	8382.59	8432.03	8422.56	7736.19	8721.33	0.83219	-0.265015	0.0310735	0.916667	0.707639	1	0.13577
com_786	6-Hydroxychlorzoxazone	3298.05	3609.09	2883.49	3114.35	2335.95	2976.49	3634.26	3712.09	3818.17	3696.06	3299.57	3731.66	0.832157	-0.265072	0.0229819	0.972222	0.833333	1	0.133882
com_787	2X2DQC5EHG	1499.42	1469.61	1255.84	1364.18	958.249	1210.18	1502.62	1555.19	1602.84	1585	1410.45	1667.17	0.832054	-0.26525	0.0337433	0.944444	0.75	1	0.135724
com_788	Phenylhydrazine	47751.3	45883.3	37935	41454.3	31474.6	41956.5	47129.9	49390.3	48694.1	51037	46525.6	53796.2	0.83101	-0.267063	0.0237094	0.944444	0.777778	1	0.134869
com_789	dehydro-D-arabinono-1,4-lactone	165683	151152	123883	136713	98383.1	141710	153357	165688	162231	173311	148849	180745	0.830664	-0.267663	0.0455996	0.888889	0.707639	1	0.139547
com_790	L-serine phosphoethanolamine	341.798	390.473	332.641	368.287	280.447	331.071	409.731	408.289	431.763	404.158	399.521	408.25	0.830608	-0.267761	0.00813924	1	1	1	0.131309
com_791	2,5-Dihydro-2,4-dimethyloxazole	7115.91	7770.37	6368.72	6533.2	5194.92	6513.2	7660.21	8072.92	8387.98	7918.11	7330.18	8206.27	0.830179	-0.268506	0.0154298	0.944444	0.777778	1	0.13433
com_792	Phenelzine	182.772	222.741	175.842	192.716	140.695	227.591	271.12	206.219	258.79	234.813	169.134	236.627	0.829777	-0.269205	0.0916468	0.805556	0.485417	1	0.135869
com_793	Nonadecane	885.725	978.206	728.204	918.542	1043.95	494.487	2264.39	998.897	693.931	785.175	616.601	727.368	0.829579	-0.269549	0.660987	0.555556	0.222222	0.93125	0.0834556
com_794	(22E, 24x)-Ergosta-4,6,8,22-tetraen-3-one	76880.8	97940.2	74119	105477	67656.5	77469.4	100658	120494	86659.1	92893.7	97979	103600	0.829415	-0.269834	0.0473357	0.805556	0.5	1	0.13219
com_795	Thiodiglycol	358038	323379	264889	293377	210881	304380	329616	358369	347768	372567	319723	388977	0.828969	-0.270609	0.0455077	0.888889	0.596528	1	0.141202
com_796	ELVUCITABINE	2602.39	2393.67	1955.89	2190.75	1507.3	2017.72	2478.75	2632.03	2334.26	2754.8	2270.29	2813.53	0.828842	-0.270832	0.0527175	0.861111	0.611111	1	0.13878
com_797	Y1WPQ66L9G	179211	173782	141006	156429	113608	157886	178044	190834	187867	192417	165993	197330	0.828706	-0.271068	0.0323839	0.916667	0.722222	1	0.139588
com_798	Pyruvaldehyde	430.19	487.994	378.53	418.473	310.957	409.953	474.179	499.678	523.771	484.82	456.412	501.102	0.828615	-0.271226	0.0228724	0.916667	0.722222	1	0.137566
com_799	1-Palmitoylglycerophosphoinositol	239.201	229.338	173.94	226.474	123.45	189.594	217.39	239.564	242.43	255.102	206.52	265.509	0.828591	-0.271268	0.101641	0.833333	0.555556	1	0.150006
com_800	Benzyl alcohol	58.2416	52.0165	38.0733	39.5246	29.0846	55.5289	48.1054	64.9275	47.1108	61.4562	40.7711	66.585	0.828286	-0.271799	0.178398	0.75	0.444444	0.972222	0.146477
com_801	Pyrrole 2-carboxylate	708.467	667.595	540.893	571.168	407.511	611.949	643.962	719.214	730.911	727.843	654.843	759.108	0.828065	-0.272185	0.0529885	0.888889	0.583333	1	0.145311
com_802	Bis(2-methyl-3-furanyl)tetrasulfide	1072.41	1106.59	870.755	902.147	665.011	888.518	1077.28	1110.51	1139.75	1135.5	1031.95	1153.63	0.828056	-0.272201	0.0418329	0.916667	0.666667	1	0.141645
com_803	4-tert-Butylbenzylamine	3079.19	3238.58	2797.62	2898.96	2229.92	3098.91	3540.57	3499.36	3831.15	3520.29	2950.32	3603.51	0.828027	-0.272251	0.0170265	0.916667	0.666667	1	0.1375
com_804	5,7-Dihydroxy-7-methyl-1,4a,5,6,7,7a-hexahydrocyclopenta[c]pyran-1-yl beta-D-glucopyranoside	4662.5	5225.02	5525.38	5326.31	5021.86	4445.45	6135.09	5713.09	4867.25	6835.17	7474.61	5463.92	0.827823	-0.272606	0.0367135	0.861111	0.611111	1	0.127115
com_805	Phe-Trp	604.099	670.246	540.607	585.278	426.711	512.509	694.095	668.212	679.497	665.791	637.811	689.268	0.827688	-0.272842	0.0254366	0.916667	0.693056	1	0.137177
com_806	R20BLL91L5	44791	45075.1	35680	39789.3	28747.5	40826.3	45558.3	48146	48115.1	47615.5	44253.7	50429.6	0.826801	-0.274388	0.0325982	0.944444	0.763194	1	0.1418
com_807	1H-Imidazole	2616.18	2746.17	2249.86	2416.28	1725.61	2261.25	2814.49	2870.33	2967.25	2923.71	2459.58	2918.93	0.826656	-0.274642	0.0297676	0.944444	0.75	1	0.140173
com_808	Morphine-3-glucuronide	42083.2	58202.7	41962.5	47664.9	38226.2	40894.9	51359.5	59216.7	61648.5	53533.2	46355.3	53341.2	0.826642	-0.274665	0.0275654	0.861111	0.596528	1	0.134663
com_809	Eglumetad	4733.33	4554	3572.37	3912.22	2859.24	4125.62	4424.22	4895.36	4804.22	5033.41	4448.95	5136.08	0.826546	-0.274833	0.0423532	0.888889	0.666667	1	0.14337
com_810	Glu-Asp-Arg	1050.8	932.174	758.209	852.625	596.458	805.123	1013.62	957.355	1006.33	1072.14	890.019	1105.16	0.826418	-0.275056	0.0506185	0.861111	0.583333	1	0.143757
com_811	3,3'-Thiobispropanoic acid	1213.04	1211.42	977.494	1045.52	767.368	1104.5	1233.66	1264.37	1313.69	1325.44	1161.98	1350.17	0.826132	-0.275556	0.0336138	0.944444	0.777778	1	0.142778
com_812	Acetaldehyde	2267.9	2172.11	1785.3	1855.01	1398.85	1966.52	2189.38	2383.21	2266.37	2364.49	2156.42	2496.06	0.826049	-0.2757	0.0340111	0.888889	0.666667	1	0.142067
com_813	4-Deoxyphysalolactone	12495.5	12863.3	10957	11099.6	10235.6	12959.2	13912	12331.4	13510.8	18274.1	13390.9	14074.5	0.825912	-0.275939	0.021771	0.916667	0.666667	1	0.127915
com_814	Propionylcholine	441.773	427.199	225.553	310.081	245.845	323.992	245.771	527.96	576.733	353.868	412.733	274.292	0.825659	-0.276383	0.355527	0.638889	0.305556	0.916667	0.145801
com_815	Furaneol 4-(6-malonylglucoside)	71405.3	69755.5	57144.6	63186	44803.6	61360.5	71343	75522.6	74735.8	80961.4	64298.3	78475.4	0.825568	-0.276542	0.0339472	0.916667	0.722222	1	0.141161
com_816	Acetylcarnitine	990.366	1080.36	890.992	938.481	736.284	836.744	1129	1169.9	1171.66	1100.02	986.282	1073.84	0.825436	-0.276772	0.0134585	0.916667	0.694444	1	0.137128
com_817	D-lysopine	482.068	527.962	446.191	471.291	412.12	443.218	513.321	603.61	514.725	598.709	604.272	537.063	0.825355	-0.276913	0.00241543	0.944444	0.777778	1	0.130701
com_818	Ectocarpene	366.559	376.596	277.667	301.701	251.559	342.931	373.727	387.49	373.27	389.917	360.154	438.218	0.825311	-0.27699	0.027434	0.888889	0.666667	1	0.139383
com_819	66B1G5582O	512.812	660.061	542.605	641.615	331.304	414.051	664.061	612.516	698.69	620.925	459.684	703.445	0.825268	-0.277065	0.133018	0.777778	0.472222	1	0.147517
com_820	(1S,2R,3S,4S,6R,7R,8R,14S)-3-Hydroxy-2,4,7,14-tetramethyl-9-oxo-4-vinyltricyclo[5.4.3.0~1,8~]tetradec-6-yl glycolate	3188.95	4158.49	3190.82	4102.08	4955.6	3669.63	4039.8	4012.67	3872.44	4400.74	6996.14	4872.96	0.825174	-0.27723	0.144402	0.694444	0.305556	0.944444	0.135307
com_821	Dihydro-3(2H)-thiophenone	8429.27	9134.93	7428.88	8024.63	5895.45	7794.37	9511.23	9475.2	9773.37	9414.14	8671.92	9758.07	0.825164	-0.277247	0.0205227	0.972222	0.888889	1	0.140112
com_822	5-(14-Nonadecenyl)-1,3-benzenediol	272.954	236.482	250.934	113.892	237.659	9.63491	10.8199	0.168619	155.693	975.848	79.3196	137.519	0.825057	-0.277434	0.399623	0.666667	0.277778	1	0.874699
com_823	Flubenzimine	50750.6	50088.5	40990.2	45238.5	32125.1	43143.3	51178.4	53890.1	53009.6	57838.9	45986.1	56073.9	0.825016	-0.277505	0.0323273	0.944444	0.777778	1	0.140948
com_824	Lys-Phe-Lys	2890.76	3708.76	2890.35	3674.75	2475.8	2888.09	3832.94	4828.84	3385.61	3644.34	3019.62	3748.65	0.824956	-0.27761	0.0597935	0.833333	0.555556	1	0.131508
com_825	Oleuroside	253.19	337.198	247.465	379.583	161.36	367.037	305.494	348.274	433.204	293.258	374.274	361.866	0.824919	-0.277676	0.165796	0.694444	0.290972	0.972222	0.170177
com_826	Vestitone 7-glucoside	56405.5	54686.6	45145.4	49610.5	36289.2	47464.2	55727.8	59892	57186.6	63642.6	51188.2	63491.6	0.824773	-0.277932	0.027304	0.916667	0.666667	1	0.13939
com_827	3-Amino-2-oxazolidinone, 2-nitrobenzaldehyde derivative	78575.6	75499.1	61995.1	68311.6	49700.6	66090.5	76683.7	82992.5	78912.2	87693.3	71335.9	87718.2	0.824527	-0.278361	0.0296716	0.916667	0.666667	1	0.14044
com_828	3I8Y076A0E	13467.1	14919	12018.7	13082.2	9648.87	12071	15107.5	15475.1	15958.3	15283.7	13855.6	15580.8	0.824085	-0.279135	0.0187784	0.972222	0.833333	1	0.140134
com_829	12(S)-Hydroxy-16-heptadecynoic acid	254.258	334.281	359.357	1224.89	1226.29	604.307	863.049	279.598	210.394	208.974	2388.52	910.223	0.823613	-0.279962	0.951632	0.416667	0.0833333	0.75	0.19743
com_830	Diazene	3177.96	3112.14	2582.94	2657.29	1951.71	2863.57	3044.02	3449.38	3299.87	3374.63	3063.09	3619.21	0.823447	-0.280251	0.0362009	0.888889	0.666667	1	0.145018
com_831	Ethylene glycol	61.0821	59.7867	46.1027	46.9923	36.2959	47.4909	54.9351	58.9377	71.5114	61.9646	57.7496	56.5152	0.823394	-0.280345	0.0496303	0.777778	0.444444	1	0.14889
com_832	1-(9Z-Octadecenyl)-sn-glycero-3-phosphocholine	754.282	724.756	680.176	754.567	606.546	816.436	847.398	709.52	782.265	876.546	1119.4	933.855	0.823074	-0.280905	0.0365916	0.861111	0.583333	1	0.128558
com_833	4-Sulfobenzoic acid	2246.57	2382.31	1881.16	2087.88	1508.86	2030.28	2397.14	2496.02	2495.24	2523.4	2250.77	2588.99	0.822764	-0.28145	0.0250924	0.972222	0.888889	1	0.142873
com_834	D-alanyl phosphate	568.367	618.749	474.955	560.453	398.023	523.951	633.243	639.942	688.753	642.061	564.193	655.333	0.822408	-0.282074	0.0231922	0.944444	0.777778	1	0.143298
com_835	8,8-Dimethoxy-2,6-dimethyl-2-octanol	48.8193	446.969	63.3879	56.9947	324.54	0	27.7815	368.478	8.04115	778.713	0	5.63411	0.822349	-0.282178	0.436023	0.611111	0.222222	0.944444	0.619378
com_836	(S)-9-Hydroxy-10-undecenoic acid	146.798	144.194	124.358	142.079	99.3432	114.279	172.135	173.635	146.345	169.576	115.625	160.62	0.822073	-0.282662	0.0547051	0.861111	0.583333	1	0.135705
com_837	10Z78HHV4C	356.656	546.267	330.359	331.269	285.824	359.348	479.139	471.654	448.554	364.708	532.837	393.219	0.821425	-0.2838	0.0806344	0.833333	0.5	1	0.14437
com_838	Brexpiprazole	2892.95	3135.61	2500.3	2638.57	2380.1	2490.31	3240.54	3439.1	3132.57	3321.51	2944.44	3473.47	0.820282	-0.285808	0.00355352	0.944444	0.777778	1	0.137086
com_839	L-a-Amino-e-caprolactam	34875.9	33445.2	26804.2	29136.9	21499.8	30694.9	33773	36253.7	35601.6	37198.1	33523.3	38812.8	0.82011	-0.28611	0.0316162	0.944444	0.763194	1	0.147361
com_840	1-Phenylpyrazolidin-3-one	591.328	660.095	516.73	558.716	415.285	522.882	638.791	768.647	714.455	648.006	571.016	641.803	0.819801	-0.286655	0.0261413	0.861111	0.666667	1	0.144096
com_841	N-Heptanoylsolamine	340.852	429.64	288.931	319.728	260.956	251.375	329.288	391.241	445.554	411.69	316.293	413.637	0.819638	-0.28694	0.0633659	0.777778	0.472222	1	0.142707
com_842	Fumaric acid	431.796	445.658	381.687	395.966	308.966	383.913	495.188	481.839	504.185	459.588	437.996	485.877	0.819635	-0.286947	0.00970582	0.972222	0.833333	1	0.143004
com_843	Phenylhydrazine	901.225	1043.19	842.88	918.71	700.416	855.33	1083.06	1089.94	1091.17	1074.04	992.965	1091.09	0.819298	-0.28754	0.010623	0.972222	0.833333	1	0.141738
com_844	Methylphosphonic acid	12306.8	13261	10586.5	11524.6	8612.91	11322.6	13664.4	13868.1	14354.3	13747.3	12695.1	14203.8	0.81924	-0.287642	0.0174221	0.972222	0.833333	1	0.145003
com_845	5-Amino-2-methoxyphenol	1456.39	1667.44	1376.68	1470.09	1110.68	1345.55	1723.92	1741.79	1814.24	1708.53	1532.45	1765.84	0.819191	-0.287728	0.0112496	0.972222	0.888889	1	0.142245
com_846	N-Acetyl-D-glucosaminyldiphosphodolichol	789.443	945.325	719.867	935.894	734.392	933.147	990.371	1400.58	1114.89	753.081	921.437	994.295	0.819166	-0.287773	0.0919815	0.805556	0.5	1	0.133994
com_847	Propionylcholine	1424.83	1648.28	1311.97	1460.07	1084.1	1251.33	1692.03	1739.59	1764.88	1647.42	1454.51	1688.22	0.819152	-0.287796	0.0153591	0.916667	0.722222	1	0.142502
com_848	7-Methoxychromanone	24122.5	25060.6	20061.2	22053.9	16225.3	21406.1	26027.1	26627.5	26547.7	26796.4	23856.3	27562.7	0.819028	-0.288015	0.0203554	0.944444	0.777778	1	0.145379
com_849	10-Hydroxymyristic acid methyl ester	2418.97	2423.39	1944.23	2097.14	1568.6	2194.53	2409.48	2698.92	2655.45	2625.1	2325.12	2728.06	0.818984	-0.288093	0.0245261	0.888889	0.666667	1	0.14737
com_850	Biguanide	1443.3	1334.95	1080.28	1184.93	846.741	1291.94	1315.55	1466.69	1456.87	1532.64	1360.8	1638.48	0.818847	-0.288334	0.0420134	0.916667	0.75	1	0.150384
com_851	2-Propionyl-2-thiazoline	18600.2	18672.8	15051.4	16500.8	11875	16677.7	19196.2	20146.1	19763.2	20262.6	18563.2	21005.3	0.818739	-0.288525	0.0269601	0.944444	0.75	1	0.147668
com_852	Guanidine	18312.2	19982	15802.4	17361.1	12886.8	17065.2	20542.5	21134.6	21639.9	20451.5	19071.6	21022.3	0.818728	-0.288544	0.0179142	0.972222	0.888889	1	0.145784
com_853	Vermelone	348.077	391.724	285.658	315.759	261.046	313.23	389.444	410.758	349.264	360.252	431.937	398.511	0.818529	-0.288895	0.0154226	0.916667	0.722222	1	0.140646
com_854	R2521024DK	3474.6	3453.14	2833.18	3076.87	2206.08	3034.55	3596.69	3689.61	3730.08	3759.8	3397.31	3914.1	0.818488	-0.288966	0.0260793	0.944444	0.804167	1	0.147832
com_855	3,4-Dihydroxybenzenesulfonic acid	67.0414	74.8355	52.766	63.1544	41.4997	57.4276	82.2486	71.046	67.4051	60.2647	70.2086	84.723	0.818371	-0.289173	0.0648642	0.833333	0.555556	1	0.146489
com_856	2-Aminoquinoline	215823	214859	171451	188213	137583	190850	219177	230721	230145	236693	208131	242357	0.818284	-0.289327	0.0263145	0.944444	0.75	1	0.147901
com_857	2,5-Dimethyl-1,4-dithiane-2,5-diol	13846.8	13849.6	11108.2	12192.6	8792.71	12162.7	14050.5	14797.7	14900.9	15140.7	13437.4	15616.1	0.818171	-0.289525	0.0270508	0.944444	0.777778	1	0.14821
com_858	S-Propyl 1-propanesulfinothioate	4807.21	4944.35	3958.69	4274.49	3208.37	4396.11	5061.81	5333.58	5239.5	5365.86	4774.31	5501.39	0.818162	-0.289541	0.0206546	0.944444	0.777778	1	0.146543
com_859	1,3-Propane sultone	4359.05	4523.16	3610.98	3883.79	2890.82	4005.16	4608.14	4782.77	4930.1	4748.69	4476.99	4918.89	0.817582	-0.290564	0.0225032	0.972222	0.859722	1	0.148499
com_860	L-Homocysteine thiolactone	19470.6	20461.1	16221.1	17956.5	13376.9	17069.8	21264.9	21800.4	21660.7	21617	19178.7	22368.1	0.817548	-0.290625	0.0175501	0.944444	0.763194	1	0.145781
com_861	S-(Allylthio)-L-cysteine	579.744	618.984	472.346	510.369	376.516	503.918	607.359	657.153	650.468	640.998	554.461	635.171	0.817457	-0.290784	0.0292885	0.916667	0.722222	1	0.149169
com_862	4-Nitrophenyl sulfate	2279.27	2386.98	1842.99	2205.63	1509.46	2072.86	2439.25	2616.05	2574.65	2584.76	2185.36	2643.4	0.817443	-0.290809	0.0274845	0.916667	0.666667	1	0.148242
com_863	(3R,5S)-1-pyrroline-3-hydroxy-5-carboxylic acid	14649.7	14848.5	11949.4	13033.2	9367.6	13075.6	15166.6	15813.3	15925.3	15994.6	14565.3	16640.9	0.81742	-0.290851	0.0264423	0.944444	0.777778	1	0.14896
com_864	RMY7XGC3LV	5243.78	6848.93	5159.53	6456.93	4289.68	5302.39	6649	7880.75	6402.52	6523.5	6252.88	7043.97	0.817156	-0.291316	0.0280535	0.833333	0.583333	1	0.144114
com_865	Imidazole-4-acetaldehyde	773.032	818.539	639.017	704.927	528.377	694.752	829.393	852.778	852.132	893.468	772.737	889.157	0.817076	-0.291457	0.019021	0.944444	0.777778	1	0.146269
com_866	Tridodecylamine	7653.11	2614.05	8934.95	3823.51	11344	12263	14590.7	7283.33	7529.81	13518.3	5335.33	8819.82	0.817008	-0.291579	0.37678	0.416667	0.138889	0.792361	0.190654
com_867	2,5-Dihydropyridine	727.224	692.44	572.209	627.389	427.741	643.165	719.991	779.41	739.989	752.999	684.503	840.776	0.816831	-0.291891	0.0390802	0.916667	0.722222	1	0.152012
com_868	3-Mercaptopropane-1,2-diol	9031.68	9331.24	7505.55	8097.63	6077.83	8166.03	9601.96	9827.88	10039	9888.9	9245.6	10424.4	0.816734	-0.292062	0.0188015	0.972222	0.859722	1	0.147584
com_869	Palmitoyl glucuronide	33696.4	28751.7	24764.6	27395.5	20359.7	27181.5	30770	32417.1	31589.9	35892.4	30561.6	37323.5	0.816649	-0.292213	0.0266073	0.888889	0.583333	1	0.147231
com_870	L-(+)-Alanine	35085.4	35919.4	28951.4	31329.7	22958.3	31755.5	37052.5	38266.9	38888.7	38541.3	35075.5	39948.1	0.816601	-0.292297	0.0226765	0.944444	0.75	1	0.149047
com_871	2-(2-Methylpropoxy)naphthalene	98.8922	104.951	130.69	144.002	121.457	121.893	156.784	109.933	127.228	152.134	203.084	135.031	0.816434	-0.292592	0.0959034	0.805556	0.555556	1	0.132534
com_872	Glycocyamine	19591.4	20657.1	16431.8	17906.9	13223.6	17801.1	21244.3	21637	22162.4	21856.1	19872.1	22638.3	0.816102	-0.293179	0.0198859	0.972222	0.833333	1	0.148383
com_873	(S)-Mevalonic acid	113.487	136.501	102.025	133.712	95.6196	54.2698	137.676	166.438	156.973	149.255	39.4038	129.263	0.815925	-0.293491	0.576667	0.777778	0.416667	1	0.105334
com_874	Purine	113026	115090	91331.9	100139	74678.5	101969	117902	123302	122653	124631	112940	129583	0.81563	-0.294014	0.0206613	0.944444	0.75	1	0.148926
com_875	1,3-Diisopropylbenzene	2204.81	2327.28	2376.96	2318.04	1760.27	1993.7	3071.92	2315.11	3384.91	1993.55	2874.44	2278.64	0.815467	-0.294301	0.0807999	0.694444	0.305556	0.944444	0.138071
com_876	Ethyl hydrogen sulfate	18756.9	19654.4	15792.7	17249.6	12611.9	17165	20421.3	20828.3	21290.4	20907.7	19133.2	21585.4	0.815281	-0.29463	0.0196926	0.972222	0.888889	1	0.149374
com_877	Chloropentafluoroethane	3276.67	3425.23	2830.45	3058.89	2192.48	2911.56	3621.55	3632.76	3753.82	3698.19	3217.6	3796.23	0.814694	-0.29567	0.0193209	0.944444	0.777778	1	0.149352
com_878	Cysteamine Hydrochloride	21602.4	22708.7	18417.2	19905.9	14682.3	19696.5	23750.8	23873.2	24624.6	23920	22495.6	25043.7	0.814242	-0.296471	0.0176468	0.972222	0.833333	1	0.149678
com_879	N-Acetyl-L-cysteine	1548.25	1500.89	1218.09	1273.47	919.363	1401.24	1560.65	1647.84	1573.45	1651.55	1516.15	1707.14	0.814071	-0.296774	0.036333	0.972222	0.833333	1	0.154934
com_880	Fevicordin B 2-gentiobioside	17089	18120.7	14746.5	14675.4	12414	16684.2	17605.5	18298	18865	24204.2	17659.2	18512.8	0.814019	-0.296865	0.0196104	0.944444	0.763194	1	0.142793
com_881	2-dehydro-3-deoxy-L-arabinonic acid	117589	118724	94266.3	103519	76864.6	106081	122136	128089	127023	129601	116812	134402	0.813975	-0.296944	0.0211261	0.944444	0.777778	1	0.150702
com_882	5beta-scymnol	5146.17	4744.91	4809.41	3537.08	3660.12	5321.59	6062.61	4442.39	7263.4	4937.69	6638.8	4095.12	0.813973	-0.296946	0.130365	0.722222	0.361111	1	0.147379
com_883	2-Mercaptopropanoic acid	119510	125501	99261.1	110070	81337.8	109689	130400	133027	136214	133250	122401	137642	0.8139	-0.297076	0.0179756	0.972222	0.888889	1	0.150189
com_884	(4R,5S,6S,7R,9R,11E,13E,15R,16S)-16-Ethyl-4-hydroxy-15-(hydroxymethyl)-5,9,13-trimethyl-2,10-dioxo-7-(2-oxoethyl)oxacyclohexadeca-11,13-dien-6-yl 3,6-dideoxy-3-(dimethylamino)-beta-D-glucopyranoside	203.909	192.871	191.817	155.42	188.602	215.647	180.895	182.06	238.343	171.943	424.131	213.551	0.81384	-0.297184	0.321431	0.555556	0.166667	0.861111	0.107289
com_885	Triflusal	1287.9	2397.25	954.879	925.7	1296.72	508.164	1725.48	1864.93	1840.92	1212.58	1105.07	1310.66	0.813566	-0.297669	0.241925	0.722222	0.333333	1	0.199767
com_886	2'-N-Acetylparomamine	2541.28	2978.58	2164.81	4303.9	3442.36	3317.15	3408.08	3490.52	3316.21	3541.23	5130.5	4162.5	0.8134	-0.297964	0.102817	0.777778	0.444444	1	0.150674
com_887	Gamma Hydroxybutyric Acid	443184	459859	363840	406015	296606	403022	480003	493884	495927	492168	448537	507650	0.813019	-0.298639	0.0192693	0.972222	0.833333	1	0.151284
com_888	Imazamethabenz-methyl	135.453	231.112	142.533	158.205	137.785	145.366	183.603	202.263	228.387	245.323	143.231	166.403	0.812902	-0.298847	0.101796	0.805556	0.5	1	0.142708
com_889	2-Methoxyestrone 3-glucuronide	37930.8	42307	32430.2	35581.7	26344.1	33786.5	41673.6	41957.4	44909.7	44210.6	38986.4	44837.9	0.81216	-0.300165	0.0193652	0.916667	0.666667	1	0.150905
com_890	DL-asparagine	13362.6	14069.3	11313.7	12336.5	9069.47	12152.2	14831.6	14972.4	15216.7	14988.7	13631	15398.4	0.812048	-0.300363	0.0171135	0.972222	0.833333	1	0.151523
com_891	Resorcinol Monoacetate	10906.6	11223.3	8978.57	9863.24	7019.21	9843.78	11491.5	12025.1	12336.9	12076.6	10840.9	12459.6	0.811936	-0.300562	0.0238987	0.944444	0.75	1	0.153954
com_892	Glutaminyl-Gamma-glutamate	35.9826	86.7165	51.4617	51.7455	81.0232	67.4539	72.783	70.4148	55.7263	115.784	70.0629	76.3427	0.811911	-0.300607	0.206539	0.694444	0.333333	1	0.175332
com_893	(2R,6R,12Z,13aS,14aR,16aS)-N-(Cyclopropylsulfonyl)-6-[2-(3,3-difluoro-1-piperidinyl)-2-oxoethyl]-2-{[2-(2-isopropyl-1,3-thiazol-4-yl)-7-methoxy-8-methyl-4-quinolinyl]oxy}-5,16-dioxo-1,2,3,6,7,8,9,10,11,13a,14,15,16,16a-tetradecahydrocyclopropa[e]pyrrolo[1,2-a][1,4]diazacyclopentadecine-14a(5H)-carboxamide	119059	106506	84050.6	93069.8	66830.9	99176	109685	118666	117511	123921	101157	129672	0.811708	-0.300968	0.0436579	0.861111	0.611111	1	0.157953
com_894	Acetarsol	379.186	425.397	334.446	395.109	271.443	335.773	473.774	465.147	489.902	437.015	353.763	421.088	0.810907	-0.302391	0.0260796	0.888889	0.666667	1	0.151062
com_895	exo-2-Methyl-3-methylenebicyclo[2.2.1]heptan-2-ol	104.269	142.986	94.0996	118.424	76.2401	94.921	126.669	167.028	146.407	131.602	61.8952	144.538	0.810831	-0.302526	0.305313	0.777778	0.444444	1	0.134044
com_896	Citrulline, butyl ester	540.079	620.498	425.162	356.23	427.159	657.063	525.386	546.144	575.436	533.63	709.754	845.497	0.810041	-0.303934	0.1152	0.722222	0.346528	1	0.149843
com_897	solenopsin	4466.27	6294	4812.85	7129.91	4457.13	4826.55	6679.15	7975.3	5568.61	5819.63	6841.73	6612.21	0.80986	-0.304256	0.0480369	0.805556	0.5	1	0.150212
com_898	1-Heptadecanoyl-2-(9Z-tetradecenoyl)-sn-glycero-3-phospho-(1'-myo-inositol)	15937.9	15564.7	14150.1	15316.6	10683.6	12305.4	16263	17976.6	18460.2	17139.8	16279.8	17600.6	0.809471	-0.304948	0.0174442	1	1	1	0.153384
com_899	[(2R,3S,4E,6E,9R,11S,12S,13S,14E)-2-Ethyl-3-hydroxy-9,11,13-trimethyl-8,16-dioxo-12-{[3,4,6-trideoxy-3-(dimethylamino)-beta-D-xylo-hexopyranosyl]oxy}oxacyclohexadeca-4,6,14-trien-3-yl]methyl 6-deoxy-2,3-di-O-methyl-beta-D-allopyranoside	110685	107394	91350.2	91614.5	59456.8	96583.9	109384	110328	116233	134366	92823.6	125124	0.809411	-0.305056	0.0661412	0.861111	0.611111	1	0.160193
com_900	3-Hydroxypicolinic acid	248525	250047	206730	229034	156116	217148	274421	272491	274395	272669	240665	281071	0.809303	-0.305247	0.0247267	0.944444	0.777778	1	0.156322
com_901	3-Epinobilin	1805.24	1526.56	1565.74	1617.49	1216.97	1444.08	1675.84	1600.23	1663.11	3125.43	1588.87	1685.48	0.809252	-0.305339	0.165167	0.805556	0.472222	1	0.126531
com_902	Acetazolamide sodium	864.671	904.115	744.977	800.817	552.465	757.086	943.118	980.607	939.478	998.784	852.863	1000.88	0.809018	-0.305757	0.0245405	0.944444	0.777778	1	0.155012
com_903	L-a-Amino-e-caprolactam	8084.93	8085.71	6084.03	6894.61	5368.01	7540.08	7927.25	8536.85	8502.42	8910.39	8673.14	9464.97	0.808562	-0.30657	0.0200874	0.944444	0.777778	1	0.154376
com_904	(-)-S-Timolol	2704.79	2440.47	2299.84	2046.52	1894.38	2457.63	2515.68	2402.6	2612.9	4463.53	2609.47	2520.94	0.808381	-0.306892	0.11422	0.805556	0.444444	1	0.13294
com_905	4,6-Dichloro-3-methylcatechol	5211.59	5132.91	4178.24	4516.4	3048.76	4658.59	5496.64	5854.89	5418.86	5418.6	5198.63	5707.25	0.808176	-0.307259	0.0359818	0.972222	0.833333	1	0.16105
com_906	Ethylene brassylate	527.181	552.814	472.687	480.301	365.802	530.098	622.685	578.849	617.918	631.196	574.916	598.746	0.808121	-0.307357	0.0140333	1	1	1	0.154833
com_907	(2S-3S)-versiconal hemiacetal	1026.9	958.368	782.522	834.251	586.458	823.095	1000.64	1081.84	1010.5	1041.89	899.604	1174.32	0.807177	-0.309042	0.0361391	0.888889	0.666667	1	0.15921
com_908	N-Acetylglutamine	436.947	563.732	374.918	438.564	347.378	435.207	477.237	585.591	487.728	528.394	568.583	570.152	0.807023	-0.309318	0.0208041	0.916667	0.666667	1	0.151923
com_909	4-chlorobenzoyl-CoA	311017	362450	286850	368360	235605	245636	416665	389827	374604	389971	298722	374404	0.806489	-0.310273	0.0368368	0.916667	0.666667	1	0.15368
com_910	Cytosine	4076.26	4247.91	3343.4	3720.42	2726.97	3694.11	4382.05	4553.59	4538.72	4647.27	4164.09	4759.67	0.806388	-0.310455	0.0168356	0.972222	0.859722	1	0.156253
com_911	(1E,3Z,6E,10E)-14-Isopropyl-3,7,11-trimethyl-1,3,6,10-cyclotetradecatetraene	653.487	1029.77	551.725	1354.1	938.848	928.282	653.007	1267.33	1186.99	817.416	2055.13	786.437	0.806379	-0.31047	0.42238	0.583333	0.25	0.916667	0.1231
com_912	.gamma.-Butyrobetaine-d9, methyl ester	993.586	1392.82	1059.33	1538.88	974.925	1090.71	1501.67	1771.28	1251.27	1301.43	1441.24	1479.94	0.806035	-0.311086	0.0387223	0.805556	0.5	1	0.152709
com_913	Roxarsone	3832.13	3971.29	3231.23	3462.63	2504.33	3350.79	4112.78	4266.37	4333.96	4288.81	3818.01	4435	0.805879	-0.311365	0.0182732	0.944444	0.75	1	0.157468
com_914	TG(14:1(9Z)/24:1(15Z)/o-18:0)	38347.5	52819.2	37996	42749.2	34433.5	35985.6	53708.6	53673.8	55786.2	49835.2	40523	47249.5	0.805685	-0.311712	0.0206242	0.888889	0.611111	1	0.15145
com_915	Neurine	294.924	357.382	283.607	330.815	189.006	265.494	363.388	335.023	395.904	371.689	267.927	403.629	0.805229	-0.312528	0.0690912	0.861111	0.583333	1	0.160037
com_916	PC(18:2(9Z,12Z)/14:0)	30017.8	43212.6	32150	51410.5	29744.9	31168.8	46244.3	59373.7	36162.4	39756.2	43139.3	45792.6	0.804916	-0.313089	0.0805991	0.777778	0.457639	1	0.155077
com_917	PE(22:6(4Z,7Z,10Z,13Z,16Z,19Z)/P-18:1(11Z))	4749.39	7316.03	5627.35	7481.28	4794.33	4496.29	7469.92	8563.31	6362.83	6338.86	6534.28	7563.72	0.804631	-0.313602	0.0580623	0.805556	0.5	1	0.158572
com_918	3-Amino-2-oxazolidinone, 2-nitrobenzaldehyde derivative	321.446	271.781	203.49	224.249	122.829	173.072	264.718	280.595	274.487	282.748	224.672	310.014	0.804325	-0.31415	0.125223	0.777778	0.429861	1	0.185932
com_919	Sodium thiosulfate pentahydrate	4722.18	4809.01	3864.77	4184.12	2985.34	4030.29	5035.77	5209.82	5127.37	5145.92	4740.82	5339.39	0.803805	-0.315082	0.0215548	0.972222	0.833333	1	0.160309
com_920	Methyl 3b-hydroxy-13(18)-oleanen-28-oate	4249.3	3746.7	3433	3689.22	3108.24	3915.74	4139.75	3943.5	4165.6	6498.52	4284.72	4518.36	0.803696	-0.315278	0.0429059	0.916667	0.722222	1	0.142095
com_921	Histidinyl-Methionine	104.584	78.0243	92.1382	100.944	61.9457	105.188	137.84	140.616	107.312	89.0848	95.4221	105.178	0.803644	-0.315372	0.08452	0.777778	0.444444	1	0.165046
com_922	oxamniquine	1795.42	1452.71	1560.89	1739.64	1080.33	1717.92	2013.27	2033.47	1897.26	1801.91	1706.66	2179.67	0.803534	-0.315569	0.0309239	0.916667	0.722222	1	0.164634
com_923	Amitriptyline Hydrochloride	8704.7	13686.9	13585.5	13888.1	30709.9	14394.2	17834.9	18806.3	14522	18263.6	27414.8	21392.4	0.803231	-0.316113	0.181486	0.833333	0.5	1	0.21758
com_924	Acetarsol	207.381	220.726	167.628	190.818	133.41	162.376	232.603	231.4	246.119	239.052	179.018	219.683	0.802996	-0.316535	0.0318443	0.888889	0.666667	1	0.160077
com_925	Tricosanoic acid	790.921	1217.59	637.18	777.002	998.723	500.098	1086.38	1425.31	787.043	1404.67	736.158	690.546	0.802843	-0.316811	0.270961	0.666667	0.305556	0.916667	0.156562
com_926	4-Nitrophenyl sulfate	733.356	710.994	608.042	691.195	431.009	639.104	792.863	780.815	829.578	808.383	724.656	814.988	0.802667	-0.317126	0.0319689	0.972222	0.833333	1	0.165926
com_927	Niazidin	1228.42	2328.39	2077.28	2704.59	1891.69	1256.51	3035.47	2014.37	1825.08	2271.31	3110.64	2062.3	0.802204	-0.31796	0.168498	0.666667	0.305556	0.916667	0.178061
com_928	Dehydrocarpaine I	1646.49	1989.39	1449.81	2070.12	1361.99	1623.25	2046.1	2435.07	1617.04	1850.26	2528.65	2168.17	0.801963	-0.318392	0.0458349	0.805556	0.5	1	0.15004
com_929	Diethylthiophosphate	147.38	152.933	128.786	134.585	108.259	108.503	172.103	177.475	168.847	166.188	126.546	162.348	0.801684	-0.318895	0.0175476	0.888889	0.583333	1	0.154294
com_930	1-(p-Fluorophenyl)piperazine	87548.3	110100	107902	47192.4	62828	53124.5	86041.9	108891	117176	79042	96441.7	97493	0.801073	-0.319995	0.142408	0.694444	0.333333	0.972222	0.183679
com_931	(2R,6R,12Z,13aS,14aR,16aS)-N-(Cyclopropylsulfonyl)-6-[2-(3,3-difluoro-1-piperidinyl)-2-oxoethyl]-2-{[2-(2-isopropyl-1,3-thiazol-4-yl)-7-methoxy-8-methyl-4-quinolinyl]oxy}-5,16-dioxo-1,2,3,6,7,8,9,10,11,13a,14,15,16,16a-tetradecahydrocyclopropa[e]pyrrolo[1,2-a][1,4]diazacyclopentadecine-14a(5H)-carboxamide	80052.3	75726.4	57616.7	65910.1	47624.7	67557.1	73505.8	87918.1	89360.3	86273.8	68209.2	87412.6	0.800697	-0.320672	0.0327601	0.888889	0.666667	1	0.165598
com_932	1W2R4TRY5H	98.6473	109.53	82.995	66.4989	39.4178	79.1823	70.8177	84.7986	102.801	154.709	0	0	0.800619	-0.320812	0.224247	0.694444	0.346528	0.986806	0.173865
com_933	Propionylcholine	576.216	636.246	541.021	564.737	447.404	552.078	686.009	719.742	723.901	694.123	618.937	706.482	0.799602	-0.322647	0.00314595	0.972222	0.888889	1	0.157476
com_934	Pyrogallol-2-O-glucuronide	303.761	305.959	283.859	234.417	169.905	249.236	280.41	287.824	357.704	640.41	137.005	233.727	0.798695	-0.324284	0.56642	0.555556	0.222222	0.861111	0.108923
com_935	1,3-Octadiene	153.849	178.82	142.259	165.08	119.046	138.941	192.215	184.486	222.402	181.504	162.327	182.72	0.797754	-0.325984	0.010678	0.944444	0.777778	1	0.160589
com_936	Isoleucyl-Lysine	2916.82	3311.55	2876.31	2031.72	3143.84	2542.8	3687.43	3499.36	2933	4270.45	3929.45	2780.81	0.797282	-0.326839	0.0448242	0.833333	0.583333	1	0.156675
com_937	TG(14:0/24:1(15Z)/18:2(9Z,12Z))	351993	413535	327805	382771	270842	275014	456071	445709	425110	445408	338461	426462	0.796919	-0.327495	0.0217004	0.916667	0.666667	1	0.160147
com_938	Chlorendic acid	9700.02	10789.9	8780.38	9734.63	6712.19	8448.63	11249.2	11652.8	11594.9	11385.9	10304	11796.4	0.796751	-0.327799	0.0151834	0.972222	0.833333	1	0.163951
com_939	Acetylcarnitine	920.593	1034.84	833.763	914.917	689.976	884.738	1116.43	1129.55	1131.3	1108.32	1015.1	1129.36	0.796195	-0.328807	0.00679494	0.972222	0.833333	1	0.162077
com_940	Immepip	820.072	868.309	754.563	756.098	629.51	895.939	1075.84	925.673	1084.23	1014.41	905.98	932.308	0.795577	-0.329926	0.00485401	1	1	1	0.16335
com_941	N-Arachidonoyl-L-alanine	462500	593720	452994	622104	399306	453181	636188	758465	547789	580970	584628	651070	0.793753	-0.333238	0.0216123	0.833333	0.555556	1	0.161948
com_942	Fusarin C	118.922	235.171	189.09	323.983	195.464	139.997	249.096	315.76	178.907	171.118	366.051	234.494	0.793591	-0.333533	0.226306	0.666667	0.333333	0.944444	0.179225
com_943	17,23-Epoxy-29-hydroxy-27-norlanost-8-ene-3,15,24-trione	71.0372	85.6051	72.997	36.0337	41.1296	63.9481	86.6792	69.6616	80.7171	89.2484	80.7825	60.4844	0.792925	-0.334743	0.123532	0.75	0.416667	1	0.18887
com_944	Phenelzine	302.209	321.019	259.426	296.171	183.647	265.473	357.302	343.535	348.298	336.222	324.482	343.27	0.792918	-0.334757	0.0288771	1	1	1	0.173277
com_945	AMC Arachidonoyl amide	44856.2	61298.4	43727.6	49818.9	40066.9	42939.9	63968.2	62155.5	64065.6	61234.3	49283.7	56327.5	0.791822	-0.336752	0.011013	0.888889	0.652083	1	0.163524
com_946	Cicutoxin	342.955	299.045	308.197	275.168	331.764	360.808	332.815	359.983	442.864	462.177	426.911	397.432	0.791821	-0.336753	0.00610097	0.916667	0.75	1	0.157972
com_947	PE(14:0/14:0)	1282	1387.68	1403.08	1051.46	1112.32	802.642	1353.53	1396.52	1475.81	1109.56	2125.63	1430.01	0.791713	-0.33695	0.0877036	0.805556	0.485417	1	0.157631
com_948	5-Methylangelicin	456.764	489.401	369.821	414.356	281.145	381.668	501.126	541.686	526.136	550.107	404.377	503.225	0.790692	-0.338812	0.028577	0.916667	0.666667	1	0.171989
com_949	Withaperuvin D	1631.66	1708.98	1368.31	1436.15	1072.11	1367.17	1646.71	1830.3	2149.12	1846.58	1483.51	1901.81	0.790603	-0.338975	0.0192919	0.916667	0.722222	1	0.169622
com_950	N'-((8-Hydroxy-2-quinolinyl)methylene)-3-phenylpropanohydrazide	9.00175	13.9164	15.3436	14.41	9.16132	11.303	16.0113	16.4494	12.0288	13.5929	15.5851	18.8956	0.79012	-0.339855	0.0609783	0.833333	0.56875	1	0.168934
com_951	7ZA48GIM5H	105.13	121.859	101.648	102.884	74.4362	99.7163	120.35	131.169	143.824	133.422	111.997	126.239	0.789667	-0.340685	0.0122499	0.944444	0.777778	1	0.170404
com_952	Linalyl propionate	58761.4	81529.6	62839.5	74452.2	49150	52732.7	82236.3	94985	78201.2	75753.9	67772.3	82214.4	0.788642	-0.342557	0.0272284	0.888889	0.666667	1	0.169281
com_953	N-Benzylacetamidine	63.4456	66.1785	52.5556	64.1728	47.4915	46.3672	78.2786	68.0481	81.8834	64.695	91.6256	46.9194	0.78853	-0.342763	0.0838666	0.833333	0.527778	1	0.156749
com_954	4-[(Hydroxymethyl)(nitroso)amino]-1-(3-pyridinyl)-1-butanol	262.909	409.559	314.428	440.617	102.643	217.609	528.201	336.74	379.688	448.142	232.978	292.151	0.788027	-0.343683	0.257121	0.694444	0.388889	0.944444	0.219237
com_955	Lycocernuine	1582.03	1015.18	1628.5	661.817	1826.19	1551.71	1014.81	1041.02	1655.94	1282.68	4240.93	1260.58	0.787486	-0.344674	0.593878	0.5	0.152083	0.875694	0.101586
com_956	Eglumetad	93.8651	94.7432	76.3495	88.9466	58.9591	78.9735	106.83	99.7618	115.601	120.616	74.1632	107.826	0.787193	-0.345211	0.0399372	0.861111	0.583333	1	0.169848
com_957	Doxacurium chloride	63.0322	93.1371	115.477	38.5887	276.639	168.182	150.771	24.3039	76.3392	407.201	122.724	178.09	0.786985	-0.345593	0.808982	0.583333	0.25	0.861111	0.193643
com_958	Tetramethylammonium cation	171.048	167.128	129.199	142.374	116.459	138.46	189.163	182.612	191.319	194.174	158.547	183.704	0.786406	-0.346655	0.00746921	0.944444	0.777778	1	0.171386
com_959	Ganglioside GA1 (d18:1/12:0)	2745.77	4797.29	3622.63	4779.26	2826.01	2481.28	4941.46	5972.24	3969.91	3991.59	3512.93	4638.3	0.78635	-0.346756	0.0996694	0.75	0.444444	1	0.177218
com_960	Dimethyl phthalate	2578.49	2820.23	2276.34	2707.03	1892.24	2198.13	3346.31	3404.19	2949.69	3167.85	2598.67	2938.36	0.78633	-0.346793	0.00917161	0.944444	0.777778	1	0.168545
com_961	PE(14:0/P-18:1(11Z))	2104.39	2445.09	1773.93	1655.2	1661.95	4002.53	2777.4	3047.64	3816.11	3059.19	2424.1	2228.69	0.786203	-0.347026	0.1184	0.777778	0.444444	1	0.209748
com_962	moniliformin	9115.35	9370.6	7777.49	8458.11	5216.65	8612.48	10749.2	10123.4	10720.6	10160	9458.46	10597.2	0.785496	-0.348324	0.0320454	1	1	1	0.183594
com_963	Hydroxyhexanoycarnitine	3602.73	2533.59	2926.33	2611.39	2416.4	2678.22	3205.81	3278.52	3078.81	4117.52	4263.73	3407.57	0.785346	-0.3486	0.0135699	0.888889	0.583333	1	0.16548
com_964	2-Fluorocyclohexadiene-cis,cis-1,2-diol-1-carboxylate	106.228	109.374	64.3391	77.8474	47.0056	78.8697	82.111	74.6061	78.0455	124.102	112.78	144.252	0.785302	-0.348681	0.177027	0.75	0.429861	1	0.17046
com_965	1-({(6R,7R)-2-Carboxy-8-oxo-7-[(2-thienylacetyl)amino]-5-thia-1-azabicyclo[4.2.0]oct-2-en-3-yl}methyl)pyridinium	177.484	279.791	139.765	177.292	146.302	193.835	226.995	262.726	329.126	144.221	230.872	225.925	0.784912	-0.349398	0.139437	0.75	0.444444	1	0.17423
com_966	Myxalamid D	129.103	250.199	215.127	195.804	151.322	120.584	265.444	296.458	224.003	229.405	143.872	194.774	0.784471	-0.350208	0.142047	0.75	0.444444	1	0.172184
com_967	1-Nonadecanoyl-sn-glycero-3-phosphocholine	730.726	758.203	746.034	673.693	649.457	564.511	909.024	872.871	886.854	942.259	838.717	805.838	0.784431	-0.350282	0.00163354	1	1	1	0.167585
com_968	1,3,5-Trichloro-2-methoxybenzene	2756.6	2936.4	2314.2	2679.23	1640.09	2594.01	3275.79	3074.84	3326.95	3176.54	2904.87	3277.62	0.783781	-0.351478	0.0285626	0.972222	0.833333	1	0.183313
com_969	Valproic acid	163.516	175.487	131.116	130.033	100.617	156.001	178.865	164.21	181.28	185.387	175.841	207.957	0.783483	-0.352025	0.0249274	0.972222	0.833333	1	0.179515
com_970	N'-((8-Hydroxy-2-quinolinyl)methylene)-3-phenylpropanohydrazide	13.2932	18.4882	15.4835	19.3327	8.31174	11.0559	23.4268	11.4842	16.3516	13.976	21.7347	22.7594	0.783406	-0.352168	0.190229	0.75	0.444444	0.972222	0.170563
com_971	Dimethylcarbamoyl chloride	103.242	114.308	88.8417	109.392	83.4429	96.9293	124.645	133.054	126.62	124.822	120.494	131.885	0.782849	-0.353194	0.00300546	1	1	1	0.171341
com_972	Thebaine	142.111	80.5881	145.873	72.3169	156.988	141.665	137.946	41.7511	106.066	56.0009	476.981	126.134	0.782685	-0.353496	0.908968	0.666667	0.290972	0.972222	0.0429115
com_973	Julolidine	342.563	272.253	753.648	219.755	405.739	186.02	344.46	230.415	481.55	225.004	1146.2	357.655	0.782677	-0.353512	0.577066	0.638889	0.263194	0.916667	0.129476
com_974	(1R,5S,7s)-9-Methyl-3-oxa-9-azatricyclo[3.3.1.0~2,4~]non-7-yl (2S)-3-hydroxy-2-phenylpropanoate hydrobromide trihydrate	81.7377	88.7285	104.623	108.474	60.6287	106.702	136.094	119.751	115.102	151.651	83.85	97.4835	0.782596	-0.353661	0.0823505	0.805556	0.5	1	0.173482
com_975	bromchlorenone	7374.26	7764.47	6304.34	7006.18	4655.28	5931.95	8255.62	8437.65	8249.97	8628.33	7557.01	8785.99	0.782066	-0.354638	0.0177832	0.972222	0.833333	1	0.178504
com_976	Phe-Trp	77.9078	98.2785	75.8232	86.2759	61.9586	83.2587	106.903	113.014	115.43	103.675	76.5858	104.2	0.780087	-0.358293	0.0171825	0.888889	0.666667	1	0.174341
com_977	methyprylon	6743.37	6667.91	4463.03	7750.47	5728.26	6547.09	7510.3	7265.32	6699.01	7531.1	11258.4	8326.48	0.779988	-0.358476	0.0437167	0.861111	0.611111	1	0.168422
com_978	Glutaminyl-Gamma-glutamate	71.5994	180.673	101.662	68.4681	118.344	125.84	171.032	134.195	113.917	192.775	96.5501	146.381	0.779769	-0.358881	0.161682	0.722222	0.333333	1	0.194271
com_979	(S)-Edulinine	3558.09	3905.81	2963.11	3453.51	3564.09	3364.36	3872.83	5957.7	3684.7	3899.69	4906.03	4428.67	0.777917	-0.362312	0.0221817	0.916667	0.722222	1	0.163291
com_980	Malonamic acid	170.664	130.975	121.964	121.813	77.5677	136.65	149.507	175.331	135.908	172.84	162.207	180.834	0.777814	-0.362503	0.0505812	0.888889	0.666667	1	0.191983
com_981	3374	3254.67	3652.36	3041.52	2541.33	2988.51	3639.74	3786.39	3156.16	3664.97	6046.08	3863.76	4114.46	0.776155	-0.365583	0.0510468	0.916667	0.735417	1	0.16289
com_982	Glycyl-Threonine	24.5482	48.7441	52.8398	9.75165	56.5845	34.9607	2.90116	1.28541	2.17359	0	0	2.2857	0.776007	-0.365858	0.187044	0.666667	0.333333	1	1.00372
com_983	Dimethyl sulfoxide	4013.17	4086.46	3420.39	3742.5	2196.09	3755.21	4775.96	4485.53	4724.49	4500.91	4183.25	4694.3	0.775233	-0.367299	0.0334722	1	1	1	0.194728
com_984	(Hydroxyethyl)methacrylate	8.94206	11.2238	6.71416	6.47602	10.9391	3.41105	0.663836	0	2.36269	2.10625	4.23557	0	0.774267	-0.369097	0.479754	0.638889	0.277778	1	0.346001
com_985	[6]-Dehydroshogaol	265.341	111.194	219.112	95.7619	230.325	240.56	322.267	110.895	362.301	262.139	193.082	250.595	0.774203	-0.369216	0.320472	0.694444	0.346528	1	0.188237
com_986	L-Histidinol	462.834	607.153	412.389	782.128	552.8	596.772	727.55	501.922	487.304	601.983	1281.95	813.778	0.773379	-0.370752	0.240339	0.694444	0.333333	0.959028	0.156997
com_987	Dichlofluanid	255.888	262.77	228.03	261.777	145.962	241.555	298.135	301.365	301.378	310.126	261.762	332.666	0.773212	-0.371063	0.0299191	0.944444	0.777778	1	0.192726
com_988	Mytilin B	100.009	162.517	113.916	172.961	90.572	97.0619	186.227	228.491	166.25	154.972	87.6431	130.035	0.772886	-0.371672	0.189211	0.694444	0.333333	1	0.171375
com_989	AICAR	73.1261	90.8541	82.8023	99.8392	55.5876	71.3963	109.751	107.839	107.575	98.606	77.3362	111.835	0.772676	-0.372065	0.0281565	0.888889	0.652083	1	0.184939
com_990	Tecnazene	46.1755	49.343	44.5885	31.2876	21.6259	20.0883	52.3544	56.1582	45.0959	31.1169	42.956	48.5633	0.771449	-0.374357	0.137087	0.722222	0.388889	0.944444	0.210663
com_991	(9R,10S,12Z)-9,10-Dihydroxy-8-oxo-12-octadecenoic acid	2306.57	2361.13	2843.71	2310.55	4056.13	2198.53	3391.4	3257.2	2814.44	3964.41	3808.02	3609.21	0.771257	-0.374715	0.0337511	0.805556	0.5	1	0.199443
com_992	4-chlorobenzoyl-CoA	377936	405401	354101	419553	275075	280796	586017	430154	430251	606353	302161	389185	0.769959	-0.377146	0.0905855	0.833333	0.555556	1	0.168491
com_993	Acetarsol	113.346	118.738	93.8449	114.112	76.4165	91.186	151.926	123.098	149.655	144.998	87.8282	133.237	0.768445	-0.379986	0.040676	0.861111	0.583333	1	0.181246
com_994	4-Nitrophenyl sulfate	1861.64	1881.73	1421.78	1234.04	932.842	1347.46	1943.83	2208.85	1803.36	1940.47	1492.91	1934.72	0.766459	-0.383719	0.0469805	0.888889	0.666667	1	0.201951
com_995	Dihydro-2,4,6-tris(2-methylpropyl)-4h-1,3,5-dithiazine	221.729	421.997	176.929	121.101	339.027	28.0621	144.238	714.752	93.3526	473.875	200.978	82.1588	0.765696	-0.385157	0.677605	0.472222	0.138889	0.833333	0.252546
com_996	vinylacetyl-CoA	66.3442	99.2516	110.647	70.458	89.2556	82.8907	97.8675	110.722	155.449	72.5997	128.555	112.53	0.765573	-0.385388	0.0830344	0.833333	0.5	1	0.175501
com_997	alpha-Trichloromethylbenzyl acetate	45.042	65.8838	44.7251	43.3776	21.8829	51.6841	53.4741	71.1284	72.6911	66.3821	34.5511	58.1231	0.764966	-0.386533	0.157814	0.805556	0.5	1	0.217709
com_998	Sapidolide A	393.617	436.373	327.148	349.76	236.163	301.655	437.697	448.321	537.41	409.454	391.432	449.027	0.764854	-0.386743	0.0228932	0.916667	0.694444	1	0.198916
com_999	5-Sulfo-1,3-benzenedicarboxylic acid	1751.59	1936.2	1498.53	1892.38	992.721	1301.23	2315.64	2086.97	2122.71	2101.85	1518.48	2109.88	0.76477	-0.386901	0.0461177	0.916667	0.666667	1	0.199496
com_1000	N-Methylpyrrolidone	226.687	227.542	111.399	157.976	132.011	157.18	104.46	327.954	314.217	215.567	193.872	169.609	0.763982	-0.388389	0.294245	0.666667	0.333333	1	0.177011
com_1001	Ganodermic acid TQ	216.605	227.714	233.778	266.183	267.642	163.243	222.535	222.356	283.467	192.359	614.691	265.073	0.763777	-0.388777	0.322064	0.583333	0.222222	0.875694	0.139054
com_1002	2S-Amino-tridecanoic acid	1564.48	4077.78	1575.17	1711.13	1069.63	771.645	1851.59	4460.28	1749.15	2827.7	1462.28	1761.22	0.763157	-0.389948	0.270205	0.777778	0.444444	1	0.227886
com_1003	Lyso-PC(16:0)	658.253	526.615	601.634	506.606	544.134	679.293	664.039	641.296	717.682	1121.01	721.219	745.516	0.76268	-0.390851	0.0270999	0.916667	0.735417	1	0.176367
com_1004	Biflorin	781.387	1252.59	1088.14	1448.1	1176.78	752.884	1431.34	1322.27	970.79	1318.81	2335.61	1147.64	0.762319	-0.391534	0.13993	0.722222	0.374306	1	0.191952
com_1005	aminorex	649.004	666.35	568.81	594.932	440.715	594.913	780.245	698.954	765.984	696.159	838.035	834.032	0.76185	-0.392422	0.00397054	1	1	1	0.191534
com_1006	(2Z)-4-[(1R,2S,19S)-12-Hydroxy-8,8,21,21-tetramethyl-5-(3-methyl-2-buten-1-yl)-14,18-dioxo-3,7,20-trioxahexacyclo[15.4.1.0~2,15~.0~2,19~.0~4,13~.0~6,11~]docosa-4(13),5,9,11,15-pentaen-19-yl]-2-methyl-2-butenal	3084.36	3716.49	3275.3	3248.43	3308.07	3644.82	4433.29	3614.91	4020.12	6240.24	4134.5	4176.93	0.761738	-0.392633	0.0177709	0.944444	0.75	1	0.176074
com_1007	1-(Aminomethyl)urea	44.7296	64.1583	62.8935	57.8305	31.1456	41.4372	35.226	78.9573	105.022	77.0876	67.3903	33.2311	0.761359	-0.393351	0.353304	0.722222	0.333333	1	0.16732
com_1008	1,3-Octadiene	475.65	299.234	256.854	209.751	194.176	57.8684	330.243	338.541	291.318	365.572	255.651	380.511	0.761294	-0.393475	0.197513	0.75	0.416667	1	0.295032
com_1009	Strictosidine	363.414	679.493	294.319	454.068	346.712	845.273	639.647	660.278	898.4	634.249	527.316	560.668	0.760932	-0.39416	0.115983	0.722222	0.333333	1	0.239241
com_1010	LysoPE(0:0/24:6(6Z,9Z,12Z,15Z,18Z,21Z))	1755.45	1621.79	1544.07	1401.25	1428.68	1775.94	1858.66	1726.13	1867.26	2895.96	2053.75	2136.44	0.759853	-0.396208	0.0155855	0.944444	0.777778	1	0.179451
com_1011	UK-121,265	988.621	625.989	604.821	654.104	459.964	439.346	755.958	749.657	806.101	899.991	846.712	908.982	0.759521	-0.396839	0.0480789	0.833333	0.5	1	0.21271
com_1012	20HD67185N	23751.6	32158.6	26760.5	32131.4	39748.4	34734	38907.4	36677.6	33901.6	36426.3	57425.4	45887	0.759491	-0.396895	0.0325725	0.861111	0.583333	1	0.190212
com_1013	Elinogrel	649.532	6.04366	1410.83	114.878	2377.73	2156.98	3207.34	765.793	845.759	2602.77	371.34	1057.52	0.758823	-0.398164	0.322213	0.361111	0.0833333	0.736806	0.739914
com_1014	2-(2-Methylpropoxy)naphthalene	210.417	367.36	370.879	378.113	287.987	191.846	443.463	413.704	300.202	390.347	565.758	267.902	0.758637	-0.398518	0.120358	0.805556	0.485417	1	0.200136
com_1015	N-cyclopropylammelide	695.387	804.143	561.867	638.04	565.416	474.284	725.961	783.218	981.859	690.694	1143.28	608.701	0.757875	-0.399968	0.0542016	0.805556	0.5	1	0.183143
com_1016	Tetranitromethane	89.0544	83.8388	56.9779	84.4034	39.6934	89.8715	108.182	90.3754	77.5519	111.424	96.0166	102.6	0.757213	-0.40123	0.0726555	0.888889	0.666667	1	0.218504
com_1017	Guanidine	252.075	282.635	219.878	259.718	191.282	245.04	319.106	359.264	312.616	343.713	270.307	311.659	0.756851	-0.401919	0.00270109	0.972222	0.888889	1	0.194099
com_1018	Methyl acetoacetate	914.076	777.886	570.562	792.039	385.77	813.135	994.745	957.204	789.124	983.263	887.434	1008.38	0.756825	-0.401968	0.0621247	0.888889	0.707639	1	0.22201
com_1019	Pyridine	201.282	162.004	145.074	160.282	80.3179	167.257	220.245	193.691	170.836	213.556	189.659	223.461	0.756299	-0.402971	0.0609846	0.916667	0.722222	1	0.220887
com_1020	Obtusilactone A	1278.57	1478.22	1686.08	2919.4	2858.82	1674.77	3723.01	2028.07	915.405	2419.86	4254.27	2394.41	0.756011	-0.40352	0.418738	0.666667	0.290972	0.944444	0.20767
com_1021	Momordin Ie	364.269	326.845	271.334	207.315	315.52	280.593	367.143	294.667	325.052	589.645	356.133	403.341	0.755946	-0.403645	0.0610715	0.833333	0.583333	1	0.183672
com_1022	Tegaserod Maleate	350.653	525.45	367.116	492.095	284.431	282.185	476.462	754.736	430.722	515.772	356.397	513.072	0.755435	-0.404621	0.0852977	0.75	0.429861	1	0.192435
com_1023	3-Cyano-6-methylchromone	229.479	238.449	165.663	235.933	210.411	206.362	258.321	279.793	320.58	272.993	234.305	338.797	0.75452	-0.406369	0.00510179	0.944444	0.75	1	0.192323
com_1024	24ZVH4C669	62.4552	103.12	104.708	195.907	160.065	160.074	185.759	110.895	114.575	108.759	307.418	215.135	0.754241	-0.406902	0.298689	0.722222	0.333333	0.972222	0.197481
com_1025	Dihydroxy(oxo)phosphonium	19.1585	24.2001	21.8248	22.0873	15.5787	28.7291	28.4017	28.3864	31.0868	29.5311	21.9853	35.3457	0.753009	-0.409261	0.0219595	0.861111	0.583333	1	0.203838
com_1026	S-aminomethyldihydrolipoamide	461.618	301.239	472.187	298.982	560.488	436.984	471.037	405.229	589.478	810.521	551.382	536.717	0.752445	-0.410342	0.0703977	0.777778	0.5	1	0.195446
com_1027	Methyl myristoleate	168.765	197.266	157.249	157.736	121.972	152.189	208.733	200.971	198.844	206.574	257.19	198.069	0.751882	-0.411422	0.00438713	1	1	1	0.198436
com_1028	anitrazafen	2809.48	3661.62	2304.92	1997.59	2445.69	2680.58	3485.23	4420.14	3479.1	3365.08	2646.31	3768.69	0.751249	-0.412636	0.0229212	0.833333	0.555556	1	0.20002
com_1029	1-Pyrimidinylpiperazine	38.7272	65.2497	80.6138	288.468	310.59	154.187	78.7668	23.176	28.7163	7.19544	976.887	136.31	0.749638	-0.415733	0.414156	0.694444	0.305556	1	0.511089
com_1030	Pentacosanoylglycine	916.583	3344.51	1348.25	1246.37	2212.06	72.4413	1087.07	4009.96	907.095	3795.48	1037.87	1384.48	0.747851	-0.419176	0.405215	0.416667	0.111111	0.777778	0.454875
com_1031	cephaloridine	180.073	311.198	199.126	161.779	185.348	151.28	298.384	375.523	326.862	219.653	158.243	211.437	0.747629	-0.419606	0.130058	0.777778	0.5	1	0.191372
com_1032	Cymarose	143.568	166.208	120.023	147.301	102.214	130.168	184.125	194.542	195.282	203.813	114.812	190.49	0.7474	-0.420048	0.0303274	0.861111	0.5	1	0.198561
com_1033	J2RDK7O9MZ	932.658	853.787	744.965	557.323	545.943	634.353	894.8	978.143	861.591	1079.56	876.693	1026.37	0.746705	-0.42139	0.0175276	0.916667	0.693056	1	0.211643
com_1034	Hordatine A	308.979	155.907	325.14	181.308	304.906	388.461	522.001	273.001	333.203	482.895	252.444	367.259	0.746234	-0.4223	0.139252	0.722222	0.374306	1	0.211122
com_1035	7-Methoxychromanone	95.9545	107.838	70.7573	89.1499	51.0405	77.5244	110.408	112.795	115.241	105.335	86.1336	130.179	0.745752	-0.423232	0.0347607	0.888889	0.666667	1	0.219831
com_1036	(1'R,2S,4'S,5S,6R,8'R,10'E,12'S,13'S,14'E,16'E,20'R,21'R,24'S)-6-[(2S)-2-Butanyl]-24'-hydroxy-21'-methoxy-5,11',13',22'-tetramethyl-2'-oxo-5,6-dihydrospiro[pyran-2,6'-[3,7,19]trioxatetracyclo[15.6.1.1~4,8~.0~20,24~]pentacosa[10,14,16,22]tetraen]-12'-yl 2,6-dideoxy-3-O-methyl-alpha-L-arabino-hexopyranoside	3699.51	3990.16	3252.19	3585.55	3369.05	4124.95	4517.32	4188.64	4050.28	7785.65	4639.56	4390.54	0.744672	-0.425324	0.0406257	0.972222	0.888889	1	0.184172
com_1037	CPA(18:0/0:0)	11564.4	2178.72	9598.77	17483	12391.1	6829.9	10484.5	14027.2	19795.8	9926.57	19115.7	7306.61	0.744464	-0.425727	0.269155	0.694444	0.333333	0.959028	0.2837
com_1038	11-Cyclohexylundecanoic acid	2548.98	2881.48	2599.28	3241.1	2116.54	2782.01	3627.71	3369.2	3502.69	3257.83	4105.72	3865.56	0.744149	-0.426336	0.00209532	1	1	1	0.205371
com_1039	Tosagestin	2653.02	2131.04	2751.34	1963.76	2842.02	3003.99	3009.9	2450.61	2705.03	5084.09	3511.01	3911.62	0.742307	-0.429911	0.0606706	0.805556	0.457639	1	0.190964
com_1040	Halazone	6339.49	5703.38	5360.26	5710.75	3264.48	6184.94	6575.19	6461.57	7843.85	8119.1	6568.57	8373.72	0.741052	-0.432353	0.0244441	1	1	1	0.224565
com_1041	Arginyl-Proline	13077.9	13478.8	12258.7	11555.5	12751.1	13972.2	15709.9	14586.3	16488.7	20990.9	18737.3	17527	0.741003	-0.432448	0.00138409	1	1	1	0.200137
com_1042	N-Desmethyl tapentadol	23.823	61.6624	31.7469	26.1144	13.4587	27.2273	37.9526	41.603	34.8411	47.7661	44.6689	41.8075	0.74016	-0.434091	0.104295	0.833333	0.5	1	0.272264
com_1043	Acetylagmatine	3381.59	5291.27	3856.66	3613.89	3851.18	3716.22	4745.37	4934.9	4431.91	6074.54	5981.93	5877.72	0.73989	-0.434616	0.00502744	0.916667	0.722222	1	0.209242
com_1044	1-(9Z-Octadecenoyl)-sn-glycero-3-phospho-(1'-sn-glycerol)	4692.85	2688.7	4522.73	2400.96	4703.32	3794.74	5567.92	3047.12	7224.33	4681.29	5121.41	5240.95	0.738376	-0.437572	0.0973117	0.833333	0.555556	1	0.211663
com_1045	Benzoyldehydro-2,3-dihydroxy-benzone	212.93	223.043	255.822	229.275	209.946	200.901	290.629	248.44	271.631	387.204	371.78	234.603	0.738196	-0.437925	0.0175799	0.944444	0.777778	1	0.196155
com_1046	8-Oleolylbenzoylaconine	1441.2	2125.1	1748.21	1033.34	1233.04	1041.19	2130.7	1928.95	2478.16	2041.32	1741.28	1396.62	0.735859	-0.4425	0.0482661	0.805556	0.540972	1	0.223582
com_1047	(2S)-1-Hydroxy-3-(phosphonooxy)-2-propanyl D-alaninate	34.0951	51.3867	5.87081	225.611	55.4565	138.397	96.59	136.323	243.09	43.0645	94.8138	81.2362	0.734863	-0.444453	0.269884	0.666667	0.305556	1	0.48764
com_1048	3-[(3-Hydroxy-2-phenylpropanoyl)oxy]-8-isopropyl-8-methyl-8-azoniabicyclo[3.2.1]octane	400.555	607.304	617.448	1723	1121.63	1004.52	1098.3	566.875	581.564	602.776	3080.38	1524.28	0.734415	-0.445332	0.564886	0.5	0.166667	0.861111	0.182195
com_1049	N-Methylnicotinium	743.263	662.605	575.75	600.246	532.155	642.226	671.236	788.832	1429.6	763.44	680.038	791.36	0.732997	-0.448122	0.0603888	0.944444	0.75	1	0.207419
com_1050	1-O-(Hydroxy{[(6Z,10E,14E)-3,7,11,15,19-pentamethyl-6,10,14,18-icosatetraen-1-yl]oxy}phosphoryl)-beta-D-xylopyranose	5963.85	5853.71	5648.88	5183.08	5383.54	6003.4	6919.47	6677.97	6953.5	10435	7595.53	7937.19	0.731674	-0.450727	0.00498667	1	1	1	0.205126
com_1051	Valyl-Threonine	21.8116	20.3008	20.3989	19.6568	13.1313	23.9982	15.3871	23.0356	31.7117	28.6887	38.7608	25.5972	0.731074	-0.45191	0.0936172	0.833333	0.5	1	0.206444
com_1052	J2RDK7O9MZ	2051.48	1843.74	1613.88	1170.35	1152.74	1293.06	2013.16	2125.55	1891.73	2371.88	1831.84	2248.37	0.731043	-0.451972	0.0185104	0.888889	0.666667	1	0.228606
com_1053	(+/-)-N,N-Dimethyl menthyl succinamide	135.776	132.236	171.919	124.938	129.881	84.8592	216.011	105.87	120.684	163.551	308.398	152.57	0.730598	-0.452851	0.184737	0.666667	0.290972	1	0.190889
com_1054	Telmisartan	427.38	376.373	405.834	398.512	565.683	573.983	650.633	419.853	568.642	970.194	617.688	538.447	0.729729	-0.454567	0.0571028	0.833333	0.583333	1	0.202201
com_1055	3-(5-Methylisoxazol-3-yl)-6-(1-methyl-1H-[1,2,3]triazol-4-yl-methoxy)-[1,2,4]-triazolo[3,4-A] phthalazine	90.815	78.1864	77.3444	76.2618	49.3936	63.8051	103.603	107.934	111.037	126.219	47.0611	101.434	0.729643	-0.454738	0.123667	0.833333	0.5	1	0.206996
com_1056	xi-1-Ethoxy-1-pentyloxyethane	34.0945	38.1746	36.2807	68.6921	41.2705	30.1068	30.4888	42.2936	31.8321	27.8576	150.018	58.2605	0.729622	-0.454778	0.611216	0.5	0.166667	0.861111	0.12467
com_1057	4-Nitrobenzylamine	214.002	182.59	138.764	176.678	126.091	180.3	199.002	217.508	202.388	263.091	248.263	266.256	0.729265	-0.455485	0.00861352	0.944444	0.777778	1	0.222161
com_1058	Leu-Ala-Lys	6.01847	32.236	29.5159	125.977	84.5148	51.3744	30.4113	20.9398	10.592	16.0902	300.878	73.5314	0.728571	-0.456859	0.947966	0.583333	0.222222	0.888889	0.300327
com_1059	arsenic(3+) pentahydride;oxygen(2-)	1200.48	1054.66	962.836	1081.32	583.652	1212.59	1359.04	1224.44	1382.6	1516.55	1309.81	1580.18	0.728033	-0.457925	0.0263468	1	1	1	0.241218
com_1060	Becatecarin	1147.27	2319.98	1894.93	1891.97	1305.72	1182.92	1053.37	2027.88	3717.96	2375.22	2724.3	1497.95	0.727255	-0.459467	0.240467	0.722222	0.388889	1	0.188937
com_1061	Alliospiroside C	277.784	123.034	269.751	162.393	117.696	224.587	264.821	364.821	242.831	190.481	372.458	180.69	0.72721	-0.459556	0.124754	0.722222	0.374306	0.972222	0.250035
com_1062	Irisresorcinol	4593.94	7502.3	6080.59	6831.4	8690.62	5731.73	8550.03	8179.05	8280.76	9195.96	10326.4	9718.23	0.726826	-0.460319	0.0120925	0.916667	0.722222	1	0.234696
com_1063	W9GSE02182	725.345	1072.68	755.769	387.233	1391.72	662.167	1099.3	1248.57	1263.63	1309.85	1185.72	772.285	0.726073	-0.461813	0.0924268	0.805556	0.472222	1	0.262795
com_1064	N5-Hexanoylspermidine	1282.36	1854.06	1053.38	1127.25	2861.51	797.274	1562.46	3090.56	1151.1	2729.9	2327.99	1501.75	0.725979	-0.461999	0.181562	0.75	0.416667	1	0.271812
com_1065	Pipericine	1303.37	1384.38	1179.83	1394.97	837.994	876.603	1712.41	1609.76	1510.84	1792.72	1284.01	1706.24	0.725579	-0.462796	0.0139086	0.916667	0.666667	1	0.229001
com_1066	Irosustat	354.02	496.292	326.131	440.963	611.26	52.6024	1140.87	790.808	160.465	531.965	189.251	330.791	0.725559	-0.462836	0.554052	0.583333	0.222222	0.888889	0.28083
com_1067	1-(4-Hydroxyphenyl)-1-decene-3,5-dione	3036.83	3322.23	2720.06	2587.34	2023.24	2642.96	3643.93	3702.82	4002.67	3834.55	3616.92	3714.12	0.725412	-0.463127	0.00416669	1	1	1	0.228972
com_1068	PIP(18:2(9Z,12Z)/20:1(11Z))	0	32.9957	42.4454	39.2005	38.0049	25.0882	61.2888	10.0638	30.6023	0	119.483	37.9253	0.72522	-0.46351	0.812102	0.555556	0.166667	0.888889	0.0988527
com_1069	2,3,5-trichloromaleylacetic acid	840.019	369.342	843.534	442.643	992.51	810.599	1215.69	817.772	1043.39	1220.4	681.334	951.035	0.724944	-0.464058	0.0934707	0.777778	0.472222	1	0.247573
com_1070	7-Aminonitrazepam	1924.52	1753.3	1520.31	1390.2	1291.7	1258.88	2066.71	2221.76	2436.49	2097.95	1613.5	2192.69	0.723638	-0.46666	0.00474672	0.944444	0.777778	1	0.22677
com_1071	Neamine	25.7003	3.94042	117.715	57.1001	263.653	121.438	226.062	81.4662	81.8024	119.908	47.1474	258.623	0.723362	-0.46721	0.287087	0.611111	0.25	0.916667	0.526321
com_1072	.gamma.-Butyrobetaine-d9, methyl ester	2228.94	1993.18	1473.33	1578.98	1631.21	1711.34	2626.31	2049.14	2089.53	2857.86	2486.97	2591.61	0.722174	-0.469582	0.00296234	0.944444	0.777778	1	0.223267
com_1073	Menthol propylene glycol carbonate	1683.62	1497.66	1534.48	2308.7	1069.85	1801	2875.08	2296.02	2102.3	2193.79	1567.38	2690.45	0.720969	-0.471991	0.0331889	0.833333	0.527778	1	0.233748
com_1074	Trimazosin	630.207	1120.94	1599.99	1096.13	679.693	556.759	1609.66	1523.65	1995.29	1135.93	515.189	1141.1	0.717566	-0.478817	0.236136	0.75	0.444444	1	0.225004
com_1075	3-Hydroxymyristic acid	6618.3	6949.85	5290.75	7101.71	3871.39	6330.93	8639.12	8266.24	8612.1	8230.45	7405.35	9254.5	0.717408	-0.479134	0.0123773	1	1	1	0.244191
com_1076	Retosiban	264.396	415.73	1079.5	1422.77	2248.5	1245.36	1291.52	651.844	646.048	659.332	4312.69	1746.53	0.717263	-0.479427	0.53651	0.416667	0.138889	0.805556	0.263602
com_1077	(10S)-Juvenile hormone III acid diol	3219.71	3717.29	2763.68	3778.56	3949.09	3384.82	4401.7	5833.65	4193.68	4698.39	5008.19	4903.24	0.716735	-0.480489	0.00090165	1	1	1	0.227718
com_1078	l-hydroxyvaline	441.515	448.615	380.204	462.223	327.918	473.053	585.471	578.364	536.076	672.697	581.739	584.122	0.715996	-0.481977	0.00101567	1	1	1	0.232536
com_1079	Arginyl-Isoleucine	85.9962	180.071	74.6009	151.759	245.145	17.8552	78.3408	198.72	22.6983	170.694	396.932	188.758	0.71527	-0.48344	0.607779	0.638889	0.277778	0.944444	0.406544
com_1080	coniferyl aldehyde	99.9474	124.943	88.5322	101.522	74.2041	75.3579	141.992	155.646	138.766	129.08	90.1387	133.711	0.715169	-0.483644	0.0130157	0.916667	0.722222	1	0.231686
com_1081	Cymarose	109.36	138.838	99.3966	117.985	83.5164	96.3428	150.553	160.112	152.978	172.127	116.609	153.14	0.712784	-0.488463	0.00379913	0.944444	0.777778	1	0.235457
com_1082	Dihydroferuperine	489.848	183.67	369.45	259.256	357.272	458.512	645.21	441.466	453.645	677.2	277.375	477.439	0.712574	-0.488889	0.110484	0.75	0.416667	1	0.245359
com_1083	ent-Fisetinidol-(4beta->8)-catechin-(6->4beta)-ent-fisetinidol	89.1723	193.262	191.985	239.665	121.666	162.615	234.248	363.649	227.078	224.746	121.888	230.848	0.711869	-0.490316	0.125395	0.777778	0.444444	1	0.233257
com_1084	Silver nitrate	3407.17	4847	2755.18	4279.72	5731.96	312.693	11101.9	7473.5	1727.46	4878.95	1796.16	2999.89	0.711648	-0.490764	0.480819	0.583333	0.166667	0.888889	0.337931
com_1085	9QHX5UOM0M	21.4946	34.7656	46.5473	9.25942	62.9686	0.82742	48.1533	27.7205	0.297876	96.1662	58.3559	16.7494	0.71072	-0.492646	0.90422	0.583333	0.263194	0.888889	0.672627
com_1086	alpha-Amyrin acetate	47.3305	53.1765	33.5055	56.7907	39.1976	48.651	59.0682	77.7459	15.9758	50.5418	123.995	65.2406	0.70982	-0.494474	0.522268	0.777778	0.472222	1	0.165213
com_1087	(3S,13R,17R,18R)-7,16,17-Trihydroxy-2,2-dimethyl-10-oxapentacyclo[14.2.1.0~3,12~.0~4,9~.0~13,18~]nonadeca-4,6,8,11-tetraen-14-one	62121	99573.9	97292.4	86837.2	62658.5	64159.6	121710	124297	123941	98104.4	95060.9	102787	0.709781	-0.494555	0.0099856	0.916667	0.694444	1	0.243818
com_1088	Orlistat	1286.2	1434.88	1389.91	1462.94	1450.41	770.674	2141.02	2147.1	1431.3	1629.43	1932.41	1706.09	0.709454	-0.495219	0.0176687	0.916667	0.693056	1	0.244978
com_1089	5,7-Dihydroxy-7-methyl-1,4a,5,6,7,7a-hexahydrocyclopenta[c]pyran-1-yl beta-D-glucopyranoside	909.372	1451.38	1539.81	1461.16	1246.28	893.148	1807.23	1804.58	1455.31	1921.53	2367.56	1244.25	0.707626	-0.498941	0.02791	0.833333	0.555556	1	0.241367
com_1090	Nedocromil	159.934	272.448	169.272	259.472	210.737	181.715	330.481	299.438	281.65	307.449	287.946	264.881	0.707498	-0.499202	0.00876149	0.972222	0.833333	1	0.24856
com_1091	(2S,4R,5S,6R,8R,10R,11R)-4,5-Dimethyl-5-[(2S,3aS,6aS)-2,3,3a,6a-tetrahydrofuro[2,3-b]furan-2-yl]spiro[12-oxatricyclo[6.2.2.0~1,6~]dodecane-10,2'-oxirane]-2,11-diyl diacetate	14936.3	15789.5	13577.8	13482.4	12329	14323.4	18338.5	18531	18057.6	26817.7	18657.4	18996.4	0.707199	-0.499812	0.00149356	1	1	1	0.230589
com_1092	2-Pyrrolidinone, 1-methyl-	39.3336	29.3042	3.25198	25.2372	0	5.11557	4.18631	78.3561	57.6834	12.9942	4.67261	0	0.70635	-0.501545	0.860791	0.5	0.166667	0.833333	0.132619
com_1093	Heneicosane	4345.69	4100.83	2810.91	4004.86	5178.12	1592.31	10251.4	6758.9	2532.38	5172.41	2766.2	3713.95	0.706284	-0.501679	0.331052	0.583333	0.166667	0.903472	0.213616
com_1094	Dehydropipernonaline	3884.29	6151.29	4383.49	13638.4	13207.9	9477.3	12514.5	7621.51	6205.37	7087.21	22740.3	15814.7	0.70492	-0.504469	0.273393	0.694444	0.333333	0.944444	0.268082
com_1095	3-Amino-2-oxazolidinone, 2-nitrobenzaldehyde derivative	186.156	158.845	103.522	156.25	66.171	125.829	168.359	200.556	193.449	254.909	130.598	188.084	0.701413	-0.511663	0.0601631	0.888889	0.666667	1	0.27661
com_1096	2-Hexyl-3-phenyl-2-propenal	6052.37	7080.6	6236.32	5840.26	6398.02	5921.22	7968.61	8186.3	7338.84	8089.55	12544.3	9407.63	0.701011	-0.512491	0.00588293	1	1	1	0.232578
com_1097	N1,N12-Diacetylspermine	71.8077	126.388	81.2346	86.9709	66.2046	68.4034	133.816	72.3055	99.8593	77.6997	173.986	157.137	0.700906	-0.512707	0.104159	0.805556	0.555556	1	0.222828
com_1098	Chlorambucil	8177.24	16207.1	7764.88	14098	24174.4	182.308	48602.5	27408.9	2142.16	14182.4	3029.29	5747.32	0.69827	-0.518142	0.663707	0.472222	0.124306	0.833333	0.461394
com_1099	Orthoperiodic acid	707.304	535.101	329.43	517.242	176.134	575.251	764.418	671.519	544.557	754.405	606.763	730.691	0.697499	-0.519737	0.0859367	0.888889	0.624306	1	0.318505
com_1100	PE(15:0/18:3(6Z,9Z,12Z))	4995.1	3075.76	4146.15	2997.69	3240.13	2759.57	4308.88	4019.31	4140.02	7722.23	5761.22	4469.02	0.697367	-0.52001	0.0297998	0.833333	0.555556	1	0.240339
com_1101	Ginsenoside Rh5	2211.73	2373.2	1696.98	2552.92	1724.43	2032.42	2642.25	2850.17	3251.46	2770.14	3311.79	3264.43	0.696048	-0.522741	0.00156748	1	1	1	0.253093
com_1102	hippeastrine	3624.77	4173.84	2533.19	1911.75	2103.61	1659.1	2237.02	7190.24	4465.53	3082.36	1990.58	4035.48	0.695888	-0.523073	0.218624	0.722222	0.333333	0.986806	0.226326
com_1103	Kanzonol I	1119.17	2018.33	1123.92	1350.18	938.475	1046.6	1719.23	2304.56	1905.39	1781.91	1539.58	1684.63	0.694693	-0.525552	0.0154553	0.861111	0.583333	1	0.265639
com_1104	Preisocalamendiol	31706.5	46015.1	38438.4	56612.1	52837	55142.5	64490.5	60188.7	54006.5	74032.4	82804.1	70077.4	0.692189	-0.530762	0.00882826	0.944444	0.777778	1	0.260388
com_1105	xi-1-Ethoxy-1-pentyloxyethane	378.522	402.593	315.136	383.802	218.122	326.332	490.19	555.1	462.104	521.709	395.94	507.236	0.690421	-0.534452	0.00672961	0.972222	0.833333	1	0.265449
com_1106	Heptadecasphinganine	102.234	192.273	159.277	153.27	103.81	142.647	274.606	228.052	227.643	136.497	175.907	195.222	0.689468	-0.536444	0.0257079	0.861111	0.611111	1	0.256515
com_1107	Brunfelsamidine	61.8881	68.3523	56.7202	66.8873	52.6988	57.778	84.7323	96.9674	77.776	96.2357	82.4959	90.4487	0.689153	-0.537104	5.02e-05	1	1	1	0.253789
com_1108	Echitamine	1166.05	1165.44	1485.8	1123.56	1525.16	1031.5	1653.99	2062.79	1352.16	1634.68	2409.85	1788.61	0.687714	-0.540119	0.00599679	0.944444	0.777778	1	0.253452
com_1109	11-Aminoundecanoic acid	11.131	7.42331	22.4526	4.56941	75.154	17.7545	0	2.82368	7.56452	6.25084	0	0	0.686654	-0.542344	0.887775	0.527778	0.166667	0.861111	0.249957
com_1110	2-(S-Glutathionyl)acetyl chloride	1023.94	966.229	802.014	985.375	519.781	689.548	1051.53	1255.31	1118.39	1817.37	867.555	1161.65	0.685783	-0.544176	0.0280232	0.916667	0.722222	1	0.259752
com_1111	(1alpha,3alpha,6alpha,14alpha,15alpha,16beta)-8-Acetoxy-3,6,10,13,15-pentahydroxy-1,16-dimethoxy-4-(methoxymethyl)-20-methylaconitan-14-yl benzoate	3.31137	2.01868	1.06857	2.85453	2.52187	5.16637	0.627328	3.1877	2.38524	2.29218	11.3417	4.90421	0.684824	-0.546194	0.765181	0.527778	0.166667	0.888889	0.0948962
com_1112	hippeastrine	12531.3	15830.3	9306.43	8768.37	9760.31	7785.44	11151.5	21318.9	15288.5	13629.2	14264.3	17779.6	0.684799	-0.546247	0.0205851	0.861111	0.555556	1	0.263295
com_1113	PS(16:1(9Z)/20:4(5Z,8Z,11Z,14Z))	16872.4	17256	14251.7	15460.9	12420.3	15707	19994.1	20201.5	20133.9	34295.7	19139.5	20663.4	0.684144	-0.547627	0.00821161	1	1	1	0.246998
com_1114	PIP2(16:0/20:3(5Z,8Z,11Z))	970.941	657.053	933.919	546.913	947.402	495.05	1511.68	863.341	1202.13	1102.82	932.912	1054.61	0.682607	-0.550872	0.024257	0.833333	0.444444	1	0.272967
com_1115	Bimatoprost	656.76	936.02	687.284	682.559	586.263	481.737	805.988	1068.64	1128.91	1018.28	843.35	1046.09	0.681856	-0.552462	0.00506581	0.944444	0.75	1	0.268874
com_1116	(2S,3S,4R,6S)-6-{[(2R,3S,4R,5R,6S)-6-{[(4R,5S,6S,7R,9R,10R,11E,13E,16R)-4-Acetoxy-10-hydroxy-5-methoxy-9,16-dimethyl-2-oxo-7-(2-oxoethyl)oxacyclohexadeca-11,13-dien-6-yl]oxy}-4-(dimethylamino)-5-hydroxy-2-methyltetrahydro-2H-pyran-3-yl]oxy}-4-hydroxy-2,4-dimethyltetrahydro-2H-pyran-3-yl propanoate	5517.73	6252.72	5796.86	3283.82	3077.45	4008.9	6258.87	4833.17	5038.31	10159.1	8677.54	6020.39	0.681612	-0.552978	0.0526114	0.805556	0.555556	1	0.260585
com_1117	5-(2,3-Dihydroxy-3-methylbutyl)-4-(3,4-epoxy-4-methylpentanoyl)-3,4-dihydroxy-2-isopentanoyl-2-cyclopenten-1-one	167.239	466.228	415.761	1469.37	1977.89	887.662	1076.22	492.067	529.084	443.816	4010.4	1355.05	0.680965	-0.554347	0.508128	0.611111	0.222222	0.916667	0.312961
com_1118	3-Cyano-6-methylchromone	243.528	241.623	156.39	251.47	212.048	239.598	267.332	337.885	369.448	249.009	378.468	376.31	0.679651	-0.557135	0.00447073	0.972222	0.888889	1	0.26389
com_1119	Isoleucyl-Tyrosine	25321.8	32911.1	21625.7	28804.2	29099.1	26891.9	39720.8	37842.5	28623.6	39516.3	56727.2	40375.9	0.678128	-0.56037	0.00670602	0.916667	0.666667	1	0.258781
com_1120	Ketamine	699.291	1043.99	771.886	1021.14	555.046	588.875	1284.97	1509.45	890.223	1009.79	1099.23	1121.16	0.676841	-0.56311	0.0138846	0.888889	0.666667	1	0.275839
com_1121	LysoPE(0:0/22:1(13Z))	1411.74	526.144	932.165	1193.73	1656.54	1693.15	1666.28	1408.39	856.582	1552.34	3686.38	1792.86	0.676237	-0.564399	0.198079	0.694444	0.333333	0.944444	0.250474
com_1122	Trimazosin	583.892	1205.67	657.128	486.664	513.217	309.683	761.031	1209.33	690.743	977.015	1178.53	743.776	0.675534	-0.565899	0.0611125	0.861111	0.56875	1	0.312115
com_1123	.gamma.-Butyrobetaine-d9, methyl ester	64.5341	109.074	56.2913	103.429	158.108	0.3544	307.218	184.772	15.4679	121.631	43.2662	58.8184	0.672604	-0.57217	0.467794	0.583333	0.222222	0.888889	0.701853
com_1124	Hovenidulcioside B1	59.4313	47.9469	53.8454	23.4713	35.8106	22.9441	49.5023	59.6211	83.1126	66.845	72.2321	30.8924	0.672131	-0.573185	0.089832	0.833333	0.555556	1	0.288446
com_1125	2-(4-Chloro-3,5-dimethylphenoxy)-N-(2-phenyl-2H-benzotriazol-5-yl)acetamide	205.68	383.439	391.129	416.89	345.94	194.683	528.037	514.696	342.351	493.333	703.841	306.381	0.670821	-0.575999	0.0557614	0.777778	0.444444	1	0.285671
com_1126	Biguanide	41.623	33.8077	24.5663	24.2672	13.6436	25.8422	34.3544	44.3727	39.0064	47.41	33.9017	45.1951	0.670446	-0.576806	0.0329739	0.916667	0.722222	1	0.314261
com_1127	Dimethyl tetrasulfide	493.991	397.665	284.949	393.189	111.931	390.392	627.209	449.622	403.705	550.314	513.144	549.385	0.669856	-0.578077	0.078373	0.944444	0.833333	1	0.34547
com_1128	Ethanol, 2-[2-(2-butoxyethoxy)ethoxy]-	536.45	1146.43	869.707	559.799	918.41	666.31	1090.71	992.691	912.807	1409.16	1342.78	1267.98	0.669472	-0.578904	0.0170503	0.888889	0.666667	1	0.29837
com_1129	89VVP1B008	102924	105867	87848.4	83032.9	51004.2	95742.1	115216	123614	155166	130139	118729	143595	0.669352	-0.579162	0.00998215	1	1	1	0.297976
com_1130	Rivastigmine	0	0	7.83398	7.07343	183.725	0	131.215	128.778	0	148.6	27.3366	56.6641	0.668889	-0.580162	0.242339	0.694444	0.333333	1	0.538588
com_1131	Samarangenin B	405.963	638.245	436.542	637.639	559.837	435.91	898.623	785.917	1178.86	582.78	715.434	498.801	0.668209	-0.581628	0.0331	0.861111	0.624306	1	0.26098
com_1132	flumioxazin	1669.33	2216.8	1818.64	1534.52	1133.11	1559.81	2380.39	3077.23	2431.47	2339.32	2150.92	2493.47	0.667811	-0.582489	0.00391446	0.972222	0.859722	1	0.286506
com_1133	(S)-N-(1-(4-Hydroxyphenyl)-2-hydroxyethyl)oleamide	88.4439	39.3867	250.589	992.893	1307.29	31.4159	609.206	147.554	103.973	140.966	2369.15	687.643	0.66774	-0.582642	0.42671	0.638889	0.222222	0.944444	0.597166
com_1134	clobutinol	15291.1	25175.6	20824.7	30039.5	28436.1	21002.3	31994.6	30643.5	26664.6	32812.9	50298.8	38466	0.667531	-0.583094	0.0134133	0.944444	0.763194	1	0.284665
com_1135	Alosetron	1806.26	1925.78	1431.55	1552.63	1680.99	1905.3	2048.96	2026.11	2004.95	4273.67	2528.38	2564.53	0.666976	-0.584293	0.024128	1	1	1	0.253264
com_1136	Ergocornine	585.172	519.579	618.263	367.059	461.04	699.372	928.826	668.402	588.737	618.565	1228.28	852.862	0.665309	-0.587903	0.0253175	0.888889	0.666667	1	0.268183
com_1137	2457	3554.05	4382.39	3242.83	4133.52	5008.54	3470.4	5554.14	4793.83	5341.31	5124.47	8602.53	6389.46	0.664467	-0.589731	0.0049063	0.972222	0.833333	1	0.274649
com_1138	Quercetin 8-C-(2''-rhamnosylglucoside)	5059.07	5018.61	3270.61	11239	11010.2	3812.09	12062	8325.72	6835.26	7308.18	18204	6593.33	0.664261	-0.590177	0.125259	0.777778	0.444444	1	0.322163
com_1139	Mocimycin	322.439	587.192	515.316	295.441	695.6	616.227	767.334	736.807	517.07	760.248	1093.48	691.8	0.663978	-0.590792	0.0360106	0.888889	0.666667	1	0.302982
com_1140	Acetylagmatine	8290.59	14874.7	10169.8	9202.29	9909.89	9700.07	15234.4	14455.2	13949.8	16781.9	16613.7	16829.7	0.662095	-0.594889	0.00214323	0.944444	0.75	1	0.291311
com_1141	Lactyltrimethylammonium betaine	818.158	948.938	741.554	829.118	621.308	537.08	1090.32	1343.58	1357.32	1234.39	662.132	1136.72	0.65883	-0.602022	0.0153267	0.888889	0.583333	1	0.280018
com_1142	Adenine, N6-methyl	1066.39	1162.62	1017.07	999.698	1147.99	1043.18	1452.1	1510	1584.12	1657.59	1886.01	1690.54	0.658152	-0.603508	8.96e-06	1	1	1	0.28292
com_1143	Triethylamine	1174.33	2016.5	2155.13	440.246	1099.85	421.652	1604.46	2190.65	2626.9	1217.97	1845.11	1629.81	0.657469	-0.605005	0.108079	0.777778	0.444444	1	0.394086
com_1144	5-(4-Fluorophenyl)-1-[4-(methylsulfonyl)phenyl]-3-(trifluoromethyl)-1H-pyrazole	1035.42	922.591	784.087	919.389	475.398	650.279	1056.11	1263.88	1141.18	1867.58	762.572	1191.93	0.657284	-0.60541	0.0315458	0.888889	0.666667	1	0.287241
com_1145	DSJ5KEN6J3	822.765	1272.72	714.252	993.343	803.749	832.559	1349.59	1287.71	1127.48	1314.48	1628.74	1579.43	0.656342	-0.60748	0.00215669	0.972222	0.833333	1	0.293808
com_1146	4-Hydroxydebrisoquine	1039.1	2284.41	942.517	1405.91	1520.64	1606.03	2142.99	1992.8	1970.67	2106.51	3004.14	2202.96	0.655631	-0.609043	0.0158814	0.861111	0.5	1	0.310156
com_1147	CerP(d18:1/26:1(17Z))	438.141	507.638	373.957	394.322	445.218	390.874	634.177	726.254	901.826	514.513	624.249	488.626	0.655625	-0.609056	0.00505804	0.972222	0.833333	1	0.27949
com_1148	3-Hydroxylidocaine	7030.55	9860.36	7922.7	8890.57	9837.53	10876.6	12777.6	12553.7	11899.9	15665.4	15459.6	14654.1	0.655561	-0.609198	0.00050048	1	1	1	0.290826
com_1149	D-erythro-Sphinganine	323.614	471.272	437.278	916.595	1109.46	652.86	655.336	196.245	335.357	222.875	3435.04	1123.52	0.6553	-0.609773	0.953455	0.527778	0.166667	0.833333	0.165098
com_1150	EX1KDR36JS	159.218	121.444	129.007	96.1277	58.9291	79.3193	141.719	247.11	172.06	154.507	118.895	148.646	0.655224	-0.609939	0.0338325	0.833333	0.56875	1	0.316509
com_1151	12-(2-Cyclopenten-1-yl)-2-dodecanone	3127.99	3059.91	5973.42	16254.2	15350.1	9755.63	13096.7	6391.86	5985.06	4311.09	36662.8	15326.9	0.654499	-0.611537	0.434641	0.611111	0.25	0.888889	0.273924
com_1152	Nordihydroguaiaretic acid	248.339	401.631	238.868	384.565	255.801	349.353	411.237	325.008	327.399	864.013	539.076	405.948	0.653939	-0.612771	0.0617682	0.833333	0.555556	1	0.264301
com_1153	nornicotine	6927.24	7963.97	6868.13	6915.04	6638.97	7095.62	10241.2	10232.6	9330.5	11885.2	11565.8	11598.2	0.653919	-0.612816	1.1e-05	1	1	1	0.287215
com_1154	Boldenone	16786.6	18183.5	18542.5	19016.2	26772.5	21332.5	26508.3	26006.4	25166	27415.7	46288.6	33350.2	0.653009	-0.614824	0.0063949	0.916667	0.693056	1	0.283614
com_1155	BHY886542N	900.451	622.091	1190.61	718.901	1049.18	882.244	995.116	793.967	1016.16	924.158	3091.01	1402.48	0.652261	-0.616478	0.182668	0.722222	0.305556	1	0.226363
com_1156	2495	3.31042	25.9346	30.6631	34.1667	26.4424	5.2138	45.6495	44.9681	5.65456	21.4476	61.2253	13.9743	0.651729	-0.617656	0.414533	0.666667	0.305556	0.916667	0.440739
com_1157	L-Leucine-.beta.-naphthylamide	463.383	489.343	500.746	453.839	560.615	585.218	727.915	572.897	652.674	1169.93	808.628	753.279	0.651639	-0.617854	0.0074341	0.972222	0.888889	1	0.277073
com_1158	Timolol	479.032	519.497	488.988	473.82	333.402	383.896	684.167	592.195	660.128	602.113	882.738	689.561	0.651593	-0.617957	0.000884747	1	1	1	0.293718
com_1159	1,5-Pentanediamine	52.6594	94.3973	49.3313	92.2772	133.089	3.66343	276.508	157.249	37.1911	104.863	24.7925	52.897	0.650982	-0.61931	0.462251	0.611111	0.277778	0.916667	0.415125
com_1160	Butylate	533.432	303.666	576.751	365.276	584.91	762.325	1046.17	705.584	671.746	1053.59	534.081	795.361	0.65044	-0.620512	0.0305123	0.861111	0.56875	1	0.304788
com_1161	Triethylenetetramine	4268.14	4270.06	2742.67	4412.89	4839.17	1535.33	13829.1	6319.8	2552.11	4702.99	2688.37	3941.01	0.64843	-0.624976	0.334994	0.583333	0.166667	0.916667	0.231878
com_1162	Nigakilactone F	851.127	598.424	572.545	695.611	359.002	961.112	1137.27	795.127	1318.14	1047.87	772.388	1167.36	0.647278	-0.627543	0.0233708	0.888889	0.666667	1	0.336849
com_1163	Pirbuterol Acetate	212.249	182.85	217.84	211.462	210.841	273.498	416.8	243.966	218.534	329.695	386.901	428.315	0.646543	-0.629182	0.0149682	0.944444	0.777778	1	0.279726
com_1164	PE(20:5(5Z,8Z,11Z,14Z,17Z)/22:6(4Z,7Z,10Z,13Z,16Z,19Z))	17695.9	18367.1	16005.8	16523.2	15586.6	17784.1	23183.3	22099.3	22887	42402.8	24487.9	23819	0.641763	-0.639887	0.00800509	1	1	1	0.283008
com_1165	Flurithromycin	20310.3	30732.7	21469.9	15622	20300.2	26057.7	31118.8	32322	31844.1	38972.5	40138.9	35221.4	0.64161	-0.640231	0.00307244	1	1	1	0.313534
com_1166	Diphthamide	83.2094	71.8615	25.5017	67.0544	71.633	54.8934	47.9109	109.185	80.2205	148.146	130.512	70.0127	0.6385	-0.647241	0.103106	0.75	0.429861	1	0.300166
com_1167	1-Octadecanamine	1743.39	2040.4	2422.51	1252.82	1884.12	937.799	2906.52	1505.64	1871.3	2512.45	2868.91	4496.19	0.636163	-0.652532	0.0642983	0.805556	0.5	1	0.307869
com_1168	3-Eicosyne	24.6612	46.2125	26.2356	49.2379	72.5219	0	183.097	111.2	2.83897	45.4484	4.44122	27.8368	0.636057	-0.652773	0.681734	0.5	0.166667	0.833333	0.336082
com_1169	2-(2-Methylpropoxy)naphthalene	98.3336	129.033	39.521	289.934	112.643	126.203	98.6382	14.1429	23.4008	30.1921	835.722	249.575	0.635683	-0.65362	0.596235	0.638889	0.25	0.944444	0.326813
com_1170	2,3,23-Triacetylsericic acid	1383.24	1237.06	1709.03	702.967	2025.06	2048.41	2567.35	1753.81	1554.9	2850.14	2622.4	3007.38	0.634284	-0.656799	0.0374249	0.861111	0.611111	1	0.332672
com_1171	Austalide C	0	6.47326	49.1973	0	5.2389	0	39.5994	114.473	0	80.6526	223.587	52.7788	0.634012	-0.657417	0.20316	0.638889	0.305556	0.944444	0.688979
com_1172	Dexamethasone cipecilate	274.364	294.392	345.944	238.888	373.611	418.624	369.34	318.926	472.091	318.457	1065.83	531.353	0.632583	-0.660674	0.108667	0.777778	0.444444	1	0.25632
com_1173	Cyclopamine	256.817	177.416	237.668	188.35	271.096	343.762	390.178	243.37	269.415	573.285	498.79	366.429	0.629994	-0.66659	0.0280073	0.861111	0.611111	1	0.300055
com_1174	RN1144MGND	14457.3	13457.8	13338	9315.64	9181.34	8820.67	15539.5	16928.7	18496.8	21465.4	16513	20242	0.62802	-0.671117	0.00209782	1	1	1	0.32716
com_1175	(-)-Isolongifolol	1136.3	1361.35	1158.08	1072.79	1276.17	1115.91	1753.89	1688.82	1367.84	2085.69	2399.66	2045.08	0.627864	-0.671476	0.00136768	1	1	1	0.310081
com_1176	Dimaprit	110.14	550.964	617.411	1499.43	2781.79	740.782	1607.36	887.497	757.268	745.226	4042.02	2001.38	0.627494	-0.672327	0.23441	0.777778	0.444444	1	0.521712
com_1177	Paliperidone	4594.37	4825.67	4215.03	4151.5	3883.13	4582.16	5987.97	6102.77	6187.31	10795.7	6505.48	6297.8	0.62688	-0.673739	0.00362428	1	1	1	0.302831
com_1178	1-Hexacosene	2305.22	6624.65	2583.9	2828.43	1765.84	577.926	3180.77	10176.9	3628.3	4553.03	2390.54	2726.1	0.625983	-0.675804	0.176448	0.777778	0.485417	1	0.389225
com_1179	5a-Androstan-3b-ol	1480.24	1772.13	1779.83	2023.44	2139.1	1786.63	2472.26	2121.87	2843.67	2126.41	4947.75	3081.4	0.624177	-0.679972	0.0186844	0.944444	0.75	1	0.294588
com_1180	Phenylacetic acid	48.9384	35.8985	38.9484	64.5032	9.26988	39.5651	67.0382	73.6413	66.9083	51.6781	54.425	67.2837	0.622413	-0.684056	0.078346	0.944444	0.777778	1	0.445177
com_1181	Montecristin	104788	227069	102053	83959.2	145695	224104	226940	215862	262659	258612	218219	245460	0.621725	-0.685653	0.024159	0.861111	0.596528	1	0.372711
com_1182	oxiracetam	427.251	416.08	351.381	381.482	286.692	374.621	600.126	586.029	583.019	627.097	560.128	648.308	0.620718	-0.68799	0.000187007	1	1	1	0.331029
com_1183	Emicerfont	3462.13	3555.67	3073.86	3150.15	2947.84	3440.61	4286.12	4313.79	4605.02	8605.55	5081.8	4751.95	0.620343	-0.688862	0.00761893	1	1	1	0.303903
com_1184	17beta-Methylestra-1,3,5(10)-trien-3-ol	83.3451	187.208	99.6187	112.953	52.2766	52.2158	258.222	116.196	78.1223	196.01	72.1553	226.879	0.620121	-0.689378	0.159619	0.75	0.416667	1	0.315782
com_1185	1,2,3-Tris(1-ethoxyethoxy)propane	73.9609	189.659	221.137	436.428	612.775	298.218	398.684	267.322	247.077	229.255	1325.26	497.081	0.618001	-0.694318	0.279342	0.666667	0.277778	0.944444	0.357314
com_1186	7(14)-Bisabolene-2,3,10,11-tetrol	5679.63	6625.38	6820.72	6060.25	6867.86	6206.88	9969.47	9272.71	9447.11	10299.8	12409.6	10551.3	0.617607	-0.695238	7.32e-06	1	1	1	0.326045
com_1187	Aderbasib	36.1373	134.295	67.2894	191.542	306.775	95.7516	207.572	0	198.752	225.236	81.0067	124.374	0.615915	-0.699196	0.206206	0.722222	0.388889	1	0.381642
com_1188	(3beta,5alpha,14xi,24R)-Ergostan-3-ol	16987	16559.8	13948.4	14038.8	13274.8	15533.3	19304	18344.7	19003.8	19801.6	40982.6	29251.7	0.615878	-0.699284	0.0197101	1	1	1	0.299395
com_1189	ICI-164384	158.774	354.27	157.082	126.673	156.271	24.5215	457.77	48.2634	85.6041	402.699	116.712	478.782	0.614903	-0.70157	0.497275	0.583333	0.166667	0.888889	0.342
com_1190	S-Bicalutamide	408.087	548.24	375.463	388.356	324.92	333.174	665.766	673.667	745.297	574.008	565.084	645.757	0.614599	-0.702282	0.000519927	1	1	1	0.340067
com_1191	IOXYNIL OCTANOATE	244.307	76.6898	234.408	138.134	321.191	23.8732	27.2304	7.40624	108.521	137.482	1380.67	29.823	0.614145	-0.703349	0.490756	0.666667	0.277778	1	0.456817
com_1192	Telmisartan	926.505	868.801	1025.12	781.8	1257.24	1224.76	1486.43	1120.62	1231.58	2887.88	1612.24	1615.1	0.611244	-0.71018	0.0189959	0.916667	0.722222	1	0.312614
com_1193	5DW29TQV25	4774.92	7620.41	4130.25	7837.54	7359.65	5825.66	9208.05	8774.26	7318.79	8081.44	16682.4	11478.8	0.610109	-0.71286	0.0148978	0.916667	0.722222	1	0.332917
com_1194	Tyr-Ala(Dstereo)-Phe(Amide)	938.806	1632.42	1183.61	872.799	1323.3	1640.51	2038.31	1965.2	1992.75	2293.27	2502.8	1666.93	0.609301	-0.714772	0.00351796	1	1	1	0.351177
com_1195	2-Heptyl-4,5-dimethylthiazole	6492.09	9694.15	7426.03	9398.61	9043.2	7580.31	12384.7	12708.9	10612.5	13468.8	17561.6	14874	0.608186	-0.717416	0.00042065	1	1	1	0.339012
com_1196	Pederin	732.602	637.913	675.471	603.13	777.246	769.945	1018.44	840.111	899.67	1628.69	1237.73	1276.01	0.608103	-0.717613	0.00376217	1	1	1	0.323945
com_1197	DVH164X0IF	1266.21	407.756	353.853	386.555	1342.39	294.327	710.986	432.94	409.076	719.256	3479.71	924.143	0.606803	-0.7207	0.375671	0.722222	0.386111	1	0.297646
com_1198	Cyperotundone	11137.4	16950.2	14676.8	16448.9	18257	15071.9	22550.8	24404.8	19770.1	24735	34322.3	27285.8	0.604579	-0.725998	0.000722116	1	1	1	0.343037
com_1199	3-Methylvaleric acid	944.707	1677.21	775.133	1158.2	1225.66	1227.31	1629.15	2453.01	1194.56	1610.54	2763.68	1976.03	0.602756	-0.730354	0.0134806	0.861111	0.611111	1	0.339929
com_1200	atolide	4804.75	8973.62	7739.13	10278	13244.3	8846.15	15215	12701.7	10996.1	15075.6	19888.2	15595.1	0.602268	-0.731522	0.0101086	0.944444	0.777778	1	0.372714
com_1201	Minaxolone	122.326	297.063	106.233	303.351	158.562	134.379	373.696	395.592	185.874	282.65	418.028	210.402	0.601162	-0.734173	0.0412139	0.833333	0.555556	1	0.378747
com_1202	Thienodolin	57.2234	81.1286	42.5539	62.226	9.78949	31.0335	73.8116	94.9309	107.494	88.9798	17.6134	89.5168	0.601158	-0.734183	0.209672	0.833333	0.5	1	0.417974
com_1203	Toxin T2 tetrol	8005.32	9897.71	8340.84	9547.61	7920.36	9432.93	14023.5	13902.4	12503	15725.1	16049.6	16258	0.600767	-0.735123	5.57e-06	1	1	1	0.345937
com_1204	Vitamin A2	319.585	281.178	183.402	174.729	99.9864	297.147	292.657	358.07	494.233	301.254	485.074	334.409	0.598503	-0.74057	0.0260071	0.916667	0.722222	1	0.407357
com_1205	2-[(E)-{4-[Bis(2-chloroethyl)amino]-2-methylphenyl}diazenyl]benzoic acid	247.384	261.8	191.62	279.118	141.834	271.915	393.164	370.986	424.315	349.618	413.62	378.724	0.598032	-0.741704	0.00341435	1	1	1	0.373691
com_1206	Choline cation	97.9444	102.262	108.891	106.725	135.729	101.675	144.01	145.508	119.691	237.901	265.772	181.378	0.596956	-0.744302	0.0110985	0.972222	0.833333	1	0.332508
com_1207	Nostoxanthin	1737.71	1502.64	2003.38	1441.37	2422.06	2095.33	2795.11	2155.79	2321.02	4462.9	3407.69	3663.23	0.595695	-0.747354	0.00601829	0.944444	0.777778	1	0.343643
com_1208	Avocadene	470.517	529.314	749.842	1974.87	1797.46	1170.3	1738.14	810.631	654.635	566.971	5254.6	2217.96	0.595245	-0.748445	0.445748	0.638889	0.277778	0.916667	0.27091
com_1209	Triethylenetetramine	190.87	230.929	157.818	237.737	127.26	169.097	222.72	252.19	257.684	265.793	567.11	307.677	0.594558	-0.750111	0.0170973	0.944444	0.75	1	0.332785
com_1210	933Q277TO2	6271.76	7887.07	6884.81	7386.32	10518.6	6657.2	11408.8	11347	9857.82	11658.3	18672.3	13934.3	0.593219	-0.753364	0.00159641	0.972222	0.888889	1	0.354644
com_1211	tetraethylammonium	4170.55	7396.78	5288.53	6068.89	5297.65	5239.94	9355.47	7992.42	6985.3	9299.84	12715.1	10067.5	0.59314	-0.753557	0.00104085	0.972222	0.833333	1	0.355462
com_1212	Ascorbic acid, permethyl-	841.466	615.965	1241.24	907.578	1289.89	637.082	1703.74	852.568	1050.06	2205.92	2117.98	1417.24	0.591946	-0.756462	0.031795	0.861111	0.596528	1	0.353866
com_1213	JV6M14TY35	674.636	1354.2	1141.08	905.934	1629.35	887.136	2116.32	1594.58	1573.03	2047.51	1959.6	1860.41	0.591163	-0.758371	0.00597679	0.944444	0.777778	1	0.388963
com_1214	2,8-Dihydroxynaphthoquinone	114.859	100.952	76.4955	138.823	80.7275	107.75	155.64	189.467	134.789	194.096	218.787	157.167	0.590132	-0.76089	0.00113642	0.972222	0.833333	1	0.364071
com_1215	Antibiotic SB 202742	30593	45853.1	35929.9	40733.7	52044.8	34588.8	66494.3	56070.9	54594.3	65941.6	91388.8	73947.4	0.586977	-0.768623	0.000729729	1	1	1	0.36697
com_1216	2,5-Dihydropyridine	98.0784	53.0289	26.7374	62.0002	8.99786	32.3262	78.9536	96.1715	88.9723	84.9067	50.3717	80.1576	0.586339	-0.770194	0.0782525	0.777778	0.444444	1	0.548625
com_1217	Sebacic acid	188.58	314.975	269.377	590.695	616.067	443.278	617.765	305.283	297.133	329.088	1723.75	864.59	0.585597	-0.772019	0.285919	0.694444	0.333333	0.944444	0.298839
com_1218	cilengitide	1604.67	1482.97	1363.77	1409.92	1424.91	1694.54	1909.81	1783.49	1969.92	1898.87	5042.41	2731.93	0.585585	-0.772049	0.0363822	1	1	1	0.31319
com_1219	Ricinoleic acid methyl ester	2200	1178.33	3081.12	1667.1	3827.24	1967.28	4531.59	3012.65	2953.93	3079.39	5624.03	4599.78	0.584885	-0.773774	0.021654	0.833333	0.555556	1	0.395308
com_1220	Cadralazine	3555.81	8449.63	7392.42	6613.83	7514.66	6412.5	10906.8	13164	9911.59	16469.5	7482.9	10397.4	0.584481	-0.774771	0.00877961	0.944444	0.75	1	0.370259
com_1221	2-Hexenoylcholine	6340.24	9558.1	7935.43	9066.82	9527.64	7351.53	13090.8	12826.5	11749.9	13870.6	18667	15074.3	0.583728	-0.776632	0.000196217	1	1	1	0.367874
com_1222	13,14-Dihydro-16,16-difluoro Prostaglandin E1	466.733	197.632	387.543	828.489	780.071	600.703	761.153	644.554	810.126	644.035	1831.91	897.187	0.583501	-0.777193	0.063296	0.805556	0.485417	1	0.38639
com_1223	(Z)-Endoxifen	11534.5	17211.9	14469.3	18291.9	28121	13884.2	28258.8	25039.5	23945.9	28682.7	39989.7	31637.7	0.582992	-0.778452	0.00450427	0.944444	0.833333	1	0.393392
com_1224	Alpha-Hydroxy-tamoxifen-O-glucuronide	639.763	827.613	496.687	702.157	361.49	488.62	1049.57	1140.2	1112.45	1119.06	576.999	1054.94	0.580902	-0.783633	0.00681392	0.916667	0.722222	1	0.381687
com_1225	indanazoline	242.725	158.671	251.489	237.79	214.689	313.417	533.307	359.428	312.595	468.762	335.071	438.754	0.579587	-0.786903	0.00141044	0.972222	0.888889	1	0.372844
com_1226	(+)-S,S-Ethambutol	9892.65	13962.2	11394.5	19232.9	15013.6	14488.1	23728.5	21290.3	18467	23691	31922.6	26023.7	0.578708	-0.789093	0.00112224	0.972222	0.888889	1	0.378565
com_1227	W7TTW573JJ	16.0195	10.0085	10.8403	2.8086	2.49098	4.46359	13.3844	4.7248	32.332	16.8055	11.4284	1.91306	0.578638	-0.789268	0.418631	0.694444	0.333333	1	0.366667
com_1228	DG(18:4(6Z,9Z,12Z,15Z)/20:5(5Z,8Z,11Z,14Z,17Z)/0:0)	2909.78	5092.37	2423.68	3342.15	3810.89	5143.74	6061.29	6339.79	6123.38	7108.36	5981.37	7676.69	0.578318	-0.790065	0.00408689	1	1	1	0.394745
com_1229	DL-2-Aminooctanoic acid	21.8065	44.0612	41.2786	46.4396	76.386	40.263	20.6546	17.0046	12.1379	13.588	381.312	23.7443	0.576881	-0.793656	0.501253	0.805556	0.485417	1	0.343649
com_1230	Oxprenolol	392.444	406.879	275.985	339.586	418.753	546.405	774.69	283.35	659.066	726.84	1026.75	659.268	0.576289	-0.795136	0.0369876	0.861111	0.583333	1	0.343639
com_1231	13-Hydroxy-9-methoxy-10-oxo-11-octadecenoic acid	151.155	259.906	184.044	371.266	257.513	204.583	344.585	330.916	230.36	234.336	1010.97	329.449	0.575852	-0.796229	0.119421	0.75	0.444444	1	0.311838
com_1232	Ethylene brassylate	6411.79	7851.01	6467.03	7522.62	8587.15	6430.83	12224.3	10222.7	9720.59	11862	17982.2	13145.1	0.575734	-0.796525	0.000814587	1	1	1	0.367746
com_1233	3-methyl-1,2-didehydro-2,3-dihydrosqualene	478.501	948.79	642.59	1019.82	494.141	468.238	1154.45	1531.15	862.469	1221.49	1046.16	1244.15	0.573958	-0.800982	0.00716543	0.944444	0.777778	1	0.404003
com_1234	17a-Aza-D-homoandrost-5-en-3beta-ol	113.287	307.981	136.264	104.501	197.032	45.2978	259.942	247.522	170.276	312.96	309.567	276.651	0.573501	-0.802133	0.0454708	0.861111	0.611111	1	0.495508
com_1235	3-Hydroxysintaxanthin	743.129	640.5	799.829	653.817	987.047	896.553	1304.81	999.149	1016.84	2089.05	1404.24	1426.86	0.572855	-0.803757	0.00300354	1	1	1	0.366788
com_1236	Cannabinol	0.485551	8.35007	1.82553	0.0873541	0	1.68954	7.07364	15.5726	5.06781	7.55745	86.8006	11.2337	0.571855	-0.806279	0.115478	0.777778	0.444444	1	1.31786
com_1237	N~1~-(5-Aminopentyl)-N~2~-(1H-indol-3-ylacetyl)-L-aspartamide	281.375	407.448	264.912	332.755	360.602	230.722	532.698	419.124	492.095	600.25	635.178	608.95	0.57106	-0.808286	0.000462924	1	1	1	0.388721
com_1238	3-hydroxynonanoyl carnitine	4737.11	7591.84	6475.72	7679.94	9455.28	6186.5	12666.4	11918.6	10036	13904.4	13030.9	12718.6	0.567169	-0.818149	0.000848689	1	1	1	0.401341
com_1239	(-)-Epigallocatechin	25.3062	79.4927	54.2465	73.7948	128.822	33.7177	159.451	133.257	33.383	197.952	69.3164	105.446	0.565794	-0.821651	0.148958	0.75	0.388889	1	0.443855
com_1240	4-Acetamido-2-amino-6-nitrotoluene	303.454	334.137	334.588	271.746	163.516	138.551	402.743	374.639	759.914	457.467	303.292	443.35	0.563941	-0.826383	0.0160325	0.916667	0.722222	1	0.405409
com_1241	Bufalin	4352.62	6309.75	4601.29	5811.58	6585.49	4582.66	8755.93	9015.57	7978.78	8727.1	12212.8	10545.7	0.563343	-0.827914	0.000165492	1	1	1	0.394484
com_1242	11-Hydroxy-9-tridecenoic acid	11384.8	13883.8	10500	10497.9	8621.35	11140.8	18442.1	14903.1	15499.2	17295.8	29886	21515.1	0.561749	-0.832001	0.00176615	1	1	1	0.378613
com_1243	(-)-L-Carnitine	4542.58	7832.32	5225.54	6744.67	5801.77	6585.44	10622.5	9799.05	8508.05	10648	14383	11476.1	0.561341	-0.833052	0.000305059	1	1	1	0.394913
com_1244	(2xi,6xi)-7-Methyl-3-methylene-1,2,6,7-octanetetrol	27148.9	28710.3	29488.4	20563.8	20885.9	23267.2	42396.6	45364.3	37171.2	54816	39196.6	48617.1	0.560859	-0.834289	6.29e-05	1	1	1	0.394453
com_1245	2-Heptyl-4,5-dimethylthiazole	6854.87	10602.9	7462.86	6889.49	8419.85	6657.61	12977.2	14506.6	11694.3	13905.9	15925.3	14725.2	0.559955	-0.836617	0.000104659	1	1	1	0.4012
com_1246	Cadinene	858.211	991.056	649.725	890.267	986.297	956.957	1646.11	1081.93	1175.79	1075.11	2667.39	1884.66	0.559492	-0.83781	0.014201	1	1	1	0.362514
com_1247	N-gamma-Glutamyl-S-allylcysteine	832.42	1222	937.522	747.145	728.553	703.54	1533.97	1494.56	1195.7	1844.62	1642.24	1544.9	0.558685	-0.839892	0.000297235	0.972222	0.833333	1	0.403358
com_1248	tolpropamine	23890.3	38170.1	32979.9	36945	41902.7	27974.3	57902.4	52107.6	51211.1	60935.5	75339.3	64148.5	0.558179	-0.8412	0.000324458	1	1	1	0.405764
com_1249	Vildagliptin	1116.24	1471.27	1035.47	952.596	1173.99	1420.02	2017.61	1836.11	1977.81	2196.52	2534.24	2298.23	0.557488	-0.842987	7.56e-05	1	1	1	0.401731
com_1250	Arachidonic acid biotinamide	98.6168	89.1856	103.102	77.009	166.724	124.835	159.921	139.801	109.537	219.171	354.831	202.237	0.556283	-0.84611	0.0240995	0.888889	0.624306	1	0.378908
com_1251	desciclovir	114.846	60.2789	159.635	171.124	198.14	115.565	305.371	102.705	178.651	365.596	283.416	241.858	0.554677	-0.85028	0.0471843	0.833333	0.555556	1	0.398342
com_1252	Thiophene	1151.19	1469.3	1084.78	929.003	965.81	895.57	1834.96	1945.47	2187.95	1676.61	2058.29	2028.4	0.553685	-0.852863	0.000135827	1	1	1	0.409995
com_1253	disobutamide	6.25349	83.7749	107.216	504.055	681.327	228.399	354.565	90.3897	38.4201	89.4953	1881.43	462.603	0.552307	-0.856457	0.581809	0.527778	0.194444	0.861111	0.56095
com_1254	Chinenoside VI	434.198	722.952	558.967	483.961	669.336	557.723	994.164	918.155	892.804	1561.45	945.64	895.774	0.552053	-0.857121	0.000568665	1	1	1	0.400873
com_1255	Ximenic acid	366.857	454.77	474.543	444.789	192.149	414.086	525.105	495.195	662.297	457.003	1261.83	851.737	0.55187	-0.857599	0.0228999	0.972222	0.833333	1	0.389929
com_1256	IUH3AY74O3	372.057	300.502	273.049	314.91	167.266	151.871	503.89	317.608	444.35	457.234	627.212	512.793	0.551732	-0.857961	0.00668809	0.972222	0.833333	1	0.426198
com_1257	Atorvastatin	17.9082	17.3074	157.776	26.7765	242.371	130.676	148.61	35.1705	81.0486	368.468	204.103	237.552	0.55148	-0.85862	0.180453	0.722222	0.388889	1	0.61877
com_1258	(7E,9S,10S,11R,12R,13R,14R,15R,16S,17S,18E,20Z)-2,4,10,12,14,16-Hexahydroxy-3,7,9,11,13,15,17,21-octamethyl-23-azatricyclo[22.3.1.0~5,27~]octacosa-1(27),4,7,18,20,24-hexaene-6,22,26,28-tetrone	0	27.9685	49.683	0	127.363	0	155.266	118.517	80.5777	220.207	829.382	318.834	0.547062	-0.870225	0.278522	0.638889	0.25	0.916667	0.398958
com_1259	IOE22L013D	1259.76	1419.98	2541.54	8448.96	8027.03	4158.79	7210.77	2982.98	2743.29	2248.55	23509.7	8626.46	0.546388	-0.872001	0.333711	0.666667	0.333333	0.916667	0.379205
com_1260	1-Hexadecanoyl-sn-glycero-3-phospho-(1'-sn-glycerol)	132.487	110.651	169.738	113.946	290.04	185.702	436.12	94.5959	328.225	325.706	387.669	262.608	0.546379	-0.872025	0.0681997	0.805556	0.485417	1	0.384463
com_1261	N-[(E)-(5-Oxo-1,3-oxazol-4(5H)-ylidene)methyl]-3-sulfanyl-L-valine	0.464088	2.38247	1.09344	1.18871	0.786685	0.711815	1.65063	3.33584	1.02773	3.03557	0.879543	2.24897	0.544183	-0.877838	0.0803196	0.777778	0.416667	1	0.431945
com_1262	LysoPC(22:6(4Z,7Z,10Z,13Z,16Z,19Z))	1965.89	1497.58	1745.97	1730.85	1551.91	2330.15	3935.94	3201.93	2672.77	4255.07	2478.16	3367.57	0.543524	-0.879583	0.000309183	1	1	1	0.411148
com_1263	(3-Aminopropoxy)guanidine	418.579	705.094	462.381	398.247	278.267	258.79	680.527	873.33	746.259	667.15	701.84	971.111	0.543371	-0.879991	0.00522245	0.916667	0.666667	1	0.446695
com_1264	Furagin	4.52437	11.4331	8.10903	7.24128	4.57551	2.94813	14.0052	13.119	11.4491	16.8052	6.09227	10.0489	0.542946	-0.881119	0.0247703	0.888889	0.666667	1	0.449613
com_1265	Epinephrine	3061.98	3303.47	3448.84	3224.22	3867.47	2562.64	5594.96	5449.89	5358.59	5915.95	7145.49	6423.02	0.542484	-0.882348	8.75e-06	1	1	1	0.417933
com_1266	2,3-Dehydrosalvipisone	18443.9	23398.1	19520.6	22797.4	27092.9	20538.8	37865.9	35609.5	32864.8	38628.1	54787.5	43588.7	0.541585	-0.88474	8.89e-05	1	1	1	0.414354
com_1267	N-(1,1-Dimethyl-2-hydroxyethyl)-3-amino-2-hydroxypropanesulfonic acid	74.239	122.492	87.3091	57.5263	21.7571	86.867	128.402	194.406	210.233	125.518	31.1914	142.543	0.540904	-0.886555	0.148096	0.861111	0.583333	1	0.442601
com_1268	N5-(1-Imino-3-butenyl)-L-ornithine	2263.92	2201.51	1844.22	2148.41	3931.16	1647.09	3422.82	3312.46	2253.78	6587.39	5737.02	4663.55	0.540335	-0.888073	0.0164874	0.888889	0.666667	1	0.419457
com_1269	(1S,2S,5R,6R,7R,10S,13R)-6,13-Bis(hydroxymethyl)-2,6-dimethyltetracyclo[10.3.1.0~1,10~.0~2,7~]hexadecane-5,13-diol	567.816	786.89	605.598	543.125	709.558	486.407	1235.47	1145.11	1020.73	1214.29	1106.5	1130.98	0.539815	-0.889464	0.000130742	1	1	1	0.427276
com_1270	Sudan I	333.252	355.615	416.777	277.876	384.879	172.029	520.155	606.109	636.075	733.013	457.43	645.53	0.539261	-0.890945	0.00281226	1	1	1	0.438406
com_1271	CONDELPHINE	288.664	146.913	433.507	340.042	466.548	303.741	528.509	197.019	469.355	832.887	1064.76	587.785	0.537838	-0.894757	0.0866589	0.861111	0.583333	1	0.38444
com_1272	Ethyl 3-hydroxyoctanoate O-[glucosyl-(1->6)-glucoside]	4195.22	6451.5	5481.88	9404.41	13730.5	6966.95	13305.8	9854.4	9421.44	11024.5	26606.9	15882.2	0.536969	-0.89709	0.0225128	0.888889	0.666667	1	0.439395
com_1273	2',2'-Difluorodeoxyuridine	7.79501	3.8754	1.88988	9.57752	0.393039	2.35521	10.2969	9.2576	5.12569	15.782	1.93699	5.96561	0.535225	-0.901781	0.159466	0.75	0.361111	0.986806	0.623295
com_1274	Piroheptine	1401.46	2027.8	1613.93	1513.65	1865.19	1541.65	2592.46	2579.76	2223.79	3457.06	4401.66	3377.8	0.534746	-0.903073	0.000899458	1	1	1	0.415777
com_1275	WIU553VC0S	7457.98	8626.81	7071.82	7302.83	8781.76	6409.15	13185.8	14287.7	11659.2	13377.7	17386	15523.2	0.534425	-0.90394	9.58e-06	1	1	1	0.425077
com_1276	b-D-Glucuronopyranosyl-(1->3)-a-D-galacturonopyranosyl-(1->2)-L-rhamnose	47.9348	36.3821	94.8008	67.3725	47.287	30.6815	109.024	165.993	70.0383	101.702	70.9112	90.2797	0.533694	-0.905914	0.0123643	0.916667	0.666667	1	0.445434
com_1277	p-Menthane	836.364	1245.62	964.111	1031.1	940.243	926.802	1938.81	1699.91	1434.14	1962.49	2143.01	1971.33	0.53313	-0.907441	1.47e-05	1	1	1	0.427621
com_1278	Ustiloxin B	305.531	276.044	313.526	126.589	114.637	295.7	451.956	392.626	286.16	316.087	831.029	415.974	0.531595	-0.911601	0.0255998	0.916667	0.666667	1	0.44477
com_1279	Imiquimod	325.393	502.243	400.672	481.645	573.092	458.195	703.399	979.96	626.613	815.359	1233.76	820.76	0.529212	-0.918082	0.000663092	1	1	1	0.428695
com_1280	Hydrogen peroxide - urea	419.69	578.238	543.164	352.565	351.912	350.249	637.347	1135.9	768.787	744.096	749.178	872.966	0.528865	-0.919027	0.000425005	1	1	1	0.437193
com_1281	C8754W6B3G	0	0	126.18	36.0896	3.36169	0	358.406	34.6678	160.888	66.2329	144.834	8.06934	0.527578	-0.922543	0.498105	0.666667	0.305556	0.959028	0.527935
com_1282	Guaiphenesin	4.56321	0	10.5256	29.4741	25.8109	8.78948	84.3309	0	22.6796	18.1465	21.697	0	0.527546	-0.922633	0.104692	0.666667	0.31875	1	0.495427
com_1283	Geranylcitronellol	197.782	118.597	194.357	180.118	164.721	119.735	340.272	185.932	376.799	125.247	539.864	281.634	0.527267	-0.923395	0.0497959	0.833333	0.555556	1	0.380173
com_1284	71O2A541CU	2076.89	1528.93	1891.35	1271.91	3469.14	1886.48	3156.83	1749.84	3976.08	1776.89	7984.25	4372.73	0.526781	-0.924726	0.0793101	0.75	0.429861	1	0.375002
com_1285	Sojagol	82.7994	174.302	101.018	91.1479	84.886	86.0425	183.603	232.668	246.989	210.736	138.571	168.952	0.524914	-0.929846	0.00124338	0.944444	0.777778	1	0.452176
com_1286	98SID9VM1V	10685.1	16317.4	13426.1	14908.8	12946.1	13162.9	25547.1	24833.7	21413.9	30181.1	26193.9	27224.4	0.524128	-0.932009	7.93e-06	1	1	1	0.441399
com_1287	3-Methyl-19-nor-17alpha-pregna-1,3,5(10)-trien-17-ol	399.936	278.162	376.418	440.453	861.816	303.549	396.827	111.047	36.7314	153.314	3755.05	660.739	0.520236	-0.942762	0.631376	0.611111	0.222222	1	0.396354
com_1288	1,2-Dioleoyl-sn-glycero-3-phospho-(1'-myo-inositol-4',5'-bisphosphate)	112.985	132.072	166.795	94.733	161.531	95.061	222.216	146.281	92.0102	572.728	245.867	196.194	0.517303	-0.950918	0.0956289	0.777778	0.444444	1	0.376253
com_1289	S3UWR70991	31.0329	34.506	53.4897	60.4444	52.0319	101.341	56.2672	60.9624	77.5934	168.951	194.252	85.6226	0.517124	-0.951419	0.0491993	0.861111	0.611111	1	0.420718
com_1290	Immepip	354343	387444	409060	239207	262962	263059	580145	640380	518695	738935	548900	680505	0.516802	-0.952316	0.000253769	1	1	1	0.458444
com_1291	4'-O-Methyl-(-)-epicatechin 3'-O-glucuronide	47.0714	84.9147	94.2101	76.0576	84.6952	37.66	157.189	129.769	85.0602	153.633	208.544	87.8722	0.516513	-0.953124	0.010183	0.944444	0.75	1	0.460523
com_1292	X3DIQ9W9PO	189.15	281.839	429.194	660.795	1268.91	582.319	906.719	570.769	373.927	418.213	3102.4	1244.22	0.515731	-0.955309	0.220864	0.638889	0.277778	0.944444	0.416772
com_1293	Bendazac L-lysine	266.528	285.003	467.994	576.077	816.608	613.431	569.411	216.834	70.8432	213.911	3738.09	1079.29	0.513833	-0.960629	0.934851	0.583333	0.193056	0.944444	0.26142
com_1294	Carnosine, butyl ester	1772.9	1440.39	2179.45	1570.38	3022.19	2596.26	3725.97	2430.37	2764.27	6448.92	4201.11	4923.91	0.513648	-0.961149	0.0071037	0.916667	0.722222	1	0.442944
com_1295	1,2-Didecanoyl PC	0	14.3972	115.013	38.4447	157.367	60.2654	168.636	55.2109	117.038	126.027	182.098	228.304	0.51341	-0.961817	0.0719491	0.833333	0.555556	1	0.56615
com_1296	Acetaldehyde hexyl isoamyl acetal	305.394	373.54	268.037	354.625	251.069	262.127	408.272	400.423	485.985	427.375	1188.81	628.831	0.512698	-0.963819	0.0158493	1	1	1	0.404498
com_1297	PC(14:0/24:1(15Z))	711.24	1026.85	685.98	635.587	669.94	665.55	1341.04	1509.39	1681.27	1083.43	1475.8	1481.74	0.512694	-0.963831	3.64e-05	1	1	1	0.458729
com_1298	Penicillin G procaine	131.181	173.729	240.492	119.368	396.496	202.14	432.966	215.075	243.035	794.684	405.293	379.769	0.51133	-0.967673	0.0299462	0.888889	0.666667	1	0.464331
com_1299	Gravolenic acid	2930.51	4219.81	2575.85	4269.52	3979.74	3334.8	7276.46	6923.28	5660.3	7004.98	7636.88	7350.48	0.509176	-0.973763	0.000136146	1	1	1	0.46826
com_1300	Nadifloxacin	13646.9	19121.7	16945.3	9037.08	11365.7	7974.95	24447	26902.1	30047.8	21598	25411.4	25522.4	0.507323	-0.979023	0.00276877	1	1	1	0.491477
com_1301	1,2,3,4,5,6-Hexahydro-5-methyl-7H-cyclopenta[b]pyridin-7-one	4033.67	4653.71	4685.03	3591.84	4645.52	4012.52	8503.95	7983.61	6611.13	9004.56	9425.32	8979.77	0.507288	-0.979122	2.26e-06	1	1	1	0.460398
com_1302	Latrepirdine	35688.8	54013.3	40097	55592.3	53453.7	40897.7	86360.1	80890.9	72222.3	88053	126151	98029.2	0.50705	-0.9798	0.000107966	1	1	1	0.462734
com_1303	N,N-Diisopropylaniline	4579	6367.27	5404.8	6934.8	7720.54	5387.59	12470.3	9677.57	7983.83	12638.9	16539.2	12495.2	0.506845	-0.980383	0.000511594	1	1	1	0.459262
com_1304	(-)-agroclavine	126.058	314.468	194.743	171.593	231.359	52.6941	321.433	324.252	355.377	438.031	293.934	423.165	0.505945	-0.982947	0.0234908	0.972222	0.859722	1	0.55573
com_1305	amquinate	108.312	62.9218	96.0978	435.352	221.936	212.124	373.866	270.258	405.401	163.973	755.748	280.054	0.505377	-0.984569	0.0554517	0.805556	0.5	1	0.529149
com_1306	Estradiol enanthate	6389.3	10113.7	7565.07	7487.48	11023.5	6215.44	14554.5	13662.3	14244.6	16302.8	19982.1	17832.4	0.505231	-0.984986	0.000231081	1	1	1	0.476848
com_1307	Guanosine 3'-diphosphate 5'-triphosphate	183.916	115.558	581.254	220.967	783.493	280.67	653.034	566.958	306.007	775.945	1019.34	971.665	0.504516	-0.987029	0.0419981	0.833333	0.527778	1	0.58134
com_1308	Cyclolinopeptide G	433.52	575.189	330.191	254.094	323.101	301.489	718.393	768.467	889.938	539.879	783.932	717.507	0.50193	-0.994443	0.000821751	0.972222	0.833333	1	0.488311
com_1309	benzyl cetraxate	373.808	873.299	423.49	442.181	553.02	611.358	1506.58	1260.86	1229.14	1103.9	943.31	500.165	0.500791	-0.997719	0.00777421	0.916667	0.666667	1	0.462296
com_1310	Arachidonic acid biotinamide	214.474	249.428	411.383	162.272	311.26	229.969	440.492	381.928	341.781	665.898	812.564	526.672	0.498144	-1.00537	0.00427408	0.944444	0.777778	1	0.475295
com_1311	N(2)-malonyl-D-tryptophan	332.203	474.56	399.331	298.587	317.707	260.055	751.143	673.698	579.634	813.622	689.181	677.118	0.497668	-1.00674	0.000121243	1	1	1	0.484053
com_1312	Dazmegrel	1996.65	2542.22	2071.78	1569.47	2226.41	2275.07	4275.9	4006.15	4175.97	3858.86	4564.63	4652.37	0.496658	-1.00967	2.88e-05	1	1	1	0.48147
com_1313	RN1144MGND	9562.15	9506.7	8762.63	6431.38	6223.45	5721.11	14062.3	15447	15693.6	17368.7	13028.8	17452.9	0.496569	-1.00993	0.000215808	1	1	1	0.488106
com_1314	Recilisib sodium	395.081	401.259	327.001	370.53	283.11	318.181	506.148	650.304	580.953	1656.12	376.617	451.935	0.49624	-1.01089	0.0425797	0.944444	0.75	1	0.390018
com_1315	Pentanoic acid	25900.2	26964	28043.5	16779.9	17038	18952.8	41761.9	45588	37584.7	55486.4	40158	49991.8	0.494061	-1.01724	0.000207442	1	1	1	0.489522
com_1316	Ile-Asp-Arg	383.007	625.38	284.771	825.613	1210.91	861.411	1593.21	633.453	760.145	1589.93	2385.69	1530.52	0.493479	-1.01894	0.0387353	0.833333	0.555556	1	0.503636
com_1317	2-[5-Methyl-5-(4-methyl-3-cyclohexen-1-yl)tetrahydro-2-furanyl]-2-propanol	243.499	473.767	734.186	3242.75	2312.83	1763.23	2825.82	1483.42	1360.32	1322.61	7306.04	3475.54	0.493439	-1.01906	0.118669	0.722222	0.361111	0.972222	0.598509
com_1318	Gemcitabine elaidate	412.32	165.616	457.216	236.632	426.666	638.916	946.656	368.849	366.37	833.097	1237.73	985.515	0.493301	-1.01946	0.0401962	0.777778	0.444444	1	0.472359
com_1319	Ustiloxin D	4991.81	7577.43	6384.15	8789.33	10642.7	7810.05	16754.1	12904	11811.4	13546.4	19821.3	19053	0.492016	-1.02322	0.000459888	1	1	1	0.490675
com_1320	2-Methoxyestrone	121.374	93.6523	338.859	188.734	594.629	407.197	704.28	337.857	370.608	605.061	706.567	823.613	0.491672	-1.02423	0.0339273	0.861111	0.583333	1	0.592024
com_1321	5-Hydroxysulfamethoxazole	108.637	104.722	180.595	113.932	48.3805	49.8485	212.633	333.071	185.883	215.775	112.808	175.151	0.490653	-1.02722	0.015148	0.916667	0.679861	1	0.524938
com_1322	15-Octadecene-9,11,13-triynoic acid	1305.15	490.175	1353.89	799.816	1674.13	2416.92	4033.88	2043.7	1656.11	4307.57	1741.97	2638.65	0.489595	-1.03034	0.0254829	0.888889	0.652083	1	0.517783
com_1323	tretoquinol	158.142	289.587	771.87	427.14	263.334	63.6522	1561.13	287.669	754.57	438.284	759.918	233.013	0.489202	-1.0315	0.119658	0.722222	0.402083	1	0.528124
com_1324	Hexachlorophene	3139.75	3996.94	2754.26	2671.27	2629.2	2944.79	5914.47	5450.65	6515.7	5663.07	6953.15	6614.32	0.488697	-1.03299	8.67e-06	1	1	1	0.492096
com_1325	UR59KN573L	721.448	1345.95	772.749	752.91	788.966	767.416	1839.74	2202.78	1466.38	2139.44	1607.93	1308.03	0.487438	-1.03671	0.000220956	0.972222	0.833333	1	0.493639
com_1326	Valyl-Arginine	339.246	360.465	433.058	277.455	254.949	274.841	671.337	686.752	1084.72	533.525	364.605	639.567	0.487378	-1.03689	0.00355933	0.972222	0.833333	1	0.474111
com_1327	UNII:45NXD7K68B	126.346	296.34	141.725	207.183	254.009	142.326	399.619	337.851	335.917	450.643	556.695	316.135	0.487275	-1.03719	0.00195554	1	1	1	0.51492
com_1328	L7Q20Q6G3Z	3093.13	4858	3335.21	3216.43	3474.75	3513.4	6621.58	10069.9	6837.86	6029.78	6735.61	7870.55	0.486602	-1.03919	3.11e-05	1	1	1	0.487721
com_1329	(2Z)-4-[(1R,2S,19S)-12-Hydroxy-8,8,21,21-tetramethyl-5-(3-methyl-2-buten-1-yl)-14,18-dioxo-3,7,20-trioxahexacyclo[15.4.1.0~2,15~.0~2,19~.0~4,13~.0~6,11~]docosa-4(13),5,9,11,15-pentaen-19-yl]-2-methyl-2-butenal	146.261	180.874	71.5042	199.283	140.165	211.103	299.262	222.888	255.661	263.054	421.248	490.375	0.486144	-1.04055	0.00542725	1	1	1	0.500587
com_1330	D-Sedoheptulose 7-phosphate	59.0534	82.5643	46.1035	61.644	65.6978	24.46	140.939	151.178	114.264	140.857	62.0249	89.2007	0.4861	-1.04067	0.00812529	0.944444	0.75	1	0.503799
com_1331	3-Oxovalproic acid	3204.75	4088.96	3472.6	3232.28	2713.62	3922.57	6240.91	8163.37	6493.88	7219.92	6464.31	7892.05	0.485816	-1.04152	4.36e-06	1	1	1	0.494454
com_1332	2-(3-Carboxy-3-aminopropyl)-L-histidine	1184.77	1869.34	1410.22	1045.22	1053.25	852.588	2193	2833.44	2558.98	2397.19	2390.5	2983.58	0.482877	-1.05027	0.000514816	1	1	1	0.513015
com_1333	Asiaticoside B	71.1185	37.878	77.3961	25.333	149.647	116.973	157.666	70.2694	88.7741	326.894	133.612	218.056	0.480619	-1.05704	0.0581682	0.805556	0.5	1	0.527631
com_1334	0E53J927NA	149.811	198.244	131.009	120.607	128.752	102.21	271.004	287.05	336.643	255.184	298.975	279.599	0.480564	-1.0572	0.000160236	1	1	1	0.510803
com_1335	Norambreinolide	5874.44	8654.8	7247.25	8241.43	10108.5	7965.82	15979.2	15203.3	13024.6	15809.7	22234.3	18057.6	0.479443	-1.06057	3.63e-05	1	1	1	0.500956
com_1336	GFM415S5XL	1895.22	2391.31	2865.27	3651.04	5866.14	3389.62	6062.41	4746.69	4329	4778.77	14833.7	7119.83	0.479064	-1.06171	0.0175284	0.916667	0.666667	1	0.484599
com_1337	N-Palmitoylglycine	444.246	331.862	706.146	621.134	838.946	307.267	684.078	169.114	291.288	215.409	4204.73	1226.07	0.478538	-1.0633	0.806588	0.555556	0.166667	1	0.19201
com_1338	(Z)-6-Tetradecene-1,3-diyne-5,8-diol	1748.38	3561.93	2625.49	1820.68	2581.23	1257.06	4906.88	4409.98	5563.06	6279.7	2916.12	4583.46	0.47436	-1.07595	0.00237385	0.972222	0.833333	1	0.527225
com_1339	Auramycinone	2496.19	3408.74	2768.74	1764.13	1596.32	1951.57	4967.99	4605.24	5833.5	4768.63	4331.46	4978.63	0.474325	-1.07605	0.00073718	1	1	1	0.53117
com_1340	CIJ7YN252E	235.664	290.426	272.291	140.121	275.524	227.378	295.015	319.885	1047.48	499.485	356.95	526.79	0.473274	-1.07925	0.0157723	1	1	1	0.462006
com_1341	2,3,7,8-Tetrachlorodibenzo-p-dioxin	179.174	276.304	148.827	211.534	245.331	146.465	390.692	395.143	431.9	462.181	428.876	445.585	0.472771	-1.08079	0.000539685	1	1	1	0.527775
com_1342	Misonidazole	4.51254	20.2021	160.943	51.9744	31.7208	0	463.801	25.9705	170.818	80.8134	159.531	13.8486	0.472401	-1.08192	0.348571	0.638889	0.277778	0.916667	0.519559
com_1343	trans-.DELTA.2-11-Methyldodecenoic Acid	180.253	416.7	221.19	205.913	229.799	167.2	379.882	376.286	370.565	639.021	723.056	521.747	0.472024	-1.08307	0.00170267	0.916667	0.666667	1	0.522238
com_1344	DL-Valine	8875.07	16405.7	13107.2	10252	14981.1	10042.1	24719.6	24230.4	22650.9	32556.4	23501.8	28811.9	0.470779	-1.08688	0.000164251	1	1	1	0.525221
com_1345	3-methyl-1,2-didehydro-2,3-dihydrosqualene	489.774	291.234	255.637	300.909	349.961	183.198	429.629	372.02	343.819	1197.6	533.452	1097.33	0.470755	-1.08695	0.0329922	0.888889	0.666667	1	0.458591
com_1346	9(11),(5.beta.)-Pregnen-3,20-dione	212.273	23.4636	36.559	58.2667	55.5214	19.4249	125.053	81.8258	120.139	258.977	181.97	94.027	0.470432	-1.08794	0.0325955	0.861111	0.666667	1	0.699542
com_1347	7,7'-Dihydroxy-6,8'-bicoumarin	197.521	232.718	176.389	189.351	140.27	177.95	271.058	358.857	311.715	959.257	222.193	255.655	0.4684	-1.09419	0.0324977	0.972222	0.833333	1	0.426689
com_1348	beta-Norbixin	308.284	68.954	15.4495	217.973	130.722	66.4807	126.629	584.681	260.621	595.425	0.439671	157.929	0.468129	-1.09502	0.973304	0.666667	0.333333	0.972222	0.20565
com_1349	(1S,4R,4'S,5'S,6'R,9S,10E,12E,14S,15S,16E,19R,21R)-6'-[(2S)-2-Butanyl]-4',9,15-trihydroxy-5',6,10,14,16-pentamethyl-3',4',5',6'-tetrahydro-3H,7H-spiro[2,20-dioxatricyclo[17.3.1.0~4,9~]tricosa-5,10,12,16-tetraene-21,2'-pyran]-3,7-dione	1339.28	1025.79	1939.97	1330.71	2949.93	2140.84	3463.3	2040.76	2434.26	5927.62	4230.36	4854.59	0.467369	-1.09737	0.0081979	0.916667	0.694444	1	0.518707
com_1350	Pseudopelletierine	481.691	1382.74	1155.27	910.271	1436.76	716.251	2107.94	2171.49	1635.37	2414.2	2580.61	2129.69	0.466511	-1.10002	0.00372882	1	1	1	0.566298
com_1351	Longistylin C	348.541	323.014	398.964	354.788	544.687	345.178	726.911	594.514	654.336	1201	921.799	875.468	0.465452	-1.1033	0.000248165	1	1	1	0.513523
com_1352	Immepip	54368.9	70661.2	61885.7	41881.5	37099.8	46221.1	102194	107689	98538.7	129589	107282	126539	0.464578	-1.10601	0.000176379	1	1	1	0.534637
com_1353	Neuromedin N	33.8469	19.631	144.726	49.0496	242.125	133.26	250.82	112.468	148.065	359.83	313.521	159.259	0.463285	-1.11003	0.050496	0.861111	0.596528	1	0.708237
com_1354	Pipericine	186.117	320.717	235.943	112.795	358.034	141.899	385.139	735.283	571.443	569.384	345.948	321.445	0.462844	-1.1114	0.00640472	0.944444	0.75	1	0.548916
com_1355	7-Isopropyl-1,4-dimethylazulene	1110.81	2027	1686.12	2382.73	1831.43	1952.28	3608.82	3549.26	2709.24	4786.65	4794.81	4315.44	0.462476	-1.11255	0.000251132	1	1	1	0.530291
com_1356	Tobramycin	8766.91	12507.3	10438.1	10797.4	17208.4	8897.09	23069.9	21561.6	19408.2	23442.7	33659	27237.5	0.462432	-1.11269	0.000161256	1	1	1	0.536004
com_1357	12-(2-Cyclopenten-1-yl)-2-dodecanone	2152.93	2722.18	4842.8	8801.44	11169.3	6167.8	11832.8	6105.9	7233.74	4933.91	32072.3	15529.2	0.461426	-1.11583	0.093498	0.777778	0.444444	1	0.501067
com_1358	Tenonitrozole	340.711	492.107	306.84	392.458	185.039	105.426	635.085	734.161	651.807	747.734	445.85	742.953	0.460528	-1.11864	0.0109888	0.972222	0.888889	1	0.594932
com_1359	(2S,2'S)-Pyrosaccharopine	1215.18	2209.79	992.117	932.81	1193.28	1233.07	2689.02	2498.63	2396.18	3224.92	2903.81	3264.06	0.458056	-1.1264	0.000607396	1	1	1	0.555207
com_1360	Dehydroisoandrosterone 3-glucuronide	4912.84	7515.33	6005.71	7153.31	10772.6	6179.07	14956.3	13658.7	11682.6	14924.9	21182.7	16853.8	0.456137	-1.13246	0.000209577	1	1	1	0.54684
com_1361	D-lysopine	30.2714	14.1444	45.8951	42.459	39.4464	47.7889	3.23274	1.13194	0	0.580981	9.73157	0	0.455935	-1.1331	0.308436	0.666667	0.333333	1	0.857669
com_1362	(2S,4R)-4-(9H-Pyrido[3,4-b]indol-1-yl)-1,2,4-butanetriol	73.047	97.8804	80.9818	92.1806	82.2102	186.559	125.143	347.523	315.963	227.604	98.8987	229.653	0.45573	-1.13375	0.0152369	0.944444	0.75	1	0.517754
com_1363	Morphiceptin	1744.4	3036.97	2213.43	6451.48	4767.15	7375.63	9383.78	7569.75	6263.4	7924.3	14434.2	10679.1	0.45488	-1.13644	0.0119877	0.944444	0.777778	1	0.603368
com_1364	Triprolidine	34620.9	53584.8	41684.9	42350.4	47109	39480.5	90235.1	89044.4	73989.2	99252.1	116582	101445	0.453652	-1.14034	3.97e-06	1	1	1	0.537842
com_1365	Isoamyl acetate	4751.82	8521.69	4953.71	4426	4290.68	5482.69	10840.4	10221.4	12860.4	12586.7	11818.6	13362.6	0.452316	-1.1446	0.00020281	1	1	1	0.5567
com_1366	Undecanoylcholine	835.374	1539.78	2060.93	4501.92	5135.91	3052.96	4440	2260.38	2057.68	1804.82	20459.8	6896.13	0.451672	-1.14665	0.269923	0.638889	0.305556	0.916667	0.413484
com_1367	PHOLCODINE	11201.1	18442.3	15181.1	16168.9	23410.7	14484.2	35024	29840.3	28807	31741	54494.2	40069.8	0.449541	-1.15348	0.000197569	1	1	1	0.54692
com_1368	2-(Dimethylamino)acetonitrile	2225.51	4195.94	3108.25	3149.03	2565.36	2317.67	6441.03	6154.21	4696.31	7448.71	7226.14	7109.66	0.449425	-1.15385	7.54e-05	1	1	1	0.55327
com_1369	(1R,2R,4R,8R)-p-Menthane-2,8,9-triol	1476.65	6751.65	3526.28	539.536	823.38	588.116	4064.55	1132.08	3826.86	11422.6	4682.48	5372.11	0.449354	-1.15408	0.0726392	0.805556	0.472222	1	0.718209
com_1370	Glyceric acid	23.0911	142.224	112.117	6.21456	61.8817	0	207.539	183.946	249.644	205.358	27.877	171.774	0.449174	-1.15465	0.117984	0.888889	0.666667	1	0.714185
com_1371	2-{[(2S)-1-Methoxy-1-oxo-2-hexanyl]amino}-2-oxoethanediazonium	237.558	347.3	287.738	320.435	396.68	326.817	662.212	862.168	629.682	628.434	670.635	813.988	0.449139	-1.15477	6.73e-06	1	1	1	0.546978
com_1372	Geranylcitronellol	267.218	197.369	414.794	288.984	170.797	84.484	626.256	374.704	687.21	236.556	754.235	492.471	0.448897	-1.15554	0.0156072	0.888889	0.666667	1	0.573016
com_1373	Dodecanedioic acid	7376.51	11948.6	10281.6	9689	12902	9370.05	19961	24034.5	16676.5	21768.1	31850.5	23007.3	0.448425	-1.15706	5.53e-05	1	1	1	0.544626
com_1374	LTW6QIC74B	871.485	1470.31	932.543	1054.79	972.723	1055.98	2146.21	3413.47	2032.06	1887.66	2197.05	2549.81	0.446908	-1.16195	4.3e-05	1	1	1	0.543832
com_1375	1-(4-(4-Methoxyphenyl)-5-(1-naphthylimino)-4,5-dihydro-1,3,4-thiadiazol-2-yl)ethanone	1528.09	1867.04	1325.98	1051.91	1005.14	1439.76	2909.92	3016.39	2917.83	2978.36	3243.42	3351.86	0.446194	-1.16426	0.000214646	1	1	1	0.564711
com_1376	Etonogestrel	3947.19	6873.12	5296.7	4623.21	5464.64	4421.3	11698.4	11158.4	8781.37	10777.7	13971.9	12286.7	0.445961	-1.16501	1.56e-05	1	1	1	0.554121
com_1377	Leontiformine	1769.99	3912.58	3033.56	3026.12	3603.51	2463.11	5665.86	5593.62	5094.76	6881.41	9435.31	7294.83	0.445603	-1.16617	0.000320371	1	1	1	0.560194
com_1378	Tiglylcarnitine	19.2651	1.672	170.93	105.156	259.805	151.663	243.729	110.255	68.232	215.704	697.224	261.416	0.443761	-1.17215	0.159773	0.75	0.457639	1	0.921177
com_1379	1-Acetyl-2-methylcyclopentene	3244.93	6007.45	4002.19	4361.64	5295.64	3971.13	9487.44	9264.88	8338.39	11149	11370.2	11131.8	0.442578	-1.176	4.5e-05	1	1	1	0.564781
com_1380	Myristyl sulfate	1817.27	2221.49	2218.66	2526.87	3417.38	2101.06	5169.4	4028.78	3196.25	4151.01	9445.41	6465.33	0.440678	-1.1822	0.00286611	0.972222	0.833333	1	0.531516
com_1381	Hydroxyhexanoycarnitine	8832.69	10184	8201.41	6530.51	8815.59	5872.79	16830.3	17863.4	18941	17198.6	19579	19683.4	0.439953	-1.18458	7.87e-05	1	1	1	0.568434
com_1382	3-Hydroxy-cis-5-tetradecenoylcarnitine	134.279	70.3572	90.6156	77.1137	100.746	156.613	245.647	199.562	137.4	266.889	342.258	251.321	0.436376	-1.19636	0.000917511	0.972222	0.833333	1	0.566527
com_1383	N-Cyclopropyl-trans-2-cis-6-nonadienamide	3838.8	6626.32	4991.03	5631.37	6121.74	3838.73	10793	10803.6	9187.08	11051.8	16379.6	12973.5	0.436137	-1.19715	6.36e-05	1	1	1	0.569775
com_1384	Gibberellin A110	165.971	75.8811	376.516	179.621	625.566	341.206	750.28	442.961	355.32	691.01	803.366	1011.42	0.435275	-1.2	0.022631	0.916667	0.722222	1	0.673498
com_1385	2-(4-Hydroxyphenyl)-3,6-dimethoxy-8,8-dimethyl-4H,8H-benzo[1,2-b:3,4-b']dipyran-4-one	73.4883	121.081	102.706	70.3043	63.7945	56.2106	176.408	203.017	201.034	160.381	183.561	199.291	0.433913	-1.20452	0.000456923	1	1	1	0.590601
com_1386	Hirsutin	71.8324	14.2875	121.636	47.6093	134.843	9.23635	187.446	67.2523	43.6162	250.784	253.49	118.888	0.433484	-1.20595	0.0859347	0.75	0.472222	1	0.747213
com_1387	MG(0:0/22:2(13Z,16Z)/0:0)	1907.69	1863.07	2030.15	1432.95	1927.49	1677.54	3509.34	2928.41	3122.74	3107.44	7335.38	5025.88	0.43305	-1.20739	0.00223431	1	1	1	0.532544
com_1388	guanosine 3'-diphosphate 5'-triphosphate	17.7469	0	70.2334	22.6275	145.311	55.2526	192.194	59.8072	48.7316	147.402	121.63	258.422	0.432791	-1.20826	0.0511901	0.833333	0.56875	1	0.656747
com_1389	Otonecine	3.09194	24.3452	99.776	102.845	51.0469	17.339	292.63	73.4945	163.078	52.7997	91.3463	19.5181	0.430739	-1.21511	0.153796	0.722222	0.333333	1	0.702904
com_1390	8FS62J40NX	5312.23	5668.31	4724.83	5230.89	6107.27	4949.23	11423.3	11433.3	11778.5	11688.9	14536.7	13458.8	0.430476	-1.216	3.72e-08	1	1	1	0.57216
com_1391	N-(2-Hydroxyisobutyl)-2,4,8,10,12-tetradecapentaenamide	3264.23	3930.83	2973.95	2953.44	4293.83	3053.04	7525.25	8854.85	7234.52	6901.65	8368.7	8779.85	0.429443	-1.21946	2.24e-06	1	1	1	0.57858
com_1392	PE(18:2(9Z,12Z)/P-18:1(11Z))	0	0	60.0144	41.8048	58.4132	0	106.595	315.246	5.2406	46.2935	140.32	146.803	0.428254	-1.22346	0.602732	0.722222	0.388889	1	0.292122
com_1393	Dazmegrel	2313.06	2598.82	2799.95	1878.74	2828.63	2252.67	5772.01	5333.12	4200.73	6257.04	6423.84	6309.33	0.4278	-1.22499	3.27e-06	1	1	1	0.577225
com_1394	(-)-Citreoviridin	12935.4	21618.8	18200	19469.5	29407.3	15731.4	38751	39403.2	35314.5	38801.2	74383.5	48277.5	0.42688	-1.2281	0.00034539	1	1	1	0.581861
com_1395	Rehmaionoside C	1010.2	1535.84	1604.31	1726.84	3570.09	1727.07	4054.86	3978.92	3044.05	3329.73	6894.19	5022.78	0.424484	-1.23622	0.00181926	0.944444	0.75	1	0.614201
com_1396	Phenol, pentachloro-	0	0	7.52353	7.50158	8.97135	0	21.5862	32.319	0	1.8759	0	0	0.422614	-1.24259	0.393269	0.777778	0.5	1	0.377893
com_1397	7-(3-methylbut-2-enyl)-L-tryptophan	2113.42	4011.65	3425.99	3252.14	4357.66	3276.3	7643.99	7075.19	5623.36	7741.25	11868.5	8560.22	0.421276	-1.24716	0.000128973	1	1	1	0.589823
com_1398	E-10-Hydroxyamitriptyline	2692.17	4367.72	3846.15	3435.09	4958.8	3163.99	8126.04	7325.47	6777.55	8398.25	13133.9	9741.17	0.419867	-1.25199	6.83e-05	1	1	1	0.58964
com_1399	Buformin	17260.5	23113.6	20623.6	15625.5	17690.7	15608.7	39179	37911	33850.2	42535.3	61400.9	47606.1	0.418781	-1.25573	1.73e-05	1	1	1	0.585857
com_1400	Moxestrol	485.911	221.971	997.218	438.55	1631.35	901.127	1991.05	1097.06	1124.66	2251.81	2205.18	2622.82	0.414088	-1.27199	0.0153587	0.944444	0.75	1	0.69861
com_1401	Betaine aldehyde cation	17561	24417.8	22401.9	12751.4	12672.9	14024.1	37832.7	42905.3	36863.8	49997.8	37374.5	46508.1	0.412869	-1.27625	0.000203507	1	1	1	0.620492
com_1402	D-Sorbitol	58.2409	53.401	83.4388	35.1886	6.89341	77.5408	91.9154	93.7856	309.332	95.3112	62.3425	110.528	0.412339	-1.2781	0.055677	0.944444	0.75	1	0.738617
com_1403	oxidized Cypridina luciferin	742.647	2153.14	1385.38	1195.17	755.803	856.395	3306.35	3759.43	3338.06	2755.55	1420.83	2612.08	0.412309	-1.2782	0.00214655	0.972222	0.833333	1	0.625733
com_1404	Melleolide K	13.759	33.9442	36.883	34.4872	15.4123	4.03349	64.0536	70.0276	67.829	82.6079	24.0749	27.6861	0.411918	-1.27957	0.0370474	0.833333	0.555556	1	0.69305
com_1405	6-(Methylsulfonyl)hexyl glucosinolate	11.6712	75.0267	15.528	8.95019	38.9241	2.33463	64.3174	69.8923	84.0008	51.0129	40.2649	62.3735	0.409923	-1.28657	0.0357795	0.861111	0.5	1	0.95993
com_1406	6GS0T2F4ZR	0	0	8.98061	54.9714	0	0	670.001	4.03508	0	791.352	0	0	0.409864	-1.28678	0.629609	0.5	0.166667	0.833333	0.323074
com_1407	Kikkanol C	6987.35	8013.39	6697.27	7547.37	6641.38	6764.59	14539.8	12615.9	13566.1	12707.8	31107	19616	0.409508	-1.28804	0.00178724	1	1	1	0.568762
com_1408	Solamine	7106.14	13342	10174	6836.53	11458.1	6680.08	19759.7	21545.2	21246.8	23680.7	24967.3	24820.3	0.408741	-1.29074	0.00035318	1	1	1	0.632193
com_1409	Methyltributylammonium	1242.93	1603.8	1072.49	1716.04	1507.73	1190.13	1872.62	1924.94	2002.06	1769.65	8972.73	3852.04	0.408606	-1.29122	0.0442577	1	1	1	0.479403
com_1410	10-Hydroxymyristic acid methyl ester	253.593	269.486	228.698	223.477	215.37	210.236	564.349	543.296	539.65	639.077	554.273	623.291	0.404413	-1.3061	1.36e-08	1	1	1	0.616717
com_1411	Roxane	26.6165	0	19.8463	85.931	21.692	0	145.625	98.9356	14.6456	49.3992	249.494	9.58322	0.403956	-1.30773	0.429531	0.638889	0.277778	1	0.331937
com_1412	Silodosin	83.2465	136.569	140.548	75.7209	85.8768	78.2345	205.442	256.763	217.988	380.96	176.978	263.652	0.399655	-1.32317	0.000171873	1	1	1	0.625938
com_1413	GW-3965	1711.38	2015.89	1753.16	1590.49	1183.38	966.479	3477.01	4429.8	2474.17	4999.22	4329.98	3406.67	0.398877	-1.32598	0.000128635	1	1	1	0.627876
com_1414	delachlor	5143.58	6595.15	5478.3	5120.62	6096.11	5372.06	14266.9	13651.2	11619.8	14710.7	15403.6	15182.2	0.398492	-1.32738	2.49e-08	1	1	1	0.625248
com_1415	3-methylthiopropyl-desulfoglucosinolate	4.98442	7.73105	12.3943	7.07947	18.5635	9.86723	27.9011	29.5833	14.6901	8.37449	49.5361	22.1401	0.398226	-1.32834	0.0217384	0.888889	0.666667	1	0.592506
com_1416	Neamine	6.33418	7.43823	101.282	18.747	186.678	87.6002	191.62	73.4154	45.4648	285.326	147.093	282.068	0.398132	-1.32868	0.0667084	0.805556	0.513194	1	0.995106
com_1417	N-(3-Oxododecanoyl)homoserine lactone	4359.21	6551.96	5318.22	4815.31	6450.59	4255	12472.6	12173.3	11203.1	12628.4	17529.1	14471.5	0.394522	-1.34182	3.87e-06	1	1	1	0.635522
com_1418	0IJ25X1H4R	2199.58	1433.57	1312.43	1160.49	1195.22	794.205	3145.41	2884.18	3161.94	4206.6	3035.22	4122.77	0.393825	-1.34437	0.000304154	1	1	1	0.657558
com_1419	Cer(d18:0/26:0)	586.555	573.613	389.964	437.141	383.941	479.736	1180.24	898.024	1221.73	1215.98	1362.7	1360.93	0.393799	-1.34447	3.03e-06	1	1	1	0.638365
com_1420	trilobine	458.465	545.303	947.507	1059.39	2752.06	1076.05	2135.9	1523.45	1220.18	1337.35	8000.48	3212.83	0.392352	-1.34978	0.0497735	0.888889	0.666667	1	0.609965
com_1421	Crotonoside	3.57049	5.45514	11.1758	14.3186	1.86055	5.95268	9.70367	0	0	5.20687	5.62042	4.54784	0.392234	-1.35021	0.235339	0.638889	0.25	0.916667	0.500366
com_1422	Phosphonic acid, (2-chloroethyl)-	40.5171	71.2526	29.8551	31.9119	4.43169	18.5811	92.448	107.722	86.5101	106.392	24.1462	86.9824	0.389824	-1.35911	0.036977	0.888889	0.583333	1	0.786588
com_1423	Myricetin 3-[glucosyl-(1->2)-rhamnoside] 7-[rhamnosyl-(1->2)-glucoside]	9.86492	22.7339	21.071	11.7941	4.71162	11.0166	31.442	32.9703	29.9406	46.8534	33.4	33.6832	0.389804	-1.35918	0.00531699	1	1	1	0.720006
com_1424	2-hydroxydesipramine	1199.41	1072.23	785.537	982.897	774.066	1840.76	2577.38	3657.15	2655.12	2778.67	2188.42	3218.46	0.389741	-1.35941	0.000205163	1	1	1	0.669121
com_1425	Octyl phenylacetate	17.4533	52.8035	58.1708	48.8219	136.344	17.2629	156.458	166.527	141.75	91.6047	156.049	137.312	0.38938	-1.36075	0.0134395	0.972222	0.859722	1	0.813447
com_1426	Heptadecasphinganine	106.573	207.476	184.581	181.583	245.996	87.6475	605.222	392.605	237.903	441.715	502.466	423.947	0.389367	-1.3608	0.00109197	0.972222	0.833333	1	0.667974
com_1427	hexamidine	2952.88	6292.99	5164.79	3805.66	6543.63	2972.53	11941.5	10899.8	8791.44	13110.5	14399.9	12480	0.3872	-1.36885	0.000452033	1	1	1	0.677876
com_1428	Prostaglandin E2 p-benzamidophenyl ester	182.171	134.641	251.897	186.584	440.365	265.491	616.658	290.387	263.241	1080.48	748.026	787.81	0.385873	-1.3738	0.0119504	0.916667	0.722222	1	0.623114
com_1429	(2R)-3-Carboxy-2-hydroxy-N,N,N-trimethyl-1-propanaminium	33.0544	48.6871	103.982	141.977	246.663	116.27	256.208	86.7332	88.3268	104.713	808.285	447.599	0.385428	-1.37547	0.14143	0.694444	0.361111	0.944444	0.565252
com_1430	R-3-(Methylthio)-1-hexanol	817.968	1377.8	1407.25	1918.06	3210.73	1669.34	3978.83	2893.02	2874.37	2731.74	9363.7	5236.49	0.384116	-1.38039	0.00597209	0.916667	0.666667	1	0.642963
com_1431	Pamapimod	1517.46	1961.35	1647.65	1201.09	1408	1037.13	3888.1	3708.18	4206.71	3959.89	3275.24	3830.1	0.383619	-1.38225	4.35e-05	1	1	1	0.663827
com_1432	CDP-DG(18:0/18:2(9Z,12Z))	35.881	26.3445	71.8166	36.0196	75.6083	40.4861	153.373	115.905	79.9615	175.602	131.753	89.3538	0.383614	-1.38227	0.00109344	1	1	1	0.678369
com_1433	Hesperetin 7-glucoside	277.716	313.916	436.048	127	172.653	110.387	605.563	474.81	660.635	600.69	727.749	683.935	0.383046	-1.38441	0.00389555	1	1	1	0.727841
com_1434	CIJ7YN252E	317.556	364.324	321.444	234.922	322.438	413.591	544.031	610.642	1827.29	792.369	578.348	802.665	0.382957	-1.38475	0.0034436	1	1	1	0.605328
com_1435	6,8-Heneicosanedione	2541.38	2197.52	2826.28	1923.3	3298.89	2128.1	2713.56	3143.1	9580.94	3321.85	13711	6514.4	0.382597	-1.3861	0.0330805	0.916667	0.707639	1	0.536789
com_1436	Fentanyl	2255.42	3516.39	4176.67	7945.27	10482.8	5912.24	14052.7	11375.8	10215.6	11141.5	25616.7	17256.1	0.382438	-1.3867	0.00464516	0.972222	0.888889	1	0.708179
com_1437	(4R,5S,7R,11x)-11,12-Dihydroxy-1(10)-spirovetiven-2-one 12-glucoside	14870.1	23823.5	21037	22551.5	34165.8	18020.4	56418.7	49709.5	41624.8	53729.6	86180.6	64101.8	0.382267	-1.38735	9.06e-05	1	1	1	0.662659
com_1438	Carbenicillin	676.071	1012.65	650.926	422.11	501.046	694.91	1565.88	1537.11	1640.75	1562.71	2036.91	2040.68	0.381134	-1.39163	0.0001592	1	1	1	0.677172
com_1439	9E12MBV9NE	709.866	1196.65	911.185	630.448	587.522	616.017	1950.76	1987.82	1805.47	2327.55	2017.07	2116.35	0.38113	-1.39165	0.000167796	1	1	1	0.676865
com_1440	Undecanoic acid	201.159	556.541	408.991	220.276	445.159	154.889	769.335	716.626	797.454	1102.69	790.439	1050.35	0.380152	-1.39535	0.00286156	1	1	1	0.725682
com_1441	(2S,4R)-4-(9H-Pyrido[3,4-b]indol-1-yl)-1,2,4-butanetriol	76.5836	115.867	88.7454	63.6913	44.8722	121.896	126.605	241.634	329.521	244.572	155.019	250.631	0.379572	-1.39756	0.000956604	1	1	1	0.675045
com_1442	Physalolactone C	346.019	251.539	324.325	266.44	384.608	125.032	734.899	485.941	614.744	707.188	1071.94	889.328	0.376987	-1.40741	0.00076786	1	1	1	0.683096
com_1443	Tafenoquine	12454.8	17875.8	16498.5	18915.2	33292	17365	47010.3	41322.9	35318	43023.5	85501.8	56850.2	0.376671	-1.40862	0.000326312	1	1	1	0.670497
com_1444	Veratramine	135.187	103.178	128.294	78.933	221.002	107.654	234.844	193.272	387.428	224.643	646.44	374.325	0.375675	-1.41244	0.00269576	0.972222	0.833333	1	0.640028
com_1445	xi-4,5-Dihydro-2,4(5)-dimethyl-1H-imidazole	14966	31134.7	25125.9	20231.7	19993	17530.5	57753.9	54820.5	43066.4	71679.7	56023.5	60002.2	0.375661	-1.4125	3.4e-05	1	1	1	0.678051
com_1446	1,2-Didecanoyl PC	0	0	19.211	6.17653	30.0079	8.37019	76.1196	22.1025	16.2991	48.0634	92.1559	102.037	0.373945	-1.4191	0.0520123	0.805556	0.472222	1	0.680678
com_1447	Solanidine	14958.5	12943.9	11183.3	11005.3	8466.64	12144.1	15881	17861.7	17341.4	19176.6	83170.8	35995.9	0.373239	-1.42183	0.0291665	1	1	1	0.537595
com_1448	Penamecillin	7.32431	9.1768	24.2906	20.2647	24.1895	3.9734	26.7291	13.9526	0	31.7589	36.3192	15.6198	0.371359	-1.42912	0.0615662	0.833333	0.555556	1	0.622909
com_1449	(2S,6R,10R)-Trimethyl-2E-hendecenoyl-CoA	95.5307	89.4216	117.255	129.021	43.4824	52.1788	245.533	184.943	171.463	323.29	224.153	272.108	0.370659	-1.43183	0.00104626	1	1	1	0.709497
com_1450	senkirkine	1007.1	1724.43	1476.35	1573.33	2119.4	1302.56	3752.75	3878.11	3147.26	3825.06	5740.14	4495.6	0.370514	-1.4324	2.5e-05	1	1	1	0.682599
com_1451	2-Propenoic acid, 3-(4-methoxyphenyl)-	4.46852	2.63912	4.00394	1.13121	0.0998595	4.64542	2.25936	7.67305	1.61992	4.76559	0.422682	0	0.370132	-1.43389	0.428117	0.638889	0.25	0.888889	0.555153
com_1452	Decanoic acid	320.846	454.367	389.059	759.955	827.396	578.014	1645.5	599.768	488.072	542.149	4076.07	1686.44	0.368404	-1.44064	0.0904538	0.777778	0.444444	1	0.521229
com_1453	guaiazulene	3997.07	6529.12	4417.32	6037.76	4616.22	4412.54	13268.3	12611.7	11059.5	15100	15454.2	14330.9	0.366761	-1.44709	3.3e-06	1	1	1	0.688481
com_1454	[6]-Gingerdiol 5-O-beta-D-glucopyranoside	5916.45	8017.83	7468.34	6918.03	11620.9	6218.64	20115.5	17181.2	15857.4	18246	32152.4	22585.3	0.365951	-1.45028	3.8e-05	1	1	1	0.683832
com_1455	N-Benzylacetamidine	4199.81	5695.85	4525.69	3371.19	3434.61	3234.34	10366	10669.8	9075.86	11830.1	12847.6	12246.7	0.3649	-1.45443	8.95e-06	1	1	1	0.69455
com_1456	L-Lathyrine	43.1589	61.8607	44.5699	26.8809	7.09562	77.791	76.0065	94.8945	269.819	90.9572	64.4831	121.726	0.364064	-1.45773	0.0254533	0.944444	0.75	1	0.808954
com_1457	Anhydrocinnzeylanol	49.0365	103.293	370.587	202.463	119.219	7.64214	942.904	151.452	393.99	244.012	490.406	127.651	0.362591	-1.46358	0.0744727	0.861111	0.611111	1	0.894125
com_1458	Acetic acid, [2-(2-methoxyethoxy)ethoxy]-	3.59817	0	29.5494	30.1553	49.7974	0	116.161	48.5476	25.2854	129.427	98.2001	68.7081	0.361839	-1.46658	0.0390039	0.833333	0.513194	1	0.789665
com_1459	Nateglinide	6362.68	10077.2	8049.16	8268.36	10707.9	7784.55	21185.3	24064.3	15877.7	21054.4	35611.6	25293.6	0.358173	-1.48127	3.32e-05	1	1	1	0.68885
com_1460	Immepip	53675.7	78741.7	65703.7	42911.2	43531.8	43038.5	140574	141187	131867	181810	156132	171964	0.354728	-1.49522	3.21e-05	1	1	1	0.719107
com_1461	TG(15:0/22:2(13Z,16Z)/18:4(6Z,9Z,12Z,15Z))	0	7.18676	9.59237	14.5092	4.23695	0	104.235	137.205	117.549	82.8514	133.986	112.6	0.264231	-1.92013	0.0112852	1	1	1	1.34657
com_1462	(3a,5b)-24-oxo-24-[(2-sulfoethyl)amino]cholan-3-yl-b-D-Glucopyranosiduronic acid	531.334	382.511	383.114	16.6511	278.44	278.711	1391.07	1094.2	485.512	1487.66	1738.53	1012.96	0.25947	-1.94636	0.0238007	0.972222	0.833333	1	1.11714
com_1463	4-Methylene-L-glutamine	105.943	163.967	95.7836	35.0202	32.6946	46.9752	315.982	336.771	210.109	375.948	315.939	336.049	0.254064	-1.97674	0.00170762	1	1	1	1.04407
com_1464	Diethylenetriamine	148.711	495.052	438.917	111.666	490.198	15.0754	1127.68	1067.64	810.902	1407.56	1183.1	1189.11	0.25046	-1.99735	0.0196238	1	1	1	1.2868
com_1465	Adenine	19.0947	107.863	40.0885	30.7987	23.5648	36.6276	176.095	143.692	283.594	160.937	141.447	173.276	0.239136	-2.0641	0.00069715	1	1	1	1.07389
com_1466	3-Sulfopyruvic acid	1084.3	1732	1053.2	922.218	1008.84	721.621	4486.73	4012.47	4779.45	4435.72	5199.9	5060.81	0.233143	-2.10072	1.74e-05	1	1	1	1.01156
com_1467	3,4-Methylenesebacic acid	0	7.37262	33.2437	0	0	0	233.612	99.3824	131.948	370.696	280.142	259.205	0.228125	-2.1321	0.00523775	0.972222	0.833333	1	1.11406
com_1468	7-Isothiocyanato-1-heptene	10.403	145.136	453.825	233.531	90.307	0	1541.68	287.473	695.909	547.29	981.382	288.9	0.22721	-2.1379	0.0172712	0.944444	0.75	1	1.25304
com_1469	lidimycin	507.802	854.395	637.952	516.17	414.014	206.382	2555.55	2356.74	1594.64	2789.67	2236.78	2316.08	0.226487	-2.1425	0.000212811	1	1	1	1.05792
com_1470	N-adenylyl-L-phenylalanine	62.0567	86.0488	82.7939	43.8531	51.5589	56.2727	179.234	315.644	243.551	228.723	460.397	272.095	0.225096	-2.15138	7.24e-06	1	1	1	1.00359
com_1471	Cadinene	995.436	2617.19	2620.54	1014.01	2078.06	859.967	7588.43	6765.33	4868.94	8681.66	9633.12	8180.45	0.222783	-2.16629	0.00025121	1	1	1	1.0833
com_1472	Austalide C	22.8448	43.4534	70.3136	37.1848	7.87937	40.285	147.883	130.259	0	121.145	352.184	123.517	0.221763	-2.17291	0.00197321	1	1	1	1.09967
com_1473	unidentified	1284.57	3235.21	2523.19	3895.53	1699.05	1987.73	12436.5	11749.9	10228.5	12401.8	9424.79	10685.3	0.218527	-2.19412	0.000129932	1	1	1	1.07751
com_1474	2-(1-Pyrrolidinyl)-2-cyclopenten-1-one	13.0913	218.267	367.623	291.371	933.699	98.6381	1583.74	1171.16	747.075	1329.04	2790.32	1652.91	0.207315	-2.2701	0.0154798	0.972222	0.833333	1	1.46345
com_1475	5-Methyl-5,6-Dihydrouracil	22.0575	58.2311	43.729	10.4039	22.2481	15.5364	139.858	132.467	121.456	204.785	101.284	140.127	0.205013	-2.28621	0.000657189	1	1	1	1.17607
com_1476	Benzyltriethylammonium cation	5191.98	7715.07	5460.25	9770.85	7824.63	9791.21	36236.8	22789	26146.3	28748.8	68957.6	45094.9	0.200699	-2.3169	3.22e-05	1	1	1	1.06167
com_1477	unidentified	367.153	139.796	378.444	834.412	1568.55	569.945	2772.5	1989.01	1669.11	2010.85	7878.95	3964.2	0.190208	-2.39435	0.00200441	1	1	1	1.2023
com_1478	Methyl myristoleate	132.599	280.976	720.549	2103.22	3584.37	1664.73	3941.15	2399.56	2899.81	1349.48	25229.8	8844.47	0.190005	-2.39589	0.0317781	0.861111	0.611111	1	1.1562
com_1479	xi-4,5-Dihydro-2,4(5)-dimethyl-1H-imidazole	2.75884	8.54488	4.18132	0	0	0	100.728	102.993	109.429	102.091	101.86	100.996	0.186666	-2.42147	0.00596894	1	1	1	1.44948
com_1480	2-Phenylethyl 3-phenyl-2-propenoate	93.9695	363.221	390.905	136.373	478.526	74.2694	1467.86	1552.57	799.315	1850.05	1416.48	1362.15	0.181959	-2.45832	0.00136216	1	1	1	1.31502
com_1481	messagenin	5.61861	7.5205	2.59311	2.19437	0	0	73.2427	51.9818	48.9116	86.4847	40.4343	40.4039	0.18014	-2.47281	0.00291831	1	1	1	1.40082
com_1482	Protobassic acid	3.94491	0	16.4939	14.9132	67.6555	18.9508	127.161	168.716	30.5226	132.706	242.9	148.838	0.177286	-2.49585	0.00304075	0.972222	0.833333	1	1.31573
com_1483	Protoleucomelone	152.167	266.594	304.705	226.13	132.99	205.739	1744.42	1669.5	754.308	1598.21	681.955	952.796	0.17407	-2.52226	2.06e-05	1	1	1	1.1677
com_1484	His-Gly-Arg	990.418	3402.8	3266.62	2935.12	5762.09	1469.43	16007.6	12698.9	9670.76	5652.3	39347.8	23169.3	0.167312	-2.57939	0.000960787	0.972222	0.833333	1	1.19934
com_1485	Ximenic acid	27.6292	159.08	111.131	28.9054	31.7698	6.88921	294.149	260.783	205.671	351.72	587.52	521.672	0.164485	-2.60397	0.00361264	1	1	1	1.50235
com_1486	6''-O-Malonyldaidzin	42.9674	73.0403	103.913	117.302	44.5677	94.2736	617.367	636.726	338.785	601.82	284.169	480.018	0.160893	-2.63583	1.28e-05	1	1	1	1.26189
com_1487	Asn-Gly-Arg	347.804	514.436	320.51	416.212	397.375	498.407	2571.29	2568.87	2074.96	3066.44	2647.53	2676.33	0.159864	-2.64508	1.47e-08	1	1	1	1.25195
com_1488	Mahanimbinol	570.649	1022.41	1139.47	2015.19	3099.07	1692.38	17542	3893.06	2733.85	3055.99	21882.7	11899.1	0.156363	-2.67703	0.00556813	0.944444	0.777778	1	1.13665
com_1489	1-Hexadecanoyl-sn-glycero-2,3-cyclic-phosphate	334.558	1226.66	1038.29	1530.7	5931.78	964.041	8937.05	6358.29	3001.53	3481.22	35983.4	14501.6	0.152582	-2.71234	0.00554619	0.944444	0.75	1	1.3081
com_1490	2,5-Dimethylpyrazine	72.7033	318.589	200.916	304.774	359.886	129.636	1475.72	1341.69	1235.54	1747.21	1675.59	1860.23	0.148512	-2.75135	0.000327229	1	1	1	1.38666
com_1491	Octyl gallate	13.4006	5.4911	37.1145	10.3734	32.8642	8.56814	126.346	64.1382	64.1097	177.366	118.337	176.881	0.148261	-2.75379	0.000410693	1	1	1	1.40609
com_1492	(4R,5S,7R,11x)-11,12-Dihydroxy-1(10)-spirovetiven-2-one 12-glucoside	606.096	1224.04	931.539	2957.68	4533.64	3465.95	13574.1	9818.94	9259.06	7918.26	36107.8	17528.9	0.145625	-2.77967	0.000732239	1	1	1	1.37976
com_1493	anthopleurine	2118.39	3746.79	2537.78	1204.05	1422.53	1037.6	14134.6	13730.5	13790.4	15743	14702.6	15599	0.137595	-2.8615	0.000122571	1	1	1	1.41678
com_1494	Elaeocarpidine	549.122	704.533	466.322	620.975	606.334	582.942	3109.09	3495.81	3234.05	2515.86	9259.92	4600.35	0.134664	-2.89256	7.68e-05	1	1	1	1.29835
com_1495	Portulacaxanthin I	106.68	96.459	127.931	193.199	56.0464	136.819	955.939	689.462	966.712	944.234	856.184	983.848	0.132892	-2.91168	2.22e-05	1	1	1	1.41839
com_1496	trans-2-Dodecenoylcarnitine	82.4704	459.681	270.055	71.175	337.004	4.93717	1399.33	1512.76	927.355	1990.03	1886.38	1610.44	0.131384	-2.92814	0.0105532	1	1	1	1.84311
com_1497	Spermine	328.584	434.73	297.651	902.626	1136.09	621.03	2987.55	1314.46	657.321	887.72	17904.2	5418.4	0.127554	-2.97082	0.0311316	0.888889	0.666667	1	1.03567
com_1498	(Ac)2-L-Lys-D-Ala-D-Ala	819.33	2556.24	1961.7	2043.41	3691.79	1476.67	13997.7	10206.7	10546	10203.9	36652.5	20724.9	0.122632	-3.02759	3.71e-05	1	1	1	1.41364
com_1499	N(2)-succinyl-L-citrulline	323.137	536.244	476.603	271.843	368.742	151.527	3320.46	3156.23	2890.74	3479.42	3471.11	3348.82	0.108208	-3.20813	4.63e-05	1	1	1	1.56187
com_1500	1,3-Diaminopropane	344.765	587.467	445.959	293.967	294.383	220.064	3355.77	3215.03	2943.7	4068.76	3202.29	3686.6	0.106809	-3.2269	4.35e-06	1	1	1	1.55128
com_1501	Phthalic acid, monoethyl ester	2.96722	8.25438	22.3515	0	0.148251	0	274.765	254.606	182.838	310.886	214.869	298.605	0.0944104	-3.40491	0.0131004	1	1	1	2.39025	down
com_1502	Spermine	193.251	257.704	287.982	894.64	1170.33	567.528	4841	1962.04	862.689	1243.96	20166.6	7748.36	0.0915539	-3.44924	0.00729367	0.944444	0.777778	1	1.38638
com_1503	unidentified	0	8.55663	28.8719	59.0677	704.105	13.8525	1315.12	1126.41	685.365	751.146	4973.39	1968.59	0.0889066	-3.49157	0.00284306	0.972222	0.833333	1	2.23422
com_1504	1,3,11-Tridecatriene-5,7,9-triyne	21.6575	319.141	498.449	2100.65	3014.77	628.321	10269.6	4609.05	5684.28	3546.11	34187.6	16055.6	0.088538	-3.49756	0.00768323	1	1	1	1.99448
com_1505	Estriol-16-Glucuronide	151.862	185.206	503.942	468.854	977.407	206.205	4338.7	2330.39	2141.84	2185.81	15999	6222.68	0.0750629	-3.73576	0.000201622	1	1	1	1.71278
com_1506	1,3,3-Trimethyl-2-oxabicyclo[2.2.2]octane-6,7-diol	26.4809	63.1374	78.9508	150.85	209.03	104.995	858.176	442.325	695.146	692.039	4466.04	1725	0.071344	-3.80906	0.000266629	1	1	1	1.70074
com_1507	alpha-Terpinyl cinnamate	65.9884	428.646	359.586	698.443	1296.53	474.42	7374.02	3595.05	5373.82	4859.99	19431.8	8817.61	0.0672085	-3.89521	0.000297413	1	1	1	1.94357
com_1508	N-Glycosyl-L-asparagine	143.96	150.855	167.295	181.75	402.77	187.123	1898.1	2178.13	428.97	435.416	10608	3478.39	0.0648423	-3.94692	0.00601346	1	1	1	1.50659
com_1509	unidentified	1073.36	2127.23	2131.74	2070.63	3310.74	1690.39	24940.4	16851.6	16570.5	17566.7	90743.8	38207.5	0.060543	-4.0459	3.47e-05	1	1	1	1.7943
com_1510	S9947	61.7089	52.6875	394.432	182.512	1501.19	250.205	5957.5	4955.81	3715.82	3568.17	17590.3	8206.13	0.0555246	-4.17073	0.000487423	1	1	1	2.30018
com_1511	Tetraneurin E	106.585	298.647	657.574	709.66	1696.91	538.901	5957.81	3806.4	3453.23	4470.23	49431.8	6848.99	0.0541891	-4.20585	0.000739562	1	1	1	1.81836
com_1512	Phyllanthusol B	10.7241	17.394	14.146	11.351	2.8793	15.7648	230.541	223.352	188.031	355.404	142.477	216.137	0.0532908	-4.22997	1.94e-05	1	1	1	2.06731
com_1513	Glucuronosylestradiol	1001.13	3178.04	3030.6	1874.02	6187.22	951.098	52064.1	49212.2	37983.8	31569.4	88514.5	63436.8	0.0502574	-4.31452	2.2e-05	1	1	1	2.14335
com_1514	Rutagravine	9.36235	18.9203	6.01889	82.1819	48.8571	43.9433	853.798	701.353	571.382	585.286	664.51	847.233	0.0495515	-4.33493	0.000391347	1	1	1	2.28899
com_1515	S-Adenosylmethionine	51.2616	139.179	10.6314	76.382	453.055	71.2104	2440.66	2403.02	2780.53	2090.88	4182.88	3188.46	0.0469214	-4.41361	0.000653344	1	1	1	2.4484
com_1516	L-Palmitoylcarnitine	957.789	813.527	759.256	885.417	783.746	667.012	7350.77	4058.87	3980.6	3377.1	66208.8	24708.2	0.0443704	-4.49426	0.00408486	1	1	1	1.6639
com_1517	LysoPE(0:0/15:0)	199.528	118.512	139.856	85.1254	141.873	78.9379	7561.48	137.569	5851.64	383.924	1022.73	2692.39	0.0432773	-4.53025	0.0122898	0.916667	0.693056	1	1.44163
com_1518	Midostaurin	1.833	47.3455	95.2103	87.3927	455.044	98.0391	1898.86	1318.38	825.205	671.521	11108.8	4173.77	0.0392501	-4.67116	0.00335388	1	1	1	2.44461
com_1519	3-Methyl-2-quinoxalinone	0.332713	5.78422	17.5041	22.6204	28.226	15.0208	474.722	326.175	310.677	384.838	631.951	530.369	0.0336582	-4.8929	0.00190369	1	1	1	2.68542
com_1520	Hydroxydesmthyl doxepin glucuronide	10.1951	16.2312	31.5076	65.533	90.6656	82.1905	1426.46	848.579	892.602	804.431	3890.67	1861.97	0.0304711	-5.03641	2.45e-05	1	1	1	2.44938
com_1521	L-Acetylcarnitine	27.6797	24.2621	0.166949	1.44588	121.738	0.00427547	793.804	797.022	953.192	792.026	1462.45	1051.64	0.0299647	-5.06059	0.0114042	1	1	1	4.17329
com_1522	xi-4,5-Dihydro-2,4(5)-dimethyl-1H-imidazole	4.63027	60.241	23.0525	1.67194	8.18315	5.43867	632.085	599.12	541.524	769.721	635.141	677.454	0.0267747	-5.22299	0.000396275	1	1	1	2.90802
com_1523	Famciclovir	67.362	32.5559	107.175	391.534	366.295	299.349	6642.78	4535.75	4674.41	4788.05	18796.6	9599.62	0.0257819	-5.2775	4.85e-05	1	1	1	2.62894
com_1524	unidentified	6.77143	50.0647	80.5879	361.129	379.471	141.112	6032.79	4388.44	3719.57	4143	16710.2	8400.89	0.0234851	-5.41211	0.000497311	1	1	1	2.88103
com_1525	(17alpha,23S)-Epoxy-28,29-dihydroxy-27-norlanost-8-ene-3,24-dione	14.4809	13.2282	5.4481	15.0509	11.1746	33.3935	323.016	135.478	72.1137	114.482	2164.9	1148.32	0.0234383	-5.41499	0.00140981	1	1	1	2.13437
com_1526	L-Palmitoylcarnitine	1006.39	609.679	565.457	723.935	473.451	709.136	11428.2	6388.25	5018.66	4875.87	107936	40628.2	0.0231913	-5.43027	0.00170682	1	1	1	2.0778
com_1527	3-Hydroxyglabrol	181.441	231.608	230.596	901.015	779.658	886.829	22569.7	14135.8	11660.9	13529.6	57080	25538.3	0.0222203	-5.49198	3.11e-06	1	1	1	2.62972
com_1528	L-Saccharopine	78.3601	167.505	137.882	296.029	210.941	192.435	8078.22	4055.55	6708.1	5265.37	16134.6	12034	0.0207199	-5.59284	9.51e-08	1	1	1	2.6115
com_1529	Tasimelteon	71.0704	68.0085	134.094	65.4219	136.263	39.7683	4267.06	3688.91	3685.64	3966.35	5977.88	5343.3	0.0191104	-5.7095	3.65e-07	1	1	1	2.73936
com_1530	O-Isopentenylhalfordinol	618.365	1278.56	1464.51	2059.95	4669.68	1095.5	83193.7	67267.2	65714.7	97779.4	195857	112075	0.0179881	-5.79681	1.04e-06	1	1	1	2.81984
com_1531	Benzyl alcohol	44.4006	60.6235	38.9175	44.6789	31.0317	47.6466	2058.25	1511.62	1521.68	1523	6876.14	3334.98	0.0158864	-5.97607	3.63e-06	1	1	1	2.70784
com_1532	Troxerutin	20.8128	10.1405	15.2756	2.59241	0	3.7984	6718.61	4756.78	3914.01	4519.79	19465	8463.86	0.0158405	-5.98023	0.000450847	1	1	1	4.0785
com_1533	Rhodin G7	0	0	5.68174	8.38857	293.143	0	8716.93	5302.75	4300.65	7627.09	22551.3	11095.5	0.015723	-5.99098	0.000780146	1	1	1	3.29115
com_1534	11-O-Demethyl-7-methoxypradimicinone II	0	0	3.87606	0.322897	75.7346	0	5622.39	4791.32	5132.06	4966.48	9539.88	7129.2	0.0131689	-6.24673	0.00297726	1	1	1	3.75427
com_1535	debrisoquine	238.477	678.652	713.769	2006.42	2457.71	1319.64	94093.9	78329.9	66937.4	72074.8	183261	115540	0.0121505	-6.36284	7.3e-06	1	1	1	3.12927
com_1536	Gibberellin A38 glucosyl ester	0	4.9129	1.49271	16.9161	758.757	10.6867	12104.2	6119.07	5431.81	10664.4	33353.9	20328.9	0.0115129	-6.4406	0.000918015	1	1	1	4.20312
com_1537	5alpha-cyprinol	39.7847	65.4213	125.884	45.5823	245.463	33.7984	8789.12	6552.54	3609.42	9927.54	14864.5	9822.89	0.0103785	-6.59026	8.35e-07	1	1	1	3.23131
com_1538	1-(5Z,8Z,11Z,14Z-Eicosatetraenoyl)-sn-glycero-3-phosphoserine	0	0	2.93239	14.1341	65.0238	4.83028	5742.44	3828.06	3134.79	3850.67	14295.4	6585.18	0.00824325	-6.92257	0.000199043	1	1	1	3.70112
com_1539	Tri(propylene glycol) propyl ether	2.11478	4.74819	24.7867	10.3816	2.94884	3.3543	1422.44	588.791	979.36	861.225	1200.38	1235.05	0.00768768	-7.02324	9.59e-06	1	1	1	3.55196
com_1540	Egonol glucoside	20.6791	8.05945	23.468	59.6119	90.4748	90.5529	4681.96	3542.85	3683.4	3572.83	18943.2	7941.24	0.00691238	-7.1766	2.48e-06	1	1	1	3.45234
com_1541	3''-hydroxy-geranylhydroquinone	613.793	769.91	1218.52	896.442	1073.83	694.535	117684	75544.3	70099.5	113255	292856	168179	0.0062881	-7.31316	1e-07	1	1	1	3.37853
com_1542	Fructose	15856	23760.6	18861.3	21757.9	29960.3	19561.3	3.13058e+06	2.75129e+06	2.62428e+06	2.82281e+06	5.36987e+06	4.28876e+06	0.00618258	-7.33758	4e-11	1	1	1	3.44558
com_1543	10-Acetylpanaxytriol	2.11179	57.8272	58.3801	124.372	340.023	47.4453	22618.2	15204.7	12965.4	16931.9	41187.8	29517.7	0.00455232	-7.77918	0.000207036	1	1	1	4.12643
com_1544	Troxerutin	222.579	206.338	241.597	77.2288	66.9703	168.261	33862.7	21860.4	17638.9	21107.6	105654	43078.3	0.00404181	-7.95078	3.93e-08	1	1	1	3.68496
com_1545	Exemestane	2694.37	3200.54	3373.08	4116.35	3736.61	4191.09	864180	807892	879998	786569	1.13758e+06	1.03756e+06	0.00386522	-8.01523	5.3e-14	1	1	1	3.78035
com_1546	Asparaginyl-Tryptophan	12.1076	38.1881	47.3542	81.2657	60.7793	32.8159	12112.6	8994.35	9545.94	9314.33	25398.2	17562.4	0.00328612	-8.2494	4.35e-08	1	1	1	3.93381
com_1547	Glutaminyl-Gamma-glutamate	35.2831	28.5633	32.7323	12.5398	8.16669	6.11086	7201.43	5909.3	5977.71	6330.02	27428.6	12768	0.00188061	-9.05458	3.6e-08	1	1	1	3.73647
com_1548	tipifarnib	66.3042	115.338	59.838	67.1244	28.6254	77.2077	32367.2	25345.6	24470	24858.3	127969	51896.6	0.0014445	-9.43521	1.14e-08	1	1	1	4.35663

## Sheet: S1b all met K.mich. vs ABX
Dataset S1b. Raw data and and statistically analyzed Fold change of all metabolite abundance (peak heights for the quantification at the specific retention index) in the hemolymph of flies with K. michiganensis fed flies and ABX flies (without gut bacteria). Unidentified metabolites are designated as unidentified. Each column indicates one sample.
ID	Compound	Klebsiella michiganensis 1	Klebsiella michiganensis 2	Klebsiella michiganensis 3	Klebsiella michiganensis 4	Klebsiella michiganensis 5	Klebsiella michiganensis 6	ABX 1	ABX 2	ABX 3	ABX 4	ABX 5	ABX 6	FC	log2FC	Pvalue	ROC	lowROC	upROC	VIP
Com_1	L-Histidine	2286.03	3076.59	3681.63	2410.65	3048.92	2535.26	142.78	120.082	93.0509	86.1986	277.096	219.865	18.1446	4.18147	3.49633e-06	1	1	1	2.38167
Com_2	Japonine	4655.22	10365.4	3902.18	4345.81	4358.61	4356.05	224.744	618.434	87.6679	623.137	16.4466	204.266	18.0218	4.17167	0.00133894	1	1	1	2.68416
Com_3	a-Eucaine	1082.85	460.289	249.438	1054.98	546.545	810.826	26.3729	5.96247	10.3479	0	30.7617	8.03772	15.389	3.94382	0.000576608	1	1	1	2.71178
Com_4	L-proline	257.347	72.5122	91.5824	176.571	322.679	126.356	4.3887	17.4242	31.0163	9.00679	8.09215	8.66711	13.322	3.73574	3.12758e-05	1	1	1	2.11471
Com_5	Isocitral	439.122	331.252	309.68	284.372	516.934	350.221	18.3106	11.8023	50.2566	20.756	10.1004	0	11.6456	3.54171	0.000275232	1	1	1	2.1661
Com_6	Fumonisin FP3	346.887	96.1627	123.531	308.029	508.054	251.555	34.3439	38.6865	39.4078	7.36678	9.62744	22.6948	10.7424	3.42525	0.000133671	1	1	1	1.92456
Com_7	Geraniol	189.497	173.087	188.478	111.143	217.932	128.607	11.5813	14.1819	21.0316	0	15.6901	4.7653	10.6032	3.40643	4.82025e-05	1	1	1	1.96107
Com_8	glycerol	4338.93	2892.46	3188.4	3967.22	7337.11	2543.2	715.286	36.3253	1016.22	108.742	200.803	229.622	10.519	3.39493	0.00171334	1	1	1	2.24435
Com_9	Fluocinolone Acetonide	2005.27	1030.83	1447.01	2883.79	2264.46	1719.8	173.017	130.119	454.262	44.2881	77.1248	229.13	10.2453	3.35689	0.000241567	1	1	1	2.023
Com_10	28-Glucosyloleanolic acid 3-arabinoside	518.214	963.715	764.792	334.411	284.685	277.26	81.2546	19.5344	30.0191	33.9041	114.716	39.6024	9.85197	3.30041	5.82674e-05	1	1	1	1.90061
Com_11	Saponin D	798.349	518.372	636.536	791.861	1088.28	520.739	64.84	38.3257	195.942	43.6425	54.1007	49.2975	9.7594	3.28679	3.41136e-05	1	1	1	1.9291
Com_12	L-arginine	637.818	876.827	1042.6	666.84	622.483	398.738	61.4821	42.5224	111.744	20.3486	151.956	52.1996	9.64291	3.26947	0.000130319	1	1	1	1.93006
Com_13	Ginsenoside III	850.741	437.415	690.705	630.058	1140.1	378.026	27.7009	0	190.533	7.89414	95.0123	9.81747	9.64122	3.26922	0.0026515	1	1	1	2.21837
Com_14	Olitorin	3698.94	2689.38	3292.79	2800.17	3014.83	4795.17	99.1587	217.17	129.616	855.857	642.393	171.507	9.59081	3.26165	0.000585071	1	1	1	2.06031
Com_15	Cicloprofen	2240.1	1195.03	1180.4	2307.03	2755.71	1704.62	228.781	39.9606	690.022	51.378	35.1593	167.86	9.38284	3.23002	0.00156673	1	1	1	2.22131
Com_16	Icosanoyl-CoA	976.174	609.2	551.276	876.181	1367.06	765.779	37.9454	9.20124	52.824	0	6.2553	0	9.31763	3.21996	0.00439212	1	1	1	2.35425
Com_17	HOMATROPINE	2387.51	1234.38	1281.69	2542.49	3294.72	1935.24	312.295	51.1326	701.819	71.6266	1.83414	233.429	9.23817	3.20761	0.013537	1	1	1	2.54327
Com_18	Pyronaridine	279.183	382.405	460.481	51.1429	108.296	18.5009	26.4287	0	11.9538	0	7.42643	18.1494	9.21302	3.20367	0.0131854	0.916667	0.666667	1	1.51203
Com_19	Myriocin	9893.77	10327.3	12898.1	10014	7394.61	6627.92	996.632	781.896	1311.38	485.056	1912.27	1009.03	8.79824	3.13721	9.32141e-06	1	1	1	1.7843
Com_20	3-Hydroxytetradecanedioic acid	1031.03	1002.56	1060.28	751.546	644.386	552.78	202.548	27.4981	237.382	37.7474	14.1396	56.1576	8.76251	3.13134	0.00174437	1	1	1	2.09577
Com_21	hippeastrine	107.452	114.685	109.725	108.216	64.6268	44.3509	0.512116	0.743172	14.4082	0	0.0289727	0	8.68363	3.1183	0.0195133	1	1	1	2.96279
Com_22	3'-Sialyllactosamine	522.148	473.985	471.889	445.072	350.433	437.471	72.6184	30.3858	147.074	11.0553	18.5476	36.5907	8.54011	3.09425	0.00109301	1	1	1	1.98705
Com_23	Acridine Orange	193.361	126.333	152.584	286.932	216.636	200.162	3.3398	5.24703	16.8318	5.44689	0	0	8.21593	3.03842	0.00279141	1	1	1	2.13003
Com_24	Murrastifoline F	766.898	260.586	262.44	652.844	1111.41	509.998	78.3375	126.112	121.573	67.8083	16.0383	29.7889	8.1067	3.01911	0.000476331	1	1	1	1.75269
Com_25	Bepridil	1342.48	722.966	668.303	902.25	711.054	1296.14	66.9291	68.5863	76.0819	34.9344	433.076	35.9107	7.88687	2.97945	0.000712184	1	1	1	1.97809
Com_26	Tryptophylmethionyllysine	7542.54	6912.36	8537.8	9602.96	6876.32	4569.14	1058.9	556.49	2030.91	479.559	821.632	697.315	7.80205	2.96385	3.11363e-05	1	1	1	1.71119
Com_27	Spinacetin 3-gentiobioside	445.456	309.104	344.679	341.26	299.639	284.315	57.7722	16.4869	89.7902	5.11451	0	20.5114	7.72703	2.94991	0.00268478	1	1	1	1.93015
Com_28	Methyl 6-O-digalloyl-beta-D-glucopyranoside	170.547	141.65	132.468	171.375	172.885	126.185	5.06003	3.85819	8.12944	11.4249	0	0	7.66043	2.93743	0.00213433	1	1	1	1.9989
Com_29	2-Oxophytanic acid	1938.02	958.228	920.58	1382.06	1031.1	1830.51	45.4962	149.42	205.432	123.528	423.302	151.636	7.33564	2.87492	0.000305953	1	1	1	1.71368
Com_30	DL-Nordihydroguaiaretic acid	1907.33	1603.13	1494.17	1477.17	2116.93	1619.39	318.38	239.336	342.953	316.83	29.4582	171.635	7.203	2.8486	0.00202908	1	1	1	1.75333
Com_31	Isopentenyl adenosine	156.84	150.129	172.824	135.107	176.698	66.2042	19.0396	25.5761	17.7367	37.9058	5.24369	19.9606	6.83712	2.77339	0.000206533	1	1	1	1.6082
Com_32	Hyoscyamine	486.897	218.818	317.561	411.648	573.718	273.548	75.8889	4.31365	245.875	5.40998	0.920115	1.94479	6.8257	2.77098	0.00910985	0.972222	0.833333	1	2.91331
Com_33	Prednisolone valerate acetate	1253.02	1515.54	1844.48	735.941	1108.51	357.935	337.908	71.8178	278.024	93.5261	121.318	110.589	6.72675	2.74991	0.000241695	1	1	1	1.55046
Com_34	(1beta,2beta)-1-Hydroxy-7-methoxycrinan-2-yl acetate	345.98	328.972	330.514	291.152	227.43	192.928	16.1623	15.8099	122.233	8.56301	17.7387	0	6.63077	2.72918	0.00225207	1	1	1	1.86365
Com_35	N-Acetyl 2,4-dinitrophenyl cysteine	1858.87	631.985	967.864	2315.56	2037.42	1350.51	242.306	330.301	276.383	252.027	44.6382	248.325	6.57269	2.71648	0.00051486	1	1	1	1.55461
Com_36	Cyclopamine	1528.41	2974.83	1126.93	1079.65	894.277	2217.3	143.57	53.4635	14.342	16.8974	1153.07	134.803	6.47789	2.69552	0.00606929	0.916667	0.722222	1	2.38754
Com_37	3-Hydroxy-7-oxociguatoxin	1458.68	159.593	176.252	921.243	2767.81	513.433	26.8453	0	68.7065	15.1244	0	0	6.41849	2.68223	0.0227008	0.833333	0.555556	1	1.52145
Com_38	uridine	392.483	150.827	191.598	451.952	486.388	266.552	7.90342	52.0124	61.421	15.951	3.94295	0	6.39762	2.67753	0.00615715	0.972222	0.859722	1	1.96272
Com_39	Notoginsenoside R6	1047.65	356.096	492.212	736.611	1367.44	498.895	117.002	28.575	366.402	70.5214	60.2824	61.0881	6.39165	2.67619	0.000834668	0.972222	0.833333	1	1.67964
Com_40	(1S,2S,4R)-p-Menth-8-ene-1,2,10-triol 2-glucoside	3572.73	4050.13	4385.1	2857.86	1985.18	2111.72	432.463	284.045	1294.24	91.3403	559.827	338.698	6.31961	2.65984	0.0012223	1	1	1	1.66056
Com_41	Semilepidinoside A	812.725	406.677	485.102	1134.43	955.628	563.598	34.9965	157.201	197.743	21.4231	0	39.6462	6.26155	2.64652	0.00261094	1	1	1	1.71969
Com_42	Acetylbalchanolide	229.738	230.957	221.104	595.04	322.438	172.547	9.90198	61.5539	62.2365	20.8442	0	9.32459	5.97929	2.57997	0.00339636	1	1	1	1.70766
Com_43	Aspartyltryptophan	1205.82	806.036	626.28	1244.03	1732.23	1389.07	221.727	135.297	234.119	154.238	265.903	191.639	5.82205	2.54153	6.77698e-06	1	1	1	1.378
Com_44	(Z)-2-Butene-1,2,3-tricarboxylic acid	502.298	84.0696	131.067	394.524	656.78	290.749	42.8844	119.412	90.7823	22.8863	36.9562	41.3053	5.81405	2.53954	0.00242431	0.944444	0.763194	1	1.36461
Com_45	3-Hydroxy-8'-apo-epsilon-caroten-8'-al	2092.18	1410.2	1721.77	3392.19	2481.09	1639.36	316.618	245.947	347.777	565.733	416.478	395.57	5.56648	2.47676	2.12398e-06	1	1	1	1.3552
Com_46	D-Psicose	268.84	0	257.939	209.685	230.753	323.023	0	0	0	19.5495	11.8424	22.4444	5.43854	2.44322	0.00131512	1	1	1	1.52593
Com_47	Pipemidic acid	4354.19	2382.05	3991.97	4398.81	4119.39	4291.12	146.01	466.346	842.028	147.603	2619	249.535	5.26505	2.39645	0.0042303	0.972222	0.833333	1	1.76054
Com_48	10-Hydroxy-2,8-decadiene-4,6-diynoic acid	61.0898	38.6436	45.9408	71.1006	34.9152	37.7524	6.32558	9.44687	4.62056	14.3786	2.01126	0	5.05811	2.3386	0.00202137	1	1	1	1.46339
Com_49	limonoic acid	226.292	140.763	145.235	246.686	250.023	149.581	45.1198	4.67737	96.6342	24.5213	24.3476	38.5261	4.95488	2.30885	0.0047883	1	1	1	1.51613
Com_50	Ectoine	840.973	874.621	371.415	1101.97	731.077	774.057	271.766	32.0269	26.8456	100.229	449.896	70.9655	4.9322	2.30223	0.00536331	0.972222	0.833333	1	1.65621
Com_51	0AL30EZ5L1	1152.99	1161.12	1387.05	1029.83	612.944	763.361	133.924	49.4626	105.639	0	668.097	82.5767	4.92747	2.30085	0.00222286	0.972222	0.833333	1	1.56654
Com_52	Phe-Trp(Dioxidation)-Arg	4062.51	5816.91	5646.96	5459.93	4690.79	4297.89	1008.16	486.654	352.882	440.092	2615.83	1226.47	4.88982	2.28978	0.00170143	1	1	1	1.48262
Com_53	Dodecanoic acid	13068.7	17082.5	12192.7	16065.2	15385.8	9816	1578.89	1021.46	3260.69	2970.22	6049.68	2441.44	4.82676	2.27105	0.000607231	1	1	1	1.36302
Com_54	unidentified	70.4216	47.9225	37.2771	76.3364	79.2773	36.2701	4.15267	23.326	9.85703	4.38823	0	3.084	4.79812	2.26247	0.00318724	1	1	1	1.49109
Com_55	alpha-hydroxysalmeterol	286.551	282.845	292.768	246.292	223.259	166.095	57.1267	18.4286	146.83	20.0488	49.6132	23.8394	4.7416	2.24537	0.00191475	1	1	1	1.45544
Com_56	unidentified	449.065	1399.85	448.38	430.801	1305.21	1757.25	39.4066	4.37964	60.5508	4.88035	1050.04	62.8668	4.73809	2.24431	0.0125318	0.916667	0.666667	1	2.44349
Com_57	cis-13-Octadecenoic acid	949.546	565.847	674.9	1023.11	565.144	607.536	157.599	144.847	289.517	78.4917	170.77	90.915	4.7054	2.23432	8.87634e-05	1	1	1	1.28081
Com_58	L-ornithine	2968.7	2541.79	3056.38	2869.3	3030.46	2034.82	794.101	166.218	789.314	160.113	1059.37	549.91	4.68922	2.22935	0.0030159	1	1	1	1.4114
Com_59	5'-Deoxy-5-fluorocytidine	136.274	46.4865	62.7718	170.477	140.111	120.608	4.86051	13.6761	12.5788	0	0	0	4.66435	2.22168	0.00288937	1	1	1	1.34482
Com_60	Butalamine	847.929	1005.4	1075.38	554.079	693.087	597.53	440.133	149.9	138.902	115.523	74.3847	122.984	4.58177	2.1959	0.000418957	1	1	1	1.32574
Com_61	Atorvastatin	1228.34	822.746	764.641	1247.27	1968.15	1358.12	298.473	246.07	327.841	262.209	295.501	261.737	4.36762	2.12685	7.6576e-05	1	1	1	1.13558
Com_62	Leucine	32082	27992.3	25243.6	26223.5	35411	30038.3	6963.22	6670.22	7762.07	7482.97	5383.49	6623.6	4.32893	2.11401	2.35569e-09	1	1	1	1.16457
Com_63	Carteolol	124.973	104.831	91.5632	296.94	176.308	93.0321	37.7101	22.5852	36.713	46.4132	21.0886	40.7226	4.32508	2.11273	0.000170414	1	1	1	1.12176
Com_64	5',5''',8,8''-Tetrahydroxy-3',3''',4',4''',7',7''-hexamethoxy-5,5''-biflavan	2892.31	2377.84	2206.02	2623.68	3053.99	2564.64	691.235	668.146	888.224	748.573	110.53	536.453	4.31452	2.1092	0.00326237	1	1	1	1.29443
Com_65	Cinnzeylanine	3778.49	2464.42	2237.61	3802.1	5123.33	3319.27	1021.06	273.144	1307.26	791.193	622.042	823.353	4.28379	2.09889	0.000344925	1	1	1	1.20982
Com_66	Lercanidipine	4074.52	3756.81	3409.82	3510.62	4120.58	3957.92	763.308	755.719	966.177	972.605	999.445	878.731	4.27855	2.09712	4.38509e-09	1	1	1	1.16003
Com_67	Arachidonic acid	48314.2	25975.3	26721.7	50163.3	69722.3	36347.9	10375.4	7191.01	16594	6952.29	9224.89	9839.07	4.27482	2.09586	4.44925e-05	1	1	1	1.14411
Com_68	Mannitol 1-phosphate	117.944	57.9841	125.303	146.337	151.427	84.2959	25.1249	23.5732	50.4416	35.3667	19.3763	6.81885	4.25192	2.08812	0.00128492	1	1	1	1.24552
Com_69	PS(14:1(9Z)/16:1(9Z))	107.378	126.35	147.417	39.6692	57.7622	15.9082	13.6357	0.967798	0	0	10.6547	0	4.24976	2.08738	0.0335231	0.916667	0.722222	1	1.30454
Com_70	Methyl linoleate	3305.69	2890.1	3750.03	2365.93	4055.25	2662.95	622.742	587.618	571.048	520.847	1601.97	580.969	4.24284	2.08503	7.96225e-05	1	1	1	1.21348
Com_71	Cytochalasin B	943.426	735.213	671.504	1068.03	988.626	808.149	182.169	97.945	421.871	115.683	185.451	231.387	4.22432	2.07872	0.000407915	1	1	1	1.22891
Com_72	1-(Isothiocyanatomethyl)-4-methoxybenzene	465.297	216.246	211.061	527.991	532.721	267.231	60.6535	88.8938	86.9952	87.0031	58.1147	157.558	4.11809	2.04197	0.00016066	1	1	1	1.10945
Com_73	unidentified	504.928	366.061	390.177	354.818	272.7	536.912	41.3129	0	30.6217	192.935	0	39.9633	4.11693	2.04157	0.00322079	1	1	1	1.32666
Com_74	(3E)-5-(Dihydroxymethylene)-2-oxo-3-heptenedioic acid	42.339	34.6183	24.4595	40.629	58.1946	52.4314	3.36881	1.14955	5.0998	2.8271	0	6.39088	4.10993	2.03911	0.00706303	0.888889	0.583333	1	1.67703
Com_75	Hexaethylene glycol	7126.05	6525.09	7397.51	5353.9	4399.72	5094.45	1889.34	1055.73	2297.46	900.695	1073.89	1529.28	4.10417	2.03709	3.48907e-05	1	1	1	1.15514
Com_76	Dihydroergotamine	438.765	347.513	333.507	243.852	474.444	310.048	48.9439	40.4711	79.3411	35.2534	234.629	84.8532	4.10346	2.03684	0.00151868	1	1	1	1.29307
Com_77	2-Methyl-1-[2,4,6-trihydroxy-3-(3-methyl-2-butenyl)phenyl]-1-propanone	211.968	119.357	194.443	150.863	288.981	147.719	65.8068	12.5526	42.255	18.1674	107.469	26.8181	4.0771	2.02754	0.00299454	1	1	1	1.29376
Com_78	26-Hydroxy-24-epi-brassinolide	2227.77	2090.16	1474.93	1927.04	2109.1	1644.36	466.432	151.133	530.169	583.17	607.674	477.399	4.07438	2.02658	0.000588734	1	1	1	1.17892
Com_79	prosolanapyrone II	110.782	65.3009	115.542	69.2932	96.7808	81.6841	8.29204	0	41.8209	6.94982	0	15.9443	4.05185	2.01858	0.00269745	1	1	1	1.27561
Com_80	2-Propyl-4-pentenoic acid	39.6007	44.5984	40.129	52.6521	55.43	65.2482	25.5483	3.06301	20.4147	0	8.14622	3.14586	4.03479	2.01249	0.00568824	1	1	1	1.33926
Com_81	unidentified	384.669	305.975	270.05	317.987	264.056	222.818	135.193	29.7872	92.432	18.3619	0	74.7211	4.01747	2.00629	0.00329343	1	1	1	1.25646
Com_82	Maleamic acid	278.609	279.422	447.057	82.8987	106.24	17.4995	10.4455	9.15726	0	0	6.57238	0	4.00928	2.00334	0.0543013	0.861111	0.596528	1	1.24653
Com_83	1,4-Ipomeadiol	9.70155	223.884	22.9597	13.1255	266.646	14.4019	28.0872	39.3647	3.31694	20.7808	39.6387	8.69386	3.93702	1.9771	0.325501	0.416667	0.111111	0.805556	0.654692
Com_84	Proscillaridin	31677.8	29504.7	33676.4	22760.2	19418.2	21342.7	8492.82	4686.53	10044.4	3920.97	6743.45	7045.27	3.86921	1.95204	2.97245e-05	1	1	1	1.10037
Com_85	Cinnavalininate	211.851	80.1519	105.06	179.915	306.562	114.766	29.064	37.9128	133.608	14.2609	11.8818	32.7933	3.84672	1.94363	0.00445091	0.916667	0.722222	1	1.29161
Com_86	Octreotide	558.849	239.029	495.387	619.393	875.864	380.829	12.1228	3.07679	14.4438	0	0	0	3.83455	1.93906	0.0319307	0.944444	0.75	1	1.89956
Com_87	Pelosine	176771	150656	138749	153629	194549	175557	43798.1	42891.3	50528.5	47622.6	33608.4	42906.2	3.7876	1.92129	9.63727e-09	1	1	1	1.05934
Com_88	7-Aminonitrazepam	2544.46	1679.33	1847.7	2711.8	3046.83	2279.58	606.033	457.502	980.63	633.547	467.988	579.899	3.78723	1.92114	4.40065e-06	1	1	1	1.07008
Com_89	putrescine	1396.49	1269.92	1374.29	1503.75	1575.96	1124	543.846	57.9886	581.01	276.947	268.268	476.151	3.7403	1.90315	0.00695641	1	1	1	1.22008
Com_90	Dopexamine	6337.5	4567.57	4711.34	6620.41	3507.39	3753.21	1588.06	1045.43	2697.44	186.861	1021.47	1426.32	3.70311	1.88874	0.00789114	1	1	1	1.21677
Com_91	Norerythrostachaldine	267.292	144.88	148.705	380.503	505.169	188.168	42.2238	30.8128	52.8305	19.7349	239.604	58.8164	3.68161	1.88034	0.00480186	0.916667	0.722222	1	1.23127
Com_92	Semilepidinoside A	111.292	206.664	176.599	53.0693	67.1525	0	10.9372	8.09212	0	0	0.829471	0	3.6542	1.86956	0.0410874	0.888889	0.666667	1	1.45794
Com_93	Isometheptene	1347.79	1265.18	720.215	1883.44	1976.14	1052.91	334.457	257.697	431.617	426.412	609.46	203.526	3.64342	1.86529	0.000165371	1	1	1	1.03364
Com_94	Nonadecylic acid	150.696	130.55	162.266	115.12	142.232	146.135	26.625	0	63.6619	0	18.2952	4.65693	3.63962	1.86379	0.011875	1	1	1	1.27363
Com_95	Latanoprost	5897.56	11333.9	4530.57	4555.22	3711.99	9130.63	1202.44	642.671	362.142	251.589	6427.98	1932.36	3.61948	1.85578	0.0115935	0.888889	0.666667	1	1.50277
Com_96	Piritramide	277.227	196.934	273.857	250.117	174.297	101.711	98.404	42.1015	52.1437	33.9465	81.8242	43.9576	3.61584	1.85433	0.000209101	1	1	1	1.0391
Com_97	Acrimarine I	1069.92	919.013	947.666	774.01	882.612	583.823	295.106	99.8236	536.355	273.526	49.1507	184.638	3.59867	1.84746	0.00624832	1	1	1	1.2177
Com_98	Idebenone	4566.21	4126.23	5055.5	5768.01	4425.97	3355.24	1467.24	746.875	1810.31	690.559	1415.88	1504.41	3.57514	1.838	0.000165832	1	1	1	1.05121
Com_99	Arachidonic acid	114046	101032	96087.3	91974.3	124837	104194	29169.6	27857.5	32217.4	33817.4	25324.6	28575.2	3.57235	1.83687	2.03153e-09	1	1	1	1.01153
Com_100	Atractyloside I	16.8379	87.5983	26.2403	7.02886	190.445	626.068	25.0638	2.48005	3.40993	7.61104	198.551	33.377	3.52771	1.81873	0.191689	0.694444	0.333333	0.944444	1.18021
Com_101	1-Oxo-1H-2-benzopyran-3-carboxaldehyde/Lawsone	675.03	543.153	627.109	723.661	604.128	631.828	239.976	176.043	307.686	111.606	109.873	138.417	3.51136	1.81203	0.000407641	1	1	1	1.05578
Com_102	Prostanoic acid	66622.3	63211.9	72004.7	48156.5	40611.4	44025.9	19448.5	10606	21582.4	9730.42	18747	17147.3	3.44054	1.78264	3.87841e-05	1	1	1	1.00193
Com_103	4-Amino-9-methoxypsoralen	101.821	91.1403	88.2045	82.6411	75.2931	61.9601	36.9607	23.1589	54.9102	1.4436	8.9493	20.6937	3.42918	1.77786	0.0245376	1	1	1	1.34366
Com_104	Norepinephrine sulfate	175.138	164.155	160.104	164.098	151.036	117.166	65.5917	39.2938	92.2097	14.6916	25.5502	35.5428	3.41431	1.77159	0.00297004	1	1	1	1.10673
Com_105	(E,E)-Lansamide I	563.214	499.303	609.614	355.303	279.081	338.93	65.1623	56.4553	117.212	57.1903	365.443	120.322	3.38385	1.75867	0.00300951	0.916667	0.666667	1	1.15353
Com_106	Urolithin A 3,8-O-diglucuronide	155.201	68.704	51.9894	135.761	221.496	69.6179	45.2847	61.9535	62.1763	2.80449	8.80319	27.072	3.37717	1.75581	0.0290089	0.944444	0.777778	1	1.24425
Com_107	5H-Dibenzo[b,f]azepin-2-ol	186.885	181.727	218.805	187.02	143.188	127.137	51.5856	25.4938	10.5738	14.5316	157	50.3987	3.37474	1.75477	0.00944215	0.944444	0.777778	1	1.31711
Com_108	4-deoxyphorbol 12-acetate 13-(2Z,4E,6E)-deca-2,4,6-trienoate	253.174	250.649	162.87	337.81	413.153	266.423	73.0762	10.5942	80.1217	65.7127	203.154	67.0696	3.36999	1.75274	0.0116725	0.972222	0.833333	1	1.17223
Com_109	3'-Sialyllactosamine	395.858	295.657	276.755	357.516	397.987	360.903	70.8659	36.9019	221.534	71.1093	0	90.3682	3.35997	1.74845	0.00223512	1	1	1	1.07923
Com_110	Botrydial	2679.55	2186.86	2649	2899.49	2573.93	1858.49	907.816	405.182	904.903	357.915	1000.6	859.587	3.34701	1.74287	0.00056957	1	1	1	1.0138
Com_111	5-oxo-delta-bilirubin/beta-Staphylobilin	10098.7	7588.49	8006.52	6199.35	6046.89	6436.39	2615.08	1245.91	4592.93	1341.09	1266.87	2372.97	3.30308	1.72381	0.00105105	1	1	1	1.03397
Com_112	Linoleic acid	18493.4	15249.5	15596.3	15763.5	11999.8	20697.4	4064.55	1132.08	3826.86	11422.6	4682.48	5372.11	3.20648	1.68099	0.00589707	1	1	1	1.08385
Com_113	Tafluprost	172.628	110.296	146.989	134.643	126.871	41.2791	0	0	18.6148	7.71451	7.259	8.1795	3.07852	1.62224	0.0195221	0.916667	0.75	1	1.33959
Com_114	2,5-Diethyl-3,6-dimethylpyrazine	708.41	2060.44	1520.74	864.466	1752.66	916.311	203.399	28.7757	33.5107	50.6472	2161.15	146.266	2.98162	1.5761	0.0163288	0.833333	0.5	1	1.88546
Com_115	(+)-Isomenthone	352.863	246.831	237.613	279.388	325.314	248.813	164.037	138.743	136.355	73.9143	13.8078	56.673	2.89758	1.53485	0.0172509	1	1	1	1.05176
Com_116	13'-Hydroxy-gamma-tocotrienol	257.541	309.611	274.151	438.138	352.711	293.957	27.4949	88.5927	267.484	87.9281	169.421	52.1575	2.77907	1.4746	0.0114021	0.972222	0.833333	1	1.00511
Com_117	Physagulin C	4029.68	3974.61	4874.6	3556.56	2127.46	2932.19	749.8	506.918	863.771	420.077	4293.74	1220.18	2.66871	1.41614	0.0106867	0.861111	0.5	1	1.05549
Com_118	N-Decanoylglycine	150.301	121.894	128.821	171.768	108.905	107.698	63.4561	37.9673	92.7777	4.19285	37.0984	63.3154	2.64179	1.40151	0.0364742	1	1	1	1.01749
Com_119	1,2-Ditetradecanoyl-sn-glycero-3-phosphate	938.124	1571.68	1335.43	1031.86	1396.53	1328.25	227.3	75.7944	1444.68	225.292	1016.9	219.111	2.36886	1.24419	0.0305294	0.833333	0.554167	1	1.06124
Com_120	L-isoleucyl-L-proline	3269.83	6137.67	2795.96	2676.86	2293.69	4560	1152.34	465.27	425.817	372.132	5780.51	1439.63	2.25557	1.17349	0.0288557	0.861111	0.583333	1	1.08075
Com_121	4-Trimethylammoniobutanal	880.655	688.936	572.155	563.972	873.615	899.015	250.753	103.866	101.429	74.3027	1380.35	261.486	2.06168	1.04382	0.0318313	0.833333	0.5	1	1.04484
Com_122	Cucurbitacin B	36442.5	27142.3	25267.2	32791	31721.3	35825.5	13711.7	14972.5	20670.7	14917.5	13875.8	16510.5	1.99865	0.999028	1.2011e-05	1	1	1	0.551675
Com_123	solenopsin	13511.3	13484	15739.2	11981.8	12362.5	16350.6	6916.13	4213.01	4808.95	6214.64	11816.9	7819.38	1.99644	0.997431	0.00315952	1	1	1	0.605776
Com_124	L-1,2,3,4-Tetrahydro-beta-carboline-3-carboxylic acid	136.397	131.99	64.2759	91.9399	107.746	168.392	50.4237	114.355	12.8619	112.25	37.2043	25.898	1.98514	0.989241	0.0470444	0.833333	0.583333	1	0.742235
Com_125	N-(4-{[(2-Amino-4-oxo-1,4,5,6,7,8-hexahydro-6-pteridinyl)methyl]amino}benzoyl)-gamma-glutamylglutamic acid	777.873	592.549	699.124	970.368	786.185	734.474	452.545	385.236	668.211	341.628	157.269	294.755	1.98316	0.987805	0.0100258	0.972222	0.846528	1	0.618708
Com_126	(+)-pisiferic acid	2001.61	2090.57	2059.14	2179.71	2069.2	1596.96	1139.64	442.597	1322.81	926.452	1109.66	1121.69	1.9788	0.984628	0.00511657	1	1	1	0.581537
Com_127	Silandrone	1669.55	1361.04	2072.12	10766.1	1547.24	3021.33	1571.01	1387.53	1782.93	1769.59	1953.06	1879.87	1.97577	0.982418	0.291756	0.583333	0.235417	0.916667	0.30146
Com_128	Butylate	1030.56	1120.76	1348.52	860.907	903.452	614.916	827.928	480.368	493.782	348.256	384.659	448.193	1.97075	0.978746	0.0018891	0.972222	0.833333	1	0.550288
Com_129	CPA(18:0/0:0)	17589.7	35958.8	50886.2	871.709	12923	40416	10484.5	14027.2	19795.8	9926.57	19115.7	7306.61	1.96693	0.975943	0.747732	0.694444	0.333333	0.972222	0.343691
Com_130	(9R,10S,12Z)-9,10-Dihydroxy-8-oxo-12-octadecenoic acid	6460.69	8801.86	7455.06	6065.05	5128.39	6980.23	3391.4	3257.2	2814.44	3964.41	3808.02	3609.21	1.96171	0.972114	5.0963e-05	1	1	1	0.542146
Com_131	IDP	654.792	567.317	638.026	837.609	655.477	851.235	341.835	581.834	649.877	322.121	59.941	188.341	1.96108	0.971648	0.051191	0.916667	0.722222	1	0.74038
Com_132	Propyl propane thiosulfonate	166.671	158.778	146.599	241.964	155.197	174.726	96.8752	92.9	134.121	88.3733	55.6191	64.855	1.95954	0.970518	0.00145334	1	1	1	0.558908
Com_133	ISOXATHION	202.813	105.657	94.3487	253.827	241.133	152.497	99.9512	131.851	78.7798	121.047	22.374	84.0502	1.95199	0.964947	0.0471644	0.861111	0.56875	1	0.601966
Com_134	Cardanoldiene	1286.4	1344.87	1297.44	1516.75	1224.82	1091.79	837.483	578.075	1264.78	385.381	409.972	505.778	1.94955	0.963141	0.00876719	0.944444	0.777778	1	0.604478
Com_135	N-Undecanoylglycine	606.587	610.409	632.603	662.83	498.208	651.995	317.313	267.621	549.839	186.137	239.082	318.764	1.9495	0.963103	0.00375894	0.972222	0.833333	1	0.574155
Com_136	Pederin	7003.48	4484.46	4956.74	6756.83	7375.66	5798.49	3148.34	2096.26	5151.61	2781.76	2017.59	3486.8	1.94706	0.961296	0.00270908	0.944444	0.75	1	0.566481
Com_137	10-Hydroxy-2,8-decadiene-4,6-diynoic acid	765.219	631.331	631.861	859.615	574.36	626.592	394.537	350.299	529.145	132.274	288.273	416.805	1.93668	0.953586	0.0121802	1	1	1	0.583116
Com_138	LysoPE(0:0/20:1(11Z))	11130.5	9246.63	9737.86	14138	12048.2	9001.57	5990.68	5238.04	6274.52	5412.02	5279.29	5549.83	1.93522	0.952496	8.69577e-05	1	1	1	0.51688
Com_139	N1,N12-Diacetylspermine	37164.1	43256.5	48293.6	44332.6	47331.6	59801.3	14201	22680.5	50767.8	18027	21600.7	18848.8	1.91739	0.939142	0.00764352	0.861111	0.5	1	0.58343
Com_140	(+)-AS 115	214.867	287.736	302.563	253.056	230.788	288.18	175.362	135.978	182.747	140.89	69.0862	119.117	1.91597	0.938075	0.00353762	1	1	1	0.547291
Com_141	Debrisoquin	46.856	59.1667	71.7411	45.6124	39.4056	35.0242	36.8624	21.3457	49.1578	22.9644	12.2478	13.1239	1.91267	0.935585	0.0196043	0.861111	0.611111	1	0.594342
Com_142	Kinetensin 4-7	1105.47	1554.04	1161.18	831.12	535.322	1255.55	425.516	607.672	89.5974	609.335	1062.26	575.635	1.91176	0.934905	0.0700543	0.861111	0.583333	1	0.740283
Com_143	DG(14:1(9Z)/18:4(6Z,9Z,12Z,15Z)/0:0)	1121.73	871.771	1218.92	1086.61	1086.06	1269.29	544.826	470.129	663.248	608.841	693.861	509.129	1.90668	0.931063	1.54745e-05	1	1	1	0.51546
Com_144	Myristoylcarnitine	263.067	171.715	244.912	241.956	168.467	94.4166	113.812	107.444	40.8042	132.025	120.109	108.332	1.90278	0.928111	0.0206872	0.861111	0.5	1	0.527089
Com_145	Isepamicin	1082.43	1805.13	1354.08	875.517	533.699	1380.59	531.106	755.597	102.343	559.242	1180.41	571.865	1.9001	0.926078	0.0767548	0.833333	0.555556	1	0.728156
Com_146	2,6(1H,3H)-Pyridinedione, 3-(1,6-dihydro-5-hydroxy-2,6-dioxo-3(2H)-pyridinylidene)-5-hydroxy-	245.094	218.28	172.075	246.952	298.606	243.12	112.066	158.009	208.059	109.391	50.205	113.17	1.89656	0.923386	0.0128319	0.972222	0.888889	1	0.57794
Com_147	16beta-Methyl-D-homo-17a-oxa-5alpha-androstane-3,17-dione	216.506	1187.37	469.791	387.657	307.529	344.784	168.185	152.087	393.527	221.458	435.018	176.258	1.88398	0.913785	0.0926931	0.75	0.444444	0.986806	0.467645
Com_148	Ambenonium	453.836	513.893	514.206	301.174	452.47	271.244	186.67	186.753	238.088	302.558	229.226	189.757	1.88051	0.911128	0.00160668	0.944444	0.763194	1	0.492539
Com_149	Merodesmosine	29733.5	20895	27231	156896	24477	61636.5	20338.1	20590.3	25495	29930.3	26919.6	47471.9	1.87923	0.910139	0.300285	0.666667	0.333333	0.93125	0.304941
Com_150	2-Amino-4-{6-[(3-methyl-2-buten-1-yl)amino]-3H-purin-3-yl}butanoic acid	220.706	143.672	151.992	172.825	86.7057	148.441	53.7958	109.433	109.992	78.1245	45.0626	95.5937	1.87874	0.909762	0.00891932	0.916667	0.722222	1	0.515982
Com_151	Cinegalline	1829.05	1565.59	1557.41	2079.81	1424	1493.07	1067.48	859.001	1347.49	239.67	836.013	997.354	1.86066	0.895811	0.0317512	1	1	1	0.580628
Com_152	Cadralazine	19966.6	26437.9	18328.9	21086.7	17067.2	24178.1	10906.8	13164	9911.59	16469.5	7482.9	10397.4	1.85953	0.894937	0.000959892	1	1	1	0.510481
Com_153	guattegaumerine	37329.6	32768.8	28093.7	28881.8	39447.6	33641.6	17753.5	15339	21420.7	20553.7	14303.4	18326.8	1.85858	0.894198	2.90503e-05	1	1	1	0.494988
Com_154	Artemotil	2644.5	2390.1	2301.59	2549.95	2767.15	1905.19	1512.76	475.993	1530.31	1140.49	1631.62	1546.46	1.85751	0.893368	0.0151665	1	1	1	0.545998
Com_155	16-Hydroxy hexadecanoic acid	15.4638	26.5616	21.6031	25.4481	19.8011	20.6829	6.38731	7.94518	17.9238	11.1236	9.31344	17.0822	1.85682	0.892834	0.00841224	0.944444	0.763194	1	0.536701
Com_156	5'-Hydroxypiroxicam	310.746	274.654	358.18	527.027	358.005	381.366	238.059	258.571	301.36	215.076	35.4919	142.075	1.85614	0.892303	0.0607356	0.972222	0.833333	1	0.64021
Com_157	Tirasemtiv	9726.09	9737.26	11823.8	16836.3	9589.22	12118.4	6951.11	1410.57	8430.73	7776.58	5918.37	7251.86	1.85036	0.887807	0.0456406	1	1	1	0.579385
Com_158	3-(9-(5-(1,4-Dihydroxy-4-(5-(1-hydroxyundecyl)tetrahydro-2-furanyl)butyl)tetrahydro-2-furanyl)-2-hydroxynonyl)-5-methyl-2(5H)-furanone	4560.52	8765.57	10131.2	5032.73	6789.05	6678.19	1481.13	4904.51	8545.25	2153.18	3630.71	1995.09	1.84753	0.885601	0.0361469	0.861111	0.611111	1	0.603772
Com_159	TG(22:0/22:0/o-18:0)	165.486	122.506	214.382	209.022	129.504	73.7711	106.576	70.972	132.291	44.9899	0	71.3181	1.84137	0.880781	0.0219911	0.888889	0.666667	1	0.487056
Com_160	Imazethapyr	7096.99	6634.3	5636.93	5240.43	7478.03	5922.42	3528.34	2871.23	3996.11	3931.4	2842.24	3510.29	1.838	0.878136	2.51466e-05	1	1	1	0.484518
Com_161	(+)-Setoclavine	4379.8	2993.13	3180.45	4541.56	3985.02	3272.38	1792.47	1967.22	2203.69	1668.68	1917.64	2617.92	1.83703	0.877378	0.000107398	1	1	1	0.482112
Com_162	Thamnosin	4478.7	2402.01	2822.04	4429.3	4136.72	5589.04	2319.34	2052.07	2603.39	1807.92	2041.62	2180.92	1.83447	0.875367	0.00528097	0.972222	0.888889	1	0.458281
Com_163	Austalide C	266.832	494.04	328.319	209.605	143.206	394.025	147.883	130.259	0	121.145	352.184	123.517	1.83439	0.875299	0.0332301	0.861111	0.583333	1	0.540348
Com_164	Trimecaine	2237.11	1167.16	1439.98	1650.1	2416.85	1603.41	1048.01	661.476	1274.86	917.845	1038.01	836.605	1.82014	0.864051	0.00239655	0.972222	0.833333	1	0.472894
Com_165	Menadione	364.169	271.105	291.608	447.353	407.277	336.879	177.65	244.726	220.354	212.415	110.969	199.499	1.81741	0.861881	0.00178943	1	1	1	0.491112
Com_166	Ibuprofen sodium	70.5205	121.946	178.416	45.711	80.4362	26.163	43.2063	46.3712	61.7765	82.9458	19.3854	34.374	1.81627	0.860977	0.172846	0.722222	0.388889	1	0.406842
Com_167	4-Hydroxy-3-(3-methyl-3-butene-1-ynyl)benzaldehyde	367.691	399.237	419.801	430.626	334.316	407.984	165.837	267.321	417.8	152.107	92.5491	205.436	1.81366	0.8589	0.0198359	0.888889	0.583333	1	0.561977
Com_168	N-Dodecane	442.547	1159.17	997.491	484.551	335.14	516.666	323.638	542.647	381.274	305.884	322.698	299.832	1.80865	0.854911	0.0519419	0.861111	0.555556	1	0.432946
Com_169	LysoPE(0:0/20:0)	1587.89	1604.13	1272.01	1907.62	1760.49	1260.46	1167.02	477.861	1047.07	869.335	708.442	925.243	1.80802	0.854409	0.00342748	1	1	1	0.493649
Com_170	6-(Methylsulfonyl)hexyl glucosinolate	81.2579	111.159	88.7579	162.678	113.24	114.709	64.3174	69.8923	84.0008	51.0129	40.2649	62.3735	1.80659	0.853269	0.00209687	0.972222	0.833333	1	0.473502
Com_171	7-Sulfocholic acid	6380.64	3362.87	4256.04	6739.49	6380.34	8120.84	3252.38	3309.8	4385.34	2683.42	2527.23	3418.48	1.80012	0.84809	0.00683122	0.916667	0.694444	1	0.453787
Com_172	Neamine	85.4464	538.447	297.736	0	253.334	235.01	226.062	81.4662	81.8024	119.908	47.1474	258.623	1.79512	0.844084	0.288023	0.722222	0.346528	1	0.443836
Com_173	N-Palmitoylsphingosine	17872	16295.8	16912.7	24144.6	17403.6	22460.8	6706.92	9844.49	18514.8	7171.53	12261	9634.76	1.79453	0.843608	0.00678848	0.888889	0.583333	1	0.504837
Com_174	2,6-Di-tert-butyl-4-ethylphenol	437.033	191.829	206.027	619.766	456.622	493.496	253.737	230.456	203.489	219.761	210.121	224.055	1.79245	0.841929	0.0552835	0.694444	0.333333	1	0.404079
Com_175	E98A8F5X4Y	229.8	194.711	288.099	208.403	447.041	54.5594	114.975	86.2037	141.756	353.538	47.635	51.866	1.78726	0.83775	0.143186	0.777778	0.457639	1	0.550066
Com_176	actodigin	2954.42	2801.55	2966.56	2187.44	2409.68	2308.57	1924.13	1009	1796.32	1400.44	1237.17	1398.49	1.78292	0.83424	0.000743796	1	1	1	0.472589
Com_177	Polyoxyethylene 40 monostearate	12899.3	10110.1	14696.1	13027.7	10078.4	14835.4	5131.93	12242.4	8966.85	3854.62	5997.26	6282.26	1.78096	0.832658	0.0105662	0.944444	0.75	1	0.506022
Com_178	2-(2-Methylpropoxy)naphthalene	293.643	1343.32	406.291	313.421	1530.73	324.611	443.463	413.704	300.202	390.347	565.758	267.902	1.76873	0.822716	0.343623	0.444444	0.111111	0.833333	0.276125
Com_179	Cucurbitacin B	43437.3	35213.4	36110.9	35466.2	31794.4	36294.1	21288.4	16987.1	30447.6	16370.6	16419.6	22283.5	1.7635	0.818445	0.00110821	1	1	1	0.468373
Com_180	Gly-Ser-Arg	9876.65	7630.43	7789.55	8277.56	7440.76	8807.41	4688.34	3813.94	6859.73	3806.68	3771.64	5328.38	1.76246	0.817587	0.00101875	1	1	1	0.467243
Com_181	2,2-Dibromo-2-cyanoacetamide	10496	13044.6	14574.8	8973.64	8405.66	7847.76	6484.21	5852.82	9330.76	5430.45	3431.15	5420.66	1.76196	0.817181	0.00632186	0.916667	0.666667	1	0.4632
Com_182	Strigolactone ABC-rings	1415.19	1008.22	979.203	2032.75	1515.18	1217.91	633.925	711.134	680.418	616.626	996.807	999.601	1.76101	0.816402	0.00348399	0.944444	0.75	1	0.44057
Com_183	Glutamyl-Valine	278.941	245.506	207.275	338.689	287.547	224.8	98.0709	117.82	141.769	120.21	164.762	256.256	1.76079	0.816227	0.00524246	0.916667	0.722222	1	0.479765
Com_184	1-Phenyl-1,3-eicosanedione	95.397	188.187	133.312	122.795	121.024	131.469	81.1211	112.968	83.4467	62.7527	60.8351	51.7133	1.74938	0.806846	0.00314756	0.972222	0.833333	1	0.456731
Com_185	Hordatine B glucoside	131.921	178.924	171.339	166.937	171.003	207.709	120.684	107.03	158.399	82.4149	59.8147	60.6495	1.74507	0.803287	0.0103588	0.972222	0.888889	1	0.487689
Com_186	DG(14:1(9Z)/16:0/0:0)	89551.5	96441.1	96450.9	109630	104881	126881	41502.4	57261.3	112054	42701.9	53949.1	50106.1	1.74463	0.802921	0.00748927	0.861111	0.539583	1	0.488942
Com_187	Bisindolylmaleimide IV	193.562	194.289	225.602	209.774	120.1	159.013	31.7496	137.543	167.701	81.9278	82.2479	131.166	1.74328	0.801806	0.043077	0.888889	0.638889	1	0.524876
Com_188	Chlorethoxyfos	473.358	233.25	269.481	435.825	561.5	391.748	228.448	221.79	264.917	156.447	261.386	224.332	1.74252	0.801179	0.0111883	0.944444	0.777778	1	0.423962
Com_189	(2E)-Chloro(3,4-dichloro-5-oxo-2(5H)-furanylidene)acetic acid	1050.84	477.842	987.674	827.198	1212.03	1246.65	407.533	387.412	986.943	180.649	867.609	514.447	1.73481	0.794776	0.0558278	0.861111	0.596528	1	0.519994
Com_190	1,3,3-Trimethyl-2-oxabicyclo[2.2.2]octane-6,7-diol	51.184	101.191	90.7652	97.1118	52.4612	164.334	69.735	30.9862	75.6842	32.8011	49.8812	62.1929	1.73383	0.793965	0.0523921	0.833333	0.555556	1	0.425695
Com_191	1-Dodecanoyl-2-tridecanoyl-sn-glycero-3-phospho-(1'-rac-glycerol)	1202.03	1545.12	1682.19	1468.55	900.077	1605.4	723.035	758.332	949.87	937.143	955.679	524.037	1.73334	0.793551	0.00238067	0.916667	0.722222	1	0.442662
Com_192	(4S)-4-Amino-5-{[1-(2-amino-4-{[(2S)-2-amino-4-carboxybutanoyl]oxy}-5-methyl-5,8-dihydro-6-pteridinyl)-1-{[(2S)-2-amino-4-carboxybutanoyl]oxy}-2-propanyl]oxy}-5-oxopentanoic acid	1790.39	1565.75	1273.04	1345.38	1966.14	1565.74	936.064	773.847	1107.61	1162.83	588.288	923.173	1.73102	0.791625	0.00145299	1	1	1	0.448426
Com_193	Camazepam	437.224	206.5	282.677	394.978	443.303	419.989	199.343	261.237	278.001	153.35	189.126	183.552	1.72755	0.788725	0.00760593	0.944444	0.777778	1	0.432196
Com_194	Zonampanel anhydrous	422.79	210.004	319.423	642.458	578.518	635.494	302.265	378.458	438.731	334.193	62.7026	109.743	1.72726	0.788486	0.105171	0.777778	0.472222	1	0.585476
Com_195	2-(4-Pyridyl)-4-methylthiazole-5-carboxylic Acid	1261.19	519.566	654.673	1017.55	1435.62	904.115	609.728	777.524	744.87	408.327	347.176	480.356	1.71994	0.782356	0.0298199	0.861111	0.555556	1	0.444041
Com_196	Kaempferol 3-sophoroside 7-glucuronide	566.585	272.49	416.906	492.04	579.572	491.543	274.603	230.799	370.813	237.429	193.716	332.007	1.71965	0.782113	0.00533093	0.916667	0.666667	1	0.436612
Com_197	(-)-Erythromycin	15.1339	402.993	177.589	0	137.186	382.213	165.74	33.273	79.143	183.846	143.232	84.214	1.7173	0.780139	0.692426	0.583333	0.222222	0.888889	0.33793
Com_198	pantoprazole	52.4672	45.1971	34.4417	59.704	130.692	73.845	46.7332	46.4197	30.2262	18.3936	56.5838	32.8506	1.71425	0.777578	0.0707616	0.805556	0.527778	1	0.404824
Com_199	1,3-Diaminopropane	149.448	140.517	121.894	163.588	136.605	156.597	83.2789	76.1888	111.186	67.3942	77.8418	91.0167	1.71363	0.777053	0.000140836	1	1	1	0.434681
Com_200	(5beta)-Pregnan-21-al	183.241	158.3	102.224	22.2373	179.51	176.304	101.762	66.399	11.4895	10.6466	248.711	40.7008	1.71315	0.776655	0.165952	0.75	0.429861	1	0.808653
Com_201	6Q18G1060S	1343.87	791.372	923.135	1681.35	1559.3	1493.84	804.156	900.146	870.154	582.047	659.561	734.152	1.71264	0.776219	0.00763012	0.916667	0.693056	1	0.414854
Com_202	Burimamide	632.413	818.614	680.181	1282.7	732.979	562.812	468.593	538.206	690.925	376.85	229.78	450.016	1.7099	0.773913	0.017715	0.916667	0.666667	1	0.446752
Com_203	Leu-Leu-Tyr	400.444	336.769	374.156	446.258	277.963	273.227	258.262	232.054	236.729	33.9359	157.183	316.42	1.70812	0.772408	0.0881781	0.944444	0.763194	1	0.565339
Com_204	({[(3aS,4R,10aS)-2-Amino-5,10,10-trihydroxy-6-imino-3a,4,5,6,9,10-hexahydro-1H,8H-pyrrolo[1,2-c]purin-4-yl]methoxy}carbonyl)sulfamic acid	460.552	331.121	383.465	422.692	511.462	454.789	240.382	303.597	348.027	184.011	198.261	230.149	1.70436	0.769228	0.00144166	0.972222	0.888889	1	0.440589
Com_205	3-[4-(4-Hydroxyphenyl)-5-oxo-3-hexanyl]benzoic acid	409.993	333.516	306.493	457.182	482.507	324.404	184.318	235.872	248.415	190.075	247.944	274.093	1.67601	0.745031	0.000589222	1	1	1	0.407359
Com_206	4-Trimethylammoniobutanal	180.008	264.073	196.507	197.05	189.998	196.49	185.251	51.0761	146.297	80.0843	128.346	140.327	1.67371	0.743054	0.0272628	0.972222	0.833333	1	0.47087
Com_207	Heptachlor	43.5496	16.1513	36.4149	19.0759	68.9118	57.9148	6.69166	0	30.6982	0	17.3995	9.1262	1.66984	0.739708	0.157099	0.75	0.416667	1	0.500827
Com_208	Octyl gallate	171.745	282.809	185.257	182.074	151.721	234.988	126.346	64.1382	64.1097	177.366	118.337	176.881	1.66203	0.732949	0.0289386	0.888889	0.666667	1	0.48002
Com_209	112A6Z7SN5	73334.6	83755.3	105362	57650.9	67771.7	53176.2	39814	41017.1	43981	59510.1	40430.8	40762.9	1.66111	0.732146	0.00317546	0.944444	0.777778	1	0.394478
Com_210	Glyceric acid	273.377	215.351	300.298	307.596	294.372	338.566	207.539	183.946	249.644	205.358	27.877	171.774	1.65328	0.725332	0.0996077	0.972222	0.846528	1	0.553751
Com_211	12-(2,3-Dihydroxycyclopentyl)-2-dodecanone	213.824	293.855	141.163	170.948	197.006	291.847	243.899	79.4179	102.925	61.5102	218.572	85.9621	1.65173	0.723978	0.050433	0.777778	0.444444	1	0.492311
Com_212	93Q159SRNN	683.687	584.891	521.522	622.344	490.672	690.339	374.363	267.382	481.016	295.373	376.678	385.135	1.64841	0.721078	0.00085861	1	1	1	0.405259
Com_213	5,7-Dihydroxy-7-methyl-1,4a,5,6,7,7a-hexahydrocyclopenta[c]pyran-1-yl beta-D-glucopyranoside	4871.77	18833.1	6605.99	6068.12	17929.7	5714.21	6135.09	5713.09	4867.25	6835.17	7474.61	5463.92	1.64495	0.718047	0.228435	0.638889	0.25	0.944444	0.280779
Com_214	Dehydrocarpaine II	3737.41	6286.3	6626.97	2508.82	3553.18	3179.43	3328.21	1886.35	1707.25	3033.64	2773.83	3025.74	1.64342	0.716701	0.0407339	0.861111	0.583333	1	0.402192
Com_215	Dihydrogranaticin	265.493	193.516	132.74	325.379	391.089	110.409	158.239	177.041	161.817	98.3797	125.983	146.412	1.63461	0.708943	0.110488	0.75	0.388889	1	0.349962
Com_216	Valyl-Arginine	1336.03	838.322	1077.54	1088.42	994.804	1169.36	671.337	686.752	1084.72	533.525	364.605	639.567	1.63408	0.708478	0.0124363	0.916667	0.722222	1	0.430784
Com_217	MG(0:0/20:1(11Z)/0:0)	110.137	186	306.071	407.814	407.949	163.506	156.224	85.6424	115.8	147.18	421.783	41.2915	1.63389	0.708312	0.13517	0.75	0.416667	1	0.498073
Com_218	(17beta)-4,4-Difluoro-17-hydroxy-17-methylandrost-5-en-3-one	1706.32	1329.47	1494.45	1489.92	1905.55	1044.75	967.575	378.766	1146.09	671.506	1268.5	1060.09	1.63321	0.707714	0.0311579	0.916667	0.722222	1	0.434382
Com_219	Thalsimine	348.681	537.526	578.199	484.908	468.34	422.003	309.886	281.897	326.38	137.766	425.824	259.001	1.63128	0.706005	0.0170171	0.944444	0.777778	1	0.424429
Com_220	(2S,3S,4R,6S)-6-{[(2R,3S,4R,5R,6S)-6-{[(4R,5S,6S,7R,9R,10R,11E,13E,16R)-4-Acetoxy-10-hydroxy-5-methoxy-9,16-dimethyl-2-oxo-7-(2-oxoethyl)oxacyclohexadeca-11,13-dien-6-yl]oxy}-4-(dimethylamino)-5-hydroxy-2-methyltetrahydro-2H-pyran-3-yl]oxy}-4-hydroxy-2,4-dimethyltetrahydro-2H-pyran-3-yl propanoate	11609.1	12600.1	10346.3	10414.3	8670.3	13205.9	6258.87	4833.17	5038.31	10159.1	8677.54	6020.39	1.63089	0.705662	0.00601728	0.944444	0.75	1	0.424182
Com_221	Vescalin	22.3743	24.4998	28.4434	71.7811	55.5077	28.884	51.4309	32.2918	25.3741	5.851	14.6264	12.4993	1.62937	0.704314	0.134809	0.722222	0.333333	0.986806	0.508071
Com_222	9-(3,7-Dimethyl-1,6-octadien-3-yl)-5-(hydroxymethyl)-2-isopropyl-1-methyl-1,2,4,5,6,8-hexahydro-3H-[1,4]diazonino[7,6,5-cd]indol-3-one	3250.59	2774.89	2912.44	3205.5	3298.42	2450.32	2309.77	714.839	2583.2	1001.55	2191.03	2190.99	1.62784	0.702957	0.0432794	0.972222	0.833333	1	0.464213
Com_223	buprofezin	281.695	196.637	295.212	228.366	144.515	193.803	102.479	151.535	243.008	66.6476	98.069	162.615	1.62579	0.701145	0.0356336	0.833333	0.555556	1	0.432373
Com_224	2'-Hydroxyisoflavone	465.854	209.454	268.809	311.197	510.864	405.874	215.893	265.456	331.502	137.842	190.972	195.409	1.62448	0.69998	0.029427	0.861111	0.583333	1	0.393393
Com_225	Quinclorac	39.4185	15.2346	15.9501	25.0333	34.4748	27.5235	15.3134	15.3402	27.3729	9.1958	17.04	13.0801	1.61939	0.695448	0.0528738	0.805556	0.527778	1	0.398189
Com_226	m-Trigallic acid	78.8893	101.145	52.4471	174.493	137.61	44.9774	53.4758	152.057	100.441	10.8603	3.86141	43.4451	1.61905	0.695144	0.165614	0.722222	0.388889	1	0.812004
Com_227	PE(16:0/22:4(7Z,10Z,13Z,16Z))	365.247	512.116	385.332	1367.62	284.62	126.079	75.2674	249.265	212.878	156.726	872.357	313.868	1.61725	0.693543	0.296923	0.722222	0.416667	1	0.406793
Com_228	S-1086	130.853	51.8958	17.8269	79.1519	133.47	23.6472	21.1997	26.6052	157.668	3.23303	14.9819	46.501	1.61681	0.693155	0.218063	0.694444	0.333333	1	0.753598
Com_229	13,14-Dihydroprostaglandin F1.alpha.	176.068	144.733	125.491	117.816	207.471	183.541	87.2739	77.6769	50.4606	26.5377	278.94	70.3629	1.61542	0.691908	0.0689896	0.833333	0.5	1	0.594998
Com_230	(2S,4R)-4-(9H-Pyrido[3,4-b]indol-1-yl)-1,2,4-butanetriol	376.784	468.849	434.75	291.529	342.383	256.126	125.143	347.523	315.963	227.604	98.8987	229.653	1.61396	0.690601	0.0441144	0.861111	0.611111	1	0.440077
Com_231	Gamma-linolenyl carnitine	6631.81	4974.84	3593.43	5049.06	4677.2	4400.17	3241.67	2573.13	4112.11	2357.65	3002.55	2885.96	1.61373	0.690403	0.00183916	0.972222	0.833333	1	0.380911
Com_232	1-Octadecanoyl-sn-glycero-3-phosphoserine	446.469	326.838	397.396	450.855	498.326	323.896	309.905	183.898	239.483	128.202	365.199	288.811	1.61253	0.689322	0.019388	0.944444	0.777778	1	0.414511
Com_233	Fusarochromanone	57.8185	35.1429	45.3793	53.9897	58.3543	25.5517	39.9673	24.6553	12.0051	21.0877	42.4629	31.2042	1.61181	0.688683	0.0541353	0.861111	0.611111	1	0.416089
Com_234	3-(10,11-Dihydro-5H-dibenzo[a,d][7]annulen-5-yloxy)-8-methyl-8-azabicyclo[3.2.1]octane	2769.7	2567.95	2599.43	3806.36	2735.9	2460.92	804.34	933.827	2575.03	1181.79	3876.44	1154.35	1.60941	0.686529	0.0528454	0.777778	0.472222	1	0.508017
Com_235	4-[(Hydroxymethyl)(nitroso)amino]-1-(3-pyridinyl)-1-butanol	317.318	1001.39	418.791	387.215	1274.75	118.792	528.201	336.74	379.688	448.142	232.978	292.151	1.5863	0.665664	0.56875	0.611111	0.25	0.916667	0.192203
Com_236	Acetyl-N-formyl-5-methoxykynurenamine	1449.78	1403.75	1255.85	2282.42	2219.12	1537.99	889.846	1239.35	1388.71	1674.07	328.1	895.698	1.58187	0.66163	0.0728333	0.861111	0.555556	1	0.455261
Com_237	S-[2-({N-[(2R)-2-Hydroxy-3,3-dimethyl-4-(phosphonooxy)butanoyl]-beta-alanyl}amino)ethyl] ethanethioate	703.608	684.926	517.638	813.967	868.709	628.965	466.916	424.607	471.76	397.277	390.223	517.524	1.58071	0.66057	0.000882195	1	1	1	0.358176
Com_238	3-Aminoquinoline	58.299	68.8649	105.31	113.605	39.4413	63.0706	4.34576	0	135.556	33.0256	36.2854	18.4734	1.58005	0.659966	0.138357	0.805556	0.472222	1	0.677106
Com_239	5,6-Dihydroxy-3-methyl-2(1H)-quinolinone	277.433	212.034	219.569	295.334	317.825	288.416	236.709	237.677	78.2416	239.839	104.394	123.149	1.57902	0.659026	0.043601	0.833333	0.555556	1	0.430651
Com_240	2,4-Undecadiene-8,10-diynoic acid isobutylamide	40550.1	45282.2	41253.3	55036.4	35843.9	31556.7	24452.4	22799.3	31601.9	25402.6	25609.2	28464.2	1.57597	0.65624	0.00113977	0.972222	0.859722	1	0.353757
Com_241	Glucosyl (2E,6E,10x)-10,11-dihydroxy-2,6-farnesadienoate	2310.65	2414.34	2946.65	1760.1	2210.88	1681.89	1306.8	1303.3	1441.39	1967.7	1213.8	1241.65	1.57228	0.652858	0.00266076	0.944444	0.75	1	0.358114
Com_242	SAE475O6E4	1106.77	1212.78	1105.23	1264.29	1114	1056.86	649.658	541.594	631.205	867.972	1064.38	610.882	1.57132	0.651981	0.00484049	0.972222	0.888889	1	0.384038
Com_243	Glutamyl-Gamma-glutamate	602.961	360.296	402.286	725.514	779.223	474.278	279.686	162.873	348.181	196.691	715.816	427.153	1.56992	0.650691	0.0692231	0.833333	0.555556	1	0.424681
Com_244	Homocapsaicin	10612.8	6026.43	7286.83	10801	10526.6	12702.6	6387.59	6039.41	8022.34	5317.03	4913.89	6247.99	1.56943	0.650238	0.012123	0.861111	0.611111	1	0.351076
Com_245	Trimazosin	2770.15	1319.15	1788.99	2071.37	2532.64	1942.64	1609.66	1523.65	1995.29	1135.93	515.189	1141.1	1.56864	0.649517	0.0535567	0.861111	0.555556	1	0.425512
Com_246	(2R)-2-Piperazinecarboxamide	2533.78	2212.96	2313.9	2737.46	2595.17	2640.7	1641.89	1583.22	1897.48	1340.81	1333.87	1793.7	1.56751	0.648479	0.000171304	1	1	1	0.36265
Com_247	922SI67369	1648.63	1980.06	1350.21	2051.14	2198.57	2278.93	1026.04	1232.34	1474.46	1059.47	1481.97	1080.38	1.56466	0.645849	0.00199819	0.944444	0.75	1	0.352587
Com_248	Terbutryn	2289.93	1135.2	2349.12	2164.97	2692.72	1595.94	987.534	983.964	1440.7	1047.85	2181.05	1207.51	1.55797	0.639664	0.0328667	0.861111	0.56875	1	0.35784
Com_249	1,1,2-Trimethyl-3,5-bis(1-methylethenyl)cyclohexane	50759.1	67368.2	43647	51243.1	41347.2	61835.2	34891.4	36712.7	25291.1	50136.9	24840.8	33234	1.54163	0.62446	0.00785785	0.944444	0.763194	1	0.362113
Com_250	dihydrostreptomycin 3'alpha,6-bisphosphate	805.489	405.004	644.394	741.325	933.465	901.483	501.517	567.523	687.898	396.846	386.016	334.639	1.54157	0.624403	0.0287863	0.888889	0.666667	1	0.356877
Com_251	54-Deoxyciguatoxin	239.164	267.442	254.49	214.368	396.798	265.873	175.506	127.97	239.615	181.968	196.527	143.24	1.5384	0.621435	0.00629829	0.944444	0.75	1	0.344234
Com_252	N-Desmethyl tapentadol	57.417	76.9344	51.2348	76.1966	81.1165	38.561	37.9526	41.603	34.8411	47.7661	44.6689	41.8075	1.53419	0.617479	0.0187429	0.888889	0.583333	1	0.317527
Com_253	2-methylaminoethylphosphonic acid	770.739	713.157	594.661	1247.48	986.249	599.809	694.123	776.02	517.563	480.538	294.369	439.925	1.53381	0.617122	0.0396789	0.833333	0.5	1	0.360182
Com_254	4-Trimethylammoniobutanoic acid	3331.03	3170.41	2759.2	4867.85	3760	3640.34	2088.46	2647.81	2545.7	1869.48	2773.99	2111.39	1.53374	0.617052	0.00209183	0.972222	0.874306	1	0.336092
Com_255	Tranilast	2013.48	1489.32	1480.65	1718.09	1602.98	1581.11	1184.94	906.938	1645.14	835.821	714.677	1171.27	1.53057	0.614071	0.0114575	0.888889	0.583333	1	0.369245
Com_256	Triethylamine	3374	1657.11	2279.15	3115.41	3543.65	2987.27	1604.46	2190.65	2626.9	1217.97	1845.11	1629.81	1.52557	0.60935	0.0262581	0.888889	0.638889	1	0.347614
Com_257	(4-bromophenylsulfanyl)pyruvic acid	1336.63	376.041	282.864	406.088	969.283	1303.4	643.988	587.618	816.871	57.7473	369.88	589.659	1.52468	0.608506	0.343705	0.638889	0.305556	0.916667	0.410256
Com_258	AFN911	68.0967	126.164	186.045	34.4846	62.4727	15.0513	41.3643	46.8082	39.1343	31.4064	114.593	49.7833	1.52377	0.607645	0.603151	0.638889	0.305556	1	0.247601
Com_259	2-Octadecoxyethanol	25244.5	23741.6	21637.3	19356.6	26104	20902.3	14380	11504.1	16702.6	18062.1	14555.8	14893.4	1.52041	0.604463	0.000403536	1	1	1	0.336211
Com_260	grandidentatin	373.147	376.558	289.714	415.552	483.8	333.12	119.506	92.6557	113.03	74.2434	760.869	335.095	1.51925	0.603363	0.0844502	0.777778	0.416667	1	0.64543
Com_261	p-tert-Octylphenol hexaglycol ether	567.275	610.878	701.625	476.511	450.318	392.911	386.102	342.154	491.163	302.509	257.721	333.406	1.51417	0.598524	0.00772012	0.916667	0.722222	1	0.330801
Com_262	1,3-Octadiene	423.658	539.165	617.757	564.795	423.58	383.549	330.243	338.541	291.318	365.572	255.651	380.511	1.50497	0.589735	0.00260208	1	1	1	0.322139
Com_263	MG(0:0/16:1(9Z)/0:0)	982.47	809.801	900.936	1130.88	959.567	772.009	482.744	566.151	1098.19	363.421	662.932	524.995	1.50217	0.587047	0.0274662	0.861111	0.539583	1	0.37184
Com_264	Bracteoline	371.933	315.8	329.05	325.116	356.798	444.317	297.854	281.427	257.989	204.367	117.436	268.448	1.50121	0.586129	0.025097	1	1	1	0.353493
Com_265	Hydroxyhexanoycarnitine	45.9267	181.456	128.638	102.675	45.0109	216.844	79.8642	121.255	138.653	48.3949	44.0148	48.0475	1.50043	0.585376	0.34342	0.638889	0.277778	0.972222	0.284067
Com_266	Dodecanoylcarnitine	3081.61	2495.78	3167.58	3420.13	3313.04	2472.03	2089.78	1075.74	2382.49	1780.14	2311.42	2342.03	1.49815	0.583178	0.0166157	1	1	1	0.342358
Com_267	alpha-fluoro-beta-ureidopropionic acid	43.7044	47.4123	44.6088	49.7658	29.8547	58.1254	28.688	29.569	26.4648	17.5909	40.5225	39.8359	1.49707	0.582142	0.0232327	0.944444	0.777778	1	0.34899
Com_268	(2S)-2-Carboxy-1,1-dimethylpiperidinium	401.687	563.184	485.193	660.287	579.661	256.937	259.154	328.762	320.241	276.803	225.865	558.643	1.49632	0.581417	0.0588268	0.805556	0.5	1	0.322108
Com_269	Pipereicosalidine	42.6472	37.6103	59.1055	4.12244	11.2536	41.1866	8.68869	6.37299	2.7103	2.6405	80.8073	0	1.49527	0.580403	0.240226	0.722222	0.402083	1	0.892303
Com_270	Tomatidine	300.379	480.437	407.594	324.488	302.122	278.8	31.7203	124.604	125.945	0	719.364	196.356	1.49523	0.580366	0.115399	0.833333	0.5	1	0.661064
Com_271	N-Methylnicotinium	12.6826	39.084	17.6074	31.7726	3.46492	38.0351	24.4833	12.7901	31.5294	12.2188	2.30047	12.111	1.49473	0.579883	0.471992	0.722222	0.402083	0.972222	0.316971
Com_272	Epiafzelechin-(4beta->6)-epicatechin 3,3'-digallate	557.306	412.161	489.699	693.994	835.308	514.619	420.169	409.372	503.793	242.536	378.637	393.438	1.49198	0.577228	0.0206384	0.916667	0.707639	1	0.325711
Com_273	H4154A0WOP	215.809	179.156	186.275	171.323	240.599	214.949	127.491	144.579	177.441	179.496	73.7708	109.004	1.48822	0.573589	0.0234512	0.916667	0.722222	1	0.350818
Com_274	J2RDK7O9MZ	1392.95	1226.34	1394.59	1547.15	1275.04	1670.15	894.8	978.143	861.591	1079.56	876.693	1026.37	1.48784	0.573218	8.28487e-05	1	1	1	0.315088
Com_275	AMC Arachidonoyl amide	475.926	659.43	823.602	464.052	422.141	508.544	192.503	84.8988	877.322	149.149	690.203	262.752	1.48602	0.571455	0.119384	0.694444	0.304167	1	0.557363
Com_276	Isopropyl beta-D-glucoside	757.376	530.431	576.347	759.821	824.098	624.934	438.268	470.227	402.711	413.962	482.192	535.733	1.48482	0.570291	0.00163648	0.972222	0.888889	1	0.308096
Com_277	4-Methoxybenzyl O-(2-sulfoglucoside)	115.125	57.3296	43.6843	120.821	152.125	58.6357	52.4808	87.9607	57.8928	35.0382	62.678	73.1212	1.48365	0.569149	0.210944	0.666667	0.305556	0.944444	0.289477
Com_278	ibufenac	634.659	648.478	772.646	902.391	690.105	818.331	512.283	406.288	612.031	458.707	525.707	498.527	1.48218	0.56772	0.000605513	1	1	1	0.312468
Com_279	1,4-beta-D-Glucan	4496.25	2863.32	3745.69	5863.37	4668.99	4012.25	2795.83	2975.74	3801.57	2268.19	2581.78	2942.59	1.47704	0.56271	0.0118292	0.888889	0.666667	1	0.311787
Com_280	Alvameline maleate	4231.29	3803.01	2750.79	2470.11	3806.77	4592.67	3093.94	2097.85	2129.72	1700.66	4042.29	1616.75	1.47499	0.560706	0.0418611	0.833333	0.527778	1	0.339824
Com_281	(2R)-2-Piperazinecarboxamide	16703.2	14201.7	16216.8	20682.8	17396.3	17712.6	10853.8	12616.7	12249.5	12117.5	10129	11834.4	1.47438	0.560113	0.000147087	1	1	1	0.306449
Com_282	J2RDK7O9MZ	2946.93	2606.93	3106.33	3330.34	2709.05	3551.62	2013.16	2125.55	1891.73	2371.88	1831.84	2248.37	1.46214	0.548083	0.000155796	1	1	1	0.301356
Com_283	Cyclothialidine	1686	1031.74	1268.58	2021.75	1997.62	1666.47	1235.77	1168.98	1305.65	854.997	1000.8	1083.69	1.45449	0.540508	0.021588	0.861111	0.638889	1	0.295157
Com_284	(2S)-1-Hydroxy-3-(phosphonooxy)-2-propanyl D-alaninate	51.0118	38.6188	226.636	284.61	265.942	144.157	96.59	136.323	243.09	43.0645	94.8138	81.2362	1.45439	0.540418	0.566114	0.638889	0.277778	0.972222	0.30618
Com_285	.gamma.-Butyrobetaine-d9, methyl ester	34.1539	64.6404	32.3887	2.76244	1.6135	184.577	2.90433	164.143	22.3359	3.31586	15.6427	12.4615	1.44987	0.535923	0.719076	0.583333	0.222222	0.916667	0.542582
Com_286	arsenic(3+) pentahydride;oxygen(2-)	87.4622	65.3911	74.4057	101.438	89.1022	64.6553	54.2355	72.8797	86.1255	74.09	2.26942	43.4751	1.44849	0.534545	0.234989	0.805556	0.5	1	0.661913
Com_287	CerP(d18:1/12:0)	17127.8	11799.2	12076.8	18409.9	16225.7	18041.9	10600.1	11224.2	11083.3	11182.9	8910.29	11748.2	1.44684	0.532905	0.00535282	1	1	1	0.286235
Com_288	6C1599T3OQ	1.813	2.78776	2.12709	0.43946	0.805358	2.72063	1.52361	0.820937	0.156499	0.203929	3.53637	1.15557	1.44564	0.53171	0.26469	0.666667	0.359722	1	0.731454
Com_289	arsenic(3+) pentahydride;oxygen(2-)	499.441	356.559	396.634	541.811	492.201	458.749	279.94	372.382	382.43	358.442	0	186.729	1.44506	0.531134	0.0165692	0.916667	0.722222	1	0.311641
Com_290	Pretetramid	333.204	230.931	219.201	370.002	408.524	321.423	310.735	254.675	241.876	194.496	140.819	161.587	1.44403	0.5301	0.0399731	0.833333	0.5	1	0.316763
Com_291	7-Hydroxy-2-methyl-4-oxo-4H-1-benzopyran-5-carboxylic acid 7-glucoside	214.965	137.524	193.54	196.541	287.49	263.684	140.194	172.443	248.51	46.5952	142.199	147.238	1.44201	0.528082	0.120443	0.777778	0.444444	1	0.365358
Com_292	Furagin	63.8621	5.12409	4.68644	15.6128	9.04769	4.75281	14.0052	13.119	11.4491	16.8052	6.09227	10.0489	1.44136	0.527433	0.788203	0.666667	0.31875	1	0.247234
Com_293	delphinine	992.136	1134.53	1233.23	799.344	973.773	1253.58	582.767	480.877	831.166	1088	517.809	944.071	1.43691	0.522968	0.035699	0.861111	0.611111	1	0.319112
Com_294	AminoDHQ	7.65388	0	0	9.78387	8.13005	4.86396	1.33766	0.743775	2.35202	0	6.29595	0	1.43324	0.519285	0.19761	0.694444	0.333333	1	0.778052
Com_295	2-ethyl-1,5-dimethyl-3,3-diphenylpyrrolinium (EDDP)	144.24	270.839	177.653	143.192	115.597	254.979	96.5158	84.8684	102.668	63.8961	279.954	144.404	1.43272	0.518757	0.120745	0.75	0.374306	1	0.393647
Com_296	Miraxanthin-III	2816.33	2326.96	2345.45	3429.88	3349.52	3214.4	1802.66	2030.65	2068.9	1409.03	2805.27	2093.96	1.43177	0.517797	0.0108615	0.944444	0.777778	1	0.291923
Com_297	3-Hydroxy-9,10-secoandrosta-1,3,5(10)-triene-9,17-dione	5752.95	3464.58	3694.6	5321.88	6642.5	5961.41	3760.86	3417.08	3954.83	3299.35	3472.51	3722.13	1.42592	0.511888	0.0294199	0.805556	0.444444	1	0.267943
Com_298	Filfiline	220.902	251.621	273.325	651.716	314.352	165.289	214.767	108.847	170.296	119.964	561.395	141.566	1.42555	0.511514	0.192592	0.805556	0.472222	1	0.345466
Com_299	icomucret	3552.69	3013.6	3413.42	4208.02	3672.81	1278.33	2656.26	2237.57	3524.2	1307.63	1822.72	1880.76	1.42518	0.51114	0.162327	0.777778	0.472222	1	0.291078
Com_300	Chlormequat-d9	1577.01	1166.87	1018.23	759.7	632.328	3662.86	870.82	2053.98	935.411	331.674	1106.74	896.596	1.42319	0.509133	0.414923	0.611111	0.263194	0.93125	0.26405
Com_301	O-Carbamoyl-deacetylcephalosporin C	58.2822	12.566	19.313	54.4025	64.5726	21.278	24.3679	38.5943	49.8927	12.7427	30.4466	6.37593	1.41863	0.5045	0.404456	0.638889	0.263194	0.916667	0.413242
Com_302	4-Trimethylammoniobutanal	343.561	462.518	362.342	308.257	279.171	307.534	427.001	249.345	189.209	154.546	270.089	164.806	1.41814	0.503996	0.0518697	0.861111	0.5	1	0.327809
Com_303	Chenodeoxycholic acid disulfate	330.526	203.643	205.239	469.013	484.906	307.758	315.556	326.229	317.865	203.92	88.2257	162.189	1.41521	0.501015	0.175401	0.722222	0.346528	1	0.363532
Com_304	arsenic(3+) pentahydride;oxygen(2-)	50.1228	26.4188	36.3129	54.6611	53.9019	52.4031	15.2033	24.0447	22.5781	27.5392	0	0	1.41241	0.498159	0.113415	0.75	0.429861	1	0.333328
Com_305	G3VF11QD86	1087.66	840.05	895.436	1378.02	1249.13	958.359	762.927	615.861	943.419	631.434	729.403	855.908	1.41193	0.497664	0.00886781	0.916667	0.679861	1	0.277629
Com_306	15,9'-di-cis-phytofluene	8502.11	5885.52	6421.42	7839.29	9201.73	8488.28	4859.93	5034.15	7480.22	5960.81	4673.47	4852.16	1.41014	0.495842	0.00743896	0.916667	0.722222	1	0.283305
Com_307	Acetyllycopsamine	8807.38	5625.55	5263.59	4328.43	4962.52	8278.87	7450.46	3849.91	3031.62	3427.16	4213.2	4539.09	1.40567	0.491258	0.0720928	0.861111	0.611111	1	0.286673
Com_308	Ipomeatetrahydrofuran	208.931	852.874	256.247	757.44	318.558	321.025	272.839	159.049	301.763	345.029	558.141	297.908	1.40334	0.48886	0.39589	0.611111	0.235417	0.944444	0.22289
Com_309	RSO143122K	103.508	150.516	156.989	121.726	111.532	163.962	110.036	106.341	136.702	118.977	20.3594	83.8404	1.40256	0.488059	0.169344	0.805556	0.555556	1	0.377926
Com_310	Pectenotoxin 3	511.251	673.562	484.084	666.507	479.14	529.388	322.388	331.127	295.225	592.595	524.941	324.401	1.39874	0.484127	0.0298034	0.805556	0.5	1	0.298017
Com_311	Erucic acid	373950	357745	396193	331167	303007	314633	242727	214868	327110	219331	229314	251990	1.39813	0.483495	0.00158352	0.944444	0.777778	1	0.271032
Com_312	3-Cyano-6-methylchromone	935.632	910.242	789.52	1475.93	1218.52	814.181	785.776	1028.04	851.804	630.451	401.58	699.259	1.39735	0.482692	0.0634434	0.833333	0.540972	1	0.293111
Com_313	13,14-Dihydro-16,16-difluoro Prostaglandin E1	617.904	1833.51	3339.2	135.098	505.795	1366.15	761.153	644.554	810.126	644.035	1831.91	897.187	1.39519	0.480458	0.954402	0.472222	0.111111	0.833333	0.342029
Com_314	alpha-Amyrin acetate	89.7054	113.216	96.4025	77.4139	75.7764	94.1204	59.0682	77.7459	15.9758	50.5418	123.995	65.2406	1.39246	0.477638	0.148175	0.777778	0.416667	1	0.45337
Com_315	Chlormequat-d9	248.309	240.186	203.205	189.232	172.456	502.716	168.101	297.767	191.18	61.1953	268.984	134.904	1.38674	0.471698	0.21877	0.666667	0.305556	0.944444	0.306893
Com_316	prilocaine	82.3728	99.9119	41.7376	76.2933	53.4696	48.1192	9.86144	97.9392	121.308	13.8365	43.8535	3.20598	1.38585	0.470775	0.167051	0.666667	0.305556	1	0.763289
Com_317	Metobromuron	271.657	274.273	286.634	241.631	254.763	333.508	162.58	235.164	348.502	154.875	95.0753	203.405	1.38585	0.470769	0.0764018	0.833333	0.5	1	0.322558
Com_318	?-cortol	2916.91	6329.95	3521.85	2476.76	2542.93	2765.97	2349.63	3668.83	2691.6	2243.82	2037.31	1860.64	1.38396	0.468804	0.129847	0.805556	0.444444	1	0.243643
Com_319	Androsterone sulfate	918.246	2626.19	2734.41	2479.89	1203.45	1265.69	1307.96	1131	982.054	1566.4	1611	1518.32	1.3833	0.468113	0.278041	0.611111	0.193056	0.944444	0.236928
Com_320	Castaneiolide	2202.43	1494.4	1463.18	2202.42	2137.49	2370.94	1663.6	1700.64	1667.57	1357.32	945.653	1273.76	1.37896	0.463584	0.0300573	0.833333	0.555556	1	0.267294
Com_321	Bethanidine	2963.42	2707.84	2318.19	3053.07	2524.58	3304.44	1921.17	1637.66	1694.88	1500	3442.04	2103.6	1.37174	0.45601	0.0346921	0.833333	0.5	1	0.285583
Com_322	(4R,5S,7R,11x)-11,12-Dihydroxy-1(10)-spirovetiven-2-one 12-glucoside	3347.11	2546.95	3350.43	4219.76	3258.66	3223.58	2550.95	1684.94	2922.1	2022.43	2557.82	2810.93	1.37097	0.455198	0.0151588	0.888889	0.583333	1	0.258025
Com_323	Geldanamycin	704.609	765.478	647.317	466.416	782.183	559.622	469.112	319.928	510.142	487.158	672.167	406.744	1.37008	0.454261	0.0323485	0.833333	0.513194	1	0.259993
Com_324	LysoPE(0:0/22:2(13Z,16Z))	702.204	654.411	444.416	383.623	454.835	724	230.369	62.5113	255.716	119.4	1407.15	396.144	1.36103	0.444696	0.13761	0.805556	0.472222	1	0.647074
Com_325	(-)-S-Timolol	10220.8	7883.43	8783.47	10552.1	11101.5	12500.2	7814.9	6139.63	7113.44	7571.76	8062.36	8246.77	1.35802	0.441505	0.00526145	0.944444	0.777778	1	0.238006
Com_326	Dolichyl b-D-glucosyl phosphate	366.633	475.49	458.631	281.213	231.194	202.606	473.675	0	258.549	0	0	46.0962	1.35665	0.44005	0.243786	0.694444	0.333333	1	0.361641
Com_327	Tenonitrozole	319.277	245.567	249.631	387.495	328.265	284.047	213.145	280.64	312.773	320.679	12.2372	199.714	1.35476	0.438041	0.267997	0.75	0.444444	1	0.562442
Com_328	8240818JGU	9321.62	12312.8	12786.5	8568.9	9805.84	9531.7	8525.29	4924.5	3543.17	5192.28	16698.4	7151.72	1.3539	0.437122	0.116169	0.833333	0.5	1	0.380817
Com_329	dipotassium 5,11-dioxo-2,6,8,12,13,14-hexaoxa-1,7-distibatricyclo[8.2.1.1~4,7~]tetradecane-3,9-dicarboxylate trihydrate	875.95	675.827	786.54	950.539	1015.48	1084.15	635.734	739.161	937.276	508.625	577.735	598.362	1.34817	0.431001	0.0227034	0.888889	0.652083	1	0.252184
Com_330	N-Hydroxy-1-methyl-6-phenyl-1H-imidazo[4,5-b]pyridin-2-amine	36024.5	36356.1	33649.1	49903.9	46831.1	41861.4	26891.6	32975.4	34603	40661.1	17634.9	28870	1.34679	0.429527	0.0454582	0.888889	0.666667	1	0.261948
Com_331	miristalkonium chloride	421.308	227.648	247.513	184.042	321.972	217.843	159.104	259.645	369.387	28.8618	128.819	258.408	1.34553	0.428178	0.242329	0.638889	0.305556	0.944444	0.413138
Com_332	(7E,9S,10S,11R,12R,13R,14R,15R,16S,17S,18E,20Z)-2,4,10,12,14,16-Hexahydroxy-3,7,9,11,13,15,17,21-octamethyl-23-azatricyclo[22.3.1.0~5,27~]octacosa-1(27),4,7,18,20,24-hexaene-6,22,26,28-tetrone	312.95	577.1	538.319	229.853	248.536	411.088	155.266	118.517	80.5777	220.207	829.382	318.834	1.34541	0.428042	0.185336	0.75	0.361111	1	0.548792
Com_333	fluvoxamino acid	308.801	218.246	287.027	280.747	153.881	300.718	157.668	241.792	262.376	147.95	173.823	169.355	1.34386	0.426379	0.0748605	0.805556	0.5	1	0.232123
Com_334	Cavipetin B	88.9288	65.0416	85.2493	187.818	122.664	56.4027	4.79548	10.8777	15.5133	31.5259	359.205	29.7805	1.34184	0.42421	0.0856258	0.833333	0.5	1	1.04318
Com_335	(6beta,13alpha)-9-Hydroxy-18-oxo-6,18-epoxypimar-7-en-16-yl hydrogen sulfate	1577.1	1323.66	1548.28	2215.97	1636.49	1727.98	1203.11	1285.88	1446.41	1106.89	1232.08	1201.17	1.34164	0.423993	0.00722805	0.972222	0.888889	1	0.229104
Com_336	(2S,4R)-4-(9H-Pyrido[3,4-b]indol-1-yl)-1,2,4-butanetriol	316.417	381.204	342.14	268.096	269	229.869	126.605	241.634	329.521	244.572	155.019	250.631	1.34032	0.422576	0.0810601	0.805556	0.513194	1	0.260502
Com_337	2-(3-CARBOXYPROPIONYL)-6-HYDROXY-CYCLOHEXA-2,4-DIENE CARBOXYLIC ACID	208.282	78.5485	101.579	120.094	229.021	168.864	112.075	149.841	147.631	95.5799	92.0527	79.9896	1.3385	0.420613	0.25481	0.694444	0.333333	0.944444	0.238081
Com_338	Isopentenyladenine-9-N-glucoside	21.4563	26.318	25.4059	60.0701	27.6397	14.9438	14.911	5.14631	0	3.45434	0	7.38764	1.33834	0.420443	0.203288	0.722222	0.333333	1	0.573333
Com_339	Decanoic acid	90.5463	167.443	135.817	107.89	52.5403	221.229	66.5824	60.7026	54.275	67.1418	242.499	88.5636	1.33755	0.419595	0.278512	0.694444	0.333333	1	0.380291
Com_340	15(S)-15-Methylprostaglandin F2.alpha. ethyl amide	204.054	109.437	135.198	159.014	165.284	144.079	153.056	70.811	132.05	50.4351	197.657	81.6267	1.33754	0.419585	0.142416	0.75	0.402083	1	0.303642
Com_341	Endosulfan-sulfate	2481.71	1596.78	1899.57	2403.45	2608.28	2269.44	1529.57	1848.64	2048.29	1260.18	1592.7	1645.57	1.33595	0.417865	0.0189576	0.888889	0.611111	1	0.236629
Com_342	DG(20:1(11Z)/24:0/0:0)	27679.5	36539.9	44535.4	67326.6	22444.2	42791.7	20363.1	31422.7	27991.8	33749.7	26614.6	40603.6	1.33512	0.416972	0.212614	0.722222	0.361111	1	0.204321
Com_343	Tridemorph	184.805	277.351	279.416	135.09	182.438	449.064	116.774	208.705	103.417	30.1401	568.536	102.845	1.33417	0.415938	0.209652	0.75	0.388889	1	0.526157
Com_344	1-(p-Fluorophenyl)piperazine	147387	85965.9	108382	147691	154161	136455	86041.9	108891	117176	79042	96441.7	97493	1.33321	0.414907	0.0365869	0.805556	0.5	1	0.229759
Com_345	H27VG833JY	1871.29	1376.52	1375.64	1696.55	1945.06	1343.95	796.172	1045.94	2749.02	768.316	811.588	1041.67	1.33224	0.413851	0.107129	0.833333	0.5	1	0.340947
Com_346	Ledipasvir	437.281	550.353	552.635	427.692	434.791	377.801	388.679	302.588	475.033	317.005	266.906	337.128	1.3321	0.413707	0.0187571	0.861111	0.638889	1	0.23434
Com_347	JV6M14TY35	2429.14	2600.51	2367.02	2536.72	2246.28	2658.55	2116.32	1594.58	1573.03	2047.51	1959.6	1860.41	1.33061	0.412088	0.00130896	1	1	1	0.235365
Com_348	2-methoxy-5Z-hexadecenoic acid	1486.46	2265.7	1201.52	893.259	2320.24	4152.43	1793.27	544.166	497.29	468.717	4409.59	1564.22	1.32794	0.409186	0.267047	0.666667	0.333333	0.944444	0.477187
Com_349	trans,octacis-decaprenylphospho-beta-D-erythro-pentofuranosid-2-ulose	1202.77	1744.79	1495.65	2925.49	1124.23	2059.49	860.109	1407.4	1293.49	1768.24	853.579	1777.2	1.32568	0.406732	0.202949	0.666667	0.333333	0.944444	0.215386
Com_350	Noralfentanil	314.626	307.779	288.97	360.114	256.084	365.56	268.087	226.711	296.278	154.069	223.251	260.383	1.325	0.405993	0.0264406	0.888889	0.652083	1	0.233937
Com_351	(2S-3S)-versiconal hemiacetal	935.09	2075	910.416	1217.83	2103.62	981.274	1000.64	1081.84	1010.5	1041.89	899.604	1174.32	1.32445	0.40539	0.237124	0.583333	0.166667	0.903472	0.172954
Com_352	Zosuquidar Trihydrochloride	420.198	353.769	307.903	436.573	596.28	381.231	368.004	289.798	277.335	333.079	288.568	332.83	1.32088	0.4015	0.0367246	0.888889	0.666667	1	0.211641
Com_353	Oleuroside	538.532	360.523	399.733	474.871	578.132	443.475	305.494	348.274	433.204	293.258	374.274	361.866	1.32078	0.401393	0.0154938	0.888889	0.652083	1	0.223898
Com_354	trans-o-Coumaric acid 2-glucoside	790.791	685.085	699.036	739.134	433.792	617.495	327.84	517.597	707.247	471.966	420.999	560.579	1.31904	0.399487	0.0648662	0.805556	0.527778	1	0.228386
Com_355	meso-Erythritol	705.001	580.919	535.781	746.993	730.531	631.4	580.022	500.571	543.716	607.444	247.12	505.673	1.31699	0.397248	0.0765219	0.888889	0.666667	1	0.254657
Com_356	Cyclohexanemethanol	42272	33064.5	46277.9	56345.9	39903.3	50862.9	31373.1	31547.8	38127	30990.3	35479.7	36627.5	1.31635	0.396541	0.0169596	0.916667	0.722222	1	0.21002
Com_357	Asparagoside F	586.946	1221.59	892.862	294.814	1032.45	671.735	467.686	258.702	362.261	1247.74	618.798	627.803	1.31187	0.391622	0.341319	0.666667	0.305556	1	0.281378
Com_358	Cinncassiol D2 glucoside	652.636	641.345	571.662	713.869	691.011	518.709	550.871	518.121	611.258	449.227	285.324	474.27	1.31157	0.3913	0.0444602	0.916667	0.694444	1	0.241384
Com_359	Curcumol	1796.5	1957.31	1547.5	1766.83	1693.63	1873.24	1696.96	1098.29	1173.53	989.495	2085.39	1095.77	1.3066	0.385821	0.0534355	0.777778	0.472222	1	0.247112
Com_360	8FS62J40NX	6608.28	7780.09	9557.97	8283.7	7534.78	6186.43	5687.14	5828.66	6395.07	5207.45	6113.6	5960.46	1.30572	0.384841	0.00786711	0.972222	0.833333	1	0.205833
Com_361	338LTB451D	436.685	395.352	378.136	465.664	462.647	446.159	315.938	500.462	227.906	255.379	349.76	332.464	1.30412	0.383073	0.0458257	0.833333	0.5	1	0.236299
Com_362	arsenic(3+) pentahydride;oxygen(2-)	152.149	113.663	127.068	166.639	159.772	158.796	139.904	137.389	144.523	141.367	8.52042	101.649	1.30405	0.383002	0.286319	0.777778	0.444444	1	0.480514
Com_363	Arachidonic acid biotinamide	669.35	919.254	713.839	576.541	560.91	692.175	440.492	381.928	341.781	665.898	812.564	526.672	1.30377	0.382684	0.0902089	0.805556	0.5	1	0.274045
Com_364	Alpha-Linoleoylcholine	341.703	468.723	518.437	575.168	252.05	314.987	501.476	316.053	203.456	258.699	331.26	287.304	1.30176	0.380466	0.177722	0.722222	0.361111	1	0.226615
Com_365	Notoginsenoside G	52.6397	54.956	26.7152	29.8179	54.3104	6.87981	17.1867	13.2716	19.4196	0	21.3537	0	1.29921	0.377632	0.613879	0.638889	0.290972	1	0.168651
Com_366	PS(16:1(9Z)/22:6(4Z,7Z,10Z,13Z,16Z,19Z))	20167	18866.2	16966	19261.3	15930.1	25094.7	12744.5	14538.8	14428.9	18742	16195.7	12894.9	1.29863	0.376986	0.014359	0.916667	0.693056	1	0.209215
Com_367	3-hydroxypristanic acid	669.298	875.252	1242.94	313.934	504.956	785.631	263.117	83.2868	42.3975	5.2458	2633.85	365.428	1.29431	0.372184	0.116902	0.805556	0.5	1	1.40231
Com_368	Acetamide	377.831	301.017	427.928	494.928	351.363	415.81	265.205	271.289	294.972	311.874	369.391	319.245	1.29307	0.370803	0.0171262	0.888889	0.666667	1	0.199791
Com_369	(3-Aminopropoxy)guanidine	933.274	1125.64	863.715	1218.73	978.818	870.021	680.527	873.33	746.259	667.15	701.84	971.111	1.29093	0.368411	0.0124481	0.861111	0.638889	1	0.204253
Com_370	12(S)-Hydroxy-16-heptadecynoic acid	603.697	518.916	718.826	712.631	522.932	1571.73	358.036	171.295	368.605	133.907	1905.51	671.004	1.28832	0.365496	0.21294	0.75	0.388889	1	0.498881
Com_371	EX1KDR36JS	209.329	195.876	208.746	258.677	191.471	201.809	141.719	247.11	172.06	154.507	118.895	148.646	1.28788	0.365001	0.0416319	0.861111	0.5	1	0.219668
Com_372	6''-Acetylapiin	1541.36	1246.39	1067.15	1651.69	1875.57	1314.8	1269.72	1284.1	1083.21	823.475	1168.94	1126.95	1.28722	0.364257	0.0460772	0.805556	0.5	1	0.199515
Com_373	hippeastrine	4724.17	4208.81	4079.39	5718.33	5191.8	5672.68	2237.02	7190.24	4465.53	3082.36	1990.58	4035.48	1.28668	0.363653	0.146171	0.777778	0.444444	1	0.277485
Com_374	8-Hydroxycarteolol	560.734	688.901	625.245	630.205	520.022	630.518	429.326	245.646	468.973	706.348	524.582	468.636	1.2856	0.362444	0.0945071	0.805556	0.472222	1	0.238287
Com_375	Hydroxylated N-acetyl desmethyl frovatriptan	3982.13	6132.35	5193.48	5421.78	3386.78	8350.91	4825.17	4415.45	4663.89	3277.81	3629.09	4443.3	1.2856	0.362441	0.173681	0.75	0.388889	1	0.183811
Com_376	Myrianthic acid	1412.81	1874.61	1650.32	2195.56	1186.15	1557.79	1163.66	1038.9	1559.77	1195.23	1416.98	1314.32	1.28462	0.361337	0.0507202	0.805556	0.485417	1	0.192375
Com_377	Tentoxin	4419.17	3463.03	2899.91	4668.18	4382.04	3579.87	3169.06	2488.85	3136.45	2635.91	3846.04	2988.38	1.28183	0.358203	0.032371	0.833333	0.540972	1	0.195998
Com_378	Diquafosol	50.5766	262.195	82.7108	30.9402	72.9465	376.886	258.713	171.399	93.8737	34.299	107.237	20.8164	1.27671	0.352433	0.753899	0.472222	0.166667	0.833333	0.235416
Com_379	Pentadecanol	2785.25	2863.94	2762.71	3568.2	2986	3874.21	2331.71	2249.88	2620.08	2167.54	2814.84	2579.05	1.27617	0.351825	0.0084643	0.944444	0.777778	1	0.19049
Com_380	PIP(18:2(9Z,12Z)/20:1(11Z))	37.8922	134.209	24.0578	0.20341	119.72	0	61.2888	10.0638	30.6023	0	119.483	37.9253	1.27419	0.349579	0.663453	0.555556	0.207639	0.93125	0.520261
Com_381	(Z)-6-Tetradecene-1,3-diyne-5,8-diol	5358.3	6866.48	6062.55	5588.66	5254.16	7385.52	4906.88	4409.98	5563.06	6279.7	2916.12	4583.46	1.27413	0.349517	0.0657472	0.833333	0.540972	1	0.207455
Com_382	Phosphoenolpyruvic acid	110.913	90.0144	89.7486	129.04	109.103	113.686	85.5838	116.98	126.772	65.8816	47.7063	61.4801	1.27379	0.349126	0.125473	0.722222	0.333333	1	0.25523
Com_383	1-Oleoylglycerophosphoserine	407.792	238.357	203.823	215.064	488.106	332.382	268.018	166.949	222.068	211.353	352.535	259.46	1.27367	0.348996	0.266818	0.638889	0.25	0.944444	0.170676
Com_384	ticolubant	66.044	26.6126	72.9344	98.692	79.5183	72.5285	44.2802	68.1184	79.3525	44.5452	33.1749	57.4058	1.27366	0.348979	0.372981	0.722222	0.333333	1	0.231424
Com_385	D-benzylpenicilloic acid	609.151	437.774	397.042	750.642	531.585	670.581	419.768	394.596	747.754	386.599	188.133	531.069	1.27319	0.34845	0.200624	0.777778	0.444444	1	0.267464
Com_386	Clebopride	1791.63	1322.94	1410.16	1916.56	2057.14	1851.09	1327.83	1401.84	1429.96	1173.56	1423.23	1382.36	1.27163	0.346678	0.0236256	0.805556	0.444444	1	0.186864
Com_387	hippeastrine	18605.5	17422.6	19072.6	22014.5	18948.7	22730.5	11151.5	21318.9	15288.5	13629.2	14264.3	17779.6	1.27145	0.346478	0.0380101	0.861111	0.611111	1	0.204078
Com_388	(E)-1,2-Dichloroethenethiol	68.6853	35.0789	65.6271	43.7798	81.1852	97.7378	34.1094	30.6407	78.3636	17.3702	97.3015	50.6513	1.27123	0.346225	0.291708	0.694444	0.31875	0.972222	0.273588
Com_389	1-(2-Deoxy-5-O-phosphono-beta-D-erythro-pentofuranosyl)-1,2-dihydropyrimidine	310.047	366.451	304.666	567.152	435.394	267.956	323.128	371.048	351.425	270.81	198.951	256.359	1.27089	0.345842	0.153046	0.694444	0.388889	0.944444	0.200803
Com_390	Decanal	8157.19	6456.78	7868.9	7911.57	6696.41	6472.35	4870.55	4624.11	7217.49	4026.22	7446.33	6093.22	1.27088	0.34583	0.0538938	0.833333	0.555556	1	0.207383
Com_391	Istamycin C0	2159.08	1610.91	1820.86	2200.88	1795.07	2076.7	1469.34	1385.6	1672.66	1093.79	2044.73	1532.29	1.26799	0.342544	0.034898	0.888889	0.666667	1	0.1978
Com_392	bulldock	454.273	317.817	404.953	477.301	518.506	490.994	357.772	370.743	478.882	271.488	295.025	330.341	1.26593	0.340203	0.0525515	0.805556	0.555556	1	0.205592
Com_393	Irisresorcinol	10745	11077.7	12318.4	10872	10287.5	13338.6	8550.03	8179.05	8280.76	9195.96	10326.4	9718.23	1.26523	0.339401	0.00170305	0.972222	0.888889	1	0.193191
Com_394	3,5-Dihydroxyergosta-7,22-dien-6-one	3354.84	4341.79	3692.9	5605.22	2855.35	4324.43	3300.85	2342.74	2638.8	3437.29	5082.29	2309.64	1.26491	0.339038	0.138564	0.777778	0.416667	1	0.211796
Com_395	Procainamide	649.218	727.25	838.753	542.308	622.624	495.187	495.914	522.765	485.341	678.819	429.854	470.022	1.25712	0.330122	0.0514921	0.833333	0.555556	1	0.180545
Com_396	(Z,Z,Z)-octadeca-4,7,10-trienenitrile	48.5988	53.095	47.989	45.2932	36.8665	52.4369	56.8652	38.9191	7.92928	69.3159	16.6808	37.1457	1.25313	0.325533	0.242961	0.611111	0.25	1	0.386671
Com_397	Immepip	766727	709383	731178	816543	684587	936464	580145	640380	518695	738935	548900	680505	1.25281	0.325172	0.0105809	0.916667	0.666667	1	0.183017
Com_398	His-Leu	433.657	431.917	469.051	449.346	461.675	378.4	368.194	388.184	482.46	314.949	207.97	335.022	1.25147	0.323619	0.0795095	0.805556	0.472222	1	0.209699
Com_399	(2xi,6xi)-7-Methyl-3-methylene-1,2,6,7-octanetetrol	54660.4	52165.9	50848.3	59225.6	50203.5	67630.8	42396.6	45364.3	37171.2	54816	39196.6	48617.1	1.25106	0.323145	0.0131542	0.888889	0.666667	1	0.182445
Com_400	5-(14-Nonadecenyl)-1,3-benzenediol	121.738	552.885	339.684	280.73	288.792	112.129	10.8199	0.168619	155.693	975.848	79.3196	137.519	1.24761	0.319165	0.195997	0.722222	0.388889	1	1.47961
Com_401	Tentoxin	17234.1	13869.1	10103.5	15020.8	13345.4	14321	11420.2	8831.91	13125.9	8029.45	14917.7	11070.7	1.24479	0.315907	0.0867772	0.805556	0.5	1	0.182087
Com_402	Theadibenzotropolone A	109.613	47.8523	87.1219	104.003	168.888	128.852	75.4972	114.062	147.022	40.3527	61.1641	81.4356	1.24405	0.31505	0.381106	0.666667	0.31875	0.973611	0.251894
Com_403	Mericitabine	3808.18	3422.01	3481.91	4315.71	4390.03	4423.92	3174.49	3444.9	3355.3	3117.66	2916.76	3175.36	1.24276	0.313551	0.00499548	0.972222	0.833333	1	0.171194
Com_404	Silodosin	319.375	260.297	291.079	343.384	289.911	360.013	205.442	256.763	217.988	380.96	176.978	263.652	1.24123	0.311771	0.0827978	0.805556	0.472222	1	0.191473
Com_405	1D-3-amino-1-guanidino-1,3-dideoxy-scyllo-inositol	335.305	352.848	352.902	377.291	297.636	501.661	358.149	273.286	386.09	236.555	244.197	289.012	1.24079	0.311256	0.0715306	0.75	0.402083	1	0.174354
Com_406	arsenic(3+) pentahydride;oxygen(2-)	213.91	176.345	172.752	253.458	223.693	208.281	154.851	224.9	216.586	207.742	33.7567	168.384	1.24072	0.31118	0.283992	0.694444	0.361111	0.959028	0.319456
Com_407	Conessine	23641	14879.3	15702.1	19855.6	23426.4	17934.8	13593.2	16346.4	21111.4	9913.42	14612.8	17491.3	1.24037	0.310768	0.11986	0.777778	0.472222	1	0.194779
Com_408	RN1144MGND	21581.6	19323.9	22818.5	24398.2	19732.3	27539.6	15539.5	16928.7	18496.8	21465.4	16513	20242	1.24004	0.310385	0.0169411	0.888889	0.666667	1	0.170462
Com_409	Vosaroxin	189.788	290.54	232.366	236.393	160.737	334.319	251.193	217.498	198.015	119.159	163.93	215.549	1.23924	0.309458	0.198425	0.694444	0.388889	1	0.18009
Com_410	Deacetoxycephalosporin C	576.726	523.041	398.762	742.436	688.429	377.262	429.699	443.881	439.425	417.887	432.489	505.62	1.23891	0.309073	0.168046	0.666667	0.333333	1	0.156604
Com_411	omega-hydroxyfinasteride	3882.5	3630.07	4374.55	4626.63	3882.64	3687.21	3062.08	2266.53	4028.71	2167.03	4353.68	3590.33	1.23706	0.30692	0.101382	0.777778	0.386111	1	0.193544
Com_412	Vinaginsenoside R12	28935.3	16489.4	17986.6	24326	25182.7	23642.3	18595.2	18144.9	23369.7	15579.1	17925.5	16864.2	1.2361	0.305793	0.0867002	0.777778	0.444444	1	0.175185
Com_413	95JU7URF64	424.842	399.744	388.464	423.754	460.444	451.355	401.197	318.489	449.586	356.694	206.159	329.697	1.23609	0.305788	0.0831072	0.833333	0.555556	1	0.198409
Com_414	Imipramine	2827.77	3386.73	2132.32	4053.99	2580.02	3227.13	2413.12	1849.65	1699.57	2851.58	4142.89	1775.39	1.23593	0.305597	0.18285	0.722222	0.333333	1	0.204969
Com_415	(2Z)-4-[(1R,2S,19S)-12-Hydroxy-8,8,21,21-tetramethyl-5-(3-methyl-2-buten-1-yl)-14,18-dioxo-3,7,20-trioxahexacyclo[15.4.1.0~2,15~.0~2,19~.0~4,13~.0~6,11~]docosa-4(13),5,9,11,15-pentaen-19-yl]-2-methyl-2-butenal	243.926	236.562	294.929	280.425	286.268	239.527	191.73	175.9	323.464	168.889	123.742	296.319	1.23561	0.305225	0.140995	0.666667	0.245833	1	0.219253
Com_416	9,12,13-TriHOME	483.351	407.892	500.695	580.258	462.062	394.34	311.086	266.624	704.98	218.582	402.851	385.31	1.2355	0.305096	0.165204	0.805556	0.5	1	0.230318
Com_417	Tridemorph	126.263	105.769	143.922	14.0941	108.148	219.314	66.9541	233.353	90.9551	12.7728	100.726	76.0077	1.23545	0.305036	0.654233	0.722222	0.402083	1	0.249287
Com_418	N-(p-Hydroxyphenethyl)actinidine	5740.74	5274.09	6144.94	7344.6	5456.78	4468.15	3159.56	2980.77	4858.55	4587.55	4592.76	7705.94	1.23468	0.304141	0.150618	0.75	0.402083	1	0.198757
Com_419	(S)-Mevalonic acid	169.432	122.307	153.651	163	162.865	190.036	137.676	166.438	156.973	149.255	39.4038	129.263	1.23399	0.303331	0.250383	0.75	0.402083	1	0.254289
Com_420	Physapubenolide	2172.16	2073.44	1905.14	2263.55	2169.88	2186.62	1687.99	1385.73	2112.03	1599.93	1880.71	1686.69	1.23352	0.302787	0.0118865	0.944444	0.777778	1	0.173095
Com_421	2-(10-Heptadecenyl)-6-hydroxybenzoic acid	5632.86	5079.53	5754.72	7074.9	4259.07	4943.09	4180.48	3220.53	4690.45	1758.31	7649.53	5059.33	1.2329	0.302057	0.222084	0.75	0.416667	1	0.234252
Com_422	11-Aminoundecanoic acid	67.2275	44.1805	65.3943	9.72989	44.0266	17.7862	0	2.82368	7.56452	6.25084	0	0	1.23138	0.300273	0.305202	0.722222	0.416667	1	0.64202
Com_423	trans-.DELTA.2-11-Methyldodecenoic Acid	659.851	616.72	543.581	577.629	578.599	725.98	379.882	376.286	370.565	639.021	723.056	521.747	1.22979	0.298415	0.109158	0.75	0.388889	1	0.203796
Com_424	Succinamide	1327.33	1176.4	1217.26	1532.43	1517.69	1380.21	1096.06	1343.89	1428.54	1343.52	427.236	989.168	1.22975	0.298368	0.207094	0.722222	0.359722	0.959028	0.239114
Com_425	(4R,9beta,16alpha)-2,16,20,24,25-Pentahydroxy-9,10,14-trimethyl-4,9-cyclo-9,10-secocholesta-2,5-diene-1,11,22-trione	2049.45	1595	2066.93	1747.76	1205.33	1515.87	1024.71	1283.45	1767.01	832.253	1885.97	1489.87	1.22903	0.297516	0.171826	0.722222	0.388889	0.944444	0.184904
Com_426	Alpha-Tetrasaccharide	3556.37	6986.96	6063.44	8333.94	5230.45	2587.02	3951.25	5201.05	3836.09	5088.88	5037.64	3558.68	1.22811	0.296443	0.481471	0.666667	0.333333	1	0.11491
Com_427	Argatroban	697.504	603.632	638.765	757.779	729.487	447.788	564.846	378.235	661.269	277.651	695.614	579.582	1.22734	0.295535	0.189942	0.777778	0.444444	1	0.193016
Com_428	Ceftobiprole	264.828	111.004	242.596	223.961	239.841	306.175	162.478	278.7	182.776	152.34	153.702	204.393	1.22392	0.291512	0.323598	0.722222	0.402083	1	0.152819
Com_429	(-)-agroclavine	427.839	399.985	468.874	469.776	388.836	483.579	321.433	324.252	355.377	438.031	293.934	423.165	1.22387	0.291445	0.0242834	0.861111	0.666667	1	0.166732
Com_430	(3E,9R,11E,12aS,13S,15S,15aS,16S,18aS)-16-Benzyl-13-hydroxy-9,15-dimethyl-14-methylene-6,7,8,9,10,12a,13,14,15,15a,16,17-dodecahydro-2H-oxacyclotetradecino[2,3-d]isoindole-2,5,18-trione	2192.85	2486.32	1769.19	2506.83	2539.58	2119.78	1758.53	2028.79	1876.51	1732.37	1794.93	1948.69	1.22215	0.289425	0.0175896	0.888889	0.666667	1	0.154862
Com_431	PE(20:3(5Z,8Z,11Z)/15:0)	12957.8	14044.5	16026.4	21597.1	13018.3	8709.35	12217.3	12396.7	13691.6	13233.8	6969.6	12148.1	1.22215	0.28942	0.26635	0.75	0.444444	1	0.160666
Com_432	2-[(Isopropylthio)methyl]furan	258.028	215.737	177.341	288.127	308.194	185.308	203.704	201.746	259.219	152.15	150.27	205.686	1.22166	0.288843	0.15314	0.722222	0.402083	1	0.183132
Com_433	(3b,6b,8b,12a)-8,12-Epoxy-7(11)-eremophilene-6-angeloyloxy-8,12-dimethoxy-3-ol	12727.7	11267.6	13111.4	14197.8	12807.4	10423.6	9603.95	6786.11	19565.5	6494.59	8886.91	9738.29	1.22039	0.287337	0.164567	0.833333	0.5	1	0.22782
Com_434	amidosulfuron	547.54	540.238	561.401	574.274	754.351	315.824	591.911	430.218	616.174	473.171	316.719	280.55	1.21592	0.282054	0.26685	0.638889	0.277778	0.973611	0.193051
Com_435	Pyronine	25650	27205.3	27896.7	29014.3	24613.3	28088.1	19651.1	20034.7	19009.4	20390.1	30751.4	23955.5	1.21433	0.28016	0.0384466	0.833333	0.5	1	0.174168
Com_436	S-{(9R)-1-[(2R,3S,4R,5R)-5-(6-Amino-9H-purin-9-yl)-4-hydroxy-3-(phosphonooxy)tetrahydro-2-furanyl]-3,5,9-trihydroxy-8,8-dimethyl-3,5-dioxido-10,14-dioxo-2,4,6-trioxa-11,15-diaza-3lambda~5~,5lambda~5~-diphosphaheptadecan-17-yl} (5Z)-3,8-dioxo-5-octenethioate	469.77	294.389	381.579	612.612	670.293	400.627	474.2	377.965	382.765	253.492	458.167	383.451	1.21426	0.280074	0.291345	0.666667	0.305556	0.944444	0.159022
Com_437	2-[(2R,4aS,6S,8aS)-6-({6-O-[(2R,3R,4R)-3,4-Dihydroxy-4-(hydroxymethyl)tetrahydro-2-furanyl]-beta-D-glucopyranosyl}oxy)-4a-methyl-8-methylenedecahydro-2-naphthalenyl]-2-propanyl 6-O-[(2R,3R,4R)-3,4-dihydroxy-4-(hydroxymethyl)tetrahydro-2-furanyl]-beta-D-glucopyranoside	105.846	171.162	186.687	61.195	123.86	87.4682	135.058	67.4506	116.67	112.693	97.441	77.184	1.21389	0.279635	0.47282	0.611111	0.235417	0.916667	0.134502
Com_438	1-Palmitoylglycerophosphoinositol	2629.85	2099.41	2825.96	2340.17	1591.6	1898.2	1365.94	1628.57	2310.1	1135.68	2624.5	1985.05	1.21135	0.276615	0.204898	0.722222	0.388889	0.972222	0.173726
Com_439	1,2-Diethylhydrazine	99.4675	62.9204	64.838	40.7358	73.935	199.833	68.2152	148.921	71.2487	35.4497	59.9729	63.6637	1.21065	0.275777	0.610342	0.611111	0.25	0.916667	0.124413
Com_440	2,4,6,8-Tridecatetrayne	727.545	822.425	744.116	849.994	764.347	614.748	664.748	179.501	693.89	659.664	874.18	664.287	1.21061	0.275737	0.27625	0.722222	0.416667	1	0.229201
Com_441	Neamine	43.5308	459.179	301.46	0	208.626	173.596	191.62	73.4154	45.4648	285.326	147.093	282.068	1.20925	0.274109	0.888517	0.555556	0.222222	0.888889	0.331525
Com_442	Propam	140.059	211.436	173.919	200.474	106.545	281.807	183.732	164.689	165.758	106.007	147.473	154.519	1.20827	0.272946	0.35363	0.694444	0.305556	1	0.140864
Com_443	Telotristat ethyl	1348.07	1217.95	1274.03	1702.57	1482.27	1347.52	1195.25	1341.15	1341.44	916.678	1072.16	1074.77	1.20615	0.270406	0.0355948	0.888889	0.666667	1	0.157332
Com_444	Acetylagmatine	6406.62	6628.73	5819	6526.72	5606.56	7659.59	4745.37	4934.9	4431.91	6074.54	5981.93	5877.72	1.20598	0.270204	0.0250816	0.833333	0.56875	1	0.159731
Com_445	PARECOXIB SODIUM	98.9664	52.8892	101.657	148.775	192.342	63.8226	90.8156	128.117	88.6248	69.7459	77.1903	92.0894	1.20467	0.268638	0.636804	0.611111	0.277778	0.944444	0.166746
Com_446	Cer(d18:0/12:0)	15166.9	11494.6	10860.5	14540.2	13182.9	13951.4	11109	10765.3	11816.2	11827.2	9123.13	11122.7	1.20426	0.268148	0.0232694	0.833333	0.5	1	0.14915
Com_447	Treprostinil diolamine	15531.6	13489.8	15316.7	15188.1	14156.2	11720.9	13684.5	9622.25	10194.5	13685.5	12249	11524.1	1.20354	0.267289	0.031043	0.861111	0.583333	1	0.151172
Com_448	Tragopogonsaponin G	1287.81	683.347	989.812	1134.36	1423.52	1204.58	873.395	929.409	1140.26	799.278	923.136	924.131	1.20284	0.26645	0.200551	0.777778	0.472222	1	0.153061
Com_449	Tecnazene	40.3894	47.6655	64.7198	65.7629	59.8548	53.8211	52.3544	56.1582	45.0959	31.1169	42.956	48.5633	1.20261	0.266164	0.13588	0.75	0.416667	1	0.14858
Com_450	Chlormequat-d9	1305.59	1156.62	1056.51	945.863	946.172	2066.29	1111.12	1511.08	998.269	557.482	1134.93	914.226	1.20072	0.263902	0.329288	0.638889	0.277778	0.916667	0.155966
Com_451	Iridodial glucoside tetraacetate	6870.59	5495.01	8041.62	10568.4	6281.26	8261.14	6032.51	5824.63	8014.76	5370.76	6073.51	6604.91	1.20034	0.263439	0.163371	0.777778	0.444444	1	0.138622
Com_452	Citrulline, butyl ester	755.145	694.829	737.223	854.896	717.39	723.494	525.386	546.144	575.436	533.63	709.754	845.497	1.19999	0.263021	0.0554934	0.833333	0.555556	1	0.157519
Com_453	Diethylenetriamine	1292.89	1761.99	1231.8	1344.92	1038.77	1471.61	1127.68	1067.64	810.902	1407.56	1183.1	1189.11	1.19982	0.26282	0.109279	0.777778	0.444444	1	0.170143
Com_454	2495	0	0	0	15.0535	6.75439	2.31756	0	2.96433	5.0351	0	3.21439	2.72811	1.19937	0.262283	0.427549	0.555556	0.222222	1	0.452498
Com_455	W2FJ03CM74	239.385	186.258	199.177	277.208	309.25	183.419	144.172	183.872	235.617	325.229	112.163	163.122	1.19801	0.260645	0.248666	0.722222	0.374306	1	0.206601
Com_456	flumioxazin	1393.68	1140.38	1120.39	1607.56	1361.22	1435.05	907.59	1247.41	1221.28	949.669	1081.73	1324.99	1.19689	0.259293	0.0589587	0.833333	0.555556	1	0.14686
Com_457	(2alpha,3alpha,5alpha,22R,23R)-2,3,22,23-Tetrahydroxy-25-methylergost-24(28)en-6-one	17.4034	72.4585	99.4944	16.9566	18.2733	18.1144	74.3525	25.92	6.89259	4.76539	60.576	30.6121	1.19487	0.256855	0.61144	0.472222	0.124306	0.833333	0.449858
Com_458	2-Phenylethyl 3-phenyl-2-propenoate	1617.82	2224.93	1444.21	1542.57	1239.57	2011.38	1467.86	1552.57	799.315	1850.05	1416.48	1362.15	1.19318	0.254807	0.229209	0.694444	0.333333	0.972222	0.188924
Com_459	(2E,6E,8E)-N-Isobutyl-2,6,8-hexadecatrien-10-ynamide	47.4088	53.5973	32.9077	114.864	94.1075	59.4945	78.3351	46.5655	51.9567	78.3015	39.8842	42.5357	1.19196	0.253335	0.585879	0.638889	0.277778	0.972222	0.153767
Com_460	Dihydro-3(2H)-thiophenone	67.4406	51.7342	48.1199	67.1902	71.7419	80.6322	50.3327	69.0573	63.1649	66.4355	23.0687	52.612	1.19154	0.252828	0.279036	0.694444	0.305556	0.973611	0.195667
Com_461	3-Methoxytyramine	1002.42	994.018	991.809	1309.92	1140.77	1203.31	779.387	842.769	872.131	682.495	1215.07	1182.83	1.1915	0.252785	0.110299	0.75	0.444444	1	0.153595
Com_462	Palifosfamide tromethamine	177.845	7.42377	21.5675	0	0	0	0	0	28.8423	8.98243	0	54.9992	1.19098	0.252148	0.897421	0.555556	0.25	0.903472	0.195806
Com_463	(-)-L-Chicoric acid	183.365	254.527	159.835	386.402	279.799	110.177	211.087	258.902	248.865	132.838	141.443	162.85	1.18869	0.249369	0.575632	0.611111	0.277778	0.944444	0.152621
Com_464	Undecanoic acid	1006.06	1016.07	1093.62	1067.24	904.433	1125.21	769.335	716.626	797.454	1102.69	790.439	1050.35	1.18859	0.249251	0.0551885	0.777778	0.444444	1	0.149801
Com_465	N-methylanthranilyl-CoA	131.929	97.1746	180.251	198.97	214.897	127.103	130.726	157.776	131.848	116.018	177.035	86.7581	1.18767	0.248131	0.35011	0.694444	0.333333	1	0.139548
Com_466	Dodecanoylcarnitine	868.951	795.586	573.01	535.54	489.359	1257.28	550.685	1403.95	590.187	170.849	503.691	586.944	1.18743	0.247842	0.381096	0.583333	0.194444	0.916667	0.236693
Com_467	2,4,6-triaminotoluene	2661.05	2953.13	4532.96	3424.1	2791.02	3205.35	2599.22	2852.61	3702.41	2380.1	2033.9	2943.8	1.18505	0.24495	0.16608	0.75	0.444444	1	0.136709
Com_468	6-O-Phosphono-beta-D-fructofuranosyl alpha-D-mannopyranoside	584.765	532.881	417.448	482.247	573.951	615.212	474.527	589.541	457.915	371.243	352.647	462.482	1.18393	0.243585	0.100409	0.777778	0.472222	1	0.140077
Com_469	Guaiphenesin	4.90518	0	0	0	0	0	84.3309	0	22.6796	18.1465	21.697	0	1.18323	0.242734	0.832582	0.694444	0.333333	1	0.10341
Com_470	Houttuynin	435.642	418.194	381.185	394.139	330.478	477.397	276.946	280.63	198.011	459.48	442.883	403.858	1.18199	0.241218	0.205794	0.638889	0.277778	0.944444	0.194472
Com_471	Paeonilactone C	832.236	543.964	561.258	744.846	637.168	796.25	355.991	559.779	881.252	581.305	486.364	618.779	1.1815	0.240621	0.217321	0.694444	0.333333	1	0.164207
Com_472	guanosine 3'-diphosphate 5'-triphosphate	47.4748	359.698	215.553	0	136.323	126.054	192.194	59.8072	48.7316	147.402	121.63	258.422	1.18116	0.240202	0.733385	0.472222	0.124306	0.833333	0.283011
Com_473	5,7-Dihydroxy-7-methyl-1,4a,5,6,7,7a-hexahydrocyclopenta[c]pyran-1-yl beta-D-glucopyranoside	1290.24	3226.2	1572.28	1440.04	3582.17	1405.74	1807.23	1804.58	1455.31	1921.53	2367.56	1244.25	1.18077	0.239724	0.660416	0.527778	0.166667	0.916667	0.0810832
Com_474	(2alpha,3alpha,5alpha,14xi,22R,23R,24S)-Ergostane-2,3,22,23-tetrol	2919.48	3829.64	2878.07	4820	2409.78	3238.4	2674.23	2222.16	1973.7	3383.39	4700.29	2069.7	1.18045	0.239336	0.290157	0.722222	0.388889	1	0.17166
Com_475	Betaine aldehyde cation	48655.3	43459.9	47652.2	53321	44011.8	59732.4	37832.7	42905.3	36863.8	49997.8	37374.5	46508.1	1.18033	0.239194	0.0432788	0.833333	0.527778	1	0.133524
Com_476	12(S)-Hydroxy-16-heptadecynoic acid	128.637	175.413	85.5398	69.575	176.04	301.292	48.7847	12.9021	43.0882	34.1263	557.912	96.7856	1.18006	0.238865	0.186265	0.777778	0.444444	1	0.708673
Com_477	1-({(6R,7R)-2-Carboxy-8-oxo-7-[(2-thienylacetyl)amino]-5-thia-1-azabicyclo[4.2.0]oct-2-en-3-yl}methyl)pyridinium	298.428	206.785	261.435	286.336	317.663	302.562	226.995	262.726	329.126	144.221	230.872	225.925	1.17843	0.236864	0.18751	0.694444	0.290972	1	0.159927
Com_478	2M66QX49ZZ	799.207	597.784	752.928	794.56	931.958	1013.34	705.271	740.883	917.424	566.884	569.774	650.375	1.17809	0.236444	0.149533	0.805556	0.485417	1	0.145358
Com_479	2-Fluorocyclohexadiene-cis,cis-1,2-diol-1-carboxylate	229.796	74.8768	92.7198	158.476	86.718	82.2734	82.111	74.6061	78.0455	124.102	112.78	144.252	1.17692	0.235018	0.638996	0.388889	0.0833333	0.764583	0.085282
Com_480	Pentadecanoylglycine	8359.7	10606.7	11276.6	10557.7	10648.2	13101.2	5865.01	8734.35	13250.3	7923.78	10304	8815.31	1.17593	0.233805	0.182752	0.75	0.416667	1	0.146174
Com_481	1-Palmitoylglycerophosphoinositol	240.015	286.353	198.245	418.386	249.21	285.219	217.39	239.564	242.43	255.102	206.52	265.509	1.17589	0.233757	0.249801	0.694444	0.374306	0.972222	0.111994
Com_482	sulcatone	206.103	258.907	212.778	233.998	233.798	294.308	208.304	179.427	211.343	193.488	239.754	194.638	1.17355	0.230877	0.0433897	0.833333	0.540972	1	0.127778
Com_483	Pentanoic acid	51708.7	48275.8	49189.4	55972	46846	64826.9	41761.9	45588	37584.7	55486.4	40158	49991.8	1.17093	0.227653	0.0653605	0.805556	0.485417	1	0.130134
Com_484	dihydromonacolin L	4024.18	1080.54	810.36	1091.8	1213.47	912.313	860.895	1011.69	969.716	792.637	2697.12	1471	1.1704	0.226997	0.800253	0.583333	0.166667	0.888889	0.06439
Com_485	Bentiromide	1440.11	1147.67	1138.31	1516.71	1527.71	1171.34	1089.37	1078.65	1518.57	863.084	1076.3	1163.8	1.16968	0.226112	0.119368	0.805556	0.5	1	0.145347
Com_486	Clopyralid	65.2613	39.5233	46.6151	37.6607	72.9828	57.0613	46.1912	56.301	56.5027	48.1649	19.9476	46.3202	1.16705	0.222871	0.386349	0.638889	0.277778	0.944444	0.173586
Com_487	2-Methyltricosane	108.183	113.479	148.327	716.171	132.638	190.961	139.806	289.43	164.739	327.904	136.415	152.684	1.16415	0.219274	0.875287	0.666667	0.305556	0.972222	0.102006
Com_488	Bracteoline	1160.78	1088.04	1077.13	1200.99	1100.08	1345.78	1040.45	1054.94	1253.57	867.073	688.166	1092.68	1.16274	0.217523	0.12009	0.805556	0.555556	1	0.136125
Com_489	Jasmolone glucoside	272.657	201.817	205.397	305.299	273.968	217.24	210.46	206.023	286.454	144.185	197.628	226.107	1.16172	0.216261	0.205899	0.666667	0.277778	0.944444	0.146515
Com_490	3,4-Dihydroxyphthalic acid	98.3774	73.1716	74.6777	109.672	89.5995	107.82	68.1602	86.2992	98.3637	80.9946	46.3205	96.1853	1.16164	0.216168	0.252016	0.722222	0.416667	1	0.15076
Com_491	NBBCC	27074.7	20209.9	25918.7	32576.3	27309.4	28006.5	21128.7	21959.9	32442.8	17017.3	22441.7	23817.1	1.16057	0.214831	0.171128	0.75	0.416667	1	0.139995
Com_492	3-(2,4-Cyclopentadien-1-ylidene)-5alpha-androstan-17beta-ol	143.73	130.019	80.0135	119.275	172.481	135.694	112.159	191.068	59.772	41.3611	80.4372	188.948	1.15951	0.21351	0.351757	0.611111	0.193056	1	0.219011
Com_493	(1S,2R,3S,4S,6R,7R,8R,14S)-3-Hydroxy-2,4,7,14-tetramethyl-9-oxo-4-vinyltricyclo[5.4.3.0~1,8~]tetradec-6-yl glycolate	5132.94	5265.31	5731	5440	4943.17	6169.85	4039.8	4012.67	3872.44	4400.74	6996.14	4872.96	1.15916	0.213081	0.130891	0.833333	0.5	1	0.14838
Com_494	3-epi-3-hydroxy-2'-deoxymugineic acid	129.268	84.4205	70.3133	111.022	93.1682	99.2922	76.847	91.9478	109.679	85.8815	46.5931	96.0879	1.15866	0.212459	0.307537	0.666667	0.346528	0.944444	0.155027
Com_495	glybuzole	797.555	864.043	671.941	1057.12	1183.83	731.36	757.941	743.265	957.119	631.516	767.212	724.808	1.15801	0.211651	0.233312	0.694444	0.333333	1	0.126584
Com_496	8HLL7N9UWO	297.462	299.075	299.443	297.833	225.704	384.904	258.881	172.222	238.398	318.999	248.976	321.226	1.15764	0.211191	0.213251	0.638889	0.290972	1	0.134156
Com_497	Mono-trans-p-coumaroylmesotartaric acid	397.541	265.757	265.018	445.511	455.749	425.111	402.052	409.513	368.81	254.634	272.03	244.305	1.15545	0.20846	0.339986	0.722222	0.346528	0.944444	0.145908
Com_498	6-Methyl-9,10-didehydroergoline-8-carboxylic acid	164.676	233.709	204.813	225.577	147.278	302.477	204.428	203.879	188.642	131.393	172.267	206.651	1.15468	0.207491	0.342487	0.694444	0.359722	1	0.114449
Com_499	Sudan I	747.7	571.31	697.206	691.013	728.261	717.053	520.155	606.109	636.075	733.013	457.43	645.53	1.15403	0.206676	0.0933696	0.777778	0.444444	1	0.124103
Com_500	Dibutyl adipate	1967.26	2653.82	1840.05	3281.61	1826.83	2230.87	1899.73	1526.36	1415.38	2345	3392.59	1396.24	1.15241	0.204652	0.340872	0.666667	0.333333	0.972222	0.153632
Com_501	Pseudopelletierine	2307.39	3046.99	2264.12	2398.8	2077.41	2917.56	2107.94	2171.49	1635.37	2414.2	2580.61	2129.69	1.15131	0.203276	0.143769	0.694444	0.305556	1	0.138305
Com_502	(5Z,8Z)-1,5,8-Heptadecatriene	1364.07	2353.93	1086.49	1154.49	978.497	2120.19	1102.59	817.223	836.811	721.699	3009.29	1406.11	1.14745	0.198434	0.435189	0.666667	0.333333	1	0.254731
Com_503	1,1'-Ethylidenebis-cyclopentane	2025.9	2391.16	2201.71	2475.87	1802.31	3218.06	2201.86	2175.67	2203.72	1709.19	1892.77	2119.46	1.14731	0.198258	0.211572	0.694444	0.333333	0.972222	0.102624
Com_504	1,24-Tetracosanediol	50.4309	124.718	207.213	44.8988	52.0235	31.6605	0	227.754	3.44766	0.000321969	165.071	0	1.14485	0.195159	0.236304	0.638889	0.25	0.944444	2.24022
Com_505	Triflusal	1548.63	1892.19	1376.02	2423.52	1961.36	1167.51	1725.48	1864.93	1840.92	1212.58	1105.07	1310.66	1.14455	0.194784	0.394285	0.694444	0.31875	0.944444	0.128509
Com_506	D-Sorbitol	165.426	151.7	121.24	147.497	162.562	125.048	91.9154	93.7856	309.332	95.3112	62.3425	110.528	1.14447	0.194674	0.275795	0.833333	0.5	1	0.261178
Com_507	Triflusal	138.395	220.327	240.021	168.6	188.899	203.001	177.838	185.313	217.812	214.931	74.8766	142.19	1.14441	0.194605	0.365297	0.638889	0.305556	0.916667	0.143146
Com_508	Hydroxy-alpha-sanshool	36.8887	143.283	143.207	49.7558	39.1273	43.3401	55.7543	113.041	57.7844	79.4399	57.2424	35.5597	1.14237	0.192027	0.965836	0.555556	0.222222	1	0.145686
Com_509	xi-4,5-Dihydro-2,4(5)-dimethyl-1H-imidazole	62905.6	76317.5	55490.5	65980.6	54103.8	77183.5	57753.9	54820.5	43066.4	71679.7	56023.5	60002.2	1.14165	0.191121	0.173567	0.694444	0.333333	1	0.123032
Com_510	DG(14:1(9Z)/20:1(11Z)/0:0)	15984.6	15094.8	19524.1	23577.8	18221.4	18406.5	18644.6	16212.5	15476.2	14757.6	18029.3	13947.3	1.14157	0.191022	0.142028	0.75	0.416667	1	0.101607
Com_511	L-Lysinamide	1286.5	1679.89	1219.46	1241.97	1027.94	1666.24	1115.76	928.803	680.69	1538.63	1586.01	1277.45	1.13955	0.188469	0.338239	0.666667	0.305556	0.944444	0.179958
Com_512	actodigin	5359.71	5447.01	5043.29	4180.64	3579.37	4066.58	4386.26	2491.89	3039.36	2476.15	8289.44	3629.98	1.13834	0.186934	0.31936	0.722222	0.416667	1	0.203753
Com_513	Neuromedin C	20117.8	19839.6	21815.3	13058.9	17049.4	11761.4	21048.9	10523.2	17467.7	16180.1	10139.3	15997.5	1.13448	0.182032	0.412345	0.666667	0.277778	0.944444	0.107552
Com_514	oxidized Cypridina luciferin	3510.2	2514.92	2746.6	3845.46	4087.27	2781.97	3306.35	3759.43	3338.06	2755.55	1420.83	2612.08	1.13344	0.180707	0.380448	0.638889	0.277778	0.916667	0.16839
Com_515	2,4-Dimethyl-5-pentylthiazole	4320.23	4223.36	4624.14	3465.49	4082.61	3295.23	4554.63	2886.9	3032.58	4420.05	2840.43	3478.7	1.13189	0.178731	0.218532	0.666667	0.31875	1	0.109175
Com_516	Oxagrelate	356.966	653.229	382.375	479.043	636.368	472.379	444.667	379.191	426.341	407.736	507.114	475.158	1.12884	0.174836	0.400013	0.611111	0.222222	0.944444	0.0811872
Com_517	N9VOG4YJ1H	474.282	675.491	587.134	695.728	442.803	907.536	632.075	594.643	577.643	485.598	477.26	584.951	1.12851	0.174425	0.44095	0.611111	0.222222	0.944444	0.0856741
Com_518	pirenperone	1845.2	2327.53	1758.74	1874.34	1574.27	2199.11	1666.71	1541.71	1100.93	1871.43	2256.17	1823.78	1.1285	0.174401	0.272486	0.694444	0.361111	0.944444	0.148825
Com_519	Triethylenetetramine	0	38.5132	11.7257	0	0	8.20753	26.1131	61.7533	13.6496	11.0595	8.11179	7.03705	1.12781	0.173528	0.487787	0.666667	0.333333	0.944444	0.259091
Com_520	Acetylagmatine	18027	16157	15751.5	18276.5	16345.2	21256.1	15234.4	14455.2	13949.8	16781.9	16613.7	16829.7	1.1273	0.172867	0.0680956	0.75	0.444444	1	0.0954824
Com_521	Tegaserod Maleate	454.196	768.594	523.054	625.964	504.595	557.155	476.462	754.736	430.722	515.772	356.397	513.072	1.12681	0.172239	0.326006	0.722222	0.416667	0.986806	0.109079
Com_522	Imazamethabenz-methyl	174.555	174.463	177.528	197.075	455.635	136.384	183.603	202.263	228.387	245.323	143.231	166.403	1.12524	0.170231	0.806469	0.583333	0.222222	0.972222	0.13229
Com_523	Hexetidine	9245.64	7065.46	9096.04	11300.4	8387.75	9563.49	7386.8	7405.24	8617.25	8036.1	8105.54	9034.76	1.125	0.169923	0.161461	0.777778	0.485417	1	0.090432
Com_524	8-Hydroxy-5,6-octadienoic acid	1.56907	2.37469	0.509044	3.39282	2.9837	0.5554	2.1893	2.53728	1.3804	0.850158	2.37629	0.801218	1.12335	0.167804	0.951368	0.527778	0.166667	0.875694	0.134145
Com_525	Panaxytriol	20216.1	25554.5	22718.4	25886.9	17363.6	35277.8	23884.3	23464.5	23436.4	17651.1	20035.9	22533	1.12223	0.166363	0.413313	0.638889	0.222222	0.944444	0.0837584
Com_526	Petunidin 3-(6''-p-coumaryl-glucoside) 5-glucoside	304.522	234.922	324.106	402.04	469.504	315.163	282.464	341.939	451.574	191.87	359.778	202.549	1.12025	0.163823	0.441557	0.611111	0.277778	0.888889	0.148139
Com_527	Surfynol PSA-336	35892.5	33207.2	27719.3	38394.5	44326.7	59418.4	52952.3	19888.5	31614.3	30519.4	33345.9	45013	1.12012	0.16365	0.474395	0.611111	0.235417	0.916667	0.103896
Com_528	(E)-2-Hydroxy-N-desmethyldoxepin	3814.38	3199.52	3241.16	3675.99	3273.33	3611.46	2982.21	3010.53	3846.95	2976.88	2636.7	3167.57	1.11788	0.160765	0.0859032	0.833333	0.5	1	0.0978163
Com_529	N-Stearoylsphingosine	3121.18	2989.29	3062.74	3963.6	2874.13	3500.89	2928.98	3167.74	3011.53	2759.55	2596.26	2994.45	1.11761	0.160419	0.0960427	0.75	0.429861	1	0.0857916
Com_530	Tenonitrozole	741.115	616.551	624.951	879.206	760.025	724.799	641.996	802.249	822.376	813.519	188.12	625.61	1.11628	0.158698	0.427563	0.472222	0.111111	0.805556	0.204096
Com_531	Brexpiprazole	3537.93	3095.43	3453.27	4240.36	3460.09	4032.63	3240.54	3439.1	3132.57	3321.51	2944.44	3473.47	1.11601	0.158345	0.083768	0.805556	0.5	1	0.0847533
Com_532	Hericene B	2403.89	3207.59	2149.39	4114.96	2306.78	2904.05	2444.16	2064.2	2046.46	2885.04	4175.72	1695.92	1.11594	0.158255	0.451503	0.666667	0.277778	0.944444	0.112313
Com_533	Metocurine Iodide	26.0558	5.91013	42.0611	27.0442	43.9463	8.89197	1.11728	8.56581	76.6064	1.2939	0	2.75116	1.1146	0.156523	0.238891	0.638889	0.277778	1	0.876893
Com_534	5beta-scymnol	3090.56	1427.18	3269.04	4119.51	1785.51	5645.43	3242.53	1666.04	3750.55	2300.48	3692.59	2703.49	1.11417	0.155974	0.868484	0.555556	0.179861	0.888889	0.0400996
Com_535	Hovenidulcioside B1	70.4225	69.0898	66.5514	73.3673	66.1249	56.8336	49.5023	59.6211	83.1126	66.845	72.2321	30.8924	1.11094	0.151784	0.357002	0.583333	0.25	0.93125	0.1243
Com_536	Bemotrizinol	1446.83	1398.92	1319.36	1681.41	1284.29	1782.84	1299.08	1355.27	1482.81	1526.13	926.781	1437.43	1.11039	0.151067	0.262859	0.611111	0.277778	0.916667	0.0903889
Com_537	PE(15:0/18:3(6Z,9Z,12Z))	4679.76	6835.29	5107.09	6228.36	4935.82	5945.31	4308.88	4019.31	4140.02	7722.23	5761.22	4469.02	1.10884	0.149049	0.336839	0.75	0.416667	1	0.112631
Com_538	11-Cycloheptylundecanoic acid	524.366	529.554	521.234	776.273	569.425	746.478	524.081	494.598	669.297	533.836	505.108	584.527	1.10747	0.147268	0.322561	0.666667	0.305556	0.916667	0.080805
Com_539	L-Lathyrine	137.477	154.935	126.724	133.04	119.201	123.643	76.0065	94.8945	269.819	90.9572	64.4831	121.726	1.10744	0.147235	0.335126	0.805556	0.472222	1	0.198104
Com_540	12-Dehydroporson	1815.96	1929.85	1601.15	2143.44	2161.23	1908.27	1708.64	1640.26	1781.63	1594.26	1963.79	1772.55	1.10503	0.14409	0.11028	0.777778	0.457639	1	0.0780095
Com_541	amquinate	232.275	487.45	704.579	0	150.529	679.846	373.866	270.258	405.401	163.973	755.748	280.054	1.10443	0.143306	0.894057	0.472222	0.111111	0.833333	0.211684
Com_542	2-Methoxyhexadecanoic acid	516.507	508.971	437.346	365.253	478.515	794.647	353.925	72.0191	337.099	72.5395	1686.92	286.536	1.10402	0.142767	0.232144	0.833333	0.5	1	0.54701
Com_543	5-Hexyltetrahydro-2-oxo-3-furancarboxylic acid	100.364	145.765	74.8208	43.7439	58.1817	96.5112	79.2567	60.3257	18.0579	138.627	78.7118	96.7543	1.10102	0.138837	0.604516	0.527778	0.124306	0.861111	0.298927
Com_544	Orthoperiodic acid	553.017	757.188	563.826	1357.47	570.051	681.691	764.418	671.519	544.557	754.405	606.763	730.691	1.1009	0.138681	0.76103	0.527778	0.166667	0.847917	0.0380201
Com_545	(2S,3S,5R,10R,12S,14S,15R,16R)-2-Amino-12,16-dimethyl-3,5,10,14,15-icosanepentol	464268	409194	485276	529709	405696	473671	385849	424187	426467	397994	428063	451997	1.10072	0.138443	0.0903954	0.777778	0.444444	1	0.0738582
Com_546	(7S)-7-{[(2S)-9-Hydroxy-2-isobutyl-3-oxo-2,3,9,9a-tetrahydro-1H-imidazo[1,2-a]indol-9-yl]methyl}-6,7-dihydroquinazolino[3,2-a][1,4]benzodiazepine-5,13-dione	1404.82	1282.58	1287.18	1511.15	1381.13	1314.65	1311.18	1288.99	1563.5	1174.31	898.273	1197.92	1.10053	0.138193	0.218944	0.722222	0.333333	1	0.101135
Com_547	Preisocalamendiol	71641.8	76325.4	70013.3	74251.7	65147.4	88835.6	64490.5	60188.7	54006.5	74032.4	82804.1	70077.4	1.10014	0.137684	0.216644	0.722222	0.388889	1	0.0985452
Com_548	Artomunoxanthentrione epoxide	242.05	733.415	552.329	620.776	574.102	318.193	388.324	620.64	305.385	571.224	510.606	368.871	1.09975	0.137176	0.793884	0.611111	0.222222	0.944444	0.0753894
Com_549	nornicotine	11648.2	11086.4	11135.3	12736.5	10993.4	13696.2	10241.2	10232.6	9330.5	11885.2	11565.8	11598.2	1.09934	0.136636	0.107061	0.722222	0.388889	0.944444	0.0795631
Com_550	9-(3,7-Dimethyl-1,6-octadien-3-yl)-5-(hydroxymethyl)-2-isopropyl-1-methyl-1,2,4,5,6,8-hexahydro-3H-[1,4]diazonino[7,6,5-cd]indol-3-one	696.315	584.952	659.394	714.989	659.821	491.487	952.013	313.287	404.769	432.439	685.331	676.787	1.09881	0.135939	0.410981	0.611111	0.25	0.93125	0.128354
Com_551	Mono-2-ethylhexyl phthalate	165.676	161.048	119.564	145.896	84.1733	198.833	73.4385	121.114	182.944	93.9848	175.951	149.9	1.09765	0.134417	0.58248	0.555556	0.222222	0.875694	0.0985712
Com_552	Hydromorphone-3-glucoside	2580.58	2087.75	2132.1	2912.52	2942.31	2752.69	2237.58	2426.56	2447.73	2253.88	2233.7	2444.81	1.0971	0.133695	0.24416	0.666667	0.333333	1	0.079259
Com_553	Tyr-Ala-Arg	1546.1	1142.68	1296.16	1956.26	1544.07	1654.69	1476.36	1341.22	1463.19	1342.45	1175.27	1533.89	1.09692	0.133459	0.373976	0.694444	0.333333	1	0.0828626
Com_554	Alitame	3199.06	3806.45	2704.19	1651.88	3403.73	4219.46	3527.99	2285.65	1771.66	2742.16	4678.87	2317.59	1.09587	0.132078	0.616893	0.583333	0.263194	0.944444	0.145203
Com_555	4-Chloro-6,7-dimethoxy-2-benzoxazolinone	531.611	455.047	462.497	629.952	518.082	532.596	392.074	595.644	406.044	384.918	529.693	548.942	1.09536	0.131403	0.307208	0.638889	0.277778	0.944444	0.0803313
Com_556	Isopentyl pyrophosphate	524.408	371.228	430.14	487.081	575.38	535.463	473.974	489.073	615.794	405.569	262.322	422.563	1.09531	0.131336	0.425654	0.638889	0.305556	0.944444	0.133974
Com_557	1-Octadecanoyl-sn-glycero-3-phosphoserine	546.995	467.401	516.156	609.493	535.172	533.804	528.036	235.031	549.086	391.989	653.715	573.405	1.09476	0.130611	0.413378	0.5	0.138889	0.833333	0.110061
Com_558	Immepip	117933	110423	112330	136809	112025	145968	102194	107689	98538.7	129589	107282	126539	1.09475	0.130602	0.209176	0.777778	0.444444	1	0.072907
Com_559	Benzyl alcohol	56.914	52.4291	54.116	80.4615	59.1805	56.9066	48.1054	64.9275	47.1108	61.4562	40.7711	66.585	1.09439	0.130134	0.378359	0.583333	0.166667	0.888889	0.0799821
Com_560	Romucosine H	111.12	301.829	192.776	46.7566	249.452	111.208	130.684	91.358	141.681	246.89	168.211	147.207	1.09407	0.129704	0.913088	0.527778	0.166667	0.861111	0.10444
Com_561	anitrazafen	3517.95	3896.79	3373.99	4532.78	3793.28	4035.79	3485.23	4420.14	3479.1	3365.08	2646.31	3768.69	1.09384	0.129398	0.263295	0.75	0.444444	1	0.078879
Com_562	Hemibrevetoxin B	1291.2	1221.78	1706.17	1216.32	976.038	938.811	1003.64	925.489	839.621	1177.59	1555.69	1219.57	1.09354	0.129003	0.490146	0.666667	0.333333	0.944444	0.106578
Com_563	Baronet	3816.5	3991.83	3539.19	3911.38	3789.3	3798.41	3115.22	3568.77	3430.55	3374.93	3673.88	3737.78	1.09308	0.128399	0.0213209	0.916667	0.666667	1	0.0724346
Com_564	(S)-9-Hydroxy-10-undecenoic acid	128.872	120.598	122.758	159.783	119.678	114.142	99.6069	109.182	129.36	134.664	93.4106	135.274	1.09171	0.126586	0.290632	0.583333	0.166667	0.903472	0.0795349
Com_565	carbamoyl adenylate	239.14	201.126	171.702	366.883	430.719	271.202	224.672	351.564	338.525	203.835	171.931	251.72	1.08982	0.124091	0.721571	0.555556	0.194444	0.875694	0.15432
Com_566	Baronet	1244.47	1595.99	1153.31	1283.27	987.89	1433.64	1092.89	993.626	781.516	1216.98	1718.61	1261.33	1.08968	0.123911	0.438826	0.638889	0.333333	0.944444	0.136188
Com_567	N,N-Diethylisonicotinamide	1381.9	1058.34	1094.88	1415.01	1305.94	1316.99	1083.71	1146.1	1339.6	1164.51	1068.54	1149.61	1.08933	0.123435	0.204467	0.666667	0.277778	1	0.0795292
Com_568	Cymarose	481.786	416.164	397.09	534.421	494.718	513.597	465.011	475.828	482.951	464.755	287.959	429.334	1.08901	0.123013	0.346482	0.694444	0.333333	1	0.0942636
Com_569	89VVP1B008	139936	137956	134515	165662	130863	147370	115216	123614	155166	130139	118729	143595	1.08881	0.12275	0.166887	0.75	0.374306	1	0.0723875
Com_570	S(8)-glutaryldihydrolipoamide	614.899	645.766	622.806	886.186	647.57	626.481	569.127	625.406	593.112	716.817	545.809	669.367	1.08712	0.120517	0.291743	0.666667	0.333333	0.959028	0.0646968
Com_571	Blumenol C glucoside	1627.1	950.156	764.296	663.304	1549.95	3201.24	2315.32	682.852	634.192	623.103	2332.8	1483.29	1.0848	0.117434	0.788289	0.611111	0.222222	0.916667	0.130255
Com_572	L-(-)-Arabitol, permethyl-	159.49	322.646	251.371	215.621	164.361	140.125	274.168	101.705	147.361	156.21	248.488	228.067	1.08444	0.116951	0.649476	0.416667	0.111111	0.764583	0.128523
Com_573	Destruxin A	1374.13	2377.34	1453.35	1242.58	893.005	2515.01	1304.55	1401.45	501.739	1701.65	2603.19	1576.54	1.08431	0.116777	0.67055	0.527778	0.194444	0.888889	0.272399
Com_574	Toxin T2 tetrol	16623.1	15168.8	13715.9	17346.9	14947.3	18026.1	14023.5	13902.4	12503	15725.1	16049.6	16258	1.08327	0.115398	0.21021	0.694444	0.388889	1	0.0669912
Com_575	(1R,3S,9R,10S,13R,15E,17E,19E,21E,23R,25S,26R,27S)-23-[(3-Amino-3,6-dideoxy-beta-D-mannopyranosyl)oxy]-10-ethyl-1,3,9,27-tetrahydroxy-13-methyl-7,11-dioxo-12,29-dioxabicyclo[23.3.1]nonacosa-15,17,19,21-tetraene-26-carboxylic acid	525.04	643.561	299.757	400.573	844.224	709.028	714.997	494.77	469.075	579.392	438.307	463.152	1.08307	0.115132	0.840117	0.555556	0.179861	0.875694	0.0383626
Com_576	Asn-Trp	341.11	227.574	240.735	233.477	188.094	279.174	113.088	243.8	361.483	205.672	257.109	216.458	1.08053	0.111743	0.529355	0.555556	0.25	0.888889	0.0941289
Com_577	1H-Indol-3-amine	1224.59	1215.77	990.02	1727.11	1319.06	1179.32	899.697	1403.22	1452.8	1486.29	747.348	1109.36	1.07848	0.109005	0.516938	0.444444	0.111111	0.833333	0.108662
Com_578	1-Butyl-3-methylimidazolium	36.9337	60.0644	40.5816	99.6528	37.4881	65.9396	52.8283	49.5728	48.0411	49.3073	50.2373	66.0776	1.07782	0.108116	0.944053	0.444444	0.138889	0.833333	0.023826
Com_579	20HD67185N	42541.7	40639	45987.3	46361.8	39020.5	54050.1	38907.4	36677.6	33901.6	36426.3	57425.4	45887	1.07774	0.108011	0.38229	0.75	0.388889	1	0.0885268
Com_580	Epinephrine	6032.62	5814.8	6905.22	6898.44	5748.15	7251.77	5594.96	5449.89	5358.59	5915.95	7145.49	6423.02	1.07699	0.107008	0.249013	0.722222	0.416667	0.972222	0.0685253
Com_581	26UEP3Z5W8	4865.34	5095.9	5440.98	6402.47	6334.49	2333.65	5578.94	5361.95	5314.84	4477.84	3495.02	4070.69	1.07681	0.106758	0.827044	0.638889	0.333333	0.944444	0.0902103
Com_582	Palmitic amide	295.287	591.994	527.359	348.653	258.126	347.952	371.168	490.809	378.124	341.835	327.017	299.991	1.07263	0.101147	0.811159	0.5	0.166667	0.833333	0.0819517
Com_583	98SID9VM1V	27613.3	29145.1	24129.7	28879	24687.5	32215.8	25547.1	24833.7	21413.9	30181.1	26193.9	27224.4	1.07257	0.101067	0.298219	0.638889	0.277778	0.916667	0.0658495
Com_584	Geranylcitronellol	523.616	657.857	553.442	575.54	402.846	686.134	626.256	374.704	687.21	236.556	754.235	492.471	1.07189	0.100161	0.537266	0.527778	0.166667	0.875694	0.109632
Com_585	2-(4-Hydroxyphenyl)-3,6-dimethoxy-8,8-dimethyl-4H,8H-benzo[1,2-b:3,4-b']dipyran-4-one	173.599	208.831	183.641	204.45	237.981	194.798	176.408	203.017	201.034	160.381	183.561	199.291	1.07084	0.0987493	0.282975	0.694444	0.388889	1	0.0555558
Com_586	thelepin	141.252	100.77	212.998	129.991	141.739	210.287	114.439	102.666	222.579	71.5407	222.404	142.505	1.06951	0.0969558	0.614979	0.5	0.166667	0.861111	0.0906105
Com_587	Neuromedin N	101.008	451.483	227.562	7.67296	208.345	440.505	250.82	112.468	148.065	359.83	313.521	159.259	1.06891	0.0961408	0.572679	0.5	0.166667	0.833333	0.445254
Com_588	Flavidulol D	1967.49	2082.48	1895.09	2755.2	1756.9	1754.97	1642.46	1880.03	2295.44	1931.97	1752.81	1922.45	1.06888	0.0961011	0.490135	0.638889	0.305556	0.916667	0.0555311
Com_589	Stigmatellin Y	18341.2	19031.5	19033.3	25048	19589.6	15609.1	18578.4	19703.9	19862.9	18579.3	14124.7	18347.3	1.06828	0.095293	0.458085	0.555556	0.166667	0.888889	0.0658003
Com_590	Thymopentin	3207.4	7163.13	3460.95	2808.58	2357.93	4562.89	3405.49	2783.84	986.754	4776	6782.14	3390.04	1.06493	0.0907628	0.661511	0.472222	0.166667	0.777778	0.303886
Com_591	zindotrine	824.036	939.49	883.297	1399.91	648.09	962.636	688.805	882.485	988.528	847.808	916.734	989.898	1.06458	0.0902855	0.723526	0.5	0.166667	0.847917	0.0347377
Com_592	1-Dodecylpyridinium	123.297	148.474	116.86	215.855	144.48	149.642	125.347	118.444	149.697	135.209	150.31	165.696	1.06382	0.0892499	0.649722	0.444444	0.111111	0.805556	0.042299
Com_593	Nadifloxacin	29412.3	20844.3	25215.2	28967.3	30113.5	28997.4	24447	26902.1	30047.8	21598	25411.4	25522.4	1.0625	0.0874684	0.450081	0.638889	0.277778	0.944444	0.067989
Com_594	(.+/-.)-p-Methoxyamphetamine	188.384	125.947	132.66	197.905	187.547	193.193	125.364	185.114	194.28	194.047	95.6789	171.228	1.06205	0.0868549	0.614376	0.611111	0.263194	0.916667	0.110947
Com_595	RMI 8090DJ	2318.14	2399.88	2238.51	2776.32	2147.14	2330.69	2077.25	1903.54	2314.01	3040.73	2081	1965	1.06196	0.0867323	0.402875	0.777778	0.444444	1	0.056133
Com_596	Acridine	128.164	124.975	132.454	149.245	134.45	155.234	129.547	140.084	138.119	130.338	98.4821	140.005	1.06174	0.0864329	0.355749	0.444444	0.111111	0.833333	0.056007
Com_597	CIJ7YN252E	568.766	531.547	605.722	580.167	556.402	388.372	295.015	319.885	1047.48	499.485	356.95	526.79	1.06087	0.0852421	0.482837	0.777778	0.416667	1	0.153549
Com_598	1W2R4TRY5H	102.094	86.5799	80.9721	118.003	123.062	119.358	70.8177	84.7986	102.801	154.709	0	0	1.05916	0.0829159	0.575633	0.638889	0.277778	0.959028	0.0777066
Com_599	THIAMYLAL	1354.79	1874.34	1255.59	1133.17	1015.87	1618.71	1375.58	991.767	635.146	1937.9	1437.97	1426.56	1.05734	0.0804415	0.633047	0.5	0.166667	0.875694	0.162388
Com_600	Fluorodopa F 18	128.338	108.818	88.2759	111.35	115.803	81.9014	108.728	115.353	83.1681	104.546	90.4348	98.4623	1.05626	0.0789655	0.581965	0.638889	0.277778	0.944444	0.0421358
Com_601	2-Methoxyhexadecanoic acid	2999.78	3122.84	2847.53	4397.23	3441.44	2887.08	2641.67	2780.89	3492.71	3321.4	2841.26	3583.19	1.05545	0.0778595	0.578246	0.388889	0.0833333	0.833333	0.0569181
Com_602	3-Hydroxylidocaine	13916.1	14798.4	14292	15053.8	12577.9	16974.4	12777.6	12553.7	11899.9	15665.4	15459.6	14654.1	1.05544	0.0778474	0.396476	0.611111	0.235417	0.888889	0.0619802
Com_603	5.alpha.,7.alpha.-Dihydroxy-11-oxotetranorprosta-1,16-dioic acid	2184.56	2621.21	2024.53	3066.88	2230.73	2554.12	2189.41	2360.61	2249.49	2493.07	2387.72	2247.07	1.05419	0.0761294	0.521887	0.527778	0.166667	0.847917	0.0351702
Com_604	4-Nitrobenzylamine	446.518	150.284	186.219	338.539	167.754	181.902	199.002	217.508	202.388	263.091	248.263	266.256	1.0535	0.0751848	0.887736	0.666667	0.333333	1	0.0494463
Com_605	Rhizocticin B	759.321	685.398	661.328	841.249	886.147	907.205	749.05	787.351	663.714	710.692	935.143	659.114	1.05229	0.0735367	0.519472	0.611111	0.25	0.93125	0.0405717
Com_606	icomucret	17148.6	15257.3	16527.3	25238.2	16112.2	10226.9	17849.4	15644.8	19978.4	13168	15121.7	13899	1.05069	0.0713349	0.854307	0.583333	0.222222	0.944444	0.0757846
Com_607	Stizolobic acid	302.839	244.226	234.729	289.873	311.217	277.845	254.882	294.327	254.297	216.928	254.589	306.748	1.04992	0.0702768	0.489394	0.583333	0.222222	0.944444	0.0464871
Com_608	Fortimicin FU-10	449.789	662.055	566.145	642.711	428.15	827.18	672.859	611.825	584.946	458.694	475.708	603.955	1.04931	0.0694393	0.797176	0.5	0.152083	0.847917	0.0435526
Com_609	Nonadeca-10(Z)-enoic acid	915.889	1250.85	1231.69	1196.53	1016.21	1250	1148.66	962.343	1105.07	991.245	1320.94	1023.43	1.04724	0.0665873	0.544911	0.611111	0.263194	1	0.0515734
Com_610	Glycyl-Threonine	1.42324	3.21411	4.07822	14.9872	13.1174	5.01128	2.12971	7.21034	11.6803	10.3599	2.83062	5.76124	1.04652	0.0655935	0.859877	0.5	0.138889	0.847917	0.267431
Com_611	(3alpha,5alpha,14xi,22R,23R,24S)-3,22,23-Trihydroxyergostan-6-one	3516.21	3432.59	3000.88	3770.22	3531.03	3494.63	3369.06	3749.35	3279.26	3190.62	3011.74	3313.95	1.04176	0.0590207	0.361472	0.722222	0.333333	1	0.036397
Com_612	PE(14:1(9Z)/15:0)	6105.26	5814.26	6817.98	9444.34	5409.34	6314.44	6617.47	5716.26	7734.8	5159.65	8449.36	4647.22	1.04125	0.0583146	0.720175	0.583333	0.166667	0.888889	0.0417885
Com_613	Ascorbic acid, permethyl-	866.708	2797.25	1796.44	958.934	1456.56	1856.73	1703.74	852.568	1050.06	2205.92	2117.98	1417.24	1.0412	0.0582446	0.939144	0.527778	0.193056	0.861111	0.164024
Com_614	Mytilin B	150.317	192.268	143.282	176.164	178.305	152.458	186.227	228.491	166.25	154.972	87.6431	130.035	1.04108	0.0580842	0.608449	0.527778	0.166667	0.861111	0.0774198
[truncated: 934 more rows]

## Sheet: S1c DEMs Conv. vs ABX
Dataset S1c. The fold changes (Conventional/ABX) of metabolite concentration in the hemolymph of ABX and Conventional fruit flies. The metabolites are ordered according to fold-change, with larger values indicating greater concentration in conventional flies.Compounds that are shared in conventional/ABX and K.michiganensis/ ABX are highlighted as green. The compounds that are only present in this…
[truncated: 202 more rows]

[truncated: 3 more sheets: S1d DEMs K.michig vs ABX, S1e KEGG Conventional vs ABX, S1f KEGG k.michig vs ABX]
