# Supplementary material for: Gut microbiota promotes host resistance to low-temperature stress by stimulating its arginine and proline metabolism pathway in adult Bactrocera dorsalis
Source: PLoS Pathog. 2020 Apr 15;16(4):e1008441. doi: 10.1371/journal.ppat.1008441 (PMC7185725; doi:10.1371/journal.ppat.1008441)
Supplement: S2 Data — (XLSX) [file ppat.1008441.s007.xlsx]

## Sheet: S2a Con vs ABX DEGannot
Dataset S2a. The fold changes (Conventional/ABX) of gene expression levels of fruit flies whole body. The genes are ordered according to fold change, with larger values indicating greater concentration in Conventional flies.
gene_id	CK_readcount	ABX_readcount	log2FoldChange	pval	padj	Gene Length	NR GI	NR ID	NR Score	NR Evalue	NR Description	NT GI	NT ID	NT Score	NT Evalue	NT Description	KO ID	KO Name	KO Description	Http Link	Swissprot ID	Swissprot Score	Swissprot Evalue	Swissprot Description	PFAM ID	PFAM description	Gene Ontology Biological Pathway	BP Description	Gene Ontology Molecular Function	MF Description	Gene Ontology Cellular Component	CC Description	KOG ID	KOG Description
Cluster-10843.34742	192.874	3330.64	-4.1108	6.8069e-202	7.219e-197	552	--	--	--	--	--	751799320	XM_011211316.1	498	0	PREDICTED: Bactrocera dorsalis uncharacterized LOC105230525 (LOC105230525), mRNA	--	--	--	--	--	--	--	--	--	--	--	--	--	--	--	--	--	--
Cluster-10843.8719	2820.34	56.8196	5.6265	2.6186e-197	1.3885e-192	2151	751799379	XP_011209649.1	1778	9.4e-196	PREDICTED: coiled-coil domain-containing protein 130 homolog [Bactrocera dorsalis]	751799378	XM_011211347.1	1208	0	PREDICTED: Bactrocera dorsalis coiled-coil domain-containing protein 130 homolog (LOC105230540), mRNA	K13115	CCDC130	coiled-coil domain-containing protein 130	http://www.genome.jp/dbget-bin/www_bget?ko:K13115	Q7K0F0	1336	6.9e-146	Coiled-coil domain-containing protein 130 homolog OS=Drosophila melanogaster GN=CG15084 PE=2 SV=1	PF00307//PF00569//PF03271//PF01555	Calponin homology (CH) domain//Zinc finger, ZZ type//EB1-like C-terminal motif//DNA methylase	GO:0006306	DNA methylation	GO:0005515//GO:0008017//GO:0008170//GO:0003677//GO:0008270	protein binding//microtubule binding//N-methyltransferase activity//DNA binding//zinc ion binding	GO:0045298	tubulin complex	KOG2990	C2C2-type Zn-finger protein
Cluster-10843.17491	9035.43	78.4368	6.843	5.8565e-194	2.0704e-189	1699	--	--	--	--	--	--	--	--	--	--	--	--	--	--	--	--	--	--	PF06431	Polyomavirus large T antigen C-terminus	GO:0006260	DNA replication	GO:0003677//GO:0005524	DNA binding//ATP binding	--	--	--	--
Cluster-10843.46141	4206.5	133.244	4.9816	2.9339e-188	7.7788e-184	3612	751781718	XP_011200038.1	1342	5.7e-145	PREDICTED: transport and Golgi organization protein 11 isoform X1 [Bactrocera dorsalis]>gi|751781720|ref|XP_011200039.1| PREDICTED: transport and Golgi organization protein 11 isoform X1 [Bactrocera dorsalis]	751781717	XM_011201736.1	1147	0	PREDICTED: Bactrocera dorsalis transport and Golgi organization protein 11 (LOC105223859), transcript variant X1, mRNA	--	--	--	--	Q961C9	1064	4e-114	Transport and Golgi organization protein 11 OS=Drosophila melanogaster GN=Tango11 PE=1 SV=1	--	--	--	--	--	--	--	--	KOG0381	HMG box-containing protein
Cluster-10843.37008	2327.17	29933.2	-3.685	3.2979e-178	6.9951e-174	5717	751786731	XP_011202760.1	4283	0	PREDICTED: DNA ligase 3 [Bactrocera dorsalis]	751786730	XM_011204458.1	2751	0	PREDICTED: Bactrocera dorsalis DNA ligase 3 (LOC105225823), mRNA	K10776	LIG3	DNA ligase 3	http://www.genome.jp/dbget-bin/www_bget?ko:K10776	Q9VG82	1562	1.1e-171	Probable cytochrome P450 9f2 OS=Drosophila melanogaster GN=Cyp9f2 PE=2 SV=1	PF15476//PF02796//PF01068//PF04675//PF04679//PF01552//PF00067	Histone deacetylase complex subunit SAP25//Helix-turn-helix domain of resolvase//ATP dependent DNA ligase domain//DNA ligase N terminus//ATP dependent DNA ligase C terminal region//Picornavirus 2B protein//Cytochrome P450	GO:0006144//GO:0055114//GO:0006260//GO:0006281//GO:0006355//GO:0018144//GO:0006310//GO:0006508	purine nucleobase metabolic process//oxidation-reduction process//DNA replication//DNA repair//regulation of transcription, DNA-templated//RNA-protein covalent cross-linking//DNA recombination//proteolysis	GO:0005198//GO:0008234//GO:0003968//GO:0003677//GO:0016705//GO:0003910//GO:0005506//GO:0000166//GO:0020037//GO:0016787//GO:0016740//GO:0005524//GO:0008233//GO:0000150//GO:0016779	structural molecule activity//cysteine-type peptidase activity//RNA-directed RNA polymerase activity//DNA binding//oxidoreductase activity, acting on paired donors, with incorporation or reduction of molecular oxygen//DNA ligase (ATP) activity//iron ion binding//nucleotide binding//heme binding//hydrolase activity//transferase activity//ATP binding//peptidase activity//recombinase activity//nucle…	GO:0031379//GO:0019012//GO:0005634//GO:0005737	RNA-directed RNA polymerase complex//virion//nucleus//cytoplasm	--	--
Cluster-10843.42147	53037.9	621.119	6.4159	5.0161e-176	8.8663e-172	2756	751778158	XP_011198111.1	779	8.4e-80	PREDICTED: heat shock protein 23-like [Bactrocera dorsalis]	751778155	XM_011199808.1	652	0	PREDICTED: Bactrocera dorsalis uncharacterized LOC105222462 (LOC105222462), mRNA	K04455	HSPB1	heat shock protein beta-1	http://www.genome.jp/dbget-bin/www_bget?ko:K04455	P02516	419	1.9e-39	Heat shock protein 23 OS=Drosophila melanogaster GN=Hsp23 PE=2 SV=2	PF16590//PF02530	Exocrine gland-secreting peptide//Porin subfamily	GO:0007165//GO:0006810	signal transduction//transport	GO:0015288//GO:0005186	porin activity//pheromone activity	GO:0016020//GO:0005615	membrane//extracellular space	--	--
Cluster-10843.54169	6456.34	13.7925	8.8738	6.416e-166	9.1431e-162	341	19880525	AAM00373.1	518	1.9e-50	vitellogenin 2 precursor [Bactrocera dorsalis]	751803878	XM_011213795.1	331	1.40653e-171	PREDICTED: Bactrocera dorsalis vitellogenin-1-like (LOC105232170), mRNA	--	--	--	--	P27878	256	1.9e-21	Vitellogenin-1 OS=Ceratitis capitata GN=VG1-GAMMA PE=2 SV=1	--	--	--	--	--	--	--	--	--	--
Cluster-10843.54997	4892.43	148.169	5.0463	6.897e-166	9.1431e-162	1594	751797164	XP_011208433.1	1778	7e-196	PREDICTED: uncharacterized protein LOC105229702 [Bactrocera dorsalis]	751797163	XM_011210131.1	1346	0	PREDICTED: Bactrocera dorsalis uncharacterized LOC105229702 (LOC105229702), mRNA	--	--	--	--	--	--	--	--	--	--	--	--	--	--	--	--	--	--
Cluster-10843.15681	7966.46	365.973	4.4451	3.0288e-163	3.5691e-159	1648	751791380	XP_011205286.1	1863	1e-205	PREDICTED: probable phosphoserine aminotransferase [Bactrocera dorsalis]	751791379	XM_011206984.1	1253	0	PREDICTED: Bactrocera dorsalis probable phosphoserine aminotransferase (LOC105227571), mRNA	K00831	serC, PSAT1	phosphoserine aminotransferase	http://www.genome.jp/dbget-bin/www_bget?ko:K00831	Q9VAN0	1558	9.6e-172	Probable phosphoserine aminotransferase OS=Drosophila melanogaster GN=CG11899 PE=2 SV=1	--	--	--	--	--	--	--	--	KOG2790	Phosphoserine aminotransferase
Cluster-10843.40901	2071.77	75.7621	4.7691	1.1104e-162	1.1776e-158	1430	751789604	XP_011204318.1	1999	1.5e-221	PREDICTED: uncharacterized protein LOC105226893 [Bactrocera dorsalis]	751789603	XM_011206016.1	1203	0	PREDICTED: Bactrocera dorsalis uncharacterized LOC105226893 (LOC105226893), mRNA	--	--	--	--	--	--	--	--	PF04613	UDP-3-O-[3-hydroxymyristoyl] glucosamine N-acyltransferase, LpxD	GO:0009245	lipid A biosynthetic process	GO:0016747	transferase activity, transferring acyl groups other than amino-acyl groups	--	--	--	--
Cluster-10843.54127	129497	1.63646	16.289	1.4112e-158	1.3606e-154	597	823091335	AKI29026.1	629	4.5e-63	odorant binding protein 99c-4 [Bactrocera dorsalis]	751800826	XM_011212125.1	534	0	PREDICTED: Bactrocera dorsalis general odorant-binding protein 99a-like (LOC105231042), mRNA	--	--	--	--	--	--	--	--	PF03874//PF01395	RNA polymerase Rpb4//PBP/GOBP family	GO:0006144//GO:0006206//GO:0006351	purine nucleobase metabolic process//pyrimidine nucleobase metabolic process//transcription, DNA-templated	GO:0003899//GO:0005549	DNA-directed RNA polymerase activity//odorant binding	GO:0005730	nucleolus	--	--
Cluster-10843.22812	5525.2	305.938	4.1728	9.171e-153	8.1052e-149	1488	751778202	XP_011198135.1	1732	1.4e-190	PREDICTED: protein NASP homolog [Bactrocera dorsalis]	751778201	XM_011199833.1	1457	0	PREDICTED: Bactrocera dorsalis protein NASP homolog (LOC105222486), mRNA	--	--	--	--	Q9I7K6	614	2.5e-62	Protein NASP homolog OS=Drosophila melanogaster GN=CG8223 PE=1 SV=1	PF13374//PF13414//PF01496//PF14942//PF00515//PF13181	Tetratricopeptide repeat//TPR repeat//V-type ATPase 116kDa subunit family//Organelle biogenesis, Muted-like protein//Tetratricopeptide repeat//Tetratricopeptide repeat	GO:0015991//GO:0015992	ATP hydrolysis coupled proton transport//proton transport	GO:0005515//GO:0015078	protein binding//hydrogen ion transmembrane transporter activity	GO:0033179//GO:0030133//GO:0031083	proton-transporting V-type ATPase, V0 domain//transport vesicle//BLOC-1 complex	--	--
Cluster-10843.16938	8883.8	123.27	6.169	1.3569e-149	1.1069e-145	1151	751778146	XP_011198104.1	1322	3.8e-143	PREDICTED: 2-aminoethanethiol dioxygenase [Bactrocera dorsalis]	751778145	XM_011199802.1	1106	0	PREDICTED: Bactrocera dorsalis 2-aminoethanethiol dioxygenase (LOC105222457), mRNA	K10712	ADO	cysteamine dioxygenase	http://www.genome.jp/dbget-bin/www_bget?ko:K10712	Q6PDY2	305	1.3e-26	2-aminoethanethiol dioxygenase OS=Mus musculus GN=Ado PE=1 SV=2	PF07847	Protein of unknown function (DUF1637)	GO:0055114	oxidation-reduction process	GO:0016702	oxidoreductase activity, acting on single donors with incorporation of molecular oxygen, incorporation of two atoms of oxygen	--	--	KOG4281	Uncharacterized conserved protein
Cluster-10843.52083	25060.6	995.543	4.6547	6.1658e-147	4.6708e-143	1110	823091295	AKI29006.1	1274	1.3e-137	odorant binding protein 50c [Bactrocera dorsalis]	751782372	XM_011202088.1	941	0	PREDICTED: Bactrocera dorsalis uncharacterized LOC105224101 (LOC105224101), mRNA	--	--	--	--	--	--	--	--	PF01395//PF00335	PBP/GOBP family//Tetraspanin family	--	--	GO:0005549	odorant binding	GO:0016021	integral component of membrane	--	--
Cluster-10843.34610	1924.04	17.9213	6.7392	9.2387e-145	6.532e-141	994	751773531	XP_011213367.1	678	1.5e-68	PREDICTED: protein SYM1-like [Bactrocera dorsalis]>gi|751773533|ref|XP_011213368.1| PREDICTED: protein SYM1-like [Bactrocera dorsalis]	751773530	XM_011215065.1	617	0	PREDICTED: Bactrocera dorsalis protein SYM1-like (LOC105233107), transcript variant X1, mRNA	K13348	MPV17	protein Mpv17	http://www.genome.jp/dbget-bin/www_bget?ko:K13348	--	--	--	--	PF00569	Zinc finger, ZZ type	--	--	GO:0008270	zinc ion binding	--	--	KOG1944	Peroxisomal membrane protein MPV17 and related proteins
Cluster-10843.55028	6381.65	94.6577	6.0694	4.1917e-143	2.7784e-139	4317	751801390	XP_011210738.1	4430	0	PREDICTED: vam6/Vps39-like protein [Bactrocera dorsalis]	751801389	XM_011212436.1	2886	0	PREDICTED: Bactrocera dorsalis vam6/Vps39-like protein (LOC105231243), mRNA	--	--	--	--	Q8R5L3	1226	7.9e-133	Vam6/Vps39-like protein OS=Mus musculus GN=Vps39 PE=2 SV=1	PF00514//PF00637//PF13414//PF12906	Armadillo/beta-catenin-like repeat//Region in Clathrin and VPS//TPR repeat//RING-variant domain	GO:0006886//GO:0016192	intracellular protein transport//vesicle-mediated transport	GO:0008270//GO:0005515	zinc ion binding//protein binding	--	--	KOG2063	Vacuolar assembly/sorting proteins VPS39/VAM6/VPS3
Cluster-10843.15754	20415	79.3793	8.0051	8.0083e-141	4.996e-137	796	751775241	XP_011214271.1	991	6.3e-105	PREDICTED: uncharacterized protein LOC105233803 [Bactrocera dorsalis]	751775240	XM_011215969.1	715	0	PREDICTED: Bactrocera dorsalis uncharacterized LOC105233803 (LOC105233803), mRNA	--	--	--	--	--	--	--	--	--	--	--	--	--	--	--	--	--	--
Cluster-10843.15168	5634.82	93.1947	5.9152	5.9785e-140	3.5225e-136	2680	--	--	--	--	--	--	--	--	--	--	--	--	--	--	--	--	--	--	--	--	--	--	--	--	--	--	--	--
Cluster-10843.30708	2789.98	54.4829	5.6735	2.0744e-138	1.1579e-134	1828	751797636	XP_011208693.1	641	5.6e-64	PREDICTED: uncharacterized protein LOC105229898 [Bactrocera dorsalis]	751797635	XM_011210391.1	704	0	PREDICTED: Bactrocera dorsalis uncharacterized LOC105229898 (LOC105229898), mRNA	--	--	--	--	--	--	--	--	--	--	--	--	--	--	--	--	--	--
Cluster-10843.40265	80967.5	1675.54	5.5943	5.7873e-136	3.0688e-132	2917	498983955	XP_004530246.1	2706	3.2e-303	PREDICTED: maltase 2-like [Ceratitis capitata]	751795670	XM_011209317.1	2272	0	PREDICTED: Bactrocera dorsalis maltase 2-like (LOC105229200), transcript variant X1, mRNA	K01187	malZ	alpha-glucosidase	http://www.genome.jp/dbget-bin/www_bget?ko:K01187	O16099	2002	5.6e-223	Maltase 2 OS=Drosophila virilis GN=Mal-B2 PE=3 SV=2	PF00664//PF00128	ABC transporter transmembrane region//Alpha amylase, catalytic domain	GO:0006810//GO:0005975//GO:0055085	transport//carbohydrate metabolic process//transmembrane transport	GO:0005524//GO:0042626//GO:0043169//GO:0003824	ATP binding//ATPase activity, coupled to transmembrane movement of substances//cation binding//catalytic activity	GO:0016021	integral component of membrane	--	--
Cluster-10843.54282	3594.1	27.5271	7.0177	2.026e-132	1.0232e-128	1739	751803889	XP_011212103.1	609	2.7e-60	PREDICTED: LOW QUALITY PROTEIN: bifunctional lysine-specific demethylase and histidyl-hydroxylase NO66 [Bactrocera dorsalis]	751803888	XM_011213801.1	830	0	PREDICTED: Bactrocera dorsalis bifunctional lysine-specific demethylase and histidyl-hydroxylase NO66 (LOC105232174), mRNA	--	--	--	--	--	--	--	--	PF03153//PF15433	Transcription factor IIA, alpha/beta subunit//Mitochondrial 28S ribosomal protein S31	GO:0006367//GO:0042254	transcription initiation from RNA polymerase II promoter//ribosome biogenesis	GO:0003735	structural constituent of ribosome	GO:0005840//GO:0005763//GO:0005672	ribosome//mitochondrial small ribosomal subunit//transcription factor TFIIA complex	--	--
Cluster-10843.47442	6770.81	630.362	3.4245	2.3906e-132	1.1524e-128	5551	751797726	XP_011208746.1	4430	0	PREDICTED: uncharacterized protein B0495.5 [Bactrocera dorsalis]	751797725	XM_011210444.1	2892	0	PREDICTED: Bactrocera dorsalis uncharacterized protein B0495.5 (LOC105229935), mRNA	--	--	--	--	Q8TB22	1474	1.8e-161	Spermatogenesis-associated protein 20 OS=Homo sapiens GN=SPATA20 PE=2 SV=3	PF13762//PF06662//PF00001	Mitochondrial splicing apparatus component//D-glucuronyl C5-epimerase C-terminus//7 transmembrane receptor (rhodopsin family)	GO:0000372//GO:0007186//GO:0006024	Group I intron splicing//G-protein coupled receptor signaling pathway//glycosaminoglycan biosynthetic process	GO:0016857//GO:0004930	racemase and epimerase activity, acting on carbohydrates and derivatives//G-protein coupled receptor activity	GO:0030529//GO:0016021	intracellular ribonucleoprotein complex//integral component of membrane	KOG2244	Highly conserved protein containing a thioredoxin domain
Cluster-10843.34765	117.421	16074.4	-7.0955	2.8176e-132	1.2992e-128	1071	826463741	XP_012534722.1	262	2.9e-20	PREDICTED: actin, alpha skeletal muscle, partial [Monomorium pharaonis]	751796851	XM_011209960.1	791	0	PREDICTED: Bactrocera dorsalis actin, indirect flight muscle (LOC105229580), mRNA	K05692	ACTB_G1	actin beta/gamma 1	http://www.genome.jp/dbget-bin/www_bget?ko:K05692	P10981	262	1.2e-21	Actin-87E OS=Drosophila melanogaster GN=Act87E PE=1 SV=1	--	--	--	--	--	--	--	--	KOG0676	Actin and related proteins
Cluster-10843.16587	9599.7	147.373	6.0217	1.3784e-130	6.0908e-127	1138	--	--	--	--	--	--	--	--	--	--	--	--	--	--	--	--	--	--	--	--	--	--	--	--	--	--	--	--
Cluster-10843.37875	18020.2	200.46	6.4896	1.0875e-129	4.6131e-126	1811	--	--	--	--	--	751787186	XM_011204701.1	171	7.11668e-82	PREDICTED: Bactrocera dorsalis ATP synthase subunit O, mitochondrial (LOC105225998), mRNA	--	--	--	--	--	--	--	--	--	--	--	--	--	--	--	--	--	--
Cluster-10843.33727	1020.49	8682.98	-3.0885	7.0379e-129	2.8708e-125	834	751781931	XP_011200151.1	719	2.3e-73	PREDICTED: phosrestin-1 [Bactrocera dorsalis]	751450649	XM_011181314.1	489	0	PREDICTED: Bactrocera cucurbitae phosrestin-1 (LOC105210396), mRNA	K13805	ARR2	arrestin-2	http://www.genome.jp/dbget-bin/www_bget?ko:K13805	P19107	696	4.4e-72	Phosrestin-1 OS=Drosophila melanogaster GN=Arr2 PE=1 SV=2	--	--	--	--	--	--	--	--	KOG3865	Arrestin
Cluster-10843.31927	10070.6	406.332	4.6312	1.133e-128	4.4505e-125	874	--	--	--	--	--	--	--	--	--	--	--	--	--	--	--	--	--	--	PF13994//PF00876	PgaD-like protein//Innexin	GO:0042710	biofilm formation	--	--	GO:0005921	gap junction	--	--
Cluster-10843.55792	1938.16	11.2083	7.4238	8.4273e-128	3.1919e-124	826	751805132	XP_011212782.1	642	1.9e-64	PREDICTED: uncharacterized protein LOC105232700 [Bactrocera dorsalis]	751805131	XM_011214480.1	452	0	PREDICTED: Bactrocera dorsalis uncharacterized LOC105232700 (LOC105232700), mRNA	--	--	--	--	--	--	--	--	PF06286//PF04911	Coleoptericin//ATP synthase j chain	GO:0042742//GO:0015986//GO:0015992	defense response to bacterium//ATP synthesis coupled proton transport//proton transport	GO:0015078	hydrogen ion transmembrane transporter activity	GO:0045263//GO:0005576	proton-transporting ATP synthase complex, coupling factor F(o)//extracellular region	--	--
Cluster-10843.40263	3425.28	158.432	4.4353	8.6112e-122	3.1491e-118	911	751795671	XP_011207619.1	1438	1.1e-156	PREDICTED: maltase 2-like isoform X1 [Bactrocera dorsalis]	751795672	XM_011209318.1	765	0	PREDICTED: Bactrocera dorsalis maltase 2-like (LOC105229200), transcript variant X2, mRNA	K01187	malZ	alpha-glucosidase	http://www.genome.jp/dbget-bin/www_bget?ko:K01187	O16099	1029	1.2e-110	Maltase 2 OS=Drosophila virilis GN=Mal-B2 PE=3 SV=2	PF00128	Alpha amylase, catalytic domain	GO:0005975	carbohydrate metabolic process	GO:0043169//GO:0003824	cation binding//catalytic activity	--	--	--	--
Cluster-10843.15364	8480.64	402.347	4.3982	1.2152e-121	4.2959e-118	3999	751803457	XP_011211872.1	2649	1.8e-296	PREDICTED: anaphase-promoting complex subunit 7 [Bactrocera dorsalis]>gi|751803459|ref|XP_011211873.1| PREDICTED: anaphase-promoting complex subunit 7 [Bactrocera dorsalis]	751803456	XM_011213570.1	1898	0	PREDICTED: Bactrocera dorsalis anaphase-promoting complex subunit 7 (LOC105232014), transcript variant X1, mRNA	K03354	APC7	anaphase-promoting complex subunit 7	http://www.genome.jp/dbget-bin/www_bget?ko:K03354	Q9UJX3	515	2e-50	Anaphase-promoting complex subunit 7 OS=Homo sapiens GN=ANAPC7 PE=1 SV=4	PF00536//PF00515//PF13174//PF00125//PF09726//PF07647//PF15168//PF13181//PF13176//PF04083//PF13414	SAM domain (Sterile alpha motif)//Tetratricopeptide repeat//Tetratricopeptide repeat//Core histone H2A/H2B/H3/H4//Transmembrane protein//SAM domain (Sterile alpha motif)//Triple QxxK/R motif-containing protein family//Tetratricopeptide repeat//Tetratricopeptide repeat//Partial alpha/beta-hydrolase lipase region//TPR repeat	GO:0006629	lipid metabolic process	GO:0003677//GO:0005515	DNA binding//protein binding	GO:0016021//GO:0005789	integral component of membrane//endoplasmic reticulum membrane	KOG0870	DNA polymerase epsilon, subunit D
Cluster-10843.54191	67449.2	1.88204	15.127	1.7741e-120	6.0695e-117	567	823091335	AKI29026.1	622	2.7e-62	odorant binding protein 99c-4 [Bactrocera dorsalis]	751800826	XM_011212125.1	540	0	PREDICTED: Bactrocera dorsalis general odorant-binding protein 99a-like (LOC105231042), mRNA	--	--	--	--	--	--	--	--	PF03874//PF01830//PF01395	RNA polymerase Rpb4//Peptidase C7 family//PBP/GOBP family	GO:0006144//GO:0006508//GO:0006351//GO:0006206	purine nucleobase metabolic process//proteolysis//transcription, DNA-templated//pyrimidine nucleobase metabolic process	GO:0005549//GO:0003899//GO:0004197	odorant binding//DNA-directed RNA polymerase activity//cysteine-type endopeptidase activity	GO:0005730	nucleolus	--	--
Cluster-10843.54516	2013.67	12.8521	7.3055	2.0721e-120	6.8672e-117	2290	751777051	XP_011197515.1	2389	1.4e-266	PREDICTED: tubulin gamma-1 chain-like isoform X2 [Bactrocera dorsalis]	751777050	XM_011199213.1	1533	0	PREDICTED: Bactrocera dorsalis tubulin gamma-1 chain-like (LOC105222037), transcript variant X2, mRNA	K10389	TUBG	tubulin gamma	http://www.genome.jp/dbget-bin/www_bget?ko:K10389	P23257	2084	1.4e-232	Tubulin gamma-1 chain OS=Drosophila melanogaster GN=gammaTub23C PE=2 SV=2	PF00091	Tubulin/FtsZ family, GTPase domain	--	--	GO:0003924	GTPase activity	--	--	KOG1374	Gamma tubulin
Cluster-10843.15557	17362.6	88.136	7.6167	2.3527e-120	7.561e-117	1132	--	--	--	--	--	--	--	--	--	--	--	--	--	--	--	--	--	--	--	--	--	--	--	--	--	--	--	--
Cluster-10843.41970	10052.7	837.609	3.5854	5.9858e-119	1.8671e-115	1806	751779457	XP_011198815.1	781	3.2e-80	PREDICTED: probable 39S ribosomal protein L49, mitochondrial [Bactrocera dorsalis]	751464533	XM_011188913.1	628	0	PREDICTED: Bactrocera cucurbitae breast cancer metastasis-suppressor 1-like protein (LOC105215138), mRNA	K19196	BRMS1	breast cancer metastasis-suppressor 1 and related proteins	http://www.genome.jp/dbget-bin/www_bget?ko:K19196	Q9VYI3	452	1.9e-43	Probable 39S ribosomal protein L49, mitochondrial OS=Drosophila melanogaster GN=mRpL49 PE=3 SV=1	PF05046//PF01253	Mitochondrial large subunit ribosomal protein (Img2)//Translation initiation factor SUI1	GO:0006446//GO:0006413//GO:0042254//GO:0006412	regulation of translational initiation//translational initiation//ribosome biogenesis//translation	GO:0003735//GO:0003743	structural constituent of ribosome//translation initiation factor activity	GO:0005622//GO:0005840	intracellular//ribosome	--	--
Cluster-10843.15756	6798.26	32.8174	7.7078	9.3759e-119	2.841e-115	783	751775241	XP_011214271.1	1022	1.6e-108	PREDICTED: uncharacterized protein LOC105233803 [Bactrocera dorsalis]	751775240	XM_011215969.1	720	0	PREDICTED: Bactrocera dorsalis uncharacterized LOC105233803 (LOC105233803), mRNA	--	--	--	--	--	--	--	--	PF05739	SNARE domain	--	--	GO:0005515	protein binding	--	--	--	--
Cluster-10843.56867	2210.99	94.8714	4.5415	1.0398e-118	3.0632e-115	1798	751794256	XP_011206843.1	2282	2.8e-254	PREDICTED: inactive peptidyl-prolyl cis-trans isomerase shutdown [Bactrocera dorsalis]	751794255	XM_011208541.1	1609	0	PREDICTED: Bactrocera dorsalis inactive peptidyl-prolyl cis-trans isomerase shutdown (LOC105228650), mRNA	K09572	FKBP6	FK506-binding protein 6	http://www.genome.jp/dbget-bin/www_bget?ko:K09572	Q9W1I9	920	1e-97	Inactive peptidyl-prolyl cis-trans isomerase shutdown OS=Drosophila melanogaster GN=shu PE=1 SV=1	PF13181//PF00515//PF00254//PF13174//PF13414//PF07721	Tetratricopeptide repeat//Tetratricopeptide repeat//FKBP-type peptidyl-prolyl cis-trans isomerase//Tetratricopeptide repeat//TPR repeat//Tetratricopeptide repeat	GO:0006457	protein folding	GO:0005515//GO:0042802	protein binding//identical protein binding	--	--	KOG0543	FKBP-type peptidyl-prolyl cis-trans isomerase
Cluster-10843.13015	1724.46	9.56895	7.5403	1.4971e-118	4.2912e-115	929	751775315	XP_011214310.1	665	4.7e-67	PREDICTED: uncharacterized protein LOC105233838 [Bactrocera dorsalis]	751775314	XM_011216008.1	531	0	PREDICTED: Bactrocera dorsalis uncharacterized LOC105233838 (LOC105233838), mRNA	--	--	--	--	--	--	--	--	--	--	--	--	--	--	--	--	--	--
Cluster-10843.34275	2624.47	296.023	3.1476	3.7764e-118	1.054e-114	2955	557784297	XP_005191752.1	1150	8.6e-123	PREDICTED: 60S ribosomal protein L7 [Musca domestica]	751804472	XM_011214119.1	1410	0	PREDICTED: Bactrocera dorsalis protein FAM195A (LOC105232440), mRNA	K02937	RP-L7e, RPL7	large subunit ribosomal protein L7e	http://www.genome.jp/dbget-bin/www_bget?ko:K02937	O01802	754	2.9e-78	60S ribosomal protein L7 OS=Caenorhabditis elegans GN=rpl-7 PE=3 SV=1	PF02932	Neurotransmitter-gated ion-channel transmembrane region	GO:0006811	ion transport	--	--	GO:0016020	membrane	KOG3184	60S ribosomal protein L7
Cluster-10843.36520	2919.07	219.997	3.7309	2.767e-111	7.5243e-108	1756	751798333	XP_011209077.1	2247	3.2e-250	PREDICTED: flavin-containing monooxygenase FMO GS-OX5-like [Bactrocera dorsalis]	751798332	XM_011210775.1	1665	0	PREDICTED: Bactrocera dorsalis flavin-containing monooxygenase FMO GS-OX5-like (LOC105230162), mRNA	--	--	--	--	Q93Y23	620	6e-63	Flavin-containing monooxygenase FMO GS-OX4 OS=Arabidopsis thaliana GN=FMOGS-OX4 PE=2 SV=1	PF12831//PF07992//PF01266//PF01494//PF02826//PF00743//PF06039//PF00070//PF13241	FAD dependent oxidoreductase//Pyridine nucleotide-disulphide oxidoreductase//FAD dependent oxidoreductase//FAD binding domain//D-isomer specific 2-hydroxyacid dehydrogenase, NAD binding domain//Flavin-binding monooxygenase-like//Malate:quinone oxidoreductase (Mqo)//Pyridine nucleotide-disulphide oxidoreductase//Putative NAD(P)-binding	GO:0006099//GO:0006090//GO:0006779//GO:0019354//GO:0055114	tricarboxylic acid cycle//pyruvate metabolic process//porphyrin-containing compound biosynthetic process//siroheme biosynthetic process//oxidation-reduction process	GO:0016491//GO:0051287//GO:0043115//GO:0050660//GO:0050661//GO:0008924//GO:0004499//GO:0071949	oxidoreductase activity//NAD binding//precorrin-2 dehydrogenase activity//flavin adenine dinucleotide binding//NADP binding//malate dehydrogenase (quinone) activity//N,N-dimethylaniline monooxygenase activity//FAD binding	--	--	KOG1399	Flavin-containing monooxygenase
Cluster-10843.29307	2857.43	21.3024	7.0682	1.6251e-110	4.3086e-107	1477	751782196	XP_011200293.1	1281	2.8e-138	PREDICTED: phosphoglycolate phosphatase-like [Bactrocera dorsalis]	751782195	XM_011201991.1	836	0	PREDICTED: Bactrocera dorsalis phosphoglycolate phosphatase-like (LOC105224026), mRNA	K19269	PGP, PGLP	phosphoglycolate phosphatase	http://www.genome.jp/dbget-bin/www_bget?ko:K19269	Q2T9S4	429	7.1e-41	Phosphoglycolate phosphatase OS=Bos taurus GN=PGP PE=2 SV=1	PF10237	Probable N6-adenine methyltransferase	--	--	GO:0008168	methyltransferase activity	--	--	KOG2882	p-Nitrophenyl phosphatase
Cluster-10843.24329	1576.11	121.041	3.7008	5.5083e-109	1.4248e-105	3508	751790762	XP_011204949.1	1255	6.8e-135	PREDICTED: ubiquitin-conjugating enzyme E2 R2 [Bactrocera dorsalis]>gi|751790764|ref|XP_011204950.1| PREDICTED: ubiquitin-conjugating enzyme E2 R2 [Bactrocera dorsalis]	751790761	XM_011206647.1	3228	0	PREDICTED: Bactrocera dorsalis ubiquitin-conjugating enzyme E2 R2 (LOC105227357), transcript variant X1, mRNA	K02207	UBE2R, UBC3, CDC34	ubiquitin-conjugating enzyme E2 R	http://www.genome.jp/dbget-bin/www_bget?ko:K02207	Q6ZWZ2	802	9.4e-84	Ubiquitin-conjugating enzyme E2 R2 OS=Mus musculus GN=Ube2r2 PE=2 SV=1	PF05773//PF05445	RWD domain//Poxvirus serine/threonine protein kinase	--	--	GO:0004672//GO:0005524//GO:0005515	protein kinase activity//ATP binding//protein binding	--	--	KOG0425	Ubiquitin-protein ligase
Cluster-10843.59864	1430.7	32.2306	5.4757	4.3077e-108	1.0877e-104	1321	751791270	XP_011205224.1	1459	5.7e-159	PREDICTED: spindle and kinetochore-associated protein 1-like [Bactrocera dorsalis]	751791269	XM_011206922.1	995	0	PREDICTED: Bactrocera dorsalis spindle and kinetochore-associated protein 1-like (LOC105227542), mRNA	--	--	--	--	--	--	--	--	--	--	--	--	--	--	--	--	--	--
Cluster-10843.34047	583.016	6496	-3.4782	4.6195e-108	1.1393e-104	270	--	--	--	--	--	751779166	XM_011200356.1	146	7.50376e-69	PREDICTED: Bactrocera dorsalis nischarin-like (LOC105222838), mRNA	--	--	--	--	--	--	--	--	--	--	--	--	--	--	--	--	--	--
Cluster-10843.42610	1636.56	120.881	3.7585	2.5349e-107	6.1099e-104	1563	498967311	XP_004526029.1	877	2.1e-91	PREDICTED: calcineurin subunit B type 1 [Ceratitis capitata]>gi|557767407|ref|XP_005183393.1| PREDICTED: calcineurin subunit B type 1 [Musca domestica]>gi|751456817|ref|XP_011182996.1| PREDICTED: calcineurin subunit B type 1 [Bactrocera cucurbitae]>gi|751779311|ref|XP_011198737.1| PREDICTED: calcineurin subunit B type 1 [Bactrocera dorsalis]	751779310	XM_011200435.1	1405	0	PREDICTED: Bactrocera dorsalis calcineurin subunit B type 1 (LOC105222894), mRNA	K06268	PPP3R, CNB	serine/threonine-protein phosphatase 2B regulatory subunit	http://www.genome.jp/dbget-bin/www_bget?ko:K06268	P48451	870	5.5e-92	Calcineurin subunit B type 1 OS=Drosophila melanogaster GN=CanB PE=2 SV=1	PF12763//PF13405//PF13202//PF10591//PF13833//PF00036//PF13499	Cytoskeletal-regulatory complex EF hand//EF-hand domain//EF hand//Secreted protein acidic and rich in cysteine Ca binding region//EF-hand domain pair//EF hand//EF-hand domain pair	GO:0007165	signal transduction	GO:0005509//GO:0005515	calcium ion binding//protein binding	GO:0005578	proteinaceous extracellular matrix	KOG0034	Ca2+/calmodulin-dependent protein phosphatase (calcineurin subunit B), EF-Hand superfamily protein
Cluster-10843.34907	26.3648	1391.17	-5.7262	4.7815e-105	1.1269e-101	3736	861600919	KMQ83754.1	262	1e-19	actin- muscle-specific, partial [Lasius niger]	751796851	XM_011209960.1	791	0	PREDICTED: Bactrocera dorsalis actin, indirect flight muscle (LOC105229580), mRNA	K05692	ACTB_G1	actin beta/gamma 1	http://www.genome.jp/dbget-bin/www_bget?ko:K05692	P10981	262	4.2e-21	Actin-87E OS=Drosophila melanogaster GN=Act87E PE=1 SV=1	--	--	--	--	--	--	--	--	KOG0676	Actin and related proteins
Cluster-10843.15711	22797.4	43.5428	9.0306	2.2604e-102	5.2113e-99	1013	19880525	AAM00373.1	1458	5.7e-159	vitellogenin 2 precursor [Bactrocera dorsalis]	751803878	XM_011213795.1	930	0	PREDICTED: Bactrocera dorsalis vitellogenin-1-like (LOC105232170), mRNA	--	--	--	--	P27878	1143	7.8e-124	Vitellogenin-1 OS=Ceratitis capitata GN=VG1-GAMMA PE=2 SV=1	PF00995	Sec1 family	GO:0016192//GO:0006904	vesicle-mediated transport//vesicle docking involved in exocytosis	--	--	--	--	--	--
Cluster-10843.25004	18618	316.165	5.8787	9.5064e-102	2.1451e-98	1522	801385089	XP_012055790.1	539	3.1e-52	PREDICTED: LOW QUALITY PROTEIN: protein H2A.5-like [Atta cephalotes]	572304213	XM_006618013.1	189	5.87491e-92	PREDICTED: Apis dorsata histone H2A-like (LOC102680006), mRNA	K11251	H2A	histone H2A	http://www.genome.jp/dbget-bin/www_bget?ko:K11251	P84052	539	1.3e-53	Histone H2A OS=Drosophila erecta GN=His2A PE=3 SV=2	PF00125//PF03847//PF06624	Core histone H2A/H2B/H3/H4//Transcription initiation factor TFIID subunit A//Ribosome associated membrane protein RAMP4	GO:0006352	DNA-templated transcription, initiation	GO:0003677	DNA binding	GO:0005669//GO:0005783	transcription factor TFIID complex//endoplasmic reticulum	--	--
Cluster-10843.22488	4015.79	394.756	3.3472	1.0328e-101	2.2819e-98	1277	751803706	XP_011212005.1	1329	6.5e-144	PREDICTED: cytochrome c oxidase assembly factor 7 homolog [Bactrocera dorsalis]	751803705	XM_011213703.1	1229	0	PREDICTED: Bactrocera dorsalis cytochrome c oxidase assembly factor 7 homolog (LOC105232097), mRNA	K18180	COA7, SELRC1, RESA1	cytochrome c oxidase assembly factor 7	http://www.genome.jp/dbget-bin/www_bget?ko:K18180	Q9W5N0	1084	6.9e-117	Cytochrome c oxidase assembly factor 7 homolog OS=Drosophila melanogaster GN=CG13865 PE=1 SV=1	PF00515//PF03930//PF13181	Tetratricopeptide repeat//Recombinase Flp protein N-terminus//Tetratricopeptide repeat	GO:0006310	DNA recombination	GO:0005515	protein binding	--	--	KOG4014	Uncharacterized conserved protein (contains TPR repeat)
Cluster-10843.15410	3628.95	10.641	8.3669	5.2948e-100	1.146e-96	1022	--	--	--	--	--	751802092	XM_011212820.1	43	5.65635e-11	PREDICTED: Bactrocera dorsalis G protein-activated inward rectifier potassium channel 3 (LOC105231501), mRNA	--	--	--	--	--	--	--	--	--	--	--	--	--	--	--	--	--	--
Cluster-10843.32834	120.863	3122.33	-4.6922	6.5701e-97	1.3936e-93	2830	751788701	XP_011203823.1	244	9.4e-18	PREDICTED: uncharacterized protein LOC105226582 isoform X5 [Bactrocera dorsalis]	751788726	XM_011205535.1	1460	0	PREDICTED: Bactrocera dorsalis tropomyosin-2 (LOC105226582), transcript variant X18, mRNA	--	--	--	--	P49455	180	1e-11	Tropomyosin-1, isoforms 33/34 OS=Drosophila melanogaster GN=Tm1 PE=2 SV=2	--	--	--	--	--	--	--	--	--	--
Cluster-10843.15744	1212.24	105.537	3.5178	2.8346e-94	5.8946e-91	1411	751791511	XP_011205357.1	1521	3.9e-166	PREDICTED: cell division control protein 2 cognate [Bactrocera dorsalis]	751791510	XM_011207055.1	1176	0	PREDICTED: Bactrocera dorsalis cell division control protein 2 cognate (LOC105227627), mRNA	K02206	CDK2	cyclin-dependent kinase 2	http://www.genome.jp/dbget-bin/www_bget?ko:K02206	P23573	1179	7.3e-128	Cell division control protein 2 cognate OS=Drosophila melanogaster GN=cdc2c PE=1 SV=1	PF07714//PF00069//PF06293	Protein tyrosine kinase//Protein kinase domain//Lipopolysaccharide kinase (Kdo/WaaP) family	GO:0006468	protein phosphorylation	GO:0016773//GO:0004672//GO:0005524	phosphotransferase activity, alcohol group as acceptor//protein kinase activity//ATP binding	GO:0016020	membrane	KOG0594	Protein kinase PCTAIRE and related kinases
Cluster-10843.56895	1124.47	22.791	5.6033	2.6324e-93	5.3688e-90	1267	751800847	XP_011210438.1	1746	2.9e-192	PREDICTED: endonuclease III-like protein 1 [Bactrocera dorsalis]	751800846	XM_011212136.1	1210	0	PREDICTED: Bactrocera dorsalis endonuclease III-like protein 1 (LOC105231047), mRNA	K10773	NTH	endonuclease III	http://www.genome.jp/dbget-bin/www_bget?ko:K10773	A7M7B9	689	4.3e-71	Endonuclease III-like protein 1 OS=Gallus gallus GN=NTHL1 PE=2 SV=1	PF00633//PF00730	Helix-hairpin-helix motif//HhH-GPD superfamily base excision DNA repair protein	GO:0006284	base-excision repair	GO:0003677	DNA binding	--	--	KOG1921	Endonuclease III
Cluster-10843.56120	1399.5	21.881	5.9836	1.0319e-92	2.0649e-89	1065	751770324	XP_011198725.1	1571	4.7e-172	PREDICTED: serine/threonine-protein kinase Nek8 [Bactrocera dorsalis]	751770323	XM_011200423.1	972	0	PREDICTED: Bactrocera dorsalis serine/threonine-protein kinase Nek8 (LOC105222885), mRNA	--	--	--	--	Q55FT4	371	2.7e-34	Probable serine/threonine-protein kinase tsuA OS=Dictyostelium discoideum GN=tsuA PE=1 SV=1	PF07714//PF00069	Protein tyrosine kinase//Protein kinase domain	GO:0006468	protein phosphorylation	GO:0005524//GO:0004672	ATP binding//protein kinase activity	--	--	KOG0589	Serine/threonine protein kinase
Cluster-10843.55562	15527.2	115.56	7.0666	1.1355e-91	2.23e-88	1114	--	--	--	--	--	--	--	--	--	--	--	--	--	--	--	--	--	--	--	--	--	--	--	--	--	--	--	--
Cluster-10843.35494	20.1778	2942.28	-7.1895	2.3695e-91	4.569e-88	1352	751799325	XP_011209620.1	1010	6.7e-107	PREDICTED: uncharacterized protein LOC105230527 [Bactrocera dorsalis]	751799324	XM_011211318.1	1038	0	PREDICTED: Bactrocera dorsalis uncharacterized LOC105230527 (LOC105230527), mRNA	--	--	--	--	--	--	--	--	--	--	--	--	--	--	--	--	--	--
Cluster-10843.15088	2112.2	120.129	4.1374	4.0838e-91	7.7339e-88	1992	751784870	XP_011201748.1	2467	1.1e-275	PREDICTED: phosphatidylinositol-glycan biosynthesis class W protein-like [Bactrocera dorsalis]	751784869	XM_011203446.1	1948	0	PREDICTED: Bactrocera dorsalis phosphatidylinositol-glycan biosynthesis class W protein-like (LOC105225108), mRNA	--	--	--	--	Q8C398	393	1.4e-36	Phosphatidylinositol-glycan biosynthesis class W protein OS=Mus musculus GN=Pigw PE=2 SV=1	PF00420//PF06423	NADH-ubiquinone/plastoquinone oxidoreductase chain 4L//GWT1	GO:0006506//GO:0055114//GO:0042773	GPI anchor biosynthetic process//oxidation-reduction process//ATP synthesis coupled electron transport	GO:0016746//GO:0016651	transferase activity, transferring acyl groups//oxidoreductase activity, acting on NAD(P)H	GO:0005789//GO:0016021	endoplasmic reticulum membrane//integral component of membrane	KOG0411	Uncharacterized membrane protein
Cluster-10843.14695	1117.64	11.9665	6.5751	7.8105e-91	1.4532e-87	1295	751780025	XP_011199122.1	1784	1.1e-196	PREDICTED: lymphokine-activated killer T-cell-originated protein kinase [Bactrocera dorsalis]	751780024	XM_011200820.1	1150	0	PREDICTED: Bactrocera dorsalis lymphokine-activated killer T-cell-originated protein kinase (LOC105223177), mRNA	K08865	PBK	PDZ-binding kinase	http://www.genome.jp/dbget-bin/www_bget?ko:K08865	Q96KB5	613	2.9e-62	Lymphokine-activated killer T-cell-originated protein kinase OS=Homo sapiens GN=PBK PE=1 SV=3	PF00069//PF07714	Protein kinase domain//Protein tyrosine kinase	GO:0006468	protein phosphorylation	GO:0005524//GO:0004672	ATP binding//protein kinase activity	--	--	KOG0192	Tyrosine kinase specific for activated (GTP-bound) p21cdc42Hs
Cluster-10843.15268	14086.7	145.088	6.5975	7.1123e-90	1.3005e-86	1117	--	--	--	--	--	--	--	--	--	--	--	--	--	--	--	--	--	--	--	--	--	--	--	--	--	--	--	--
Cluster-10843.56248	894.062	51.8224	4.1162	2.2225e-89	3.995e-86	1202	751805253	XP_011212847.1	598	3.5e-59	PREDICTED: endocuticle structural glycoprotein SgAbd-5 [Bactrocera dorsalis]	751805252	XM_011214545.1	737	0	PREDICTED: Bactrocera dorsalis endocuticle structural glycoprotein SgAbd-5 (LOC105232731), mRNA	--	--	--	--	--	--	--	--	PF00358//PF00379	phosphoenolpyruvate-dependent sugar phosphotransferase system, EIIA 1//Insect cuticle protein	GO:0009401	phosphoenolpyruvate-dependent sugar phosphotransferase system	GO:0042302	structural constituent of cuticle	--	--	--	--
Cluster-10843.52017	4900.09	146.742	5.0588	2.2085e-88	3.9037e-85	2785	--	--	--	--	--	--	--	--	--	--	--	--	--	--	--	--	--	--	--	--	--	--	--	--	--	--	--	--
Cluster-10843.20371	1363.53	28.9045	5.5445	2.6383e-87	4.587e-84	2065	--	--	--	--	--	--	--	--	--	--	--	--	--	--	--	--	--	--	--	--	--	--	--	--	--	--	--	--
Cluster-10843.37007	2055.75	312.557	2.7173	3.7944e-87	6.4904e-84	3055	751805111	XP_011212771.1	1915	1.7e-211	PREDICTED: prostaglandin E synthase 2 [Bactrocera dorsalis]>gi|751805113|ref|XP_011212772.1| PREDICTED: prostaglandin E synthase 2 [Bactrocera dorsalis]	751805112	XM_011214470.1	1323	0	PREDICTED: Bactrocera dorsalis prostaglandin E synthase 2 (LOC105232690), transcript variant X2, mRNA	K05309	PTGES2	microsomal prostaglandin-E synthase 2	http://www.genome.jp/dbget-bin/www_bget?ko:K05309	Q7ZUC7	552	8e-55	Prostaglandin E synthase 2 OS=Danio rerio GN=ptges2 PE=2 SV=1	PF11803//PF00462//PF13417//PF02798//PF01199//PF13409	UDP-glucuronate decarboxylase N-terminal//Glutaredoxin//Glutathione S-transferase, N-terminal domain//Glutathione S-transferase, N-terminal domain//Ribosomal protein L34e//Glutathione S-transferase, N-terminal domain	GO:0006118//GO:0005982//GO:0006412//GO:0042254//GO:0009117//GO:0005985//GO:0045454	obsolete electron transport//starch metabolic process//translation//ribosome biogenesis//nucleotide metabolic process//sucrose metabolic process//cell redox homeostasis	GO:0048040//GO:0003735//GO:0015035//GO:0009055//GO:0005515	UDP-glucuronate decarboxylase activity//structural constituent of ribosome//protein disulfide oxidoreductase activity//electron carrier activity//protein binding	GO:0005840//GO:0005622	ribosome//intracellular	KOG3029	Glutathione S-transferase-related protein
Cluster-10843.55354	8044.16	606.042	3.7308	4.4215e-87	7.4431e-84	1198	751780341	XP_011199289.1	1261	4.7e-136	PREDICTED: proliferating cell nuclear antigen [Bactrocera dorsalis]	751780340	XM_011200987.1	1197	0	PREDICTED: Bactrocera dorsalis proliferating cell nuclear antigen (LOC105223305), mRNA	K04802	PCNA	proliferating cell nuclear antigen	http://www.genome.jp/dbget-bin/www_bget?ko:K04802	O16852	1133	1.3e-122	Proliferating cell nuclear antigen OS=Sarcophaga crassipalpis GN=PCNA PE=3 SV=1	PF04209//PF04005//PF00705//PF14073//PF04139//PF02144//PF02747	homogentisate 1,2-dioxygenase//Hus1-like protein//Proliferating cell nuclear antigen, N-terminal domain//Centrosome localisation domain of Cep57//Rad9//Repair protein Rad1/Rec1/Rad17//Proliferating cell nuclear antigen, C-terminal domain	GO:0055114//GO:0006281//GO:0006559//GO:0042207//GO:0006275//GO:0006570//GO:0000077	oxidation-reduction process//DNA repair//L-phenylalanine catabolic process//styrene catabolic process//regulation of DNA replication//tyrosine metabolic process//DNA damage checkpoint	GO:0043015//GO:0042802//GO:0004411//GO:0003677	gamma-tubulin binding//identical protein binding//homogentisate 1,2-dioxygenase activity//DNA binding	GO:0030896//GO:0005634//GO:0045298	checkpoint clamp complex//nucleus//tubulin complex	KOG1636	DNA polymerase delta processivity factor (proliferating cell nuclear antigen)
Cluster-10843.38591	2038.85	216.574	3.2357	2.183e-86	3.6175e-83	1768	751803403	XP_011211840.1	1583	3.2e-173	PREDICTED: serine/threonine-protein phosphatase Pgam5, mitochondrial isoform X2 [Bactrocera dorsalis]	751803402	XM_011213538.1	1283	0	PREDICTED: Bactrocera dorsalis serine/threonine-protein phosphatase Pgam5, mitochondrial (LOC105231996), transcript variant X2, mRNA	K15637	PGAM5	serine/threonine-protein phosphatase PGAM5	http://www.genome.jp/dbget-bin/www_bget?ko:K15637	B4M7S0	1099	1.7e-118	Serine/threonine-protein phosphatase Pgam5, mitochondrial OS=Drosophila virilis GN=Pgam5 PE=3 SV=1	--	--	--	--	--	--	--	--	KOG4609	Predicted phosphoglycerate mutase
Cluster-10843.15707	998.353	11.8484	6.3753	2.9443e-86	4.8039e-83	1800	751787834	XP_011203350.1	2005	3.8e-222	PREDICTED: uncharacterized protein LOC105226222 isoform X2 [Bactrocera dorsalis]	751787833	XM_011205048.1	1665	0	PREDICTED: Bactrocera dorsalis uncharacterized LOC105226222 (LOC105226222), transcript variant X2, mRNA	--	--	--	--	--	--	--	--	--	--	--	--	--	--	--	--	--	--
Cluster-10843.15586	3113.4	3.95974	9.5269	1.2619e-85	2.0277e-82	2923	751797076	XP_011208385.1	1038	8.2e-110	PREDICTED: uncharacterized protein LOC105229664 [Bactrocera dorsalis]	751797075	XM_011210083.1	878	0	PREDICTED: Bactrocera dorsalis uncharacterized LOC105229664 (LOC105229664), mRNA	--	--	--	--	--	--	--	--	--	--	--	--	--	--	--	--	--	--
Cluster-10843.55944	889.354	25.4999	5.1288	3.3815e-85	5.3526e-82	1733	751777748	XP_011197890.1	1956	1.7e-216	PREDICTED: ribonuclease H2 subunit A [Bactrocera dorsalis]	751777747	XM_011199588.1	1334	0	PREDICTED: Bactrocera dorsalis ribonuclease H2 subunit A (LOC105222317), mRNA	K10743	RNASEH2A	ribonuclease H2 subunit A	http://www.genome.jp/dbget-bin/www_bget?ko:K10743	Q9VPP5	1248	8.9e-136	Ribonuclease H2 subunit A OS=Drosophila melanogaster GN=CG13690 PE=2 SV=1	--	--	--	--	--	--	--	--	KOG2299	Ribonuclease HI
Cluster-10843.11126	1194.01	134.167	3.1519	5.7889e-85	9.0285e-82	2705	751784030	XP_011201288.1	2638	2.2e-295	PREDICTED: uncharacterized protein LOC105224783 isoform X2 [Bactrocera dorsalis]	751784029	XM_011202986.1	1984	0	PREDICTED: Bactrocera dorsalis uncharacterized LOC105224783 (LOC105224783), transcript variant X2, mRNA	--	--	--	--	--	--	--	--	PF04888	Secretion system effector C (SseC) like family	GO:0009405	pathogenesis	--	--	--	--	--	--
Cluster-10843.15382	1921.09	7.41803	7.9684	6.063e-85	9.319e-82	2138	751787746	XP_011203302.1	1052	1.4e-111	PREDICTED: uncharacterized protein LOC105226181 [Bactrocera dorsalis]	751787745	XM_011205000.1	1901	0	PREDICTED: Bactrocera dorsalis uncharacterized LOC105226181 (LOC105226181), mRNA	--	--	--	--	Q9Y6G5	177	1.7e-11	COMM domain-containing protein 10 OS=Homo sapiens GN=COMMD10 PE=1 SV=1	PF03454//PF07702	MoeA C-terminal region (domain IV)//UTRA domain	GO:0006355//GO:0032324	regulation of transcription, DNA-templated//molybdopterin cofactor biosynthetic process	GO:0003677	DNA binding	--	--	--	--
Cluster-10843.39803	3.92148	3016.76	-9.6291	1.2236e-84	1.8538e-81	1606	751799866	XP_011209911.1	1586	1.3e-173	PREDICTED: succinate dehydrogenase [ubiquinone] iron-sulfur subunit, mitochondrial [Bactrocera dorsalis]	751799865	XM_011211609.1	1276	0	PREDICTED: Bactrocera dorsalis succinate dehydrogenase [ubiquinone] iron-sulfur subunit, mitochondrial (LOC105230673), mRNA	K00235	SDHB, SDH2	succinate dehydrogenase (ubiquinone) iron-sulfur subunit	http://www.genome.jp/dbget-bin/www_bget?ko:K00235	P21914	1362	5e-149	Succinate dehydrogenase [ubiquinone] iron-sulfur subunit, mitochondrial OS=Drosophila melanogaster GN=SdhB PE=2 SV=2	PF00111//PF13085	2Fe-2S iron-sulfur cluster binding domain//2Fe-2S iron-sulfur cluster binding domain	GO:0006118	obsolete electron transport	GO:0009055//GO:0051536	electron carrier activity//iron-sulfur cluster binding	--	--	KOG3049	Succinate dehydrogenase, Fe-S protein subunit
Cluster-10843.34179	5944.73	31339.9	-2.3983	7.1235e-82	1.064e-78	2885	24655737	NP_523795.2	2007	3.5e-222	beta-Tubulin at 56D, isoform B [Drosophila melanogaster]>gi|194753147|ref|XP_001958879.1| GF12605 [Drosophila ananassae]>gi|195028304|ref|XP_001987016.1| GH20203 [Drosophila grimshawi]>gi|195122798|ref|XP_002005898.1| GI20729 [Drosophila mojavensis]>gi|195155236|ref|XP_002018511.1| GL16725 [Drosophila persimilis]>gi|195335883|ref|XP_002034592.1| GM19828 [Drosophila sechellia]>gi|195382453|ref|XP_…	751789542	XM_011205983.1	1402	0	PREDICTED: Bactrocera dorsalis tubulin beta-1 chain (LOC105226868), mRNA	K07375	TUBB	tubulin beta	http://www.genome.jp/dbget-bin/www_bget?ko:K07375	Q24560	2007	1.5e-223	Tubulin beta-1 chain OS=Drosophila melanogaster GN=betaTub56D PE=1 SV=2	PF03348//PF00091	Serine incorporator (Serinc)//Tubulin/FtsZ family, GTPase domain	GO:0051298//GO:0051258//GO:0006184//GO:0016203//GO:0007018	centrosome duplication//protein polymerization//obsolete GTP catabolic process//muscle attachment//microtubule-based movement	GO:0005200//GO:0003924//GO:0005525	structural constituent of cytoskeleton//GTPase activity//GTP binding	GO:0005737//GO:0045298//GO:0005856//GO:0016020//GO:0005874	cytoplasm//tubulin complex//cytoskeleton//membrane//microtubule	KOG1375	Beta tubulin
Cluster-10843.30742	2051.14	293.418	2.8034	2.7196e-81	4.0059e-78	941	751771773	XP_011207187.1	936	1.8e-98	PREDICTED: calcium channel flower [Bactrocera dorsalis]	751771772	XM_011208885.1	923	0	PREDICTED: Bactrocera dorsalis calcium channel flower (LOC105228883), transcript variant X1, mRNA	--	--	--	--	B4GRI8	664	2.5e-68	Calcium channel flower OS=Drosophila persimilis GN=flower PE=3 SV=2	PF10233	Uncharacterized conserved protein CG6151-P	--	--	--	--	GO:0016021	integral component of membrane	--	--
Cluster-10843.53049	3077.7	210.36	3.8711	8.6301e-81	1.2538e-77	1238	751800408	XP_011210205.1	1223	1.2e-131	PREDICTED: J domain-containing protein CG6693 [Bactrocera dorsalis]	751800407	XM_011211903.1	996	0	PREDICTED: Bactrocera dorsalis J domain-containing protein CG6693 (LOC105230892), mRNA	K09529	DNAJC9	DnaJ homolog subfamily C member 9	http://www.genome.jp/dbget-bin/www_bget?ko:K09529	Q9VGR7	728	1.3e-75	J domain-containing protein CG6693 OS=Drosophila melanogaster GN=CG6693 PE=1 SV=1	--	--	--	--	--	--	--	--	KOG0719	Molecular chaperone (DnaJ superfamily)
Cluster-10843.55633	921.629	33.0761	4.8041	4.1353e-80	5.9265e-77	2621	751782846	XP_011200644.1	1699	1.7e-186	PREDICTED: uncharacterized protein LOC105224292 [Bactrocera dorsalis]	751782845	XM_011202342.1	1935	0	PREDICTED: Bactrocera dorsalis uncharacterized LOC105224292 (LOC105224292), mRNA	--	--	--	--	--	--	--	--	PF01612	3'-5' exonuclease	GO:0006139	nucleobase-containing compound metabolic process	GO:0008408//GO:0003676	3'-5' exonuclease activity//nucleic acid binding	--	--	--	--
Cluster-10843.50904	2511.47	87.5235	4.8391	4.7054e-80	6.6537e-77	2962	751781531	XP_011199934.1	3313	0	PREDICTED: glycerophosphocholine phosphodiesterase GPCPD1 isoform X1 [Bactrocera dorsalis]	751781534	XM_011201635.1	2112	0	PREDICTED: Bactrocera dorsalis glycerophosphocholine phosphodiesterase GPCPD1 (LOC105223787), transcript variant X3, mRNA	--	--	--	--	Q9NPB8	630	7e-64	Glycerophosphocholine phosphodiesterase GPCPD1 OS=Homo sapiens GN=GPCPD1 PE=1 SV=2	PF03009//PF00686//PF06766//PF02182	Glycerophosphoryl diester phosphodiesterase family//Starch binding domain//Fungal hydrophobin//SAD/SRA domain	GO:0006629	lipid metabolic process	GO:0008081//GO:2001070//GO:0042393	phosphoric diester hydrolase activity//starch binding//histone binding	GO:0005576	extracellular region	KOG2421	Predicted starch-binding protein
Cluster-10843.55166	2543.92	4.94208	8.9228	1.5738e-79	2.1962e-76	1630	751795487	XP_011207517.1	1251	9.2e-135	PREDICTED: troponin T, cardiac muscle isoforms-like [Bactrocera dorsalis]	751795486	XM_011209215.1	1088	0	PREDICTED: Bactrocera dorsalis troponin T, cardiac muscle isoforms-like (LOC105229122), mRNA	--	--	--	--	--	--	--	--	--	--	--	--	--	--	--	--	--	--
Cluster-10843.63054	889.235	17.4496	5.6807	1.9116e-79	2.6329e-76	2138	751799501	XP_011209715.1	3475	0	PREDICTED: nose resistant to fluoxetine protein 6 isoform X1 [Bactrocera dorsalis]>gi|751799503|ref|XP_011209716.1| PREDICTED: nose resistant to fluoxetine protein 6 isoform X1 [Bactrocera dorsalis]	751799500	XM_011211413.1	2064	0	PREDICTED: Bactrocera dorsalis nose resistant to fluoxetine protein 6 (LOC105230576), transcript variant X1, mRNA	--	--	--	--	Q09225	248	1e-19	Nose resistant to fluoxetine protein 6 OS=Caenorhabditis elegans GN=nrf-6 PE=1 SV=3	PF01757	Acyltransferase family	--	--	GO:0016747	transferase activity, transferring acyl groups other than amino-acyl groups	--	--	--	--
Cluster-10843.36654	1173.97	4.26133	8.0917	1.5829e-78	2.1522e-75	636	--	--	--	--	--	751781709	XM_011201731.1	394	0	PREDICTED: Bactrocera dorsalis high mobility group protein Z (LOC105223856), mRNA	--	--	--	--	--	--	--	--	PF02902	Ulp1 protease family, C-terminal catalytic domain	GO:0006508	proteolysis	GO:0008234	cysteine-type peptidase activity	--	--	--	--
Cluster-10843.10911	2041.34	102.569	4.3093	6.3247e-78	8.4906e-75	4005	170588127	XP_001898825.1	222	4.7e-15	Conserved hypothetical protein [Brugia malayi]>gi|671414545|emb|CDP93105.1| Protein Bm9187 [Brugia malayi]	--	--	--	--	--	--	--	--	--	P13840	383	4.2e-35	RNA-directed RNA polymerase OS=Bluetongue virus 10 (isolate USA) GN=S1 PE=3 SV=1	PF05788	Orbivirus RNA-dependent RNA polymerase (VP1)	GO:0006351//GO:0006144	transcription, DNA-templated//purine nucleobase metabolic process	GO:0003968//GO:0003723	RNA-directed RNA polymerase activity//RNA binding	GO:0031379	RNA-directed RNA polymerase complex	--	--
Cluster-10843.32967	1091.6	10398	-3.2516	6.8075e-78	9.0246e-75	562	751795577	XP_011207567.1	173	3.2e-10	PREDICTED: ATPase inhibitor, mitochondrial [Bactrocera dorsalis]	751795576	XM_011209265.1	449	0	PREDICTED: Bactrocera dorsalis ATPase inhibitor, mitochondrial (LOC105229162), mRNA	--	--	--	--	--	--	--	--	PF04568//PF01213	Mitochondrial ATPase inhibitor, IATP//Adenylate cyclase associated (CAP) N terminal	GO:0007010//GO:0032780	cytoskeleton organization//negative regulation of ATPase activity	GO:0042030//GO:0003779	ATPase inhibitor activity//actin binding	GO:0005739	mitochondrion	--	--
Cluster-10843.35388	30.2612	1074.28	-5.1464	1.8327e-77	2.3996e-74	1645	751776143	XP_011214753.1	2250	1.3e-250	PREDICTED: uncharacterized protein LOC105234166 [Bactrocera dorsalis]	751776142	XM_011216451.1	1509	0	PREDICTED: Bactrocera dorsalis uncharacterized LOC105234166 (LOC105234166), mRNA	--	--	--	--	--	--	--	--	PF00083//PF07690	Sugar (and other) transporter//Major Facilitator Superfamily	GO:0055085	transmembrane transport	GO:0022857	transmembrane transporter activity	GO:0016021	integral component of membrane	--	--
Cluster-10843.36030	140.475	1504.3	-3.4215	2.5464e-77	3.2934e-74	491	751770256	XP_011198285.1	456	4.2e-43	PREDICTED: uncharacterized protein LOC105222590, partial [Bactrocera dorsalis]	751770255	XM_011199983.1	464	0	PREDICTED: Bactrocera dorsalis uncharacterized LOC105222590 (LOC105222590), partial mRNA	--	--	--	--	--	--	--	--	--	--	--	--	--	--	--	--	--	--
Cluster-10843.19977	3699.62	586.334	2.6578	2.8169e-77	3.5993e-74	1035	756398278	NP_001291901.1	1359	1.7e-147	ras-related protein Rab-40C [Bactrocera dorsalis]>gi|751773670|ref|XP_011213443.1| PREDICTED: ras-related protein Rab-40C [Bactrocera dorsalis]>gi|586939642|gb|AHJ90466.1| Rab40 [Bactrocera dorsalis]	751773669	XM_011215141.1	1025	0	PREDICTED: Bactrocera dorsalis ras-related protein Rab-40C (LOC105233163), mRNA	K07928	RAB40	Ras-related protein Rab-40	http://www.genome.jp/dbget-bin/www_bget?ko:K07928	Q8VHQ4	825	6e-87	Ras-related protein Rab-40C OS=Mus musculus GN=Rab40c PE=2 SV=1	PF01926//PF08477//PF00025//PF00071//PF07525	50S ribosome-binding GTPase//Ras of Complex, Roc, domain of DAPkinase//ADP-ribosylation factor family//Ras family//SOCS box	GO:0035556//GO:0007264	intracellular signal transduction//small GTPase mediated signal transduction	GO:0005525	GTP binding	--	--	KOG0078	GTP-binding protein SEC4, small G protein superfamily, and related Ras family GTP-binding proteins
Cluster-10843.14247	7535.25	20.4214	8.5127	5.8299e-77	7.3606e-74	1077	751776069	XP_011214713.1	1521	3e-166	PREDICTED: uncharacterized protein LOC105234136 [Bactrocera dorsalis]	751776068	XM_011216411.1	1018	0	PREDICTED: Bactrocera dorsalis uncharacterized LOC105234136 (LOC105234136), mRNA	--	--	--	--	--	--	--	--	PF02130	Uncharacterized protein family UPF0054	GO:0006364	rRNA processing	GO:0004222	metalloendopeptidase activity	--	--	--	--
Cluster-10843.63027	865.468	15.2507	5.792	6.0764e-77	7.5814e-74	1127	195016553	XP_001984436.1	149	3.9e-07	GH16456 [Drosophila grimshawi]>gi|193897918|gb|EDV96784.1| GH16456 [Drosophila grimshawi]	--	--	--	--	--	--	--	--	--	--	--	--	--	--	--	--	--	--	--	--	--	--	--
Cluster-10843.35208	6815.32	916.28	2.8949	5.6598e-76	6.9796e-73	5536	751782465	XP_011200437.1	2899	0	PREDICTED: kelch-like protein 5 [Bactrocera dorsalis]	751782466	XR_852507.1	2366	0	PREDICTED: Bactrocera dorsalis kelch-like protein 5 (LOC105224144), transcript variant X2, misc_RNA	K10442	KLHL1_4_5	kelch-like protein 1/4/5	http://www.genome.jp/dbget-bin/www_bget?ko:K10442	Q24324	1753	7.9e-194	Dual specificity mitogen-activated protein kinase kinase dSOR1 OS=Drosophila melanogaster GN=Dsor1 PE=1 SV=2	PF00069//PF03931//PF01344//PF00651//PF07714//PF07646	Protein kinase domain//Skp1 family, tetramerisation domain//Kelch motif//BTB/POZ domain//Protein tyrosine kinase//Kelch motif	GO:0006511//GO:0006468	ubiquitin-dependent protein catabolic process//protein phosphorylation	GO:0005515//GO:0005524//GO:0004672	protein binding//ATP binding//protein kinase activity	--	--	--	--
Cluster-10843.36033	487.618	8528.32	-4.1283	7.8982e-76	9.628e-73	3909	125775586	XP_001358993.1	2294	2.5e-255	GA15055 [Drosophila pseudoobscura pseudoobscura]>gi|195144414|ref|XP_002013191.1| GL23995 [Drosophila persimilis]>gi|54638734|gb|EAL28136.1| GA15055 [Drosophila pseudoobscura pseudoobscura]>gi|194102134|gb|EDW24177.1| GL23995 [Drosophila persimilis]	751800351	XM_011211875.1	3409	0	PREDICTED: Bactrocera dorsalis elongation factor 1-alpha 2 (LOC105230873), transcript variant X2, mRNA	K03231	EEF1A	elongation factor 1-alpha	http://www.genome.jp/dbget-bin/www_bget?ko:K03231	P05303	2289	3.9e-256	Elongation factor 1-alpha 2 OS=Drosophila melanogaster GN=Ef1alpha100E PE=2 SV=2	PF02421//PF12513//PF00503//PF03144//PF01926	Ferrous iron transport protein B//Mitochondrial degradasome RNA helicase subunit C terminal//G-protein alpha subunit//Elongation factor Tu domain 2//50S ribosome-binding GTPase	GO:0006184//GO:0007165//GO:0007186//GO:0006448//GO:0006414//GO:0015684	obsolete GTP catabolic process//signal transduction//G-protein coupled receptor signaling pathway//regulation of translational elongation//translational elongation//ferrous iron transport	GO:0005525//GO:0003924//GO:0019001//GO:0015093//GO:0031683//GO:0003746//GO:0004871//GO:0016817	GTP binding//GTPase activity//guanyl nucleotide binding//ferrous iron transmembrane transporter activity//G-protein beta/gamma-subunit complex binding//translation elongation factor activity//signal transducer activity//hydrolase activity, acting on acid anhydrides	GO:0005840//GO:0016021//GO:0005737	ribosome//integral component of membrane//cytoplasm	KOG0052	Translation elongation factor EF-1 alpha/Tu
Cluster-10843.36564	2968.19	64.1572	5.5344	8.9165e-76	1.0746e-72	1376	751778166	XP_011198115.1	488	2.3e-46	PREDICTED: heat shock protein 23-like [Bactrocera dorsalis]	751778165	XM_011199813.1	415	0	PREDICTED: Bactrocera dorsalis heat shock protein 23-like (LOC105222467), mRNA	K04455	HSPB1	heat shock protein beta-1	http://www.genome.jp/dbget-bin/www_bget?ko:K04455	P02516	372	2.7e-34	Heat shock protein 23 OS=Drosophila melanogaster GN=Hsp23 PE=2 SV=2	--	--	--	--	--	--	--	--	--	--
Cluster-10843.34295	3793.91	596.209	2.6699	9.1722e-76	1.093e-72	1301	751803924	XP_011212121.1	1430	1.3e-155	PREDICTED: protein NipSnap [Bactrocera dorsalis]	751803923	XM_011213819.1	1085	0	PREDICTED: Bactrocera dorsalis protein NipSnap (LOC105232192), mRNA	--	--	--	--	Q9VXK0	1178	8.8e-128	Protein NipSnap OS=Drosophila melanogaster GN=Nipsnap PE=2 SV=2	--	--	--	--	--	--	--	--	KOG2883	NIPSNAP1 protein
Cluster-10843.13953	1521.43	84.772	4.1688	1.1563e-75	1.3626e-72	1256	751784546	XP_011201569.1	1070	6.9e-114	PREDICTED: geminin isoform X1 [Bactrocera dorsalis]	751784545	XM_011203267.1	1237	0	PREDICTED: Bactrocera dorsalis geminin (LOC105224984), transcript variant X1, mRNA	K10749	GMNN	geminin	http://www.genome.jp/dbget-bin/www_bget?ko:K10749	O75496	167	1.4e-10	Geminin OS=Homo sapiens GN=GMNN PE=1 SV=1	PF08702//PF07412//PF06667//PF05531//PF07989	Fibrinogen alpha/beta chain family//Geminin//Phage shock protein B//Nucleopolyhedrovirus P10 protein//Centrosomin N-terminal motif 1	GO:0030168//GO:0051258//GO:0007165//GO:0006275//GO:0006355//GO:0009271	platelet activation//protein polymerization//signal transduction//regulation of DNA replication//regulation of transcription, DNA-templated//phage shock	GO:0005102//GO:0030674	receptor binding//protein binding, bridging	GO:0019028//GO:0005577//GO:0005815	viral capsid//fibrinogen complex//microtubule organizing center	--	--
Cluster-10843.42004	1380.2	146.147	3.237	1.7197e-75	2.0042e-72	3121	751781969	XP_011200172.1	2549	5.4e-285	PREDICTED: protein ST7 homolog isoform X2 [Bactrocera dorsalis]	751781968	XM_011201870.1	2075	0	PREDICTED: Bactrocera dorsalis protein ST7 homolog (LOC105223953), transcript variant X2, mRNA	--	--	--	--	Q2M146	2330	5.5e-261	Protein ST7 homolog OS=Drosophila pseudoobscura pseudoobscura GN=GA17575 PE=3 SV=2	PF00515//PF13181//PF13174//PF02537//PF00637//PF13414	Tetratricopeptide repeat//Tetratricopeptide repeat//Tetratricopeptide repeat//CrcB-like protein, Camphor Resistance (CrcB)//Region in Clathrin and VPS//TPR repeat	GO:0016192//GO:0006886	vesicle-mediated transport//intracellular protein transport	GO:0005515	protein binding	GO:0016021	integral component of membrane	KOG3807	Predicted membrane protein ST7 (tumor suppressor in humans)
Cluster-10843.57899	2365.22	177.03	3.7406	5.4187e-75	6.2465e-72	1709	--	--	--	--	--	--	--	--	--	--	--	--	--	--	--	--	--	--	--	--	--	--	--	--	--	--	--	--
Cluster-10843.54377	10492.9	11.8222	9.773	7.3157e-75	8.3425e-72	987	751803879	XP_011212097.1	1419	1.8e-154	PREDICTED: vitellogenin-1-like [Bactrocera dorsalis]	751803878	XM_011213795.1	912	0	PREDICTED: Bactrocera dorsalis vitellogenin-1-like (LOC105232170), mRNA	--	--	--	--	P27878	1122	2.1e-121	Vitellogenin-1 OS=Ceratitis capitata GN=VG1-GAMMA PE=2 SV=1	PF00995	Sec1 family	GO:0016192//GO:0006904	vesicle-mediated transport//vesicle docking involved in exocytosis	--	--	--	--	--	--
Cluster-10843.34595	278.835	2005.12	-2.8459	1.2132e-74	1.3688e-71	1856	751787798	XP_011203330.1	2810	0	PREDICTED: probable cytochrome P450 12c1, mitochondrial [Bactrocera dorsalis]	751787797	XM_011205028.1	1782	0	PREDICTED: Bactrocera dorsalis probable cytochrome P450 12c1, mitochondrial (LOC105226210), mRNA	K15004	CYP12	cytochrome P450, family 12	http://www.genome.jp/dbget-bin/www_bget?ko:K15004	Q9VVR9	1379	6.2e-151	Probable cytochrome P450 12c1, mitochondrial OS=Drosophila melanogaster GN=Cyp12c1 PE=2 SV=2	PF00067	Cytochrome P450	GO:0055114	oxidation-reduction process	GO:0005506//GO:0016705//GO:0020037	iron ion binding//oxidoreductase activity, acting on paired donors, with incorporation or reduction of molecular oxygen//heme binding	--	--	--	--
Cluster-10843.17855	2763.21	340.777	3.0177	2.9406e-74	3.2828e-71	2373	751778172	XP_011198118.1	1295	1.1e-139	PREDICTED: uracil phosphoribosyltransferase homolog [Bactrocera dorsalis]	751778171	XM_011199816.1	1263	0	PREDICTED: Bactrocera dorsalis uracil phosphoribosyltransferase homolog (LOC105222470), mRNA	K00761	upp, UPRT	uracil phosphoribosyltransferase	http://www.genome.jp/dbget-bin/www_bget?ko:K00761	Q96BW1	755	1.8e-78	Uracil phosphoribosyltransferase homolog OS=Homo sapiens GN=UPRT PE=1 SV=1	PF00156	Phosphoribosyl transferase domain	GO:0009116	nucleoside metabolic process	--	--	--	--	KOG1017	Predicted uracil phosphoribosyltransferase
Cluster-10843.45717	8568.79	1142.09	2.9076	3.03e-74	3.3473e-71	3328	751790891	XP_011205019.1	1486	1.1e-161	PREDICTED: tubulin polyglutamylase complex subunit 2 isoform X1 [Bactrocera dorsalis]	751790888	XM_011206716.1	1148	0	PREDICTED: Bactrocera dorsalis cAMP-regulated phosphoprotein 19 (LOC105227394), mRNA	--	--	--	--	Q8MR62	921	1.4e-97	Viral IAP-associated factor homolog OS=Drosophila melanogaster GN=viaf PE=1 SV=1	PF00085	Thioredoxin	GO:0045454	cell redox homeostasis	--	--	--	--	KOG3170	Conserved phosducin-like protein
Cluster-10843.40914	2026.88	48.3593	5.3966	3.6651e-74	4.0072e-71	1220	751774545	XP_011213902.1	917	3.7e-96	PREDICTED: superoxide dismutase [Cu-Zn], chloroplastic [Bactrocera dorsalis]	449138895	JX263432.1	846	0	Bactrocera dorsalis Cu-Zn superoxide dismutase mRNA, complete cds	K04565	SOD1	superoxide dismutase, Cu-Zn family	http://www.genome.jp/dbget-bin/www_bget?ko:K04565	O65198	488	8.4e-48	Superoxide dismutase [Cu-Zn], chloroplastic OS=Medicago sativa GN=SODCP PE=2 SV=1	PF00080	Copper/zinc superoxide dismutase (SODC)	GO:0055114//GO:0006801	oxidation-reduction process//superoxide metabolic process	GO:0046872	metal ion binding	--	--	KOG0441	Cu2+/Zn2+ superoxide dismutase SOD1
Cluster-10843.15396	11211.8	37.0366	8.2301	2.072e-73	2.2422e-70	819	751803879	XP_011212097.1	1207	5.8e-130	PREDICTED: vitellogenin-1-like [Bactrocera dorsalis]	751803878	XM_011213795.1	762	0	PREDICTED: Bactrocera dorsalis vitellogenin-1-like (LOC105232170), mRNA	--	--	--	--	P27878	981	3.9e-105	Vitellogenin-1 OS=Ceratitis capitata GN=VG1-GAMMA PE=2 SV=1	--	--	--	--	--	--	--	--	--	--
Cluster-10843.34219	991.781	9179.49	-3.2099	2.2933e-73	2.4567e-70	965	751781931	XP_011200151.1	1217	4.8e-131	PREDICTED: phosrestin-1 [Bactrocera dorsalis]	751781930	XM_011201849.1	891	0	PREDICTED: Bactrocera dorsalis phosrestin-1 (LOC105223942), mRNA	K04439	ARRB	beta-arrestin	http://www.genome.jp/dbget-bin/www_bget?ko:K04439	P19107	1151	8.8e-125	Phosrestin-1 OS=Drosophila melanogaster GN=Arr2 PE=1 SV=2	--	--	--	--	--	--	--	--	KOG3865	Arrestin
Cluster-10843.52213	1356.58	96.6614	3.8157	6.0551e-73	6.4216e-70	2868	751779939	XP_011199074.1	1009	1.9e-106	PREDICTED: uncharacterized protein LOC105223137 [Bactrocera dorsalis]>gi|751779941|ref|XP_011199075.1| PREDICTED: uncharacterized protein LOC105223137 [Bactrocera dorsalis]	751779938	XM_011200772.1	1316	0	PREDICTED: Bactrocera dorsalis uncharacterized LOC105223137 (LOC105223137), transcript variant X1, mRNA	--	--	--	--	--	--	--	--	PF06112//PF06305//PF07062	Gammaherpesvirus capsid protein//Protein of unknown function (DUF1049)//Clc-like	--	--	--	--	GO:0019028//GO:0005887//GO:0016021	viral capsid//integral component of plasma membrane//integral component of membrane	--	--
Cluster-10843.38134	4297.7	331.006	3.7004	8.3394e-73	8.7567e-70	918	751788565	XP_011203749.1	1116	2.3e-119	PREDICTED: L-xylulose reductase-like [Bactrocera dorsalis]	751788564	XM_011205447.1	858	0	PREDICTED: Bactrocera dorsalis L-xylulose reductase-like (LOC105226537), mRNA	--	--	--	--	Q8KWT4	320	1.9e-28	Bacilysin biosynthesis oxidoreductase BacC OS=Bacillus subtilis GN=bacC PE=3 SV=1	PF00106//PF12242	short chain dehydrogenase//NAD(P)H binding domain of trans-2-enoyl-CoA reductase	GO:0008152//GO:0055114	metabolic process//oxidation-reduction process	GO:0016491	oxidoreductase activity	--	--	--	--
Cluster-10843.20998	915.265	66.453	3.781	1.149e-72	1.1947e-69	1582	807015310	XP_012154863.1	1079	7.8e-115	PREDICTED: receptor expression-enhancing protein 2 isoform X7 [Ceratitis capitata]	751789474	XM_011205946.1	788	0	PREDICTED: Bactrocera dorsalis uncharacterized LOC105226849 (LOC105226849), transcript variant X2, mRNA	K17338	REEP1_2_3_4	receptor expression-enhancing protein 1/2/3/4	http://www.genome.jp/dbget-bin/www_bget?ko:K17338	Q9BRK0	513	1.4e-50	Receptor expression-enhancing protein 2 OS=Homo sapiens GN=REEP2 PE=1 SV=2	PF04376//PF00175	Arginine-tRNA-protein transferase, N terminus//Oxidoreductase NAD-binding domain	GO:0016598//GO:0055114	protein arginylation//oxidation-reduction process	GO:0016491//GO:0004057	oxidoreductase activity//arginyltransferase activity	--	--	KOG1726	HVA22/DP1 gene product-related proteins
Cluster-10843.26842	13901.8	184.277	6.2353	6.5767e-72	6.7717e-69	1141	831277892	XP_012669845.1	688	1.2e-69	PREDICTED: uncharacterized protein LOC105888650 [Clupea harengus]	14269418	AF378198.1	245	3.2415e-123	AF378198 Rhynchosciara americana histone H1 (rah1), histone H3 (rah3), histone H4 (rah4), histone H2A (rah2a), and histone H2B (rah2b) genes, complete cds	K11253	H3	histone H3	http://www.genome.jp/dbget-bin/www_bget?ko:K11253	P84236	675	1.6e-69	Histone H3 OS=Drosophila hydei GN=His3 PE=3 SV=2	PF15715//PF00125//PF02291//PF02969	PCNA-associated factor//Core histone H2A/H2B/H3/H4//Transcription initiation factor IID, 31kD subunit//TATA box binding protein associated factor (TAF)	GO:0006352//GO:0006974//GO:0051726	DNA-templated transcription, initiation//cellular response to DNA damage stimulus//regulation of cell cycle	GO:0003677	DNA binding	GO:0005634	nucleus	--	--
Cluster-10843.13583	4403.3	156.972	4.813	7.7432e-72	7.8961e-69	1073	751456490	XP_011182813.1	1132	3.8e-121	PREDICTED: protein big brother [Bactrocera cucurbitae]>gi|751783193|ref|XP_011200832.1| PREDICTED: protein big brother [Bactrocera dorsalis]	751783192	XM_011202530.1	948	0	PREDICTED: Bactrocera dorsalis protein big brother (LOC105224448), mRNA	--	--	--	--	Q24040	980	6.6e-105	Protein big brother OS=Drosophila melanogaster GN=Bgb PE=2 SV=3	PF02312	Core binding factor beta subunit	--	--	GO:0003713	transcription coactivator activity	GO:0005667//GO:0005634	transcription factor complex//nucleus	--	--
Cluster-10843.54582	7602.42	312.515	4.6033	1.5865e-71	1.6024e-68	1027	751793630	XP_011206502.1	1186	2e-127	PREDICTED: trypsin-like [Bactrocera dorsalis]	751793629	XM_011208200.1	751	0	PREDICTED: Bactrocera dorsalis trypsin-like (LOC105228382), mRNA	K01312	PRSS	trypsin	http://www.genome.jp/dbget-bin/www_bget?ko:K01312	P51588	681	3e-70	Trypsin OS=Neobellieria bullata PE=1 SV=1	PF00089	Trypsin	GO:0006508	proteolysis	GO:0004252	serine-type endopeptidase activity	--	--	--	--
Cluster-10843.14394	4613.48	1.73732	11.271	2.355e-71	2.3562e-68	914	751781694	XP_011200025.1	662	1e-66	PREDICTED: DNA replication inhibitor plutonium isoform X1 [Bactrocera dorsalis]	751781693	XM_011201723.1	592	0	PREDICTED: Bactrocera dorsalis DNA replication inhibitor plutonium (LOC105223848), transcript variant X1, mRNA	--	--	--	--	P42570	320	1.9e-28	DNA replication inhibitor plutonium OS=Drosophila melanogaster GN=plu PE=1 SV=1	PF13606//PF00023	Ankyrin repeat//Ankyrin repeat	--	--	GO:0005515	protein binding	--	--	--	--
Cluster-10843.13566	3723.19	38.3414	6.5915	2.7394e-71	2.7152e-68	1788	751804393	XP_011212378.1	2495	5.7e-279	PREDICTED: uncharacterized protein LOC105232412 [Bactrocera dorsalis]	751804392	XM_011214076.1	1718	0	PREDICTED: Bactrocera dorsalis uncharacterized LOC105232412 (LOC105232412), mRNA	--	--	--	--	--	--	--	--	--	--	--	--	--	--	--	--	--	--
Cluster-10843.34139	1757.76	17146.1	-3.2861	2.4002e-70	2.357e-67	2263	751780522	XP_011199387.1	957	1.6e-100	PREDICTED: muscle-specific protein 20 [Bactrocera dorsalis]	751780521	XM_011201085.1	1277	0	PREDICTED: Bactrocera dorsalis muscle-specific protein 20 (LOC105223369), mRNA	--	--	--	--	P14318	815	1.9e-85	Muscle-specific protein 20 OS=Drosophila melanogaster GN=Mp20 PE=2 SV=2	PF00307	Calponin homology (CH) domain	--	--	GO:0005515	protein binding	--	--	KOG2046	Calponin
Cluster-10843.38327	4993.51	1039.15	2.2644	2.6046e-70	2.5342e-67	475	751791104	XP_011205135.1	205	5.2e-14	PREDICTED: serine protease SP24D-like [Bactrocera dorsalis]>gi|751791106|ref|XP_011205136.1| PREDICTED: serine protease SP24D-like [Bactrocera dorsalis]	751791103	XM_011206833.1	167	2.96563e-80	PREDICTED: Bactrocera dorsalis serine protease SP24D-like (LOC105227480), transcript variant X1, mRNA	--	--	--	--	--	--	--	--	PF00089	Trypsin	GO:0006508	proteolysis	GO:0004252	serine-type endopeptidase activity	--	--	--	--
Cluster-10843.32330	14517	3090.54	2.2319	1.7608e-69	1.6976e-66	1303	751782921	XP_011200685.1	1790	2.3e-197	PREDICTED: 6-phosphogluconate dehydrogenase, decarboxylating [Bactrocera dorsalis]	751782920	XM_011202383.1	1205	0	PREDICTED: Bactrocera dorsalis 6-phosphogluconate dehydrogenase, decarboxylating (LOC105224335), mRNA	K00033	PGD, gnd, gntZ	6-phosphogluconate dehydrogenase	http://www.genome.jp/dbget-bin/www_bget?ko:K00033	P41570	1718	2.1e-190	6-phosphogluconate dehydrogenase, decarboxylating OS=Ceratitis capitata GN=Pgd PE=2 SV=1	PF14833//PF00393//PF03446	NAD-binding of NADP-dependent 3-hydroxyisobutyrate dehydrogenase//6-phosphogluconate dehydrogenase, C-terminal domain//NAD binding domain of 6-phosphogluconate dehydrogenase	GO:0019521//GO:0055114//GO:0006098	D-gluconate metabolic process//oxidation-reduction process//pentose-phosphate shunt	GO:0050661//GO:0004616//GO:0051287	NADP binding//phosphogluconate dehydrogenase (decarboxylating) activity//NAD binding	--	--	KOG2653	6-phosphogluconate dehydrogenase
Cluster-10843.15326	7923.83	17.9352	8.775	1.7781e-69	1.6989e-66	1388	--	--	--	--	--	--	--	--	--	--	--	--	--	--	--	--	--	--	--	--	--	--	--	--	--	--	--	--
Cluster-10843.34516	146.005	1571.04	-3.4286	2.0896e-69	1.9787e-66	1056	499012813	XP_004537385.1	743	4.8e-76	PREDICTED: uncharacterized protein LOC101460710 isoform X2 [Ceratitis capitata]	751796569	XM_011209804.1	105	2.00272e-45	PREDICTED: Bactrocera dorsalis uncharacterized LOC105229483 (LOC105229483), mRNA	--	--	--	--	--	--	--	--	--	--	--	--	--	--	--	--	--	--
Cluster-10843.9958	1168.49	10.7979	6.7205	2.4734e-69	2.3214e-66	1628	751800684	XP_011210349.1	1987	4.2e-220	PREDICTED: uncharacterized protein LOC105230986 [Bactrocera dorsalis]	751800683	XM_011212047.1	1359	0	PREDICTED: Bactrocera dorsalis uncharacterized LOC105230986 (LOC105230986), mRNA	--	--	--	--	--	--	--	--	PF01228	Glycine radical	GO:0008152	metabolic process	GO:0003824	catalytic activity	--	--	--	--
Cluster-10843.6153	1091.01	21.0639	5.6726	5.9367e-69	5.5229e-66	2245	751799163	XP_011209530.1	2147	1.6e-238	PREDICTED: pachytene checkpoint protein 2 homolog [Bactrocera dorsalis]	751799162	XM_011211228.1	1489	0	PREDICTED: Bactrocera dorsalis pachytene checkpoint protein 2 homolog (LOC105230452), mRNA	--	--	--	--	Q5XHZ9	780	2.1e-81	Pachytene checkpoint protein 2 homolog OS=Rattus norvegicus GN=Trip13 PE=2 SV=1	PF03796//PF07724//PF01695//PF10662//PF07726//PF02367//PF01443//PF00005//PF00910//PF02224//PF00004//PF03193//PF07728//PF02562//PF01637//PF06068//PF05496	DnaB-like helicase C terminal domain//AAA domain (Cdc48 subfamily)//IstB-like ATP binding protein//Ethanolamine utilisation - propanediol utilisation//ATPase family associated with various cellular activities (AAA)//Threonylcarbamoyl adenosine biosynthesis protein TsaE//Viral (Superfamily 1) RNA helicase//ABC transporter//RNA helicase//Cytidylate kinase//ATPase family associated with various cell…	GO:0006310//GO:0006139//GO:0002949//GO:0006281//GO:0006260//GO:0006576//GO:0006206	DNA recombination//nucleobase-containing compound metabolic process//tRNA threonylcarbamoyladenosine modification//DNA repair//DNA replication//cellular biogenic amine metabolic process//pyrimidine nucleobase metabolic process	GO:0005524//GO:0004127//GO:0003724//GO:0016887//GO:0003723//GO:0003678//GO:0009378//GO:0003924//GO:0005525	ATP binding//cytidylate kinase activity//RNA helicase activity//ATPase activity//RNA binding//DNA helicase activity//four-way junction helicase activity//GTPase activity//GTP binding	GO:0009379//GO:0005657	Holliday junction helicase complex//replication fork	KOG0744	AAA+-type ATPase
Cluster-10843.13377	1097.1	156.982	2.8067	8.1898e-69	7.5527e-66	2157	751771603	XP_011206191.1	3079	0	PREDICTED: uncharacterized protein LOC105228180 [Bactrocera dorsalis]	751771602	XM_011207889.1	2150	0	PREDICTED: Bactrocera dorsalis uncharacterized LOC105228180 (LOC105228180), mRNA	--	--	--	--	O70469	217	4e-16	Docking protein 2 OS=Mus musculus GN=Dok2 PE=1 SV=1	PF04995//PF02532//PF02174//PF02118	Heme exporter protein D (CcmD)//Photosystem II reaction centre I protein (PSII 4.8 kDa protein)//PTB domain (IRS-1 type)//Srg family chemoreceptor	GO:0015979//GO:0007165//GO:0015886//GO:0017004//GO:0007606	photosynthesis//signal transduction//heme transport//cytochrome complex assembly//sensory perception of chemical stimulus	GO:0004888//GO:0005158	transmembrane signaling receptor activity//insulin receptor binding	GO:0009523//GO:0009539//GO:0016020//GO:0005899//GO:0016021	photosystem II//photosystem II reaction center//membrane//insulin receptor complex//integral component of membrane	KOG4047	Docking protein 1 (p62dok)
Cluster-10843.13647	1759.22	48.6666	5.1712	2.353e-68	2.1513e-65	1764	751804708	XP_011212551.1	1092	2.7e-116	PREDICTED: histone H1-I-like [Bactrocera dorsalis]	751804707	XM_011214249.1	1496	0	PREDICTED: Bactrocera dorsalis histone H1-I-like (LOC105232540), mRNA	K11275	H1_5	histone H1/5	http://www.genome.jp/dbget-bin/www_bget?ko:K11275	P40263	205	8e-15	Histone H1-I OS=Glyptotendipes barbipes PE=3 SV=1	PF00538	linker histone H1 and H5 family	GO:0006334	nucleosome assembly	GO:0003677	DNA binding	GO:0000786//GO:0005634	nucleosome//nucleus	--	--
Cluster-10843.15242	3683.68	39.0956	6.5624	3.5749e-68	3.2405e-65	1493	751783804	XP_011201163.1	1378	1.6e-149	PREDICTED: borealin-like isoform X1 [Bactrocera dorsalis]	751783803	XM_011202861.1	1246	0	PREDICTED: Bactrocera dorsalis borealin-like (LOC105224701), transcript variant X1, mRNA	--	--	--	--	Q9VLD6	479	1.1e-46	Borealin OS=Drosophila melanogaster GN=borr PE=1 SV=1	--	--	--	--	--	--	--	--	--	--
Cluster-10843.40861	2336.59	421.399	2.4704	5.7649e-68	5.1813e-65	1558	751785618	XP_011202151.1	1905	1.3e-210	PREDICTED: nucleoporin SEH1-like [Bactrocera dorsalis]	751785617	XM_011203849.1	1271	0	PREDICTED: Bactrocera dorsalis nucleoporin SEH1-like (LOC105225410), mRNA	K14299	SEH1	nucleoporin SEH1	http://www.genome.jp/dbget-bin/www_bget?ko:K14299	Q96EE3	1014	1.1e-108	Nucleoporin SEH1 OS=Homo sapiens GN=SEH1L PE=1 SV=3	PF00400	WD domain, G-beta repeat	--	--	GO:0005515	protein binding	--	--	KOG2445	Nuclear pore complex component (sc Seh1)
Cluster-10843.37758	19.4072	881.852	-5.5066	7.6404e-68	6.8092e-65	506	751791827	XP_011205529.1	866	1.3e-90	PREDICTED: protein lethal(2)essential for life [Bactrocera dorsalis]>gi|751791829|ref|XP_011205530.1| PREDICTED: protein lethal(2)essential for life [Bactrocera dorsalis]	751791828	XM_011207228.1	482	0	PREDICTED: Bactrocera dorsalis protein lethal(2)essential for life (LOC105227733), transcript variant X2, mRNA	K09542	CRYAB	crystallin, alpha B	http://www.genome.jp/dbget-bin/www_bget?ko:K09542	P82147	734	1e-76	Protein lethal(2)essential for life OS=Drosophila melanogaster GN=l(2)efl PE=1 SV=1	PF00525	Alpha crystallin A chain, N terminal	GO:0007423	sensory organ development	GO:0005212	structural constituent of eye lens	--	--	--	--
Cluster-10843.34526	15352.1	107744	-2.8111	1.6342e-67	1.4443e-64	768	--	--	--	--	--	751799320	XM_011211316.1	729	0	PREDICTED: Bactrocera dorsalis uncharacterized LOC105230525 (LOC105230525), mRNA	--	--	--	--	--	--	--	--	PF00614	Phospholipase D Active site motif	--	--	GO:0003824	catalytic activity	--	--	--	--
Cluster-10843.40219	8078.14	1077.08	2.9069	4.5555e-67	3.9928e-64	1757	751801113	XP_011210585.1	635	2.7e-63	PREDICTED: serine/arginine-rich splicing factor 2 [Bactrocera dorsalis]	751801112	XM_011212283.1	1159	0	PREDICTED: Bactrocera dorsalis serine/arginine-rich splicing factor 2 (LOC105231150), transcript variant X1, mRNA	K12891	SFRS2	splicing factor, arginine/serine-rich 2	http://www.genome.jp/dbget-bin/www_bget?ko:K12891	Q3MHR5	407	3e-38	Serine/arginine-rich splicing factor 2 OS=Bos taurus GN=SRSF2 PE=2 SV=3	PF00076//PF00895	RNA recognition motif. (a.k.a. RRM, RBD, or RNP domain)//ATP synthase protein 8	GO:0015986//GO:0015992	ATP synthesis coupled proton transport//proton transport	GO:0015078//GO:0003676	hydrogen ion transmembrane transporter activity//nucleic acid binding	GO:0000276	mitochondrial proton-transporting ATP synthase complex, coupling factor F(o)	KOG4207	Predicted splicing factor, SR protein superfamily
Cluster-10843.28994	1624.59	181.677	3.1641	3.678e-66	3.1973e-63	1242	751450546	XP_011179558.1	467	5.7e-44	PREDICTED: chromatin accessibility complex protein 1 [Bactrocera cucurbitae]	--	--	--	--	--	K11656	CHRAC1, CHRAC15	chromatin accessibility complex protein 1	http://www.genome.jp/dbget-bin/www_bget?ko:K11656	Q9NRG0	154	4.6e-09	Chromatin accessibility complex protein 1 OS=Homo sapiens GN=CHRAC1 PE=1 SV=1	PF00125//PF04719	Core histone H2A/H2B/H3/H4//hTAFII28-like protein conserved region	GO:0006367	transcription initiation from RNA polymerase II promoter	GO:0003677	DNA binding	GO:0005634	nucleus	KOG1657	CCAAT-binding factor, subunit C (HAP5)
Cluster-10843.45768	965.485	87.705	3.461	4.1933e-66	3.6156e-63	1361	751786229	XP_011202487.1	1793	1.1e-197	PREDICTED: uncharacterized protein LOC105225634 [Bactrocera dorsalis]	751786228	XM_011204185.1	1239	0	PREDICTED: Bactrocera dorsalis uncharacterized LOC105225634 (LOC105225634), mRNA	--	--	--	--	--	--	--	--	PF04827	Plant transposon protein	--	--	GO:0016788	hydrolase activity, acting on ester bonds	--	--	--	--
Cluster-10843.33292	762.304	60.1238	3.6697	5.8617e-66	5.0134e-63	1451	751795663	XP_011207614.1	709	5.8e-72	PREDICTED: homocysteine-responsive endoplasmic reticulum-resident ubiquitin-like domain member 2 protein [Bactrocera dorsalis]>gi|751795665|ref|XP_011207616.1| PREDICTED: homocysteine-responsive endoplasmic reticulum-resident ubiquitin-like domain member 2 protein [Bactrocera dorsalis]	751795664	XM_011209314.1	651	0	PREDICTED: Bactrocera dorsalis homocysteine-responsive endoplasmic reticulum-resident ubiquitin-like domain member 2 protein (LOC105229198), transcript variant X2, mRNA	--	--	--	--	--	--	--	--	--	--	--	--	--	--	--	--	--	--
Cluster-10843.56364	2321.16	46.6838	5.638	6.2575e-66	5.3091e-63	323	751780870	XP_011199576.1	198	2.3e-13	PREDICTED: acidic leucine-rich nuclear phosphoprotein 32 family member B-like [Bactrocera dorsalis]	751780869	XM_011201274.1	297	1.05315e-152	PREDICTED: Bactrocera dorsalis acidic leucine-rich nuclear phosphoprotein 32 family member B-like (LOC105223533), mRNA	--	--	--	--	--	--	--	--	PF09726//PF03896//PF04277	Transmembrane protein//Translocon-associated protein (TRAP), alpha subunit//Oxaloacetate decarboxylase, gamma chain	GO:0006814//GO:0006560//GO:0071436//GO:0006525//GO:0006090	sodium ion transport//proline metabolic process//sodium ion export//arginine metabolic process//pyruvate metabolic process	GO:0015081//GO:0008948	sodium ion transmembrane transporter activity//oxaloacetate decarboxylase activity	GO:0016021//GO:0005789//GO:0016020	integral component of membrane//endoplasmic reticulum membrane//membrane	--	--
Cluster-10843.34544	52.0988	9018.86	-7.4325	6.5003e-66	5.4713e-63	831	859082712	AKO62881.1	1200	3.8e-129	beta actin [Plodia interpunctella]	751796851	XM_011209960.1	831	0	PREDICTED: Bactrocera dorsalis actin, indirect flight muscle (LOC105229580), mRNA	K05692	ACTB_G1	actin beta/gamma 1	http://www.genome.jp/dbget-bin/www_bget?ko:K05692	P83969	1210	1.1e-131	Actin, indirect flight muscle OS=Bactrocera dorsalis PE=3 SV=1	--	--	--	--	--	--	--	--	KOG0676	Actin and related proteins
Cluster-10843.14144	3686.58	1.22793	11.421	7.5126e-66	6.2735e-63	1806	751476719	XP_011193855.1	412	2e-37	PREDICTED: uncharacterized protein LOC105219427 [Bactrocera cucurbitae]	--	--	--	--	--	--	--	--	--	--	--	--	--	--	--	--	--	--	--	--	--	--	--
Cluster-10843.54374	1930.48	284.203	2.7633	1.0087e-65	8.3578e-63	3416	751781286	XP_011199802.1	2386	4.7e-266	PREDICTED: tubulin gamma-1 chain [Bactrocera dorsalis]	751781285	XM_011201500.1	1997	0	PREDICTED: Bactrocera dorsalis tubulin gamma-1 chain (LOC105223713), mRNA	K10389	TUBG	tubulin gamma	http://www.genome.jp/dbget-bin/www_bget?ko:K10389	P23257	2166	6.3e-242	Tubulin gamma-1 chain OS=Drosophila melanogaster GN=gammaTub23C PE=2 SV=2	PF00091//PF13404//PF02944//PF04805//PF03869	Tubulin/FtsZ family, GTPase domain//AsnC-type helix-turn-helix domain//BESS motif//E10-like protein conserved region//Arc-like DNA binding domain	GO:0006355//GO:0055114	regulation of transcription, DNA-templated//oxidation-reduction process	GO:0043565//GO:0016972//GO:0003924//GO:0003677	sequence-specific DNA binding//thiol oxidase activity//GTPase activity//DNA binding	--	--	KOG1374	Gamma tubulin
Cluster-10843.15592	5533.19	75.6632	6.1971	1.5159e-65	1.2463e-62	856	751794849	XP_011207167.1	624	2.4e-62	PREDICTED: deoxyuridine 5'-triphosphate nucleotidohydrolase isoform X3 [Bactrocera dorsalis]>gi|751794851|ref|XP_011207168.1| PREDICTED: deoxyuridine 5'-triphosphate nucleotidohydrolase isoform X3 [Bactrocera dorsalis]	751794850	XM_011208866.1	597	0	PREDICTED: Bactrocera dorsalis deoxyuridine 5'-triphosphate nucleotidohydrolase (LOC105228870), transcript variant X4, mRNA	K01520	dut, DUT	dUTP pyrophosphatase	http://www.genome.jp/dbget-bin/www_bget?ko:K01520	P33316	380	2e-35	Deoxyuridine 5'-triphosphate nucleotidohydrolase, mitochondrial OS=Homo sapiens GN=DUT PE=1 SV=4	PF00692	dUTPase	GO:0046080	dUTP metabolic process	GO:0016787	hydrolase activity	--	--	KOG3370	dUTPase
Cluster-10843.45117	810.244	52.2631	3.9572	3.0424e-65	2.482e-62	1066	--	--	--	--	--	751801664	XM_011212586.1	630	0	PREDICTED: Bactrocera dorsalis uncharacterized LOC105231334 (LOC105231334), mRNA	--	--	--	--	--	--	--	--	--	--	--	--	--	--	--	--	--	--
Cluster-10843.13247	3909.09	1.234	11.507	3.1588e-65	2.5573e-62	1422	751771385	XP_011204938.1	533	1.4e-51	PREDICTED: vitelline membrane protein Vm26Ab-like [Bactrocera dorsalis]	751771384	XM_011206636.1	685	0	PREDICTED: Bactrocera dorsalis vitelline membrane protein Vm26Ab-like (LOC105227349), mRNA	--	--	--	--	P13238	137	4.9e-07	Vitelline membrane protein Vm26Ab OS=Drosophila melanogaster GN=Vm26Ab PE=1 SV=2	--	--	--	--	--	--	--	--	--	--
Cluster-10843.45889	2273.39	312.196	2.8635	4.485e-65	3.6034e-62	4731	751453893	XP_011181391.1	1425	1.8e-154	PREDICTED: protein LSM14 homolog A isoform X1 [Bactrocera cucurbitae]	751773488	XM_011215042.1	2844	0	PREDICTED: Bactrocera dorsalis protein LSM14 homolog A (LOC105233086), mRNA	K18749	LSM14, RAP55, SCD6	protein LSM14	http://www.genome.jp/dbget-bin/www_bget?ko:K18749	A0A8M2	284	1.5e-23	Protein LSM14 homolog A-A OS=Xenopus laevis GN=lsm14a-a PE=1 SV=1	PF07677	A-macroglobulin receptor	--	--	--	--	GO:0005576	extracellular region	KOG1073	Uncharacterized mRNA-associated protein RAP55
Cluster-10843.34694	1795.94	12222.8	-2.7665	7.4593e-65	5.9481e-62	1512	751782270	XP_011200333.1	1782	2.3e-196	PREDICTED: uncharacterized protein LOC105224058 [Bactrocera dorsalis]	751782269	XM_011202031.1	1446	0	PREDICTED: Bactrocera dorsalis uncharacterized LOC105224058 (LOC105224058), mRNA	--	--	--	--	Q9GPH3	203	1.2e-14	Activating transcription factor of chaperone OS=Bombyx mori GN=ATFC PE=2 SV=1	PF07716//PF00170//PF02122//PF03131	Basic region leucine zipper//bZIP transcription factor//Peptidase S39//bZIP Maf transcription factor	GO:0006355//GO:0016032	regulation of transcription, DNA-templated//viral process	GO:0004252//GO:0043565//GO:0003677//GO:0003700	serine-type endopeptidase activity//sequence-specific DNA binding//DNA binding//transcription factor activity, sequence-specific DNA binding	GO:0016021//GO:0005634//GO:0005667	integral component of membrane//nucleus//transcription factor complex	KOG4571	Activating transcription factor 4
Cluster-10843.38997	2460.92	516.643	2.2516	8.1076e-65	6.4167e-62	3590	751469723	XP_011190061.1	2051	3.5e-227	PREDICTED: zinc transporter 2 [Bactrocera cucurbitae]	751780791	XM_011201230.1	2004	0	PREDICTED: Bactrocera dorsalis zinc transporter 2 (LOC105223494), mRNA	K14689	SLC30A2, ZNT2	solute carrier family 30 (zinc transporter), member 2	http://www.genome.jp/dbget-bin/www_bget?ko:K14689	Q2HJ10	455	1.7e-43	Zinc transporter 2 OS=Mus musculus GN=Slc30a2 PE=2 SV=1	PF02203//PF01545	Tar ligand binding domain homologue//Cation efflux family	GO:0055085//GO:0006935//GO:0006812//GO:0007165	transmembrane transport//chemotaxis//cation transport//signal transduction	GO:0008324//GO:0004888	cation transmembrane transporter activity//transmembrane signaling receptor activity	GO:0016021//GO:0016020	integral component of membrane//membrane	KOG1482	Zn2+ transporter
Cluster-10843.47403	3380.94	459.724	2.879	3.9099e-64	3.0716e-61	974	751793398	XP_011206377.1	1245	2.7e-134	PREDICTED: glutathione S-transferase theta-1 [Bactrocera dorsalis]	751793397	XM_011208075.1	870	0	PREDICTED: Bactrocera dorsalis glutathione S-transferase theta-1 (LOC105228298), mRNA	K00799	GST, gst	glutathione S-transferase	http://www.genome.jp/dbget-bin/www_bget?ko:K00799	Q64471	320	2e-28	Glutathione S-transferase theta-1 OS=Mus musculus GN=Gstt1 PE=1 SV=4	PF02798	Glutathione S-transferase, N-terminal domain	--	--	GO:0005515	protein binding	--	--	KOG0867	Glutathione S-transferase
Cluster-10843.12472	975.604	69.6451	3.8089	8.1278e-64	6.3382e-61	750	751781250	XP_011199782.1	839	2.5e-87	PREDICTED: LOW QUALITY PROTEIN: selenoprotein BthD-like [Bactrocera dorsalis]	751781249	XM_011201480.1	741	0	PREDICTED: Bactrocera dorsalis selenoprotein BthD-like (LOC105223695), mRNA	--	--	--	--	Q9VYB0	214	3.1e-16	Selenoprotein BthD OS=Drosophila melanogaster GN=BthD PE=1 SV=5	--	--	--	--	--	--	--	--	--	--
Cluster-10843.29406	44.6309	706.522	-3.9808	1.2045e-63	9.3244e-61	1470	751798757	XP_011209307.1	2282	2.3e-254	PREDICTED: arrestin domain-containing protein 3-like [Bactrocera dorsalis]	751798756	XM_011211005.1	1409	0	PREDICTED: Bactrocera dorsalis arrestin domain-containing protein 3-like (LOC105230306), mRNA	--	--	--	--	Q7TPQ9	296	1.9e-25	Arrestin domain-containing protein 3 OS=Mus musculus GN=Arrdc3 PE=2 SV=1	--	--	--	--	--	--	--	--	KOG3780	Thioredoxin binding protein TBP-2/VDUP1
Cluster-10843.39687	736.915	3562.94	-2.2736	1.4064e-63	1.0808e-60	4483	751771978	XP_011208206.1	2569	3.7e-287	PREDICTED: UDP-glucuronosyltransferase 1-6-like [Bactrocera dorsalis]	751771977	XM_011209904.1	2246	0	PREDICTED: Bactrocera dorsalis UDP-glucuronosyltransferase 1-6-like (LOC105229550), mRNA	K00699	UGT	glucuronosyltransferase	http://www.genome.jp/dbget-bin/www_bget?ko:K00699	P19224	514	3e-50	UDP-glucuronosyltransferase 1-6 OS=Homo sapiens GN=UGT1A6 PE=1 SV=2	PF00201//PF04101	UDP-glucoronosyl and UDP-glucosyl transferase//Glycosyltransferase family 28 C-terminal domain	GO:0008152	metabolic process	GO:0016758	transferase activity, transferring hexosyl groups	--	--	--	--
Cluster-10843.15044	1682.59	8.77245	7.5523	3.1806e-63	2.4268e-60	739	751794892	XP_011207190.1	666	2.8e-67	PREDICTED: baculoviral IAP repeat-containing protein 5.2-B [Bactrocera dorsalis]	751794891	XM_011208888.1	601	0	PREDICTED: Bactrocera dorsalis baculoviral IAP repeat-containing protein 5.2-B (LOC105228887), mRNA	K08731	BIRC5	baculoviral IAP repeat-containing protein 5	http://www.genome.jp/dbget-bin/www_bget?ko:K08731	Q804H7	271	7.4e-23	Baculoviral IAP repeat-containing protein 5.2-B OS=Xenopus laevis GN=birc5.2-b PE=1 SV=2	PF07967//PF08326	C3HC zinc finger-like//Acetyl-CoA carboxylase, central region	GO:0006090//GO:0006633	pyruvate metabolic process//fatty acid biosynthetic process	GO:0003989//GO:0005524//GO:0008270	acetyl-CoA carboxylase activity//ATP binding//zinc ion binding	GO:0009317//GO:0005634	acetyl-CoA carboxylase complex//nucleus	KOG1101	Apoptosis inhibitor IAP1 and related BIR domain proteins
Cluster-10843.58685	1157.3	67.6435	4.1026	5.0956e-63	3.8601e-60	1070	751800859	XP_011210445.1	685	2.6e-69	PREDICTED: general odorant-binding protein 99a-like [Bactrocera dorsalis]	751800858	XM_011212143.1	464	0	PREDICTED: Bactrocera dorsalis general odorant-binding protein 99a-like (LOC105231052), mRNA	--	--	--	--	Q9VAJ4	176	1.1e-11	General odorant-binding protein 99a OS=Drosophila melanogaster GN=Obp99a PE=1 SV=2	PF01395	PBP/GOBP family	--	--	GO:0005549	odorant binding	--	--	--	--
Cluster-10843.24605	26153.1	505.852	5.6913	8.1736e-63	6.1478e-60	1414	751799393	XP_011209657.1	2211	3.8e-246	PREDICTED: juvenile hormone epoxide hydrolase 1-like [Bactrocera dorsalis]	751799392	XM_011211355.1	1387	0	PREDICTED: Bactrocera dorsalis juvenile hormone epoxide hydrolase 1-like (LOC105230544), mRNA	K01253	EPHX1	microsomal epoxide hydrolase	http://www.genome.jp/dbget-bin/www_bget?ko:K01253	Q8MZR6	961	1.4e-102	Juvenile hormone epoxide hydrolase 1 OS=Ctenocephalides felis GN=EH1 PE=1 SV=3	--	--	--	--	--	--	--	--	KOG2565	Predicted hydrolases or acyltransferases (alpha/beta hydrolase superfamily)
Cluster-10843.54959	1404.96	97.3782	3.8477	8.3469e-63	6.234e-60	1596	751776875	XP_011197419.1	1877	2.3e-207	PREDICTED: otefin [Bactrocera dorsalis]	751776874	XM_011199117.1	1281	0	PREDICTED: Bactrocera dorsalis otefin (LOC105221968), mRNA	--	--	--	--	P20240	240	6.3e-19	Otefin OS=Drosophila melanogaster GN=Ote PE=1 SV=2	--	--	--	--	--	--	--	--	--	--
Cluster-10843.13803	2201.33	70.7455	4.9592	8.4325e-63	6.2538e-60	1799	751794691	XP_011207081.1	2315	4.2e-258	PREDICTED: protein arginine N-methyltransferase 1-A-like [Bactrocera dorsalis]	751794690	XM_011208779.1	1722	0	PREDICTED: Bactrocera dorsalis protein arginine N-methyltransferase 1-A-like (LOC105228806), mRNA	K11439	PRMT8	protein arginine N-methyltransferase 8	http://www.genome.jp/dbget-bin/www_bget?ko:K11439	Q9NR22	629	5.6e-64	Protein arginine N-methyltransferase 8 OS=Homo sapiens GN=PRMT8 PE=1 SV=2	PF00981//PF08241//PF05175	Rotavirus RNA-binding Protein 53 (NS53)//Methyltransferase domain//Methyltransferase small domain	GO:0008152	metabolic process	GO:0003723//GO:0008168	RNA binding//methyltransferase activity	--	--	KOG1499	Protein arginine N-methyltransferase PRMT1 and related enzymes
Cluster-10843.54108	14293.4	157.593	6.5	9.7286e-63	7.165e-60	2583	498983768	XP_004530199.1	436	4.7e-40	PREDICTED: polyadenylate-binding protein-interacting protein 2 [Ceratitis capitata]>gi|498983771|ref|XP_004530200.1| PREDICTED: polyadenylate-binding protein-interacting protein 2 [Ceratitis capitata]	751803284	XM_011213472.1	1853	0	PREDICTED: Bactrocera dorsalis uncharacterized LOC105231947 (LOC105231947), mRNA	--	--	--	--	--	--	--	--	PF04103	CD20-like family	--	--	--	--	GO:0016021	integral component of membrane	--	--
Cluster-10843.33945	438.674	3516.75	-3.0026	1.1618e-62	8.4975e-60	1031	751794675	XP_011207072.1	907	4.5e-95	PREDICTED: heat shock protein beta-1 isoform X2 [Bactrocera dorsalis]	751794674	XM_011208770.1	838	0	PREDICTED: Bactrocera dorsalis heat shock protein beta-1 (LOC105228797), transcript variant X2, mRNA	K04455	HSPB1	heat shock protein beta-1	http://www.genome.jp/dbget-bin/www_bget?ko:K04455	Q00649	204	6.1e-15	Heat shock protein beta-1 OS=Gallus gallus GN=HSPB1 PE=2 SV=1	--	--	--	--	--	--	--	--	KOG3591	Alpha crystallins
Cluster-10843.55930	707.023	66.4026	3.4133	2.5486e-62	1.8513e-59	515	751773644	XP_011213428.1	747	8e-77	PREDICTED: uncharacterized protein LOC105233153 [Bactrocera dorsalis]	751773643	XM_011215126.1	491	0	PREDICTED: Bactrocera dorsalis uncharacterized LOC105233153 (LOC105233153), mRNA	--	--	--	--	--	--	--	--	--	--	--	--	--	--	--	--	--	--
Cluster-10843.36961	5027.41	721.3	2.8007	2.5813e-62	1.8623e-59	2135	195027582	XP_001986661.1	1621	1.5e-177	GH20400 [Drosophila grimshawi]>gi|193902661|gb|EDW01528.1| GH20400 [Drosophila grimshawi]	751799849	XM_011211601.1	1418	0	PREDICTED: Bactrocera dorsalis ribonucleoside-diphosphate reductase subunit M2 (LOC105230669), mRNA	K10808	RRM2	ribonucleoside-diphosphate reductase subunit M2	http://www.genome.jp/dbget-bin/www_bget?ko:K10808	P48592	1559	9.5e-172	Ribonucleoside-diphosphate reductase subunit M2 OS=Drosophila melanogaster GN=RnrS PE=1 SV=2	PF06478//PF00268	Coronavirus RPol N-terminus//Ribonucleotide reductase, small chain	GO:0055114//GO:0006144//GO:0006351//GO:0006206//GO:0009186	oxidation-reduction process//purine nucleobase metabolic process//transcription, DNA-templated//pyrimidine nucleobase metabolic process//deoxyribonucleoside diphosphate metabolic process	GO:0003968//GO:0005524//GO:0004748//GO:0003723//GO:0046914	RNA-directed RNA polymerase activity//ATP binding//ribonucleoside-diphosphate reductase activity, thioredoxin disulfide as acceptor//RNA binding//transition metal ion binding	GO:0005971//GO:0031379	ribonucleoside-diphosphate reductase complex//RNA-directed RNA polymerase complex	KOG1567	Ribonucleotide reductase, beta subunit
Cluster-10843.36582	4852.75	769.007	2.6577	9.1423e-62	6.5512e-59	5721	751791468	XP_011205334.1	2319	4.6e-258	PREDICTED: phosphatidylserine decarboxylase proenzyme [Bactrocera dorsalis]	751791467	XM_011207032.1	2217	0	PREDICTED: Bactrocera dorsalis phosphatidylserine decarboxylase proenzyme (LOC105227610), mRNA	K08334	BECN1, VPS30, ATG6	beclin 1	http://www.genome.jp/dbget-bin/www_bget?ko:K08334	Q9VCE1	1687	3.7e-186	Beclin-1-like protein OS=Drosophila melanogaster GN=Atg6 PE=2 SV=1	PF02601//PF02666//PF04111	Exonuclease VII, large subunit//Phosphatidylserine decarboxylase//Autophagy protein Apg6	GO:0006566//GO:0046486//GO:0006308//GO:0006544//GO:0008654//GO:0006914//GO:0006563	threonine metabolic process//glycerolipid metabolic process//DNA catabolic process//glycine metabolic process//phospholipid biosynthetic process//autophagy//L-serine metabolic process	GO:0004609//GO:0008855	phosphatidylserine decarboxylase activity//exodeoxyribonuclease VII activity	GO:0009318	exodeoxyribonuclease VII complex	KOG2420	Phosphatidylserine decarboxylase
Cluster-10843.34022	1428.51	122.553	3.5428	1.2094e-61	8.6079e-59	1822	751799273	XP_011209591.1	1770	6.8e-195	PREDICTED: caspase-1 [Bactrocera dorsalis]	751799272	XM_011211289.1	1747	0	PREDICTED: Bactrocera dorsalis caspase-1 (LOC105230502), mRNA	K04489	CASPN	caspase invertebrate, apoptosis-related cysteine protease	http://www.genome.jp/dbget-bin/www_bget?ko:K04489	O01382	1049	1.1e-112	Caspase OS=Drosophila melanogaster GN=Drice PE=1 SV=2	PF13482//PF00656	RNase_H superfamily//Caspase domain	GO:0006508	proteolysis	GO:0003676//GO:0004197	nucleic acid binding//cysteine-type endopeptidase activity	--	--	--	--
Cluster-10843.15031	1838.36	5.40474	8.3709	1.2905e-61	9.124e-59	687	751805123	XP_011212778.1	576	7.2e-57	PREDICTED: uncharacterized protein LOC105232694 [Bactrocera dorsalis]	751805122	XM_011214476.1	459	0	PREDICTED: Bactrocera dorsalis uncharacterized LOC105232694 (LOC105232694), mRNA	--	--	--	--	--	--	--	--	PF03368	Dicer dimerisation domain	GO:0051252	regulation of RNA metabolic process	GO:0016891	endoribonuclease activity, producing 5'-phosphomonoesters	--	--	--	--
Cluster-10843.35524	107.479	1766.8	-4.0421	1.8681e-61	1.3121e-58	1906	751800172	XP_011210079.1	1925	7.5e-213	PREDICTED: lysosomal aspartic protease-like [Bactrocera dorsalis]	751800171	XM_011211777.1	1495	0	PREDICTED: Bactrocera dorsalis lysosomal aspartic protease-like (LOC105230797), mRNA	K01379	CTSD	cathepsin D	http://www.genome.jp/dbget-bin/www_bget?ko:K01379	Q03168	879	6e-93	Lysosomal aspartic protease OS=Aedes aegypti GN=AAEL006169 PE=1 SV=2	PF00026	Eukaryotic aspartyl protease	GO:0006508	proteolysis	GO:0004190	aspartic-type endopeptidase activity	--	--	KOG1339	Aspartyl protease
Cluster-10843.57387	870.518	38.7943	4.4772	3.6829e-61	2.5697e-58	451	751794126	XP_011206772.1	526	3e-51	PREDICTED: uncharacterized protein LOC105228589 [Bactrocera dorsalis]	751794125	XM_011208470.1	306	1.50729e-157	PREDICTED: Bactrocera dorsalis uncharacterized LOC105228589 (LOC105228589), mRNA	--	--	--	--	--	--	--	--	--	--	--	--	--	--	--	--	--	--
Cluster-10843.34942	3.90127	1266.59	-8.3771	4.2077e-61	2.9166e-58	451	751799325	XP_011209620.1	713	6.2e-73	PREDICTED: uncharacterized protein LOC105230527 [Bactrocera dorsalis]	751799324	XM_011211318.1	406	0	PREDICTED: Bactrocera dorsalis uncharacterized LOC105230527 (LOC105230527), mRNA	--	--	--	--	--	--	--	--	--	--	--	--	--	--	--	--	--	--
Cluster-10843.17218	939.466	65.9352	3.834	5.0995e-61	3.5118e-58	1538	751794805	XP_011207142.1	1052	1e-111	PREDICTED: melanoma-associated antigen D4 [Bactrocera dorsalis]>gi|751794807|ref|XP_011207143.1| PREDICTED: melanoma-associated antigen D4 [Bactrocera dorsalis]	751794804	XM_011208840.1	786	0	PREDICTED: Bactrocera dorsalis melanoma-associated antigen D4 (LOC105228855), transcript variant X1, mRNA	--	--	--	--	Q9UJ55	141	1.8e-07	MAGE-like protein 2 OS=Homo sapiens GN=MAGEL2 PE=1 SV=1	PF01480	PWI domain	GO:0006397	mRNA processing	--	--	--	--	--	--
Cluster-10843.34178	1644.76	7475.99	-2.1841	5.5813e-61	3.8188e-58	3124	751802785	XP_011211500.1	4215	0	PREDICTED: V-type proton ATPase 116 kDa subunit a isoform 1-like [Bactrocera dorsalis]	751802784	XM_011213198.1	3055	0	PREDICTED: Bactrocera dorsalis V-type proton ATPase 116 kDa subunit a isoform 1-like (LOC105231748), mRNA	K02154	ATPeV0A, ATP6N	V-type H+-transporting ATPase subunit a	http://www.genome.jp/dbget-bin/www_bget?ko:K02154	Q29466	2252	6.1e-252	V-type proton ATPase 116 kDa subunit a isoform 1 OS=Bos taurus GN=ATP6V0A1 PE=2 SV=1	PF01114//PF01496	Colipase, N-terminal domain//V-type ATPase 116kDa subunit family	GO:0016042//GO:0015992//GO:0007586//GO:0015991	lipid catabolic process//proton transport//digestion//ATP hydrolysis coupled proton transport	GO:0015078//GO:0008047	hydrogen ion transmembrane transporter activity//enzyme activator activity	GO:0005576//GO:0033179	extracellular region//proton-transporting V-type ATPase, V0 domain	KOG2189	Vacuolar H+-ATPase V0 sector, subunit a
Cluster-10843.45235	6090.96	1073.93	2.5036	6.743e-61	4.5841e-58	2379	751477680	XP_011194371.1	1814	7e-200	PREDICTED: protein gustavus isoform X2 [Bactrocera cucurbitae]	751770230	XM_011199828.1	1538	0	PREDICTED: Bactrocera dorsalis protein gustavus (LOC105222479), mRNA	K10343	SPSB1_4, SSB1, SSB4	SPRY domain-containing SOCS box protein 1/4	http://www.genome.jp/dbget-bin/www_bget?ko:K10343	A1Z6E0	1626	1.8e-179	Protein gustavus OS=Drosophila melanogaster GN=gus PE=1 SV=1	PF00622//PF07525	SPRY domain//SOCS box	GO:0035556	intracellular signal transduction	GO:0005515	protein binding	--	--	KOG3953	SOCS box protein SSB-1, contains SPRY domain
Cluster-10843.15565	17954	89.453	7.6555	9.3185e-61	6.2947e-58	1957	751775245	XP_011214273.1	1071	8.2e-114	PREDICTED: uncharacterized protein LOC105233805 [Bactrocera dorsalis]	751775244	XM_011215971.1	747	0	PREDICTED: Bactrocera dorsalis uncharacterized LOC105233805 (LOC105233805), mRNA	--	--	--	--	--	--	--	--	--	--	--	--	--	--	--	--	--	--
Cluster-10843.3822	582.386	33.7587	4.1097	1.9336e-60	1.2979e-57	1475	751772215	XP_011209433.1	1934	5.3e-214	PREDICTED: zinc finger protein 354A [Bactrocera dorsalis]	751772214	XM_011211131.1	1258	0	PREDICTED: Bactrocera dorsalis zinc finger protein 354A (LOC105230390), mRNA	--	--	--	--	Q7Z3I7	158	1.9e-09	Zinc finger protein 572 OS=Homo sapiens GN=ZNF572 PE=1 SV=1	PF00096//PF06467	Zinc finger, C2H2 type//MYM-type Zinc finger with FCS sequence motif	--	--	GO:0046872//GO:0008270	metal ion binding//zinc ion binding	--	--	--	--
Cluster-10843.47266	1112.41	160.279	2.7964	3.6803e-60	2.4548e-57	1385	751787680	XP_011203267.1	1788	4.2e-197	PREDICTED: actin-related protein 6 [Bactrocera dorsalis]	751787679	XM_011204965.1	1341	0	PREDICTED: Bactrocera dorsalis actin-related protein 6 (LOC105226160), mRNA	K11662	ACTR6, ARP6	actin-related protein 6	http://www.genome.jp/dbget-bin/www_bget?ko:K11662	P45890	1284	4.8e-140	Actin-related protein 6 OS=Drosophila melanogaster GN=Arp6 PE=1 SV=1	--	--	--	--	--	--	--	--	KOG0676	Actin and related proteins
Cluster-10843.19018	523.519	11.452	5.4833	1.0563e-59	7.0016e-57	2370	751785233	XP_011201945.1	1595	1.7e-174	PREDICTED: uncharacterized protein LOC105225252 [Bactrocera dorsalis]	751785232	XM_011203643.1	2325	0	PREDICTED: Bactrocera dorsalis uncharacterized LOC105225252 (LOC105225252), mRNA	--	--	--	--	--	--	--	--	PF03253	Urea transporter	GO:0015840//GO:0071918	urea transport//urea transmembrane transport	GO:0015204	urea transmembrane transporter activity	GO:0016021	integral component of membrane	--	--
Cluster-10843.57490	2003.87	360.347	2.4752	1.7134e-59	1.1286e-56	2141	751793090	XP_011206215.1	1931	1.7e-213	PREDICTED: uncharacterized protein LOC105228197 [Bactrocera dorsalis]	751793089	XM_011207913.1	2005	0	PREDICTED: Bactrocera dorsalis uncharacterized LOC105228197 (LOC105228197), mRNA	--	--	--	--	Q96A56	157	3.6e-09	Tumor protein p53-inducible nuclear protein 1 OS=Homo sapiens GN=TP53INP1 PE=1 SV=1	--	--	--	--	--	--	--	--	--	--
Cluster-10843.36604	9442.78	1766.44	2.4187	2.2323e-59	1.4614e-56	1289	807016364	XP_012158252.1	1636	1.7e-179	PREDICTED: LOW QUALITY PROTEIN: sorbitol dehydrogenase-like [Ceratitis capitata]	751775968	XM_011216358.1	1215	0	PREDICTED: Bactrocera dorsalis sorbitol dehydrogenase-like (LOC105234103), mRNA	K00008	SORD, gutB	L-iditol 2-dehydrogenase	http://www.genome.jp/dbget-bin/www_bget?ko:K00008	Q64442	1039	1.1e-111	Sorbitol dehydrogenase OS=Mus musculus GN=Sord PE=1 SV=3	PF00107//PF02826//PF03808//PF08240//PF07992	Zinc-binding dehydrogenase//D-isomer specific 2-hydroxyacid dehydrogenase, NAD binding domain//Glycosyl transferase WecB/TagA/CpsF family//Alcohol dehydrogenase GroES-like domain//Pyridine nucleotide-disulphide oxidoreductase	GO:0055114//GO:0009058	oxidation-reduction process//biosynthetic process	GO:0016491//GO:0051287	oxidoreductase activity//NAD binding	--	--	KOG0024	Sorbitol dehydrogenase
Cluster-10843.39800	8235.43	447.613	4.2031	2.6643e-59	1.7335e-56	2678	751799866	XP_011209911.1	1586	2.2e-173	PREDICTED: succinate dehydrogenase [ubiquinone] iron-sulfur subunit, mitochondrial [Bactrocera dorsalis]	751799865	XM_011211609.1	1276	0	PREDICTED: Bactrocera dorsalis succinate dehydrogenase [ubiquinone] iron-sulfur subunit, mitochondrial (LOC105230673), mRNA	K00235	SDHB, SDH2	succinate dehydrogenase (ubiquinone) iron-sulfur subunit	http://www.genome.jp/dbget-bin/www_bget?ko:K00235	P21914	1362	8.4e-149	Succinate dehydrogenase [ubiquinone] iron-sulfur subunit, mitochondrial OS=Drosophila melanogaster GN=SdhB PE=2 SV=2	PF00096//PF13085//PF00111	Zinc finger, C2H2 type//2Fe-2S iron-sulfur cluster binding domain//2Fe-2S iron-sulfur cluster binding domain	GO:0006118	obsolete electron transport	GO:0046872//GO:0009055//GO:0051536	metal ion binding//electron carrier activity//iron-sulfur cluster binding	--	--	KOG3049	Succinate dehydrogenase, Fe-S protein subunit
Cluster-10843.37025	33.378	1146.58	-5.1011	2.9682e-59	1.9194e-56	3111	751804626	XP_011212506.1	2361	3.4e-263	PREDICTED: protein mesh isoform X2 [Bactrocera dorsalis]	751804625	XM_011214204.1	2071	0	PREDICTED: Bactrocera dorsalis protein mesh (LOC105232513), transcript variant X2, mRNA	--	--	--	--	Q0KHY3	1527	7.2e-168	Protein mesh OS=Drosophila melanogaster GN=mesh PE=1 SV=2	--	--	--	--	--	--	--	--	--	--
Cluster-10843.34171	7800.87	42587	-2.4486	4.8583e-59	3.1227e-56	2439	557784297	XP_005191752.1	1150	7.1e-123	PREDICTED: 60S ribosomal protein L7 [Musca domestica]	751804482	XM_011214125.1	882	0	PREDICTED: Bactrocera dorsalis 60S ribosomal protein L7 (LOC105232444), mRNA	K02937	RP-L7e, RPL7	large subunit ribosomal protein L7e	http://www.genome.jp/dbget-bin/www_bget?ko:K02937	O01802	754	2.4e-78	60S ribosomal protein L7 OS=Caenorhabditis elegans GN=rpl-7 PE=3 SV=1	--	--	--	--	--	--	--	--	KOG3184	60S ribosomal protein L7
Cluster-10843.31347	657.245	56.1001	3.5533	5.149e-59	3.2896e-56	2714	751770484	XP_011199702.1	2167	9.3e-241	PREDICTED: zinc finger protein weckle-like isoform X1 [Bactrocera dorsalis]	751770483	XM_011201400.1	937	0	PREDICTED: Bactrocera dorsalis zinc finger protein OZF-like (LOC105223635), transcript variant X1, mRNA	--	--	--	--	Q6ZR52	362	7.7e-33	Zinc finger protein 493 OS=Homo sapiens GN=ZNF493 PE=2 SV=3	PF06397//PF00320//PF00096//PF09907//PF16622//PF07776//PF13912//PF13465	Desulfoferrodoxin, N-terminal domain//GATA zinc finger//Zinc finger, C2H2 type//HigB_toxin, RelE-like toxic component of a toxin-antitoxin system//zinc-finger C2H2-type//Zinc-finger associated domain (zf-AD)//C2H2-type zinc finger//Zinc-finger double domain	GO:0006355	regulation of transcription, DNA-templated	GO:0005506//GO:0016788//GO:0003700//GO:0043565//GO:0046872//GO:0008270	iron ion binding//hydrolase activity, acting on ester bonds//transcription factor activity, sequence-specific DNA binding//sequence-specific DNA binding//metal ion binding//zinc ion binding	GO:0005667//GO:0005634	transcription factor complex//nucleus	--	--
Cluster-10843.56894	1215.42	16.5943	6.2094	7.2593e-59	4.6101e-56	1320	751800847	XP_011210438.1	1709	5.8e-188	PREDICTED: endonuclease III-like protein 1 [Bactrocera dorsalis]	751800846	XM_011212136.1	1197	0	PREDICTED: Bactrocera dorsalis endonuclease III-like protein 1 (LOC105231047), mRNA	K10773	NTH	endonuclease III	http://www.genome.jp/dbget-bin/www_bget?ko:K10773	A7M7B9	687	7.7e-71	Endonuclease III-like protein 1 OS=Gallus gallus GN=NTHL1 PE=2 SV=1	PF00730//PF00633	HhH-GPD superfamily base excision DNA repair protein//Helix-hairpin-helix motif	GO:0006284	base-excision repair	GO:0003677	DNA binding	--	--	KOG1921	Endonuclease III
Cluster-10843.20416	604.595	10.373	5.831	8.8509e-59	5.5873e-56	3823	751478421	XP_011194761.1	1819	3e-200	PREDICTED: myosin-M heavy chain [Bactrocera cucurbitae]	751786140	XM_011204135.1	924	0	PREDICTED: Bactrocera dorsalis uncharacterized LOC105225603 (LOC105225603), transcript variant X1, mRNA	K06971	K06971	uncharacterized protein	http://www.genome.jp/dbget-bin/www_bget?ko:K06971	Q1NZ26	617	2.9e-62	Uncharacterized protein F13E9.13, mitochondrial OS=Caenorhabditis elegans GN=F13E9.13 PE=3 SV=1	PF00621//PF00290//PF00977	RhoGEF domain//Tryptophan synthase alpha chain//Histidine biosynthesis protein	GO:0006571//GO:0006568//GO:0009094//GO:0000162//GO:0000105//GO:0043087//GO:0035023	tyrosine biosynthetic process//tryptophan metabolic process//L-phenylalanine biosynthetic process//tryptophan biosynthetic process//histidine biosynthetic process//regulation of GTPase activity//regulation of Rho protein signal transduction	GO:0005089//GO:0004834	Rho guanyl-nucleotide exchange factor activity//tryptophan synthase activity	--	--	KOG4424	Predicted Rho/Rac guanine nucleotide exchange factor/faciogenital dysplasia protein 3
Cluster-10843.32706	79.2994	966.847	-3.6068	2.3387e-58	1.4676e-55	2338	751785539	XP_011202108.1	3118	0	PREDICTED: inactivation-no-after-potential D protein [Bactrocera dorsalis]	751785538	XM_011203806.1	2286	0	PREDICTED: Bactrocera dorsalis inactivation-no-after-potential D protein (LOC105225379), mRNA	K13804	INAD	inactivation no afterpotential D protein	http://www.genome.jp/dbget-bin/www_bget?ko:K13804	Q24008	2277	5.8e-255	Inactivation-no-after-potential D protein OS=Drosophila melanogaster GN=inaD PE=1 SV=2	PF00969//PF13180//PF00595	Class II histocompatibility antigen, beta domain//PDZ domain//PDZ domain (Also known as DHR or GLGF)	GO:0019882//GO:0006955	antigen processing and presentation//immune response	GO:0005515	protein binding	GO:0016020//GO:0042613	membrane//MHC class II protein complex	KOG3528	FOG: PDZ domain
Cluster-10843.13658	1688.8	243.073	2.7969	3.9737e-58	2.479e-55	1882	751793074	XP_011206207.1	2078	1.3e-230	PREDICTED: putative elongator complex protein 4 [Bactrocera dorsalis]>gi|751793076|ref|XP_011206208.1| PREDICTED: putative elongator complex protein 4 [Bactrocera dorsalis]	751793073	XM_011207905.1	1873	0	PREDICTED: Bactrocera dorsalis putative elongator complex protein 4 (LOC105228190), transcript variant X1, mRNA	K11375	ELP4	elongator complex protein 4	http://www.genome.jp/dbget-bin/www_bget?ko:K11375	Q9VMQ7	1095	5.4e-118	Putative elongator complex protein 4 OS=Drosophila melanogaster GN=CG6907 PE=1 SV=1	PF05625	PAXNEB protein	--	--	--	--	GO:0033588	Elongator holoenzyme complex	KOG3949	RNA polymerase II elongator complex, subunit ELP4
Cluster-10843.50586	2920.6	285.963	3.3519	4.3597e-58	2.7039e-55	1221	751787884	XP_011203377.1	1082	2.7e-115	PREDICTED: thymidylate kinase [Bactrocera dorsalis]	751787883	XM_011205075.1	897	0	PREDICTED: Bactrocera dorsalis thymidylate kinase (LOC105226249), mRNA	K00943	tmk, DTYMK	dTMP kinase	http://www.genome.jp/dbget-bin/www_bget?ko:K00943	P23919	461	1.1e-44	Thymidylate kinase OS=Homo sapiens GN=DTYMK PE=1 SV=4	--	--	--	--	--	--	--	--	KOG3327	Thymidylate kinase/adenylate kinase
Cluster-10843.35496	10.4417	1730.1	-7.3578	4.4392e-58	2.7372e-55	1344	751799325	XP_011209620.1	1013	3e-107	PREDICTED: uncharacterized protein LOC105230527 [Bactrocera dorsalis]	751799324	XM_011211318.1	991	0	PREDICTED: Bactrocera dorsalis uncharacterized LOC105230527 (LOC105230527), mRNA	--	--	--	--	--	--	--	--	--	--	--	--	--	--	--	--	--	--
Cluster-10843.33987	669.685	3769.73	-2.493	6.1619e-58	3.7775e-55	1417	195379398	XP_002048466.1	1620	1.3e-177	rhodopsin 4 [Drosophila virilis]>gi|27374360|gb|AAO01100.1| Rh4-PA [Drosophila virilis]>gi|194155624|gb|EDW70808.1| rhodopsin 4 [Drosophila virilis]	751775050	XM_011215867.1	1396	0	PREDICTED: Bactrocera dorsalis opsin Rh4 (LOC105233715), transcript variant X2, mRNA	K04255	OPN4, Rh2_7	r-opsin	http://www.genome.jp/dbget-bin/www_bget?ko:K04255	P29404	1624	1.8e-179	Opsin Rh4 OS=Drosophila pseudoobscura pseudoobscura GN=Rh4 PE=1 SV=2	PF04999//PF00001	Cell division protein FtsL//7 transmembrane receptor (rhodopsin family)	GO:0007602//GO:0007601//GO:0007186//GO:0007165//GO:0051301//GO:0007049//GO:0018298	phototransduction//visual perception//G-protein coupled receptor signaling pathway//signal transduction//cell division//cell cycle//protein-chromophore linkage	GO:0004930//GO:0009881	G-protein coupled receptor activity//photoreceptor activity	GO:0016021	integral component of membrane	KOG3656	FOG: 7 transmembrane receptor
Cluster-10843.25143	2680.55	225.327	3.57	7.6655e-58	4.6722e-55	2111	195569421	XP_002102708.1	1911	3.5e-211	GD20051 [Drosophila simulans]>gi|194198635|gb|EDX12211.1| GD20051 [Drosophila simulans]>gi|900912908|gb|KMZ02410.1| uncharacterized protein Dsimw501_GD20051, isoform A [Drosophila simulans]	751792885	XM_011207804.1	1495	0	PREDICTED: Bactrocera dorsalis septin-2 (LOC105228132), mRNA	K16939	SEPT6_8_11	septin 6/8/11	http://www.genome.jp/dbget-bin/www_bget?ko:K16939	P54359	1908	3.2e-212	Septin-2 OS=Drosophila melanogaster GN=Sep2 PE=2 SV=2	PF00005//PF10186//PF04420//PF07926//PF08477//PF03193//PF01926//PF00735//PF00071	ABC transporter//Vacuolar sorting 38 and autophagy-related subunit 14//CHD5-like protein//TPR/MLP1/MLP2-like protein//Ras of Complex, Roc, domain of DAPkinase//Protein of unknown function, DUF258//50S ribosome-binding GTPase//Septin//Ras family	GO:0007049//GO:0010508//GO:0071816//GO:0006606//GO:0007264	cell cycle//positive regulation of autophagy//tail-anchored membrane protein insertion into ER membrane//protein import into nucleus//small GTPase mediated signal transduction	GO:0003924//GO:0016887//GO:0005525//GO:0005524	GTPase activity//ATPase activity//GTP binding//ATP binding	GO:0031105	septin complex	KOG3859	Septins (P-loop GTPases)
Cluster-10843.40621	30.5926	1416.93	-5.5299	9.1902e-58	5.5695e-55	734	751792048	XP_011205648.1	1107	2.1e-118	PREDICTED: V-type proton ATPase 116 kDa subunit a isoform 1-like [Bactrocera dorsalis]>gi|751792050|ref|XP_011205649.1| PREDICTED: V-type proton ATPase 116 kDa subunit a isoform 1-like [Bactrocera dorsalis]>gi|751792052|ref|XP_011205651.1| PREDICTED: V-type proton ATPase 116 kDa subunit a isoform 1-like [Bactrocera dorsalis]>gi|751792054|ref|XP_011205652.1| PREDICTED: V-type proton ATPase 116 kDa…	751792055	XM_011207351.1	707	0	PREDICTED: Bactrocera dorsalis V-type proton ATPase 116 kDa subunit a isoform 1-like (LOC105227818), transcript variant X5, mRNA	K02154	ATPeV0A, ATP6N	V-type H+-transporting ATPase subunit a	http://www.genome.jp/dbget-bin/www_bget?ko:K02154	Q29466	550	3.3e-55	V-type proton ATPase 116 kDa subunit a isoform 1 OS=Bos taurus GN=ATP6V0A1 PE=2 SV=1	PF01496//PF01028	V-type ATPase 116kDa subunit family//Eukaryotic DNA topoisomerase I, catalytic core	GO:0015991//GO:0015992//GO:0006265	ATP hydrolysis coupled proton transport//proton transport//DNA topological change	GO:0003918//GO:0015078//GO:0003677	DNA topoisomerase type II (ATP-hydrolyzing) activity//hydrogen ion transmembrane transporter activity//DNA binding	GO:0033179	proton-transporting V-type ATPase, V0 domain	KOG2189	Vacuolar H+-ATPase V0 sector, subunit a
Cluster-10843.37318	1219.28	151.126	3.0122	1.0341e-57	6.2315e-55	4125	751804803	XP_011212603.1	2392	1.1e-266	PREDICTED: glutamyl-tRNA(Gln) amidotransferase subunit A, mitochondrial [Bactrocera dorsalis]	751804802	XM_011214301.1	1543	0	PREDICTED: Bactrocera dorsalis glutamyl-tRNA(Gln) amidotransferase subunit A, mitochondrial (LOC105232578), mRNA	K02433	gatA, QRSL1	aspartyl-tRNA(Asn)/glutamyl-tRNA(Gln) amidotransferase subunit A	http://www.genome.jp/dbget-bin/www_bget?ko:K02433	Q29BT3	1738	3.2e-192	Glutamyl-tRNA(Gln) amidotransferase subunit A, mitochondrial OS=Drosophila pseudoobscura pseudoobscura GN=gatA PE=3 SV=2	PF00514//PF02985//PF00538	Armadillo/beta-catenin-like repeat//HEAT repeat//linker histone H1 and H5 family	GO:0006334	nucleosome assembly	GO:0003677//GO:0005515	DNA binding//protein binding	GO:0000786//GO:0005634	nucleosome//nucleus	KOG1211	Amidases
Cluster-10843.55168	1991.29	207.974	3.2554	1.3852e-57	8.2996e-55	848	751449689	XP_011179083.1	464	8.6e-44	PREDICTED: enhancer of yellow 2 transcription factor [Bactrocera cucurbitae]>gi|751802081|ref|XP_011211115.1| PREDICTED: enhancer of yellow 2 transcription factor [Bactrocera dorsalis]	751802080	XM_011212813.1	720	0	PREDICTED: Bactrocera dorsalis enhancer of yellow 2 transcription factor (LOC105231496), mRNA	K11368	ENY2, DC6, SUS1	enhancer of yellow 2 transcription factor	http://www.genome.jp/dbget-bin/www_bget?ko:K11368	B4L1Z8	347	1.3e-31	Enhancer of yellow 2 transcription factor OS=Drosophila mojavensis GN=e(y)2 PE=3 SV=1	--	--	--	--	--	--	--	--	KOG4479	Transcription factor e(y)2
Cluster-10843.14894	3171.73	1.49174	10.953	1.8704e-57	1.1144e-54	673	751775733	XP_011214535.1	288	1.7e-23	PREDICTED: vitelline membrane protein Vm26Aa-like [Bactrocera dorsalis]	751775732	XM_011216233.1	350	0	PREDICTED: Bactrocera dorsalis vitelline membrane protein Vm26Aa-like (LOC105234029), mRNA	--	--	--	--	--	--	--	--	--	--	--	--	--	--	--	--	--	--
Cluster-10843.38395	1565.21	78.1798	4.3303	3.1914e-57	1.8908e-54	1146	751770288	XP_011198505.1	1137	1.1e-121	PREDICTED: uncharacterized protein LOC105222751 [Bactrocera dorsalis]	751770287	XM_011200203.1	1101	0	PREDICTED: Bactrocera dorsalis uncharacterized LOC105222751 (LOC105222751), mRNA	--	--	--	--	--	--	--	--	PF00657	GDSL-like Lipase/Acylhydrolase	--	--	GO:0016788	hydrolase activity, acting on ester bonds	--	--	--	--
Cluster-10843.36323	9399.32	1318.98	2.833	3.797e-57	2.2371e-54	847	751772943	XP_011213051.1	1195	1.5e-128	PREDICTED: calreticulin [Bactrocera dorsalis]	751772942	XM_011214749.1	765	0	PREDICTED: Bactrocera dorsalis calreticulin (LOC105232867), mRNA	K08057	CALR	calreticulin	http://www.genome.jp/dbget-bin/www_bget?ko:K08057	P29413	957	2.4e-102	Calreticulin OS=Drosophila melanogaster GN=Crc PE=1 SV=2	PF00262	Calreticulin family	GO:0006457	protein folding	GO:0005509//GO:0051082	calcium ion binding//unfolded protein binding	GO:0005783	endoplasmic reticulum	KOG0674	Calreticulin
Cluster-10843.23453	1561.45	244.886	2.6717	4.8268e-57	2.8282e-54	2130	751770091	XP_011197216.1	2499	2.3e-279	PREDICTED: tubulin polyglutamylase TTLL7 [Bactrocera dorsalis]	751770090	XM_011198914.1	2127	0	PREDICTED: Bactrocera dorsalis tubulin polyglutamylase TTLL7 (LOC105221799), mRNA	K16610	TTLL15	tubulin monoglycylase TTLL15	http://www.genome.jp/dbget-bin/www_bget?ko:K16610	Q6ZT98	285	5.1e-24	Tubulin polyglutamylase TTLL7 OS=Homo sapiens GN=TTLL7 PE=2 SV=2	PF03133//PF07478	Tubulin-tyrosine ligase family//D-ala D-ala ligase C-terminus	GO:0046436//GO:0006464//GO:0009252	D-alanine metabolic process//cellular protein modification process//peptidoglycan biosynthetic process	GO:0008716	D-alanine-D-alanine ligase activity	--	--	KOG2157	Predicted tubulin-tyrosine ligase
Cluster-10843.39593	533.38	46.5068	3.5179	4.8709e-57	2.8384e-54	936	751773738	XP_011213477.1	925	3.3e-97	PREDICTED: uncharacterized protein LOC105233189 [Bactrocera dorsalis]	751773737	XM_011215175.1	898	0	PREDICTED: Bactrocera dorsalis uncharacterized LOC105233189 (LOC105233189), mRNA	--	--	--	--	--	--	--	--	PF02892	BED zinc finger	--	--	GO:0003677	DNA binding	--	--	--	--
Cluster-10843.33593	78.3367	717.257	-3.1982	4.9888e-57	2.8912e-54	560	--	--	--	--	--	--	--	--	--	--	--	--	--	--	--	--	--	--	--	--	--	--	--	--	--	--	--	--
Cluster-10843.29855	1201.09	214.204	2.486	5.0477e-57	2.9094e-54	3318	751775715	XP_011214525.1	1692	1.4e-185	PREDICTED: etoposide-induced protein 2.4 homolog [Bactrocera dorsalis]	751775714	XM_011216223.1	2015	0	PREDICTED: Bactrocera dorsalis etoposide-induced protein 2.4 homolog (LOC105234020), mRNA	K10134	EI24	etoposide-induced 2.4 mRNA	http://www.genome.jp/dbget-bin/www_bget?ko:K10134	O14681	520	4.5e-51	Etoposide-induced protein 2.4 homolog OS=Homo sapiens GN=EI24 PE=1 SV=4	PF04977//PF02611//PF01525//PF05964//PF05965	Septum formation initiator//CDP-diacylglycerol pyrophosphatase//Rotavirus NS26//F/Y-rich N-terminus//F/Y rich C-terminus	GO:0019079//GO:0046486//GO:0008654//GO:0007049	viral genome replication//glycerolipid metabolic process//phospholipid biosynthetic process//cell cycle	GO:0000287//GO:0016887//GO:0008715	magnesium ion binding//ATPase activity//CDP-diacylglycerol diphosphatase activity	GO:0005634//GO:0030430//GO:0016020	nucleus//host cell cytoplasm//membrane	KOG3966	p53-mediated apoptosis protein EI24/PIG8
Cluster-10843.36990	5542.57	203.245	4.7677	5.2524e-57	3.011e-54	3159	751785712	XP_011202202.1	2252	1.5e-250	PREDICTED: maternal protein exuperantia [Bactrocera dorsalis]	751785711	XM_011203900.1	2205	0	PREDICTED: Bactrocera dorsalis maternal protein exuperantia (LOC105225443), transcript variant X1, mRNA	K18745	EXU	maternal protein exuperantia	http://www.genome.jp/dbget-bin/www_bget?ko:K18745	Q24747	1185	3.3e-128	Maternal protein exuperantia OS=Drosophila virilis GN=exu PE=3 SV=1	--	--	--	--	--	--	--	--	--	--
Cluster-10843.39638	8970.62	616.625	3.8641	6.3383e-57	3.614e-54	1444	751774545	XP_011213902.1	924	6.7e-97	PREDICTED: superoxide dismutase [Cu-Zn], chloroplastic [Bactrocera dorsalis]	449138895	JX263432.1	1025	0	Bactrocera dorsalis Cu-Zn superoxide dismutase mRNA, complete cds	K04565	SOD1	superoxide dismutase, Cu-Zn family	http://www.genome.jp/dbget-bin/www_bget?ko:K04565	O65198	488	1e-47	Superoxide dismutase [Cu-Zn], chloroplastic OS=Medicago sativa GN=SODCP PE=2 SV=1	PF00080	Copper/zinc superoxide dismutase (SODC)	GO:0055114//GO:0006801	oxidation-reduction process//superoxide metabolic process	GO:0046872	metal ion binding	--	--	KOG0441	Cu2+/Zn2+ superoxide dismutase SOD1
Cluster-10843.51105	1380.65	298.971	2.2062	1.1924e-56	6.7627e-54	2514	751779183	XP_011198666.1	1934	9e-214	PREDICTED: LOW QUALITY PROTEIN: glucose-fructose oxidoreductase domain-containing protein 1 [Bactrocera dorsalis]	751779182	XM_011200364.1	1387	0	PREDICTED: Bactrocera dorsalis glucose-fructose oxidoreductase domain-containing protein 1 (LOC105222844), mRNA	--	--	--	--	Q6P4M5	723	9.8e-75	Glucose-fructose oxidoreductase domain-containing protein 1 OS=Xenopus tropicalis GN=gfod1 PE=2 SV=1	PF05478//PF02894//PF03357//PF01408	Prominin//Oxidoreductase family, C-terminal alpha/beta domain//Snf7//Oxidoreductase family, NAD-binding Rossmann fold	GO:0007034//GO:0008152//GO:0055114	vacuolar transport//metabolic process//oxidation-reduction process	GO:0016491	oxidoreductase activity	GO:0016021	integral component of membrane	KOG2910	Uncharacterized conserved protein predicted to be involved in protein sorting
Cluster-10843.16254	1588.47	376.298	2.0782	1.6365e-56	9.2318e-54	2030	751475251	XP_011193060.1	2924	0	PREDICTED: probable peroxisomal acyl-coenzyme A oxidase 1 [Bactrocera cucurbitae]	751795596	XM_011209276.1	1946	0	PREDICTED: Bactrocera dorsalis probable peroxisomal acyl-coenzyme A oxidase 1 (LOC105229168), mRNA	K00232	E1.3.3.6, ACOX1, ACOX3	acyl-CoA oxidase	http://www.genome.jp/dbget-bin/www_bget?ko:K00232	Q7KML2	1511	3.3e-166	Probable peroxisomal acyl-coenzyme A oxidase 1 OS=Drosophila melanogaster GN=CG5009 PE=1 SV=1	PF02770//PF01756	Acyl-CoA dehydrogenase, middle domain//Acyl-CoA oxidase	GO:0055114//GO:0006635//GO:0006118//GO:0006637	oxidation-reduction process//fatty acid beta-oxidation//obsolete electron transport//acyl-CoA metabolic process	GO:0003995//GO:0003997	acyl-CoA dehydrogenase activity//acyl-CoA oxidase activity	GO:0005777	peroxisome	KOG0136	Acyl-CoA oxidase
Cluster-10843.9188	874.218	38.4217	4.4969	1.8192e-56	1.0208e-53	583	751780752	XP_011199511.1	758	4.8e-78	PREDICTED: perlucin-like isoform X1 [Bactrocera dorsalis]	751780753	XM_011201210.1	408	0	PREDICTED: Bactrocera dorsalis perlucin-like (LOC105223475), transcript variant X2, mRNA	--	--	--	--	P02707	180	2.1e-12	Hepatic lectin OS=Gallus gallus PE=1 SV=1	--	--	--	--	--	--	--	--	--	--
Cluster-10843.59122	536.479	15.3146	5.1282	3.938e-56	2.1981e-53	979	751774432	XP_011213844.1	1458	5.5e-159	PREDICTED: pancreatic triacylglycerol lipase-like [Bactrocera dorsalis]	751774431	XM_011215542.1	910	0	PREDICTED: Bactrocera dorsalis pancreatic triacylglycerol lipase-like (LOC105233450), mRNA	--	--	--	--	P50903	355	1.8e-32	Pancreatic triacylglycerol lipase OS=Cavia porcellus GN=PNLIP PE=2 SV=1	--	--	--	--	--	--	--	--	--	--
Cluster-10843.49882	2612.58	433.561	2.5905	4.8644e-56	2.701e-53	1841	751770970	XP_011202516.1	2275	1.9e-253	PREDICTED: protein ultraspiracle [Bactrocera dorsalis]	751770969	XM_011204214.1	1765	0	PREDICTED: Bactrocera dorsalis protein ultraspiracle (LOC105225648), mRNA	K14030	NR2B4, usp	nuclear receptor subfamily 2 group B member 4	http://www.genome.jp/dbget-bin/www_bget?ko:K14030	P20153	1438	8.8e-158	Protein ultraspiracle OS=Drosophila melanogaster GN=usp PE=1 SV=1	PF00105//PF00104	Zinc finger, C4 type (two domains)//Ligand-binding domain of nuclear hormone receptor	GO:0006355//GO:0043401	regulation of transcription, DNA-templated//steroid hormone mediated signaling pathway	GO:0043565//GO:0003700//GO:0008270	sequence-specific DNA binding//transcription factor activity, sequence-specific DNA binding//zinc ion binding	GO:0005667//GO:0005634	transcription factor complex//nucleus	--	--
Cluster-10843.49841	4590.32	810.751	2.502	6.3962e-56	3.5331e-53	2846	751799209	XP_011209555.1	1951	1.1e-215	PREDICTED: dihydroorotate dehydrogenase (quinone), mitochondrial [Bactrocera dorsalis]	751799208	XM_011211253.1	1450	0	PREDICTED: Bactrocera dorsalis dihydroorotate dehydrogenase (quinone), mitochondrial (LOC105230469), mRNA	K00254	DHODH, pyrD	dihydroorotate dehydrogenase	http://www.genome.jp/dbget-bin/www_bget?ko:K00254	P32748	1131	5.4e-122	Dihydroorotate dehydrogenase (quinone), mitochondrial OS=Drosophila melanogaster GN=Dhod PE=2 SV=2	PF01180//PF03060//PF01070//PF16367//PF00076	Dihydroorotate dehydrogenase//Nitronate monooxygenase//FMN-dependent dehydrogenase//RNA recognition motif//RNA recognition motif. (a.k.a. RRM, RBD, or RNP domain)	GO:0055114//GO:0006807	oxidation-reduction process//nitrogen compound metabolic process	GO:0018580//GO:0016627//GO:0003676//GO:0016491	nitronate monooxygenase activity//oxidoreductase activity, acting on the CH-CH group of donors//nucleic acid binding//oxidoreductase activity	GO:0005737	cytoplasm	KOG1436	Dihydroorotate dehydrogenase
Cluster-10843.56319	739.236	3.18233	7.8407	1.4155e-55	7.7781e-53	519	--	--	--	--	--	--	--	--	--	--	--	--	--	--	--	--	--	--	--	--	--	--	--	--	--	--	--	--
Cluster-10843.50142	740.072	61.6038	3.5837	1.5392e-55	8.4142e-53	3121	751791579	XP_011205393.1	3508	0	PREDICTED: little elongation complex subunit 2 [Bactrocera dorsalis]	751791578	XM_011207091.1	2164	0	PREDICTED: Bactrocera dorsalis little elongation complex subunit 2 (LOC105227641), mRNA	--	--	--	--	Q8SZZ8	794	7.1e-83	Little elongation complex subunit 2 OS=Drosophila melanogaster GN=Ice2 PE=1 SV=1	PF10505	NMDA receptor-regulated gene protein 2 C-terminus	--	--	--	--	GO:0008023	transcription elongation factor complex	KOG3131	Uncharacterized conserved protein
Cluster-10843.45936	14069.6	202.989	6.1171	2.5723e-55	1.399e-52	947	751777131	XP_011197560.1	1533	1.1e-167	PREDICTED: protein amalgam [Bactrocera dorsalis]	751777130	XM_011199258.1	899	0	PREDICTED: Bactrocera dorsalis protein amalgam (LOC105222073), mRNA	--	--	--	--	P15364	1079	1.9e-116	Protein amalgam OS=Drosophila melanogaster GN=Ama PE=2 SV=2	PF13895	Immunoglobulin domain	--	--	GO:0005515	protein binding	--	--	--	--
Cluster-10843.55235	1727.39	7.65146	7.7807	2.9418e-55	1.5918e-52	1499	751792368	XP_011205821.1	1996	3.5e-221	PREDICTED: major royal jelly protein 1 [Bactrocera dorsalis]	751792367	XM_011207519.1	1391	0	PREDICTED: Bactrocera dorsalis major royal jelly protein 1 (LOC105227949), mRNA	--	--	--	--	Q9BI23	177	1.2e-11	Protein yellow OS=Drosophila erecta GN=y PE=3 SV=1	PF02286	Dehydratase large subunit	GO:0046486//GO:0008152	glycerolipid metabolic process//metabolic process	GO:0050215//GO:0016836//GO:0031419	propanediol dehydratase activity//hydro-lyase activity//cobalamin binding	--	--	--	--
Cluster-10843.21557	1252.6	201.205	2.6376	3.1021e-55	1.67e-52	1577	751802678	XP_011211441.1	2114	7.6e-235	PREDICTED: evolutionarily conserved signaling intermediate in Toll pathway, mitochondrial [Bactrocera dorsalis]	751802677	XM_011213139.1	1490	0	PREDICTED: Bactrocera dorsalis evolutionarily conserved signaling intermediate in Toll pathway, mitochondrial (LOC105231712), mRNA	K04405	ECSIT	evolutionarily conserved signaling intermediate in Toll pathway	http://www.genome.jp/dbget-bin/www_bget?ko:K04405	Q9U6M0	1396	5.6e-153	Evolutionarily conserved signaling intermediate in Toll pathway, mitochondrial OS=Drosophila melanogaster GN=ECSIT PE=1 SV=2	--	--	--	--	--	--	--	--	KOG3941	Intermediate in Toll signal transduction pathway (ECSIT)
Cluster-10843.30982	14956.7	1142.89	3.7099	4.7125e-55	2.5241e-52	2301	751777183	XP_011197588.1	2291	3.3e-255	PREDICTED: putative ATP-dependent RNA helicase me31b [Bactrocera dorsalis]	751777182	XM_011199286.1	1658	0	PREDICTED: Bactrocera dorsalis putative ATP-dependent RNA helicase me31b (LOC105222099), mRNA	K12614	DDX6, RCK, DHH1	ATP-dependent RNA helicase DDX6/DHH1	http://www.genome.jp/dbget-bin/www_bget?ko:K12614	P23128	2154	1e-240	Putative ATP-dependent RNA helicase me31b OS=Drosophila melanogaster GN=me31B PE=1 SV=3	PF00004//PF00270	ATPase family associated with various cellular activities (AAA)//DEAD/DEAH box helicase	--	--	GO:0003676//GO:0005524	nucleic acid binding//ATP binding	--	--	KOG0326	ATP-dependent RNA helicase
Cluster-10843.13493	803.447	37.3272	4.4337	5.3404e-55	2.8461e-52	2935	751789042	XP_011204008.1	2922	0	PREDICTED: uncharacterized protein LOC105226701 [Bactrocera dorsalis]>gi|751789044|ref|XP_011204009.1| PREDICTED: uncharacterized protein LOC105226701 [Bactrocera dorsalis]>gi|751789046|ref|XP_011204010.1| PREDICTED: uncharacterized protein LOC105226701 [Bactrocera dorsalis]	751789041	XM_011205706.1	2478	0	PREDICTED: Bactrocera dorsalis uncharacterized LOC105226701 (LOC105226701), transcript variant X1, mRNA	--	--	--	--	--	--	--	--	PF00076//PF00646//PF13855	RNA recognition motif. (a.k.a. RRM, RBD, or RNP domain)//F-box domain//Leucine rich repeat	--	--	GO:0003676//GO:0005515	nucleic acid binding//protein binding	--	--	--	--
Cluster-10843.46497	5379.46	446.927	3.5914	1.1258e-54	5.9696e-52	2309	751771315	XP_011204492.1	3713	0	PREDICTED: chorion peroxidase [Bactrocera dorsalis]	751771314	XM_011206190.1	2306	0	PREDICTED: Bactrocera dorsalis chorion peroxidase (LOC105227031), mRNA	--	--	--	--	Q9VEG6	486	2.7e-47	Chorion peroxidase OS=Drosophila melanogaster GN=Pxt PE=2 SV=3	--	--	--	--	--	--	--	--	--	--
Cluster-10843.48433	748.037	60.6893	3.6156	1.2691e-54	6.696e-52	1612	751779475	XP_011198825.1	2705	2.3e-303	PREDICTED: zinc finger protein 235-like [Bactrocera dorsalis]	751779474	XM_011200523.1	1606	0	PREDICTED: Bactrocera dorsalis zinc finger protein 235-like (LOC105222952), mRNA	K09228	KRAB	KRAB domain-containing zinc finger protein	http://www.genome.jp/dbget-bin/www_bget?ko:K09228	Q96MU6	222	7.8e-17	Zinc finger protein 778 OS=Homo sapiens GN=ZNF778 PE=1 SV=3	PF13912//PF02271//PF13465//PF00096//PF02892	C2H2-type zinc finger//Ubiquinol-cytochrome C reductase complex 14kD subunit//Zinc-finger double domain//Zinc finger, C2H2 type//BED zinc finger	GO:0006122	mitochondrial electron transport, ubiquinol to cytochrome c	GO:0003677//GO:0046872	DNA binding//metal ion binding	GO:0005750	mitochondrial respiratory chain complex III	--	--
Cluster-10843.28358	4423.07	575.554	2.9437	2.0712e-54	1.0874e-51	2293	125978785	XP_001353425.1	278	8.6e-22	GA14782 [Drosophila pseudoobscura pseudoobscura]>gi|195160721|ref|XP_002021223.1| GL24927 [Drosophila persimilis]>gi|54642185|gb|EAL30934.1| GA14782 [Drosophila pseudoobscura pseudoobscura]>gi|194118336|gb|EDW40379.1| GL24927 [Drosophila persimilis]	751778316	XM_011199895.1	1175	0	PREDICTED: Bactrocera dorsalis zinc finger protein 706-like (LOC105222536), transcript variant X2, mRNA	--	--	--	--	Q5ZMM5	193	2.6e-13	Zinc finger protein 706 OS=Gallus gallus GN=ZNF706 PE=3 SV=1	--	--	--	--	--	--	--	--	--	--
Cluster-10843.34888	6.45108	775.83	-6.9086	2.8932e-54	1.5115e-51	347	--	--	--	--	--	751796851	XM_011209960.1	294	5.30535e-151	PREDICTED: Bactrocera dorsalis actin, indirect flight muscle (LOC105229580), mRNA	--	--	--	--	--	--	--	--	--	--	--	--	--	--	--	--	--	--
Cluster-10843.41580	3469.33	513.524	2.7564	5.77e-54	2.9997e-51	4176	751799765	XP_011209859.1	4045	0	PREDICTED: U2 snRNP-associated SURP motif-containing protein [Bactrocera dorsalis]	751799764	XM_011211557.1	2915	0	PREDICTED: Bactrocera dorsalis U2 snRNP-associated SURP motif-containing protein (LOC105230638), mRNA	K12842	SR140	U2-associated protein SR140	http://www.genome.jp/dbget-bin/www_bget?ko:K12842	Q6NV83	1506	2.6e-165	U2 snRNP-associated SURP motif-containing protein OS=Mus musculus GN=U2surp PE=2 SV=3	PF01805//PF04434//PF00076//PF16367	Surp module//SWIM zinc finger//RNA recognition motif. (a.k.a. RRM, RBD, or RNP domain)//RNA recognition motif	GO:0006396	RNA processing	GO:0008270//GO:0003676//GO:0003723	zinc ion binding//nucleic acid binding//RNA binding	--	--	KOG0151	Predicted splicing regulator, contains RRM, SWAP and RPR domains
Cluster-10843.55653	2690.13	199.411	3.7556	6.3981e-54	3.31e-51	2559	751774559	XP_011213909.1	1545	1.2e-168	PREDICTED: probable palmitoyltransferase ZDHHC24 [Bactrocera dorsalis]	751774556	XM_011215606.1	1137	0	PREDICTED: Bactrocera dorsalis probable palmitoyltransferase ZDHHC24 (LOC105233503), mRNA	K18932	ZDHHC	palmitoyltransferase	http://www.genome.jp/dbget-bin/www_bget?ko:K18932	Q2TGI5	280	2.3e-23	Probable palmitoyltransferase ZDHHC24 OS=Rattus norvegicus GN=Zdhhc24 PE=2 SV=1	PF01529	DHHC palmitoyltransferase	--	--	GO:0008270	zinc ion binding	--	--	KOG1311	DHHC-type Zn-finger proteins
Cluster-10843.57105	920.66	4.74222	7.6355	7.8622e-54	4.0477e-51	1080	751778860	XP_011198490.1	1023	1.7e-108	PREDICTED: uncharacterized protein LOC105222739 [Bactrocera dorsalis]	751778859	XM_011200188.1	938	0	PREDICTED: Bactrocera dorsalis uncharacterized LOC105222739 (LOC105222739), mRNA	--	--	--	--	--	--	--	--	--	--	--	--	--	--	--	--	--	--
Cluster-10843.31778	1056.77	4528.35	-2.0989	1.4095e-53	7.2214e-51	1707	751783279	XP_011200879.1	2026	1.3e-224	PREDICTED: apoptosis 1 inhibitor [Bactrocera dorsalis]>gi|751783281|ref|XP_011200880.1| PREDICTED: apoptosis 1 inhibitor [Bactrocera dorsalis]>gi|751783283|ref|XP_011200881.1| PREDICTED: apoptosis 1 inhibitor [Bactrocera dorsalis]>gi|751783285|ref|XP_011200882.1| PREDICTED: apoptosis 1 inhibitor [Bactrocera dorsalis]>gi|751783287|ref|XP_011200883.1| PREDICTED: apoptosis 1 inhibitor [Bactrocera do…	751783280	XM_011202578.1	1685	0	PREDICTED: Bactrocera dorsalis apoptosis 1 inhibitor (LOC105224487), transcript variant X2, mRNA	K04725	XIAP, BIRC4	E3 ubiquitin-protein ligase XIAP	http://www.genome.jp/dbget-bin/www_bget?ko:K04725	Q24306	604	4.2e-61	Death-associated inhibitor of apoptosis 1 OS=Drosophila melanogaster GN=Diap1 PE=1 SV=2	PF13639//PF15761//PF14634	Ring finger domain//Immortalisation up-regulated protein//zinc-RING finger domain	--	--	GO:0005515//GO:0008270	protein binding//zinc ion binding	GO:0005634	nucleus	--	--
Cluster-10843.28365	1104.59	209.97	2.3946	2.1424e-53	1.0924e-50	400	125978785	XP_001353425.1	268	2.2e-21	GA14782 [Drosophila pseudoobscura pseudoobscura]>gi|195160721|ref|XP_002021223.1| GL24927 [Drosophila persimilis]>gi|54642185|gb|EAL30934.1| GA14782 [Drosophila pseudoobscura pseudoobscura]>gi|194118336|gb|EDW40379.1| GL24927 [Drosophila persimilis]	751778314	XM_011199894.1	394	0	PREDICTED: Bactrocera dorsalis zinc finger protein 706-like (LOC105222536), transcript variant X1, mRNA	--	--	--	--	Q5ZMM5	184	4.9e-13	Zinc finger protein 706 OS=Gallus gallus GN=ZNF706 PE=3 SV=1	--	--	--	--	--	--	--	--	--	--
Cluster-10843.15467	533.819	67.5283	2.9817	2.1844e-53	1.1085e-50	2664	751794386	XP_011206910.1	3150	0	PREDICTED: DET1 homolog [Bactrocera dorsalis]	751794385	XM_011208608.1	2569	0	PREDICTED: Bactrocera dorsalis DET1 homolog (LOC105228685), mRNA	--	--	--	--	Q9D0A0	512	3e-50	DET1 homolog OS=Mus musculus GN=Det1 PE=2 SV=2	PF15168	Triple QxxK/R motif-containing protein family	--	--	--	--	GO:0005789	endoplasmic reticulum membrane	KOG2558	Negative regulator of histones
Cluster-10843.29456	811.097	98.1707	3.0426	2.4242e-53	1.2242e-50	731	751798661	XP_011209255.1	1118	1.1e-119	PREDICTED: UDP-glucuronosyltransferase-like [Bactrocera dorsalis]	751798660	XM_011210953.1	722	0	PREDICTED: Bactrocera dorsalis UDP-glucuronosyltransferase-like (LOC105230268), mRNA	K00699	UGT	glucuronosyltransferase	http://www.genome.jp/dbget-bin/www_bget?ko:K00699	--	--	--	--	--	--	--	--	--	--	--	--	--	--
Cluster-10843.55800	578.403	37.881	3.943	2.9281e-53	1.4717e-50	1919	751770837	XP_011201736.1	2328	1.4e-259	PREDICTED: uncharacterized protein LOC105225094 [Bactrocera dorsalis]	751770836	XM_011203434.1	1509	0	PREDICTED: Bactrocera dorsalis uncharacterized LOC105225094 (LOC105225094), mRNA	--	--	--	--	--	--	--	--	--	--	--	--	--	--	--	--	--	--
Cluster-10843.39336	755.348	83.37	3.1787	3.4096e-53	1.7056e-50	3136	751771506	XP_011205636.1	1866	8.6e-206	PREDICTED: E3 ubiquitin-protein ligase RNF25 [Bactrocera dorsalis]	751771505	XM_011207334.1	2496	0	PREDICTED: Bactrocera dorsalis E3 ubiquitin-protein ligase RNF25 (LOC105227811), mRNA	K10640	RNF25, AO7	E3 ubiquitin-protein ligase RNF25	http://www.genome.jp/dbget-bin/www_bget?ko:K10640	Q96BH1	391	3.8e-36	E3 ubiquitin-protein ligase RNF25 OS=Homo sapiens GN=RNF25 PE=1 SV=1	PF14634//PF17123//PF05773//PF09472//PF01698//PF00097//PF13639	zinc-RING finger domain//RING-like zinc finger//RWD domain//Tetrahydromethanopterin S-methyltransferase, F subunit (MtrF)//Floricaula / Leafy protein//Zinc finger, C3HC4 type (RING finger)//Ring finger domain	GO:0006355//GO:0046656//GO:0015948	regulation of transcription, DNA-templated//folic acid biosynthetic process//methanogenesis	GO:0030269//GO:0046872//GO:0008270//GO:0005515//GO:0003677	tetrahydromethanopterin S-methyltransferase activity//metal ion binding//zinc ion binding//protein binding//DNA binding	GO:0016020	membrane	--	--
Cluster-10843.32273	48181.7	5360.63	3.1679	3.8754e-53	1.9296e-50	1100	--	--	--	--	--	--	--	--	--	--	--	--	--	--	--	--	--	--	PF02322	Cytochrome bd terminal oxidase subunit II	GO:0055114	oxidation-reduction process	--	--	GO:0016020	membrane	--	--
Cluster-10843.56203	1607.54	1.47351	9.9687	6.1926e-53	3.0689e-50	788	--	--	--	--	--	--	--	--	--	--	--	--	--	--	--	--	--	--	--	--	--	--	--	--	--	--	--	--
Cluster-10843.54945	684.227	41.5732	4.0383	7.0434e-53	3.4743e-50	1391	751804475	XP_011212422.1	2197	1.6e-244	PREDICTED: tRNA-dihydrouridine(20a/20b) synthase [NAD(P)+]-like [Bactrocera dorsalis]	751804474	XM_011214120.1	1370	0	PREDICTED: Bactrocera dorsalis tRNA-dihydrouridine(20a/20b) synthase [NAD(P)+]-like (LOC105232441), mRNA	K05545	DUS4	tRNA-dihydrouridine synthase 4	http://www.genome.jp/dbget-bin/www_bget?ko:K05545	Q32M08	654	5.4e-67	tRNA-dihydrouridine(20a/20b) synthase [NAD(P)+]-like OS=Mus musculus GN=Dus4l PE=2 SV=1	PF01207//PF00977	Dihydrouridine synthase (Dus)//Histidine biosynthesis protein	GO:0008033//GO:0055114//GO:0000105	tRNA processing//oxidation-reduction process//histidine biosynthetic process	GO:0017150//GO:0050660	tRNA dihydrouridine synthase activity//flavin adenine dinucleotide binding	--	--	KOG2335	tRNA-dihydrouridine synthase
Cluster-10843.823	583.114	50.9068	3.5178	1.2371e-52	6.0742e-50	1001	751783770	XP_011201144.1	1253	3.3e-135	PREDICTED: protein lin-37 homolog [Bactrocera dorsalis]	751783769	XM_011202842.1	891	0	PREDICTED: Bactrocera dorsalis protein lin-37 homolog (LOC105224688), mRNA	--	--	--	--	Q1RMQ5	172	3e-11	Protein lin-37 homolog OS=Bos taurus GN=LIN37 PE=2 SV=1	PF15306	LIN37	GO:0007049	cell cycle	--	--	GO:0017053	transcriptional repressor complex	--	--
Cluster-10843.33555	450.79	2994.97	-2.7314	1.3911e-52	6.7988e-50	2992	751793688	XP_011206533.1	3540	0	PREDICTED: LOW QUALITY PROTEIN: eukaryotic translation initiation factor 3 subunit B [Bactrocera dorsalis]	751793687	XM_011208231.1	2900	0	PREDICTED: Bactrocera dorsalis eukaryotic translation initiation factor 3 subunit B (LOC105228407), mRNA	K03253	EIF3B	translation initiation factor 3 subunit B	http://www.genome.jp/dbget-bin/www_bget?ko:K03253	B4KNN9	3243	0	Eukaryotic translation initiation factor 3 subunit B OS=Drosophila mojavensis GN=eIF3-S9 PE=3 SV=1	PF04433//PF10391//PF00076	SWIRM domain//Fingers domain of DNA polymerase lambda//RNA recognition motif. (a.k.a. RRM, RBD, or RNP domain)	--	--	GO:0003677//GO:0003676//GO:0005515//GO:0034061	DNA binding//nucleic acid binding//protein binding//DNA polymerase activity	GO:0005634	nucleus	KOG2314	Translation initiation factor 3, subunit b (eIF-3b)
Cluster-10843.40719	4583.84	617.263	2.8916	2.0629e-52	1.0036e-49	4542	751778909	XP_011198516.1	3383	0	PREDICTED: ATP-binding cassette sub-family A member 3 [Bactrocera dorsalis]>gi|751778911|ref|XP_011198518.1| PREDICTED: ATP-binding cassette sub-family A member 3 [Bactrocera dorsalis]	751778910	XM_011200216.1	3493	0	PREDICTED: Bactrocera dorsalis ATP-binding cassette sub-family A member 3 (LOC105222763), transcript variant X2, mRNA	--	--	--	--	Q8R420	502	7.5e-49	ATP-binding cassette sub-family A member 3 OS=Mus musculus GN=Abca3 PE=2 SV=3	PF13304//PF01695//PF02136//PF01637//PF00005	AAA domain, putative AbiEii toxin, Type IV TA system//IstB-like ATP binding protein//Nuclear transport factor 2 (NTF2) domain//Archaeal ATPase//ABC transporter	GO:0006810	transport	GO:0016887//GO:0005524	ATPase activity//ATP binding	GO:0005622	intracellular	KOG0059	Lipid exporter ABCA1 and related proteins, ABC superfamily
Cluster-10843.32181	14254	2193.67	2.7001	4.2521e-52	2.0591e-49	2265	751444920	XP_011176482.1	572	6.9e-56	PREDICTED: ubiquitin isoform X1 [Bactrocera cucurbitae]	751796751	XM_011209905.1	820	0	PREDICTED: Bactrocera dorsalis ubiquitin (LOC105229554), mRNA	K11187	PRDX5	peroxiredoxin 5, atypical 2-Cys peroxiredoxin	http://www.genome.jp/dbget-bin/www_bget?ko:K11187	P22589	143	1.6e-07	Polyubiquitin OS=Phytophthora infestans PE=1 SV=2	PF08534//PF00240//PF00578	Redoxin//Ubiquitin family//AhpC/TSA family	GO:0055114	oxidation-reduction process	GO:0005515//GO:0016491//GO:0016209	protein binding//oxidoreductase activity//antioxidant activity	--	--	KOG0001	Ubiquitin and ubiquitin-like proteins
Cluster-10843.55023	2291.76	15.139	7.2361	4.7081e-52	2.2696e-49	1320	751777318	XP_011197661.1	335	1.2e-28	PREDICTED: cyclin-dependent kinases regulatory subunit [Bactrocera dorsalis]	751777317	XM_011199359.1	1244	0	PREDICTED: Bactrocera dorsalis cyclin-dependent kinases regulatory subunit (LOC105222153), mRNA	K02219	CKS1	cyclin-dependent kinase regulatory subunit CKS1	http://www.genome.jp/dbget-bin/www_bget?ko:K02219	Q24152	299	7.5e-26	Cyclin-dependent kinases regulatory subunit OS=Drosophila melanogaster GN=Cks30A PE=3 SV=1	PF01111	Cyclin-dependent kinase regulatory subunit	GO:0007049//GO:0045859	cell cycle//regulation of protein kinase activity	GO:0016538	cyclin-dependent protein serine/threonine kinase regulator activity	--	--	KOG3484	Cyclin-dependent protein kinase CDC28, regulatory subunit CKS1, and related proteins
Cluster-10843.54990	6466.62	166.945	5.2728	4.8822e-52	2.3429e-49	413	--	--	--	--	--	--	--	--	--	--	--	--	--	--	--	--	--	--	PF00606	Herpesvirus Glycoprotein B	--	--	--	--	GO:0016020	membrane	--	--
Cluster-10843.59214	616.373	3.75988	7.4392	5.9021e-52	2.8196e-49	818	751451386	XP_011180017.1	451	2.7e-42	PREDICTED: uncharacterized protein LOC105210637 [Bactrocera cucurbitae]	751780044	XR_852457.1	660	0	PREDICTED: Bactrocera dorsalis uncharacterized LOC105223187 (LOC105223187), ncRNA	--	--	--	--	--	--	--	--	--	--	--	--	--	--	--	--	--	--
Cluster-10843.39062	878.149	5220.02	-2.571	9.0548e-52	4.3063e-49	1974	751789132	XP_011204059.1	2775	1.5e-311	PREDICTED: LOW QUALITY PROTEIN: eukaryotic translation initiation factor 3 subunit D-1 [Bactrocera dorsalis]	751789131	XM_011205757.1	1934	0	PREDICTED: Bactrocera dorsalis eukaryotic translation initiation factor 3 subunit D-1 (LOC105226741), mRNA	K03251	EIF3D	translation initiation factor 3 subunit D	http://www.genome.jp/dbget-bin/www_bget?ko:K03251	B3LY71	2525	8.5e-284	Eukaryotic translation initiation factor 3 subunit D-1 OS=Drosophila ananassae GN=eIF-3p66 PE=3 SV=1	PF05091//PF10505//PF09771	Eukaryotic translation initiation factor 3 subunit 7 (eIF-3)//NMDA receptor-regulated gene protein 2 C-terminus//Transmembrane protein 188	GO:0006446//GO:0035307	regulation of translational initiation//positive regulation of protein dephosphorylation	GO:0003743	translation initiation factor activity	GO:0005737//GO:0005852//GO:0008023//GO:0005840//GO:0071595	cytoplasm//eukaryotic translation initiation factor 3 complex//transcription elongation factor complex//ribosome//Nem1-Spo7 phosphatase complex	KOG2479	Translation initiation factor 3, subunit d (eIF-3d)
Cluster-10843.32601	168.083	2988.23	-4.1527	9.4303e-52	4.4648e-49	3610	751780043	XP_011199131.1	2830	0	PREDICTED: hexokinase type 2 [Bactrocera dorsalis]	751780042	XM_011200829.1	2806	0	PREDICTED: Bactrocera dorsalis hexokinase type 2 (LOC105223186), mRNA	K00844	HK	hexokinase	http://www.genome.jp/dbget-bin/www_bget?ko:K00844	Q9NFT7	1258	1.3e-136	Hexokinase type 2 OS=Drosophila melanogaster GN=Hex-t2 PE=2 SV=4	PF04841//PF03727//PF00349	Vps16, N-terminal region//Hexokinase//Hexokinase	GO:0006886//GO:0005975	intracellular protein transport//carbohydrate metabolic process	GO:0016773//GO:0005524	phosphotransferase activity, alcohol group as acceptor//ATP binding	GO:0005737	cytoplasm	KOG1369	Hexokinase
Cluster-10843.36568	366.815	6037.03	-4.0407	1.0189e-51	4.8026e-49	468	751772127	XP_011208970.1	484	2.3e-46	PREDICTED: flightin [Bactrocera dorsalis]>gi|751772129|ref|XP_011208978.1| PREDICTED: flightin [Bactrocera dorsalis]	751772128	XM_011210676.1	468	0	PREDICTED: Bactrocera dorsalis flightin (LOC105230083), transcript variant X2, mRNA	--	--	--	--	P35554	391	5.7e-37	Flightin OS=Drosophila melanogaster GN=fln PE=2 SV=1	--	--	--	--	--	--	--	--	--	--
Cluster-10843.63622	401.565	9.50687	5.4079	1.0639e-51	4.9926e-49	1584	751789852	XP_011204453.1	1435	4.1e-156	PREDICTED: LOW QUALITY PROTEIN: stress response protein NST1 [Bactrocera dorsalis]	751789851	XM_011206151.1	1521	0	PREDICTED: Bactrocera dorsalis stress response protein NST1 (LOC105227006), mRNA	--	--	--	--	--	--	--	--	PF01956	Integral membrane protein DUF106	--	--	--	--	GO:0016020	membrane	--	--
Cluster-10843.49439	879.388	61.212	3.8515	1.3317e-51	6.2216e-49	1704	751803134	XP_011211691.1	1845	1.3e-203	PREDICTED: uncharacterized protein CG4449 [Bactrocera dorsalis]	751803133	XM_011213389.1	1524	0	PREDICTED: Bactrocera dorsalis uncharacterized protein CG4449 (LOC105231885), mRNA	--	--	--	--	Q9VCP1	363	3.7e-33	Uncharacterized protein CG4449 OS=Drosophila melanogaster GN=CG4449 PE=1 SV=4	--	--	--	--	--	--	--	--	--	--
Cluster-10843.34191	6811.07	29471.4	-2.1133	2.4879e-51	1.1573e-48	1662	780036326	XP_011667444.1	2195	3.2e-244	PREDICTED: tubulin alpha-1 chain-like [Strongylocentrotus purpuratus]	751802082	XM_011212814.1	1651	0	PREDICTED: Bactrocera dorsalis tubulin alpha-1 chain (LOC105231497), mRNA	K07374	TUBA	tubulin alpha	http://www.genome.jp/dbget-bin/www_bget?ko:K07374	Q9NY65	2056	1.7e-229	Tubulin alpha-8 chain OS=Homo sapiens GN=TUBA8 PE=1 SV=1	PF00091	Tubulin/FtsZ family, GTPase domain	--	--	GO:0003924	GTPase activity	--	--	KOG1376	Alpha tubulin
Cluster-10843.65372	444.958	23.7649	4.2208	2.6783e-51	1.2404e-48	983	751779747	XP_011198971.1	1349	2.4e-146	PREDICTED: fibrinogen-like protein 1 [Bactrocera dorsalis]	751779746	XM_011200669.1	861	0	PREDICTED: Bactrocera dorsalis fibrinogen-like protein 1 (LOC105223064), mRNA	--	--	--	--	Q3SZZ7	436	7.3e-42	Fibrinogen-like protein 1 OS=Bos taurus GN=FGL1 PE=2 SV=1	--	--	--	--	--	--	--	--	--	--
Cluster-10843.12868	397.43	31.0554	3.6789	2.7674e-51	1.276e-48	1298	751799145	XP_011209520.1	1784	1.1e-196	PREDICTED: adenosine deaminase-like protein [Bactrocera dorsalis]	751799144	XM_011211218.1	1270	0	PREDICTED: Bactrocera dorsalis adenosine deaminase-like protein (LOC105230447), mRNA	K01488	add, ADA	adenosine deaminase	http://www.genome.jp/dbget-bin/www_bget?ko:K01488	Q295P6	832	1.2e-87	Adenosine deaminase-like protein OS=Drosophila pseudoobscura pseudoobscura GN=GA11319 PE=3 SV=2	PF00962//PF01979	Adenosine/AMP deaminase//Amidohydrolase family	--	--	GO:0016787//GO:0019239	hydrolase activity//deaminase activity	--	--	KOG1097	Adenine deaminase/adenosine deaminase
Cluster-10843.15274	458.091	21.5	4.4117	3.6602e-51	1.6804e-48	1737	751446229	XP_011177194.1	723	1.6e-73	PREDICTED: uncharacterized protein LOC105208837 [Bactrocera cucurbitae]	751789711	XM_011206076.1	1182	0	PREDICTED: Bactrocera dorsalis uncharacterized LOC105226940 (LOC105226940), transcript variant X1, mRNA	K05117	MERTK, MER	c-mer proto-oncogene tyrosine kinase	http://www.genome.jp/dbget-bin/www_bget?ko:K05117	P33497	290	1.1e-24	Tyrosine-protein kinase transforming protein RYK OS=Avian retrovirus RPL30 GN=V-RYK PE=2 SV=1	PF02944//PF00069//PF07714	BESS motif//Protein kinase domain//Protein tyrosine kinase	GO:0006468	protein phosphorylation	GO:0005524//GO:0004672//GO:0003677	ATP binding//protein kinase activity//DNA binding	--	--	KOG0200	Fibroblast/platelet-derived growth factor receptor and related receptor tyrosine kinases
Cluster-10843.17116	3938.11	87.7657	5.4867	4.0672e-51	1.8592e-48	897	751792656	XP_011205983.1	1333	1.6e-144	PREDICTED: uncharacterized protein LOC105228070 [Bactrocera dorsalis]	751792655	XM_011207681.1	825	0	PREDICTED: Bactrocera dorsalis uncharacterized LOC105228070 (LOC105228070), mRNA	--	--	--	--	--	--	--	--	--	--	--	--	--	--	--	--	--	--
Cluster-10843.9219	1282.33	31.7324	5.3265	9.6658e-51	4.3995e-48	1833	751785361	XP_011202013.1	2658	7.3e-298	PREDICTED: importin subunit alpha [Bactrocera dorsalis]	751785360	XM_011203711.1	1782	0	PREDICTED: Bactrocera dorsalis importin subunit alpha (LOC105225314), mRNA	K15043	KPNA2	importin subunit alpha-2	http://www.genome.jp/dbget-bin/www_bget?ko:K15043	P52295	2228	2.2e-249	Importin subunit alpha OS=Drosophila melanogaster GN=Pen PE=1 SV=2	PF00514//PF01749//PF02985//PF11698	Armadillo/beta-catenin-like repeat//Importin beta binding domain//HEAT repeat//V-ATPase subunit H	GO:0015031//GO:0006606//GO:0015991	protein transport//protein import into nucleus//ATP hydrolysis coupled proton transport	GO:0016820//GO:0005515//GO:0008565	hydrolase activity, acting on acid anhydrides, catalyzing transmembrane movement of substances//protein binding//protein transporter activity	GO:0005634//GO:0005737//GO:0000221	nucleus//cytoplasm//vacuolar proton-transporting V-type ATPase, V1 domain	KOG0166	Karyopherin (importin) alpha
Cluster-10843.27723	1032.75	120.946	3.0962	9.8154e-51	4.4485e-48	694	751786819	XP_011202808.1	560	5.2e-55	PREDICTED: transcription initiation factor IIA subunit 2 [Bactrocera dorsalis]	751786818	XM_011204506.1	489	0	PREDICTED: Bactrocera dorsalis transcription initiation factor IIA subunit 2 (LOC105225851), mRNA	K03123	TFIIA2, GTF2A2, TOA2	transcription initiation factor TFIIA small subunit	http://www.genome.jp/dbget-bin/www_bget?ko:K03123	P52656	507	3e-50	Transcription initiation factor IIA subunit 2 OS=Drosophila melanogaster GN=TfIIA-S PE=1 SV=1	PF02268//PF02751	Transcription initiation factor IIA, gamma subunit, helical domain//Transcription initiation factor IIA, gamma subunit	GO:0006367	transcription initiation from RNA polymerase II promoter	--	--	GO:0005672	transcription factor TFIIA complex	KOG3463	Transcription initiation factor IIA, gamma subunit
Cluster-10843.43371	2327.38	512.39	2.1825	1.3304e-50	6.0039e-48	6585	751777718	XP_011197874.1	6564	0	PREDICTED: sterol regulatory element-binding protein cleavage-activating protein isoform X1 [Bactrocera dorsalis]>gi|751777720|ref|XP_011197875.1| PREDICTED: sterol regulatory element-binding protein cleavage-activating protein isoform X1 [Bactrocera dorsalis]	751777719	XM_011199573.1	5484	0	PREDICTED: Bactrocera dorsalis sterol regulatory element-binding protein cleavage-activating protein (LOC105222310), transcript variant X2, mRNA	--	--	--	--	Q6GQT6	793	2e-82	Sterol regulatory element-binding protein cleavage-activating protein OS=Mus musculus GN=Scap PE=1 SV=1	PF00400//PF02460	WD domain, G-beta repeat//Patched family	GO:0007165	signal transduction	GO:0005515//GO:0008158	protein binding//hedgehog receptor activity	GO:0016020	membrane	KOG1296	Uncharacterized conserved protein
Cluster-10843.39135	959.243	4740.23	-2.3046	1.5532e-50	6.9797e-48	3460	751776147	XP_011214755.1	3973	0	PREDICTED: NADP-dependent malic enzyme [Bactrocera dorsalis]	751776146	XM_011216453.1	3225	0	PREDICTED: Bactrocera dorsalis NADP-dependent malic enzyme (LOC105234168), mRNA	K00029	E1.1.1.40, maeB	malate dehydrogenase (oxaloacetate-decarboxylating)(NADP+)	http://www.genome.jp/dbget-bin/www_bget?ko:K00029	P06801	1723	1.5e-190	NADP-dependent malic enzyme OS=Mus musculus GN=Me1 PE=1 SV=2	PF00390//PF03949//PF11057	Malic enzyme, N-terminal domain//Malic enzyme, NAD binding domain//Cortexin of kidney	GO:0055114//GO:0006099//GO:0015976//GO:0006090//GO:0006108	oxidation-reduction process//tricarboxylic acid cycle//carbon utilization//pyruvate metabolic process//malate metabolic process	GO:0004471//GO:0051287	malate dehydrogenase (decarboxylating) (NAD+) activity//NAD binding	GO:0031224	intrinsic component of membrane	KOG1257	NADP+-dependent malic enzyme
Cluster-10843.34545	557.889	5231.52	-3.2285	2.018e-50	9.0304e-48	1430	752822710	AJG42379.1	1596	8e-175	actin [Leptinotarsa decemlineata]	155933	L12254.1	1422	0	BCCACTINA Bactrocera dorsalis (clones pBdA2.1 and pBdA2) muscle-specific actin gene, complete cds	K05692	ACTB_G1	actin beta/gamma 1	http://www.genome.jp/dbget-bin/www_bget?ko:K05692	P92182	1556	1.4e-171	Actin-1 OS=Lumbricus terrestris GN=ACT1 PE=2 SV=1	--	--	--	--	--	--	--	--	KOG0676	Actin and related proteins
Cluster-10843.35605	6324.33	617.16	3.3579	4.1742e-50	1.8601e-47	1480	751773650	XP_011213432.1	949	8.7e-100	PREDICTED: survival motor neuron protein [Bactrocera dorsalis]	751773649	XM_011215130.1	874	0	PREDICTED: Bactrocera dorsalis survival motor neuron protein (LOC105233156), mRNA	K13129	SMN	survival motor neuron protein	http://www.genome.jp/dbget-bin/www_bget?ko:K13129	Q9VV74	295	2.5e-25	Survival motor neuron protein OS=Drosophila melanogaster GN=Smn PE=1 SV=1	PF06003	Survival motor neuron protein (SMN)	GO:0006397	mRNA processing	GO:0003723	RNA binding	GO:0005634//GO:0005737	nucleus//cytoplasm	KOG4327	mRNA splicing protein SMN (survival motor neuron)
Cluster-10843.54314	621.149	40.6674	3.929	5.5129e-50	2.4463e-47	877	751775781	XP_011214559.1	880	5.2e-92	PREDICTED: uncharacterized protein LOC105234051 [Bactrocera dorsalis]	751775780	XM_011216257.1	739	0	PREDICTED: Bactrocera dorsalis uncharacterized LOC105234051 (LOC105234051), mRNA	--	--	--	--	--	--	--	--	--	--	--	--	--	--	--	--	--	--
Cluster-10843.45935	13881.7	201.245	6.11	5.6301e-50	2.4879e-47	1144	751777131	XP_011197560.1	1113	6.5e-119	PREDICTED: protein amalgam [Bactrocera dorsalis]	751777130	XM_011199258.1	798	0	PREDICTED: Bactrocera dorsalis protein amalgam (LOC105222073), mRNA	--	--	--	--	P15364	763	1e-79	Protein amalgam OS=Drosophila melanogaster GN=Ama PE=2 SV=2	PF13895	Immunoglobulin domain	--	--	GO:0005515	protein binding	--	--	--	--
Cluster-10843.15317	3161.82	347.693	3.1864	5.8663e-50	2.5815e-47	1531	751803587	XP_011211943.1	2102	1.8e-233	PREDICTED: uncharacterized protein LOC105232060 [Bactrocera dorsalis]	751803586	XM_011213641.1	1462	0	PREDICTED: Bactrocera dorsalis uncharacterized LOC105232060 (LOC105232060), mRNA	--	--	--	--	--	--	--	--	PF04689	DNA binding protein S1FA	GO:0006355	regulation of transcription, DNA-templated	GO:0003677	DNA binding	GO:0005634	nucleus	--	--
Cluster-10843.57735	1494.24	67.4071	4.4738	7.2205e-50	3.1643e-47	2603	751774670	XP_011213964.1	1919	5.1e-212	PREDICTED: rho-associated protein kinase 1 [Bactrocera dorsalis]	751774669	XM_011215662.1	1320	0	PREDICTED: Bactrocera dorsalis rho-associated protein kinase 1 (LOC105233550), mRNA	K13124	MORG1	mitogen-activated protein kinase organizer 1	http://www.genome.jp/dbget-bin/www_bget?ko:K13124	Q9BRX9	741	8.3e-77	WD repeat domain-containing protein 83 OS=Homo sapiens GN=WDR83 PE=1 SV=1	PF00993//PF03800//PF13851//PF00038//PF00400	Class II histocompatibility antigen, alpha domain//Nuf2 family//Growth-arrest specific micro-tubule binding//Intermediate filament protein//WD domain, G-beta repeat	GO:0007067//GO:0048870//GO:0019882//GO:0006955	mitotic nuclear division//cell motility//antigen processing and presentation//immune response	GO:0005198//GO:0005515	structural molecule activity//protein binding	GO:0042613//GO:0000775//GO:0005882//GO:0016020//GO:0031514	MHC class II protein complex//chromosome, centromeric region//intermediate filament//membrane//motile cilium	KOG0316	Conserved WD40 repeat-containing protein
Cluster-10843.26395	1496.48	352.762	2.0843	8.5606e-50	3.7362e-47	2011	751793192	XP_011206271.1	2728	6.1e-306	PREDICTED: synembryn [Bactrocera dorsalis]	751793191	XM_011207969.1	1942	0	PREDICTED: Bactrocera dorsalis synembryn (LOC105228240), mRNA	--	--	--	--	Q9W358	1493	4e-164	Synembryn OS=Drosophila melanogaster GN=ric8a PE=1 SV=2	PF01133	Enhancer of rudimentary	GO:0045747//GO:0007049//GO:0006221	positive regulation of Notch signaling pathway//cell cycle//pyrimidine nucleotide biosynthetic process	--	--	--	--	KOG4464	Signaling protein RIC-8/synembryn (regulates neurotransmitter secretion)
Cluster-10843.12446	944.601	71.1373	3.727	9.2403e-50	4.0163e-47	1517	751794152	XP_011206786.1	1723	1.6e-189	PREDICTED: uncharacterized protein LOC105228598 [Bactrocera dorsalis]	751794151	XM_011208484.1	1449	0	PREDICTED: Bactrocera dorsalis uncharacterized LOC105228598 (LOC105228598), mRNA	--	--	--	--	Q9M8K7	132	2e-06	Dual specificity protein phosphatase 1B OS=Arabidopsis thaliana GN=DSPTP1B PE=1 SV=1	PF00782	Dual specificity phosphatase, catalytic domain	GO:0006470	protein dephosphorylation	GO:0008138	protein tyrosine/serine/threonine phosphatase activity	--	--	--	--
Cluster-10843.64317	655.019	8.12815	6.3374	9.9798e-50	4.32e-47	623	751772861	XP_011213010.1	559	6.1e-55	PREDICTED: protein CTLA-2-alpha [Bactrocera dorsalis]	751772860	XM_011214708.1	464	0	PREDICTED: Bactrocera dorsalis protein CTLA-2-alpha (LOC105232835), mRNA	K01371	CTSK	cathepsin K	http://www.genome.jp/dbget-bin/www_bget?ko:K01371	Q86GF7	161	3.6e-10	Crustapain OS=Pandalus borealis GN=Cys PE=1 SV=1	--	--	--	--	--	--	--	--	KOG1543	Cysteine proteinase Cathepsin L
Cluster-10843.37362	3783.14	163.844	4.5327	1.1402e-49	4.9154e-47	675	751442109	XP_011195679.1	827	5.5e-86	PREDICTED: heat shock protein 23-like [Bactrocera cucurbitae]	751778165	XM_011199813.1	423	0	PREDICTED: Bactrocera dorsalis heat shock protein 23-like (LOC105222467), mRNA	K09542	CRYAB	crystallin, alpha B	http://www.genome.jp/dbget-bin/www_bget?ko:K09542	P02516	531	4.8e-53	Heat shock protein 23 OS=Drosophila melanogaster GN=Hsp23 PE=2 SV=2	--	--	--	--	--	--	--	--	--	--
Cluster-10843.47505	2447.76	704.744	1.796	2.1026e-49	9.0277e-47	3875	751803305	XP_011211785.1	3102	0	PREDICTED: molybdenum cofactor synthesis protein cinnamon [Bactrocera dorsalis]	751803304	XM_011213483.1	2124	0	PREDICTED: Bactrocera dorsalis molybdenum cofactor synthesis protein cinnamon (LOC105231958), mRNA	K15376	GPHN	gephyrin	http://www.genome.jp/dbget-bin/www_bget?ko:K15376	P39205	1922	1.4e-213	Molybdenum cofactor synthesis protein cinnamon OS=Drosophila melanogaster GN=cin PE=1 SV=3	PF03453//PF00106//PF03454	MoeA N-terminal region (domain I and II)//short chain dehydrogenase//MoeA C-terminal region (domain IV)	GO:0032324//GO:0008152	molybdopterin cofactor biosynthetic process//metabolic process	GO:0016491	oxidoreductase activity	--	--	KOG2371	Molybdopterin biosynthesis protein
Cluster-10843.37596	197.508	1381.98	-2.8061	2.1318e-49	9.1164e-47	1939	751798761	XP_011209310.1	2142	5.3e-238	PREDICTED: arrestin domain-containing protein 2 isoform X1 [Bactrocera dorsalis]	751798760	XM_011211008.1	1789	0	PREDICTED: Bactrocera dorsalis arrestin domain-containing protein 2 (LOC105230308), transcript variant X1, mRNA	--	--	--	--	Q9D668	215	6.1e-16	Arrestin domain-containing protein 2 OS=Mus musculus GN=Arrdc2 PE=2 SV=1	--	--	--	--	--	--	--	--	--	--
Cluster-10843.17302	617.289	90.1895	2.7772	2.3718e-49	1.0102e-46	5467	642915596	XP_008190681.1	2005	1.1e-221	PREDICTED: LOW QUALITY PROTEIN: E3 ubiquitin-protein ligase CBL-B-B [Tribolium castaneum]	751774387	XM_011215518.1	1658	0	PREDICTED: Bactrocera dorsalis E3 ubiquitin-protein ligase CBL-B-B (LOC105233430), mRNA	K04707	CBL	E3 ubiquitin-protein ligase CBL	http://www.genome.jp/dbget-bin/www_bget?ko:K04707	P22681	1627	3.2e-179	E3 ubiquitin-protein ligase CBL OS=Homo sapiens GN=CBL PE=1 SV=2	PF14634//PF12678//PF02761//PF00097//PF13639//PF02262	zinc-RING finger domain//RING-H2 zinc finger//CBL proto-oncogene N-terminus, EF hand-like domain//Zinc finger, C3HC4 type (RING finger)//Ring finger domain//CBL proto-oncogene N-terminal domain 1	GO:0007166//GO:0007165	cell surface receptor signaling pathway//signal transduction	GO:0005515//GO:0004871//GO:0005509//GO:0046872//GO:0008270	protein binding//signal transducer activity//calcium ion binding//metal ion binding//zinc ion binding	GO:0005634	nucleus	KOG1785	Tyrosine kinase negative regulator CBL
Cluster-10843.55203	1334.17	90.9545	3.8781	2.5143e-49	1.0666e-46	1974	751804616	XP_011212500.1	2941	0	PREDICTED: protein zwilch [Bactrocera dorsalis]	751804615	XM_011214198.1	1886	0	PREDICTED: Bactrocera dorsalis protein zwilch (LOC105232510), mRNA	K11579	ZWILCH	protein zwilch	http://www.genome.jp/dbget-bin/www_bget?ko:K11579	Q9VA00	1547	2.2e-170	Protein zwilch OS=Drosophila melanogaster GN=zwilch PE=1 SV=1	--	--	--	--	--	--	--	--	--	--
Cluster-10843.52619	12243.2	1481.93	3.0464	2.6872e-49	1.1354e-46	815	498957560	XP_004524171.1	582	1.7e-57	PREDICTED: histone H2A.v [Ceratitis capitata]>gi|751441674|ref|XP_011195442.1| PREDICTED: histone H2A.v [Bactrocera cucurbitae]>gi|751777173|ref|XP_011197583.1| PREDICTED: histone H2A.v [Bactrocera dorsalis]>gi|442540381|gb|AGC54789.1| histone [Bactrocera tryoni]	751777172	XM_011199281.1	805	0	PREDICTED: Bactrocera dorsalis histone H2A.v (LOC105222095), mRNA	K11251	H2A	histone H2A	http://www.genome.jp/dbget-bin/www_bget?ko:K11251	P08985	555	9.6e-56	Histone H2A.v OS=Drosophila melanogaster GN=His2Av PE=1 SV=2	PF00125	Core histone H2A/H2B/H3/H4	--	--	GO:0003677	DNA binding	--	--	KOG1757	Histone 2A
Cluster-10843.15847	1119.77	142.956	2.9691	3.4433e-49	1.4491e-46	3108	755874574	XP_005183339.2	1082	6.9e-115	PREDICTED: putative nuclease HARBI1 [Musca domestica]	751773030	XM_011214797.1	1266	0	PREDICTED: Bactrocera dorsalis uncharacterized LOC105232903 (LOC105232903), mRNA	--	--	--	--	B0BN95	238	2.1e-18	Putative nuclease HARBI1 OS=Rattus norvegicus GN=Harbi1 PE=2 SV=1	PF03810//PF04827//PF01609	Importin-beta N-terminal domain//Plant transposon protein//Transposase DDE domain	GO:0006313//GO:0006886	transposition, DNA-mediated//intracellular protein transport	GO:0004803//GO:0016788//GO:0008536//GO:0003677	transposase activity//hydrolase activity, acting on ester bonds//Ran GTPase binding//DNA binding	--	--	--	--
Cluster-10843.25071	3428.76	335.263	3.3545	4.6973e-49	1.9691e-46	795	751787836	XP_011203351.1	1311	4.9e-142	PREDICTED: probable 3-hydroxyisobutyrate dehydrogenase, mitochondrial [Bactrocera dorsalis]	751787835	XM_011205049.1	738	0	PREDICTED: Bactrocera dorsalis probable 3-hydroxyisobutyrate dehydrogenase, mitochondrial (LOC105226223), mRNA	K00020	E1.1.1.31, mmsB	3-hydroxyisobutyrate dehydrogenase	http://www.genome.jp/dbget-bin/www_bget?ko:K00020	Q9V8M5	1028	1.3e-110	Probable 3-hydroxyisobutyrate dehydrogenase, mitochondrial OS=Drosophila melanogaster GN=CG15093 PE=2 SV=2	PF14833//PF03446	NAD-binding of NADP-dependent 3-hydroxyisobutyrate dehydrogenase//NAD binding domain of 6-phosphogluconate dehydrogenase	GO:0055114//GO:0019521//GO:0006098	oxidation-reduction process//D-gluconate metabolic process//pentose-phosphate shunt	GO:0004616//GO:0051287	phosphogluconate dehydrogenase (decarboxylating) activity//NAD binding	--	--	KOG0409	Predicted dehydrogenase
Cluster-10843.10789	804.995	10.3426	6.2535	5.5922e-49	2.3349e-46	1096	751779413	XP_011198792.1	1577	9.7e-173	PREDICTED: uncharacterized protein LOC105222923 [Bactrocera dorsalis]	751779412	XM_011200490.1	1072	0	PREDICTED: Bactrocera dorsalis uncharacterized LOC105222923 (LOC105222923), mRNA	--	--	--	--	--	--	--	--	--	--	--	--	--	--	--	--	--	--
Cluster-10843.56512	4251.02	15.0811	8.1213	8.9161e-49	3.7082e-46	2239	751784868	XP_011201746.1	2522	5.3e-282	PREDICTED: uncharacterized protein At4g17910-like [Bactrocera dorsalis]	751784867	XM_011203444.1	1948	0	PREDICTED: Bactrocera dorsalis uncharacterized protein At4g17910-like (LOC105225107), mRNA	--	--	--	--	Q9UTL4	244	3e-19	GPI-anchored wall transfer protein 1 OS=Schizosaccharomyces pombe (strain 972 / ATCC 24843) GN=gwt1 PE=1 SV=1	PF06423	GWT1	GO:0006506	GPI anchor biosynthetic process	GO:0016746	transferase activity, transferring acyl groups	GO:0016021//GO:0005789	integral component of membrane//endoplasmic reticulum membrane	KOG0411	Uncharacterized membrane protein
Cluster-10843.45249	1834.82	261.647	2.8103	1.1883e-48	4.9226e-46	1487	751776283	XP_011214827.1	1793	1.2e-197	PREDICTED: progestin and adipoQ receptor family member 3 [Bactrocera dorsalis]	751776282	XM_011216525.1	1196	0	PREDICTED: Bactrocera dorsalis progestin and adipoQ receptor family member 3 (LOC105234236), mRNA	--	--	--	--	Q6TCH7	463	8.1e-45	Progestin and adipoQ receptor family member 3 OS=Homo sapiens GN=PAQR3 PE=1 SV=2	PF03006	Haemolysin-III related	--	--	--	--	GO:0016021	integral component of membrane	KOG0748	Predicted membrane proteins, contain hemolysin III domain
Cluster-10843.54672	2617.8	339.365	2.9489	1.2105e-48	4.9952e-46	1525	751773850	XP_011213534.1	1937	2.4e-214	PREDICTED: alpha-2-macroglobulin receptor-associated protein [Bactrocera dorsalis]	751773849	XM_011215232.1	1499	0	PREDICTED: Bactrocera dorsalis alpha-2-macroglobulin receptor-associated protein (LOC105233225), mRNA	--	--	--	--	P30533	350	1.1e-31	Alpha-2-macroglobulin receptor-associated protein OS=Homo sapiens GN=LRPAP1 PE=1 SV=1	PF02950//PF03600//PF06401	Conotoxin//Citrate transporter//Alpha-2-macroglobulin RAP, C-terminal domain	GO:0009405//GO:0055085//GO:0007165//GO:0006810	pathogenesis//transmembrane transport//signal transduction//transport	GO:0008201//GO:0008200//GO:0050750	heparin binding//ion channel inhibitor activity//low-density lipoprotein particle receptor binding	GO:0016021//GO:0005783//GO:0005576	integral component of membrane//endoplasmic reticulum//extracellular region	KOG3956	Alpha 2-macroglobulin receptor-associated protein
Cluster-10843.35010	90.3291	1369.2	-3.9216	1.64e-48	6.7416e-46	900	751452174	XP_011180441.1	1171	9.6e-126	PREDICTED: uncharacterized protein LOC105210932 [Bactrocera cucurbitae]>gi|751452176|ref|XP_011180442.1| PREDICTED: uncharacterized protein LOC105210932 [Bactrocera cucurbitae]>gi|751452178|ref|XP_011180443.1| PREDICTED: uncharacterized protein LOC105210932 [Bactrocera cucurbitae]>gi|751452180|ref|XP_011180444.1| PREDICTED: uncharacterized protein LOC105210932 [Bactrocera cucurbitae]	751770255	XM_011199983.1	656	0	PREDICTED: Bactrocera dorsalis uncharacterized LOC105222590 (LOC105222590), partial mRNA	--	--	--	--	--	--	--	--	PF04513	Baculovirus polyhedron envelope protein, PEP, C terminus	--	--	GO:0005198	structural molecule activity	GO:0019031//GO:0019028	viral envelope//viral capsid	--	--
Cluster-10843.34132	12187.2	3364.43	1.8572	2.0768e-48	8.5039e-46	1099	751795022	XP_011207262.1	1198	8.7e-129	PREDICTED: aquaporin AQPAn.G-like isoform X2 [Bactrocera dorsalis]	751795021	XM_011208960.1	1051	0	PREDICTED: Bactrocera dorsalis aquaporin AQPAn.G-like (LOC105228938), transcript variant X2, mRNA	K09866	AQP4	aquaporin-4	http://www.genome.jp/dbget-bin/www_bget?ko:K09866	Q9NHW7	375	9.6e-35	Aquaporin AQPAe.a OS=Aedes aegypti GN=AAEL003512 PE=2 SV=2	PF00230	Major intrinsic protein	GO:0006810	transport	GO:0005215	transporter activity	GO:0016020	membrane	--	--
Cluster-10843.56689	295.179	6.74943	5.4526	2.8721e-48	1.1715e-45	2264	820688618	CEL64369.1	185	5.2e-11	TPA: Chaperone protein dnaJ, related [Neospora caninum Liverpool]	--	--	--	--	--	--	--	--	--	A3DF24	140	3.5e-07	Chaperone protein DnaJ OS=Clostridium thermocellum (strain ATCC 27405 / DSM 1237 / NBRC 103400 / NCIMB 10682 / NRRL B-4536 / VPI 7372) GN=dnaJ PE=3 SV=1	--	--	--	--	--	--	--	--	KOG0712	Molecular chaperone (DnaJ superfamily)
Cluster-10843.62616	826.187	28.3909	4.8557	5.6392e-48	2.2914e-45	2932	751773698	XP_011213456.1	2849	0	PREDICTED: 60 kDa SS-A/Ro ribonucleoprotein [Bactrocera dorsalis]	751773697	XM_011215154.1	2101	0	PREDICTED: Bactrocera dorsalis 60 kDa SS-A/Ro ribonucleoprotein (LOC105233173), mRNA	--	--	--	--	--	--	--	--	PF05731	TROVE domain	--	--	GO:0003723	RNA binding	--	--	--	--
Cluster-10843.54325	2194.63	15.3948	7.1426	5.8064e-48	2.3504e-45	1609	751773123	XP_011213147.1	2052	1.2e-227	PREDICTED: putative nuclease HARBI1 [Bactrocera dorsalis]	751773122	XM_011214845.1	1561	0	PREDICTED: Bactrocera dorsalis putative nuclease HARBI1 (LOC105232937), mRNA	--	--	--	--	--	--	--	--	PF04827	Plant transposon protein	--	--	GO:0016788	hydrolase activity, acting on ester bonds	--	--	--	--
Cluster-10843.55296	560.94	23.9067	4.5642	7.2038e-48	2.9049e-45	1120	795020451	XP_011859921.1	173	6.3e-10	PREDICTED: zinc finger BED domain-containing protein 4-like [Vollenhovia emeryi]	--	--	--	--	--	--	--	--	--	--	--	--	--	PF02892	BED zinc finger	--	--	GO:0003677	DNA binding	--	--	--	--
Cluster-10843.21656	18354.4	423.581	5.4368	1.3377e-47	5.3736e-45	1007	751792187	XP_011205722.1	1283	1.1e-138	PREDICTED: dehydrogenase/reductase SDR family member 11-like [Bactrocera dorsalis]	751792186	XM_011207420.1	952	0	PREDICTED: Bactrocera dorsalis dehydrogenase/reductase SDR family member 11-like (LOC105227883), mRNA	--	--	--	--	D2WKD9	613	2.2e-62	Farnesol dehydrogenase OS=Aedes aegypti GN=SDR-1 PE=1 SV=2	PF01370//PF01073//PF00106//PF12242	NAD dependent epimerase/dehydratase family//3-beta hydroxysteroid dehydrogenase/isomerase family//short chain dehydrogenase//NAD(P)H binding domain of trans-2-enoyl-CoA reductase	GO:0006694//GO:0008207//GO:0008210//GO:0055114//GO:0008209//GO:0008152	steroid biosynthetic process//C21-steroid hormone metabolic process//estrogen metabolic process//oxidation-reduction process//androgen metabolic process//metabolic process	GO:0003854//GO:0003824//GO:0016491//GO:0016616//GO:0050662	3-beta-hydroxy-delta5-steroid dehydrogenase activity//catalytic activity//oxidoreductase activity//oxidoreductase activity, acting on the CH-OH group of donors, NAD or NADP as acceptor//coenzyme binding	--	--	--	--
Cluster-10843.38271	109.546	2698.03	-4.6199	1.8364e-47	7.3495e-45	977	--	--	--	--	--	751795576	XM_011209265.1	326	2.59094e-168	PREDICTED: Bactrocera dorsalis ATPase inhibitor, mitochondrial (LOC105229162), mRNA	--	--	--	--	--	--	--	--	PF04568	Mitochondrial ATPase inhibitor, IATP	GO:0032780	negative regulation of ATPase activity	GO:0042030	ATPase inhibitor activity	GO:0005739	mitochondrion	--	--
Cluster-10843.10876	1111.88	90.6827	3.6191	2.052e-47	8.1812e-45	4535	751786102	XP_011202416.1	5203	0	PREDICTED: NEDD4-binding protein 2 [Bactrocera dorsalis]	751786101	XM_011204114.1	3378	0	PREDICTED: Bactrocera dorsalis NEDD4-binding protein 2 (LOC105225583), mRNA	--	--	--	--	Q3V2Q8	312	8e-27	NEDD4-binding protein 2-like 1 OS=Mus musculus GN=N4bp2l1 PE=2 SV=1	PF02845//PF00005//PF00437//PF01695//PF00910	CUE domain//ABC transporter//Type II/IV secretion system protein//IstB-like ATP binding protein//RNA helicase	GO:0006810	transport	GO:0016887//GO:0003723//GO:0005515//GO:0005524//GO:0003724	ATPase activity//RNA binding//protein binding//ATP binding//RNA helicase activity	--	--	KOG2401	Predicted MutS-related protein involved in mismatch repair
Cluster-10843.25524	1902.81	284.531	2.7421	2.2747e-47	9.0351e-45	908	751800925	XP_011210482.1	1247	1.5e-134	PREDICTED: exosome complex component RRP46 [Bactrocera dorsalis]	751800924	XM_011212180.1	868	0	PREDICTED: Bactrocera dorsalis exosome complex component RRP46 (LOC105231081), mRNA	K12590	RRP46, EXOSC5	exosome complex component RRP46	http://www.genome.jp/dbget-bin/www_bget?ko:K12590	Q9NQT4	382	1.2e-35	Exosome complex component RRP46 OS=Homo sapiens GN=EXOSC5 PE=1 SV=1	--	--	--	--	--	--	--	--	KOG1069	Exosomal 3'-5' exoribonuclease complex, subunit Rrp46
Cluster-10843.26571	3537.81	837.995	2.0773	5.8019e-47	2.296e-44	3193	751478653	XP_011194883.1	3164	0	PREDICTED: transmembrane 9 superfamily member 2 [Bactrocera cucurbitae]	751771155	XM_011205320.1	1951	0	PREDICTED: Bactrocera dorsalis transmembrane 9 superfamily member 2 (LOC105226444), partial mRNA	K17086	TM9SF2_4	transmembrane 9 superfamily member 2/4	http://www.genome.jp/dbget-bin/www_bget?ko:K17086	Q5R8Y6	2131	6.7e-238	Transmembrane 9 superfamily member 2 OS=Pongo abelii GN=TM9SF2 PE=2 SV=1	PF00820//PF02990	Borrelia lipoprotein//Endomembrane protein 70	--	--	--	--	GO:0016021//GO:0009279	integral component of membrane//cell outer membrane	KOG1278	Endosomal membrane proteins, EMP70
Cluster-10843.24014	11278.8	1745.21	2.692	5.9606e-47	2.35e-44	1286	751780415	XP_011199330.1	742	7.6e-76	PREDICTED: THO complex subunit 4 [Bactrocera dorsalis]	751780414	XM_011201028.1	1005	0	PREDICTED: Bactrocera dorsalis THO complex subunit 4 (LOC105223324), mRNA	K12881	THOC4, ALY	THO complex subunit 4	http://www.genome.jp/dbget-bin/www_bget?ko:K12881	Q86V81	379	3.9e-35	THO complex subunit 4 OS=Homo sapiens GN=ALYREF PE=1 SV=3	PF00876//PF00076	Innexin//RNA recognition motif. (a.k.a. RRM, RBD, or RNP domain)	--	--	GO:0003676	nucleic acid binding	GO:0005921	gap junction	KOG0533	RRM motif-containing protein
Cluster-10843.34385	3570.92	24931.5	-2.8035	6.8888e-47	2.7059e-44	628	--	--	--	--	--	751799320	XM_011211316.1	566	0	PREDICTED: Bactrocera dorsalis uncharacterized LOC105230525 (LOC105230525), mRNA	--	--	--	--	--	--	--	--	--	--	--	--	--	--	--	--	--	--
Cluster-10843.65923	957.973	134.13	2.8347	7.1408e-47	2.7945e-44	1794	751775965	XP_011214658.1	539	3.7e-52	PREDICTED: uncharacterized protein LOC105234101 [Bactrocera dorsalis]	751775962	XM_011216355.1	1176	0	PREDICTED: Bactrocera dorsalis zinc finger CCHC domain-containing protein 10 (LOC105234100), mRNA	--	--	--	--	Q9CX48	170	9.3e-11	Zinc finger CCHC domain-containing protein 10 OS=Mus musculus GN=Zcchc10 PE=2 SV=1	PF00098//PF06524//PF15497	Zinc knuckle//NOA36 protein//snRNA-activating protein complex subunit 19, SNAPc subunit 19	GO:0006384//GO:0006366	transcription initiation from RNA polymerase III promoter//transcription from RNA polymerase II promoter	GO:0003676//GO:0008270//GO:0003700	nucleic acid binding//zinc ion binding//transcription factor activity, sequence-specific DNA binding	GO:0005634//GO:0005667	nucleus//transcription factor complex	KOG3116	Predicted C3H1-type Zn-finger protein
Cluster-10843.54320	873.695	1.55195	9.0813	7.6478e-47	2.9819e-44	679	--	--	--	--	--	--	--	--	--	--	--	--	--	--	--	--	--	--	--	--	--	--	--	--	--	--	--	--
Cluster-10843.45049	1754.46	246.958	2.8313	8.2358e-47	3.1994e-44	996	751795513	XP_011207532.1	1115	3.3e-119	PREDICTED: uncharacterized protein LOC105229134 isoform X2 [Bactrocera dorsalis]	751795512	XM_011209230.1	971	0	PREDICTED: Bactrocera dorsalis uncharacterized LOC105229134 (LOC105229134), transcript variant X2, mRNA	--	--	--	--	--	--	--	--	--	--	--	--	--	--	--	--	--	--
Cluster-10843.13264	677.623	76.0014	3.1593	1.0143e-46	3.9259e-44	996	751774486	XP_011213872.1	1148	4.9e-123	PREDICTED: probable DNA replication complex GINS protein PSF3 [Bactrocera dorsalis]>gi|751774488|ref|XP_011213873.1| PREDICTED: probable DNA replication complex GINS protein PSF3 [Bactrocera dorsalis]	751774487	XM_011215571.1	844	0	PREDICTED: Bactrocera dorsalis probable DNA replication complex GINS protein PSF3 (LOC105233473), transcript variant X2, mRNA	K10734	GINS3	GINS complex subunit 3	http://www.genome.jp/dbget-bin/www_bget?ko:K10734	Q9CY94	212	6.9e-16	DNA replication complex GINS protein PSF3 OS=Mus musculus GN=Gins3 PE=2 SV=1	--	--	--	--	--	--	--	--	--	--
Cluster-10843.7378	1427.66	157.663	3.179	1.0532e-46	4.0615e-44	1908	751793498	XP_011206430.1	2505	4.2e-280	PREDICTED: transmembrane protein 194A isoform X1 [Bactrocera dorsalis]	751793497	XM_011208128.1	1895	0	PREDICTED: Bactrocera dorsalis transmembrane protein 194A (LOC105228329), transcript variant X1, mRNA	--	--	--	--	B9X187	514	1.3e-50	Nuclear envelope integral membrane protein 1a OS=Xenopus laevis GN=nemp1a PE=1 SV=1	--	--	--	--	--	--	--	--	KOG3817	Uncharacterized conserved protein
Cluster-10843.14675	1283.82	17.3768	6.2321	1.0823e-46	4.1588e-44	410	751777131	XP_011197560.1	712	7.3e-73	PREDICTED: protein amalgam [Bactrocera dorsalis]	751777130	XM_011199258.1	398	0	PREDICTED: Bactrocera dorsalis protein amalgam (LOC105222073), mRNA	--	--	--	--	P15364	533	1.7e-53	Protein amalgam OS=Drosophila melanogaster GN=Ama PE=2 SV=2	PF13895	Immunoglobulin domain	--	--	GO:0005515	protein binding	--	--	--	--
Cluster-10843.31916	184.18	1905.54	-3.3706	1.1968e-46	4.5822e-44	446	751797860	XP_011208818.1	741	3.4e-76	PREDICTED: probable nucleolar GTP-binding protein 1 [Bactrocera dorsalis]	751797859	XM_011210516.1	434	0	PREDICTED: Bactrocera dorsalis probable nucleolar GTP-binding protein 1 (LOC105229978), mRNA	K06943	NOG1	nucleolar GTP-binding protein	http://www.genome.jp/dbget-bin/www_bget?ko:K06943	Q9V411	607	4.9e-62	Probable nucleolar GTP-binding protein 1 OS=Drosophila melanogaster GN=CG8801 PE=2 SV=1	--	--	--	--	--	--	--	--	KOG1490	GTP-binding protein CRFG/NOG1 (ODN superfamily)
Cluster-10843.10076	478.338	13.2187	5.1941	1.3983e-46	5.3345e-44	1148	751794585	XP_011207023.1	1981	1.5e-219	PREDICTED: probable cytochrome P450 4ac1 [Bactrocera dorsalis]	751794584	XM_011208721.1	1073	0	PREDICTED: Bactrocera dorsalis probable cytochrome P450 4ac1 (LOC105228765), mRNA	K15001	CYP4	cytochrome P450, family 4	http://www.genome.jp/dbget-bin/www_bget?ko:K15001	Q9VMS9	1154	4.7e-125	Probable cytochrome P450 4ac1 OS=Drosophila melanogaster GN=Cyp4ac1 PE=2 SV=1	PF00067	Cytochrome P450	GO:0055114	oxidation-reduction process	GO:0016705//GO:0020037//GO:0005506	oxidoreductase activity, acting on paired donors, with incorporation or reduction of molecular oxygen//heme binding//iron ion binding	--	--	--	--
Cluster-10843.54888	438.218	25.61	4.1113	2.0118e-46	7.6473e-44	2960	751794518	XP_011206984.1	2843	0	PREDICTED: zinc finger protein weckle-like [Bactrocera dorsalis]	751794517	XM_011208682.1	1958	0	PREDICTED: Bactrocera dorsalis zinc finger protein weckle-like (LOC105228739), mRNA	--	--	--	--	Q03936	411	1.7e-38	Zinc finger protein 92 OS=Homo sapiens GN=ZNF92 PE=2 SV=2	PF04700//PF16622//PF07776//PF13912//PF13465//PF00096	Structural glycoprotein p40/gp41 conserved region//zinc-finger C2H2-type//Zinc-finger associated domain (zf-AD)//C2H2-type zinc finger//Zinc-finger double domain//Zinc finger, C2H2 type	--	--	GO:0005198//GO:0046872//GO:0008270	structural molecule activity//metal ion binding//zinc ion binding	GO:0005634//GO:0019012	nucleus//virion	--	--
Cluster-10843.17905	1684.58	46.5875	5.1883	2.3017e-46	8.718e-44	937	751800599	XP_011210302.1	1290	1.6e-139	PREDICTED: uncharacterized protein LOC105230947 [Bactrocera dorsalis]	751800598	XM_011212000.1	739	0	PREDICTED: Bactrocera dorsalis uncharacterized LOC105230947 (LOC105230947), mRNA	--	--	--	--	--	--	--	--	PF03067	Chitin binding domain	--	--	--	--	GO:0019028	viral capsid	--	--
Cluster-10843.22325	1325.78	201.993	2.7123	3.0678e-46	1.1578e-43	1691	751782290	XP_011200344.1	671	1.7e-67	PREDICTED: uncharacterized protein LOC105224070 [Bactrocera dorsalis]	751782289	XM_011202042.1	1622	0	PREDICTED: Bactrocera dorsalis uncharacterized LOC105224070 (LOC105224070), mRNA	--	--	--	--	--	--	--	--	PF05602//PF01056	Cleft lip and palate transmembrane protein 1 (CLPTM1)//Myc amino-terminal region	GO:0006355	regulation of transcription, DNA-templated	GO:0003700	transcription factor activity, sequence-specific DNA binding	GO:0016021//GO:0005667	integral component of membrane//transcription factor complex	--	--
Cluster-10843.50108	565.517	30.546	4.2117	3.4184e-46	1.2856e-43	1330	751451054	XP_011179838.1	1712	2.6e-188	PREDICTED: probable isoaspartyl peptidase/L-asparaginase CG7860 isoform X2 [Bactrocera cucurbitae]	751791107	XM_011206835.1	1131	0	PREDICTED: Bactrocera dorsalis probable isoaspartyl peptidase/L-asparaginase GA20639 (LOC105227481), mRNA	K13051	iaaA, ASRGL1	beta-aspartyl-peptidase (threonine type)	http://www.genome.jp/dbget-bin/www_bget?ko:K13051	Q9VXT7	1015	7.2e-109	Probable isoaspartyl peptidase/L-asparaginase CG7860 OS=Drosophila melanogaster GN=CG7860 PE=1 SV=1	PF01112	Asparaginase	--	--	GO:0016787	hydrolase activity	--	--	KOG1592	Asparaginase
Cluster-8407.0	24.2558	531.718	-4.4524	6.8962e-46	2.5843e-43	1124	401429272	XP_003879118.1	727	3.7e-74	putative short chain dehydrogenase [Leishmania mexicana MHOM/GT/2001/U1103]>gi|322495368|emb|CBZ30672.1| putative short chain dehydrogenase [Leishmania mexicana MHOM/GT/2001/U1103]	--	--	--	--	--	--	--	--	--	Q9ERI6	224	3.2e-17	Retinol dehydrogenase 14 OS=Mus musculus GN=Rdh14 PE=2 SV=1	PF00106//PF01370	short chain dehydrogenase//NAD dependent epimerase/dehydratase family	GO:0008152	metabolic process	GO:0003824//GO:0050662//GO:0016491	catalytic activity//coenzyme binding//oxidoreductase activity	--	--	KOG1208	Dehydrogenases with different specificities (related to short-chain alcohol dehydrogenases)
Cluster-10843.26266	1240.76	224.292	2.468	1.0774e-45	4.0235e-43	1958	751781418	XP_011199875.1	1316	3.2e-142	PREDICTED: uncharacterized protein LOC105223757 [Bactrocera dorsalis]	751781417	XM_011201573.1	1769	0	PREDICTED: Bactrocera dorsalis uncharacterized LOC105223757 (LOC105223757), mRNA	--	--	--	--	--	--	--	--	--	--	--	--	--	--	--	--	--	--
Cluster-10843.20650	2959.42	323.866	3.1918	1.128e-45	4.1974e-43	1081	751778397	XP_011198242.1	1504	2.8e-164	PREDICTED: fatty acid hydroxylase domain-containing protein 2 [Bactrocera dorsalis]	751778396	XM_011199940.1	992	0	PREDICTED: Bactrocera dorsalis fatty acid hydroxylase domain-containing protein 2 (LOC105222569), mRNA	K07750	E1.14.13.72, SC4MOL, ERG25	methylsterol monooxygenase	http://www.genome.jp/dbget-bin/www_bget?ko:K07750	Q96IV6	521	1.1e-51	Fatty acid hydroxylase domain-containing protein 2 OS=Homo sapiens GN=FAXDC2 PE=2 SV=1	PF04116	Fatty acid hydroxylase superfamily	GO:0055114//GO:0006633	oxidation-reduction process//fatty acid biosynthetic process	GO:0005506//GO:0016491	iron ion binding//oxidoreductase activity	--	--	KOG0873	C-4 sterol methyl oxidase
Cluster-10843.31061	481.935	12.156	5.3109	1.1841e-45	4.3908e-43	582	751774841	XP_011214058.1	841	1.1e-87	PREDICTED: microfibril-associated glycoprotein 4-like isoform X2 [Bactrocera dorsalis]	751774840	XM_011215756.1	384	0	PREDICTED: Bactrocera dorsalis microfibril-associated glycoprotein 4-like (LOC105233633), transcript variant X2, mRNA	--	--	--	--	A2AV25	138	1.5e-07	Fibrinogen C domain-containing protein 1 OS=Mus musculus GN=Fibcd1 PE=2 SV=1	--	--	--	--	--	--	--	--	--	--
Cluster-10843.34729	6999.15	46102.1	-2.7195	1.2106e-45	4.4735e-43	3710	751802877	XP_011211550.1	745	9.9e-76	PREDICTED: myosin regulatory light chain 2 [Bactrocera dorsalis]	751802876	XM_011213248.1	1284	0	PREDICTED: Bactrocera dorsalis myosin regulatory light chain 2 (LOC105231790), mRNA	--	--	--	--	P18432	686	2.8e-70	Myosin regulatory light chain 2 OS=Drosophila melanogaster GN=Mlc2 PE=1 SV=2	PF13499//PF13202//PF07462//PF00036//PF13833//PF10637//PF13405//PF07127	EF-hand domain pair//EF hand//Merozoite surface protein 1 (MSP1) C-terminus//EF hand//EF-hand domain pair//Oxoglutarate and iron-dependent oxygenase degradation C-term//EF-hand domain//Late nodulin protein	GO:0009878//GO:0055114//GO:0009405	nodule morphogenesis//oxidation-reduction process//pathogenesis	GO:0031418//GO:0046872//GO:0005509//GO:0005506//GO:0016706	L-ascorbic acid binding//metal ion binding//calcium ion binding//iron ion binding//oxidoreductase activity, acting on paired donors, with incorporation or reduction of molecular oxygen, 2-oxoglutarate as one donor, and incorporation of one atom each of oxygen into both donors	GO:0016020	membrane	--	--
Cluster-10843.37077	3441.02	371.326	3.213	1.2608e-45	4.6429e-43	764	751795579	XP_011207568.1	1003	2.5e-106	PREDICTED: 5-formyltetrahydrofolate cyclo-ligase [Bactrocera dorsalis]	751795578	XM_011209266.1	709	0	PREDICTED: Bactrocera dorsalis 5-formyltetrahydrofolate cyclo-ligase (LOC105229163), mRNA	K01934	MTHFS	5-formyltetrahydrofolate cyclo-ligase	http://www.genome.jp/dbget-bin/www_bget?ko:K01934	Q9XWE6	337	1.7e-30	Probable 5-formyltetrahydrofolate cyclo-ligase OS=Caenorhabditis elegans GN=Y106G6E.4 PE=3 SV=1	--	--	--	--	--	--	--	--	KOG3093	5-formyltetrahydrofolate cyclo-ligase
Cluster-10843.24549	4077.27	729.024	2.4837	1.5468e-45	5.6763e-43	1049	751452548	XP_011180649.1	1423	6.7e-155	PREDICTED: glutaminyl-peptide cyclotransferase-like protein [Bactrocera cucurbitae]	751452547	XM_011182347.1	614	0	PREDICTED: Bactrocera cucurbitae glutaminyl-peptide cyclotransferase-like protein (LOC105211075), mRNA	K00683	QPCT	glutaminyl-peptide cyclotransferase	http://www.genome.jp/dbget-bin/www_bget?ko:K00683	Q0V8G3	524	4.9e-52	Glutaminyl-peptide cyclotransferase-like protein OS=Bos taurus GN=QPCTL PE=2 SV=1	--	--	--	--	--	--	--	--	KOG3946	Glutaminyl cyclase
Cluster-10843.45466	3798.44	81.7135	5.546	1.9267e-45	7.0459e-43	1100	751444740	XP_011197126.1	984	5.7e-104	PREDICTED: fibrinogen C domain-containing protein 1-like [Bactrocera cucurbitae]	751802638	XM_011213118.1	289	1.08365e-147	PREDICTED: Bactrocera dorsalis techylectin-5B-like (LOC105231697), mRNA	K06252	TN	tenascin	http://www.genome.jp/dbget-bin/www_bget?ko:K06252	Q8N539	445	7.4e-43	Fibrinogen C domain-containing protein 1 OS=Homo sapiens GN=FIBCD1 PE=1 SV=2	PF12424	Plasma membrane calcium transporter ATPase C terminal	GO:0006816	calcium ion transport	GO:0005388	calcium-transporting ATPase activity	GO:0016529	sarcoplasmic reticulum	--	--
Cluster-10843.31430	29.477	1524.41	-5.6903	2.0404e-45	7.4362e-43	730	829084927	XP_012648878.1	220	1.5e-15	uncharacterized protein [Babesia microti strain RI]>gi|399217583|emb|CCF74470.1| unnamed protein product [Babesia microti strain RI]	--	--	--	--	--	K02927	RP-L40e, RPL40	large subunit ribosomal protein L40e	http://www.genome.jp/dbget-bin/www_bget?ko:K02927	P40909	213	3.9e-16	Ubiquitin-60S ribosomal protein L40 OS=Cryptococcus neoformans var. neoformans serotype D (strain JEC21 / ATCC MYA-565) GN=UBI1 PE=1 SV=2	PF01020	Ribosomal L40e family	GO:0006412//GO:0042254	translation//ribosome biogenesis	GO:0003735	structural constituent of ribosome	GO:0005840	ribosome	KOG0003	Ubiquitin/60s ribosomal protein L40 fusion
Cluster-10843.14887	602.258	22.7564	4.716	2.1287e-45	7.7314e-43	2181	751800557	XP_011210280.1	2451	8.7e-274	PREDICTED: origin recognition complex subunit 2 [Bactrocera dorsalis]	751800556	XM_011211978.1	2077	0	PREDICTED: Bactrocera dorsalis origin recognition complex subunit 2 (LOC105230936), mRNA	K02604	ORC2	origin recognition complex subunit 2	http://www.genome.jp/dbget-bin/www_bget?ko:K02604	Q24168	1407	4.1e-154	Origin recognition complex subunit 2 OS=Drosophila melanogaster GN=Orc2 PE=1 SV=2	PF03999//PF04084	Microtubule associated protein (MAP65/ASE1 family)//Origin recognition complex subunit 2	GO:0006260//GO:0000910//GO:0000226	DNA replication//cytokinesis//microtubule cytoskeleton organization	GO:0008017	microtubule binding	GO:0005634//GO:0000808//GO:0045298	nucleus//origin recognition complex//tubulin complex	KOG2928	Origin recognition complex, subunit 2
Cluster-10843.45834	862.59	126.362	2.7716	2.2062e-45	7.9855e-43	4512	751793246	XP_011206300.1	3032	0	PREDICTED: zinc finger protein 12-like [Bactrocera dorsalis]	751793245	XM_011207998.1	1907	0	PREDICTED: Bactrocera dorsalis zinc finger protein 12-like (LOC105228253), mRNA	K09228	KRAB	KRAB domain-containing zinc finger protein	http://www.genome.jp/dbget-bin/www_bget?ko:K09228	P10076	413	1.6e-38	Zinc finger protein 26 OS=Mus musculus GN=Zfp26 PE=2 SV=2	PF13465//PF07776//PF13912//PF00096//PF01776//PF05191//PF16622	Zinc-finger double domain//Zinc-finger associated domain (zf-AD)//C2H2-type zinc finger//Zinc finger, C2H2 type//Ribosomal L22e protein family//Adenylate kinase, active site lid//zinc-finger C2H2-type	GO:0006144//GO:0006412//GO:0042254//GO:0046034	purine nucleobase metabolic process//translation//ribosome biogenesis//ATP metabolic process	GO:0004017//GO:0003735//GO:0008270//GO:0046872	adenylate kinase activity//structural constituent of ribosome//zinc ion binding//metal ion binding	GO:0005840//GO:0005622//GO:0005634	ribosome//intracellular//nucleus	--	--
Cluster-10843.39765	1933.55	357.954	2.4328	2.4729e-45	8.9203e-43	542	751784098	XP_011201326.1	535	3.2e-52	PREDICTED: isocitrate dehydrogenase [NADP] cytoplasmic isoform X2 [Bactrocera dorsalis]	751784097	XM_011203024.1	515	0	PREDICTED: Bactrocera dorsalis isocitrate dehydrogenase [NADP] cytoplasmic (LOC105224810), transcript variant X2, mRNA	K00031	IDH1, IDH2, icd	isocitrate dehydrogenase	http://www.genome.jp/dbget-bin/www_bget?ko:K00031	O88844	413	1.9e-39	Isocitrate dehydrogenase [NADP] cytoplasmic OS=Mus musculus GN=Idh1 PE=1 SV=2	PF00180	Isocitrate/isopropylmalate dehydrogenase	GO:0055114	oxidation-reduction process	GO:0016616	oxidoreductase activity, acting on the CH-OH group of donors, NAD or NADP as acceptor	--	--	KOG1526	NADP-dependent isocitrate dehydrogenase
Cluster-10843.27770	1425.53	231.96	2.6175	4.0997e-45	1.4738e-42	1876	751779417	XP_011198794.1	1955	2.5e-216	PREDICTED: uncharacterized protein LOC105222925 [Bactrocera dorsalis]	751779416	XM_011200492.1	1582	0	PREDICTED: Bactrocera dorsalis uncharacterized LOC105222925 (LOC105222925), mRNA	--	--	--	--	--	--	--	--	PF03435//PF00106//PF01073//PF01370	Saccharopine dehydrogenase NADP binding domain//short chain dehydrogenase//3-beta hydroxysteroid dehydrogenase/isomerase family//NAD dependent epimerase/dehydratase family	GO:0055114//GO:0008210//GO:0006694//GO:0008207//GO:0008152//GO:0008209	oxidation-reduction process//estrogen metabolic process//steroid biosynthetic process//C21-steroid hormone metabolic process//metabolic process//androgen metabolic process	GO:0003824//GO:0003854//GO:0050662//GO:0016616//GO:0016491	catalytic activity//3-beta-hydroxy-delta5-steroid dehydrogenase activity//coenzyme binding//oxidoreductase activity, acting on the CH-OH group of donors, NAD or NADP as acceptor//oxidoreductase activity	--	--	--	--
Cluster-10843.33899	1408.56	231.62	2.6041	4.5731e-45	1.6385e-42	2660	751786153	XP_011202444.1	3167	0	PREDICTED: collagen type IV alpha-3-binding protein [Bactrocera dorsalis]	751786152	XM_011204142.1	2592	0	PREDICTED: Bactrocera dorsalis collagen type IV alpha-3-binding protein (LOC105225609), mRNA	K08283	COL4A3BP	collagen type IV alpha-3-binding protein	http://www.genome.jp/dbget-bin/www_bget?ko:K08283	Q9GKI7	1214	1.2e-131	Collagen type IV alpha-3-binding protein OS=Bos taurus GN=COL4A3BP PE=2 SV=1	PF06881//PF01852	RNA polymerase II transcription factor SIII (Elongin) subunit A//START domain	GO:0006355	regulation of transcription, DNA-templated	GO:0008289	lipid binding	GO:0016021//GO:0005634	integral component of membrane//nucleus	KOG1739	Serine/threonine protein kinase GPBP
Cluster-10843.15761	16718.5	0	16.768	5.5518e-45	1.9825e-42	1574	751798651	XP_011209250.1	469	4.2e-44	PREDICTED: uncharacterized protein LOC105230264 [Bactrocera dorsalis]	751798650	XM_011210948.1	481	0	PREDICTED: Bactrocera dorsalis uncharacterized LOC105230264 (LOC105230264), mRNA	--	--	--	--	--	--	--	--	--	--	--	--	--	--	--	--	--	--
Cluster-10843.34952	4570.87	1100.77	2.0535	6.2805e-45	2.2352e-42	2367	751795865	XP_011207723.1	2496	5.7e-279	PREDICTED: protein croquemort [Bactrocera dorsalis]>gi|751795867|ref|XP_011207724.1| PREDICTED: protein croquemort [Bactrocera dorsalis]	751795864	XM_011209421.1	1825	0	PREDICTED: Bactrocera dorsalis protein croquemort (LOC105229264), transcript variant X1, mRNA	--	--	--	--	Q27367	1623	4e-179	Protein croquemort OS=Drosophila melanogaster GN=crq PE=1 SV=2	PF01130	CD36 family	GO:0007155	cell adhesion	--	--	GO:0016020	membrane	--	--
Cluster-10843.35505	814.525	112.839	2.8518	7.5389e-45	2.674e-42	1522	751790506	XP_011204806.1	2299	2.6e-256	PREDICTED: zinc finger protein 177-like [Bactrocera dorsalis]	751790505	XM_011206504.1	1487	0	PREDICTED: Bactrocera dorsalis zinc finger protein 177-like (LOC105227260), mRNA	K10503	ZBTB24, BIF1	zinc finger and BTB domain-containing protein 24	http://www.genome.jp/dbget-bin/www_bget?ko:K10503	P52742	360	7.3e-33	Zinc finger protein 135 OS=Homo sapiens GN=ZNF135 PE=2 SV=3	PF16622//PF00709//PF07776//PF13912//PF13465//PF00096	zinc-finger C2H2-type//Adenylosuccinate synthetase//Zinc-finger associated domain (zf-AD)//C2H2-type zinc finger//Zinc-finger double domain//Zinc finger, C2H2 type	GO:0006144//GO:0006531//GO:0006522//GO:0006164	purine nucleobase metabolic process//aspartate metabolic process//alanine metabolic process//purine nucleotide biosynthetic process	GO:0008270//GO:0046872//GO:0004019//GO:0005525	zinc ion binding//metal ion binding//adenylosuccinate synthase activity//GTP binding	GO:0005634	nucleus	--	--
Cluster-10843.56336	1043.23	170.047	2.6204	7.8986e-45	2.7923e-42	1332	751789620	XP_011204327.1	1378	1.4e-149	PREDICTED: uncharacterized protein LOC105226901 [Bactrocera dorsalis]	751789619	XM_011206025.1	1274	0	PREDICTED: Bactrocera dorsalis uncharacterized LOC105226901 (LOC105226901), mRNA	--	--	--	--	--	--	--	--	PF00711//PF02988//PF04218//PF02088	Beta defensin//Phospholipase A2 inhibitor//CENP-B N-terminal DNA-binding domain//Ornatin	GO:0030193//GO:0006952//GO:0007155	regulation of blood coagulation//defense response//cell adhesion	GO:0003677//GO:0004859	DNA binding//phospholipase inhibitor activity	GO:0005576	extracellular region	--	--
Cluster-10843.10677	453.192	40.5478	3.4921	1.1335e-44	3.9937e-42	2733	751778651	XP_011198376.1	4070	0	PREDICTED: gamma-tubulin complex component 2 homolog isoform X1 [Bactrocera dorsalis]	751778650	XM_011200074.1	2706	0	PREDICTED: Bactrocera dorsalis gamma-tubulin complex component 2 homolog (LOC105222663), transcript variant X1, mRNA	K16569	TUBGCP2, GCP2	gamma-tubulin complex component 2	http://www.genome.jp/dbget-bin/www_bget?ko:K16569	Q9XYP7	1788	3.4e-198	Gamma-tubulin complex component 2 homolog OS=Drosophila melanogaster GN=Grip84 PE=1 SV=2	PF04130	Spc97 / Spc98 family	GO:0090063//GO:0000226	positive regulation of microtubule nucleation//microtubule cytoskeleton organization	--	--	GO:0005815//GO:0000922	microtubule organizing center//spindle pole	KOG2001	Gamma-tubulin complex, DGRIP84/SPC97 component
Cluster-10843.35772	2543.43	614.965	2.0485	1.3729e-44	4.8212e-42	709	751775577	XP_011214452.1	928	1.1e-97	PREDICTED: proteasome subunit beta type-5-like [Bactrocera dorsalis]	751775576	XM_011216150.1	691	0	PREDICTED: Bactrocera dorsalis proteasome subunit beta type-5-like (LOC105233967), mRNA	K02737	PSMB5	20S proteasome subunit beta 5	http://www.genome.jp/dbget-bin/www_bget?ko:K02737	Q32KL2	419	4.9e-40	Proteasome subunit beta type-5 OS=Bos taurus GN=PSMB5 PE=1 SV=1	PF00227	Proteasome subunit	GO:0051603	proteolysis involved in cellular protein catabolic process	GO:0004298	threonine-type endopeptidase activity	GO:0005839	proteasome core complex	KOG0175	20S proteasome, regulatory subunit beta type PSMB5/PSMB8/PRE2
Cluster-10843.15038	387.863	4.08203	6.5815	1.392e-44	4.8722e-42	2032	751776817	XP_011197387.1	1119	2.3e-119	PREDICTED: uncharacterized protein LOC105221938 [Bactrocera dorsalis]	751776816	XM_011199085.1	1083	0	PREDICTED: Bactrocera dorsalis uncharacterized LOC105221938 (LOC105221938), mRNA	--	--	--	--	--	--	--	--	PF00103//PF02985	Somatotropin hormone family//HEAT repeat	GO:0007165	signal transduction	GO:0005515//GO:0005179	protein binding//hormone activity	GO:0005576	extracellular region	--	--
Cluster-10843.14071	2615.56	180.627	3.8585	1.4649e-44	5.0936e-42	1680	751780171	XP_011199200.1	1638	1.3e-179	PREDICTED: uncharacterized protein LOC105223242 [Bactrocera dorsalis]>gi|751780173|ref|XP_011199201.1| PREDICTED: uncharacterized protein LOC105223242 [Bactrocera dorsalis]>gi|751780175|ref|XP_011199202.1| PREDICTED: uncharacterized protein LOC105223242 [Bactrocera dorsalis]	751780170	XM_011200898.1	1314	0	PREDICTED: Bactrocera dorsalis uncharacterized LOC105223242 (LOC105223242), transcript variant X1, mRNA	--	--	--	--	--	--	--	--	PF04851//PF00005//PF01649//PF00004//PF00437//PF03193//PF07728//PF00910//PF00931//PF01695	Type III restriction enzyme, res subunit//ABC transporter//Ribosomal protein S20//ATPase family associated with various cellular activities (AAA)//Type II/IV secretion system protein//Protein of unknown function, DUF258//AAA domain (dynein-related subfamily)//RNA helicase//NB-ARC domain//IstB-like ATP binding protein	GO:0006810//GO:0006412//GO:0042254	transport//translation//ribosome biogenesis	GO:0003723//GO:0016887//GO:0003924//GO:0005525//GO:0043531//GO:0003677//GO:0005524//GO:0016787//GO:0003724//GO:0003735	RNA binding//ATPase activity//GTPase activity//GTP binding//ADP binding//DNA binding//ATP binding//hydrolase activity//RNA helicase activity//structural constituent of ribosome	GO:0005622//GO:0005840	intracellular//ribosome	--	--
Cluster-10843.52019	1376.71	194.419	2.8234	1.4639e-44	5.0936e-42	1736	751799716	XP_011209831.1	1403	2.3e-152	PREDICTED: DNA repair protein complementing XP-A cells homolog [Bactrocera dorsalis]	751799715	XM_011211529.1	1171	0	PREDICTED: Bactrocera dorsalis DNA repair protein complementing XP-A cells homolog (LOC105230629), mRNA	K10847	XPA	DNA-repair protein complementing XP-A cells	http://www.genome.jp/dbget-bin/www_bget?ko:K10847	P28518	923	4.3e-98	DNA repair protein complementing XP-A cells homolog OS=Drosophila melanogaster GN=Xpac PE=2 SV=3	PF01412//PF08548	Putative GTPase activating protein for Arf//Peptidase M10 serralysin C terminal	--	--	GO:0005096//GO:0005509	GTPase activator activity//calcium ion binding	GO:0005615	extracellular space	KOG4017	DNA excision repair protein XPA/XPAC/RAD14
Cluster-10843.58345	343.119	13.4643	4.6882	2.7602e-44	9.5664e-42	429	751790231	XP_011204657.1	334	5.2e-29	PREDICTED: uncharacterized protein LOC105227143 [Bactrocera dorsalis]	751790230	XM_011206355.1	418	0	PREDICTED: Bactrocera dorsalis uncharacterized LOC105227143 (LOC105227143), mRNA	--	--	--	--	--	--	--	--	--	--	--	--	--	--	--	--	--	--
Cluster-10843.34124	584.106	4118.4	-2.8172	3.1983e-44	1.1049e-41	2052	194753303	XP_001958956.1	2534	2e-283	GF12298 [Drosophila ananassae]>gi|190620254|gb|EDV35778.1| GF12298 [Drosophila ananassae]	751797733	XM_011210448.1	1944	0	PREDICTED: Bactrocera dorsalis T-complex protein 1 subunit epsilon (LOC105229938), transcript variant X1, mRNA	K09497	CCT5	T-complex protein 1 subunit epsilon	http://www.genome.jp/dbget-bin/www_bget?ko:K09497	P48643	2039	2e-227	T-complex protein 1 subunit epsilon OS=Homo sapiens GN=CCT5 PE=1 SV=1	PF00118	TCP-1/cpn60 chaperonin family	GO:0006457	protein folding	GO:0051082//GO:0005524	unfolded protein binding//ATP binding	GO:0005737	cytoplasm	KOG0357	Chaperonin complex component, TCP-1 epsilon subunit (CCT5)
Cluster-10843.8795	1053.17	152.279	2.7918	3.5119e-44	1.2092e-41	1524	751782588	XP_011200504.1	2043	1.2e-226	PREDICTED: leucine-rich repeat protein 1 [Bactrocera dorsalis]	751782587	XM_011202202.1	1398	0	PREDICTED: Bactrocera dorsalis leucine-rich repeat protein 1 (LOC105224195), mRNA	K10348	LRR1, PPIL5	LRR-repeat protein 1	http://www.genome.jp/dbget-bin/www_bget?ko:K10348	Q96L50	374	1.7e-34	Leucine-rich repeat protein 1 OS=Homo sapiens GN=LRR1 PE=1 SV=2	PF00560//PF13855	Leucine Rich Repeat//Leucine rich repeat	--	--	GO:0005515	protein binding	--	--	KOG0619	FOG: Leucine rich repeat
Cluster-10843.53529	1041.94	181.015	2.5234	3.5785e-44	1.2282e-41	7329	751796718	XP_011208188.1	3415	0	PREDICTED: transcriptional regulator ATRX homolog [Bactrocera dorsalis]>gi|751796720|ref|XP_011208189.1| PREDICTED: transcriptional regulator ATRX homolog [Bactrocera dorsalis]>gi|751796722|ref|XP_011208190.1| PREDICTED: transcriptional regulator ATRX homolog [Bactrocera dorsalis]	751796717	XM_011209886.1	4472	0	PREDICTED: Bactrocera dorsalis transcriptional regulator ATRX homolog (LOC105229540), transcript variant X1, mRNA	K10779	ATRX	transcriptional regulator ATRX	http://www.genome.jp/dbget-bin/www_bget?ko:K10779	Q9GQN5	1896	2.7e-210	Transcriptional regulator ATRX homolog OS=Drosophila melanogaster GN=XNP PE=1 SV=2	PF13465//PF07776//PF13912//PF00096//PF00176//PF05431	Zinc-finger double domain//Zinc-finger associated domain (zf-AD)//C2H2-type zinc finger//Zinc finger, C2H2 type//SNF2 family N-terminal domain//Insecticidal Crystal Toxin, P42	GO:0009405	pathogenesis	GO:0005524//GO:0008270//GO:0046872	ATP binding//zinc ion binding//metal ion binding	GO:0005634	nucleus	KOG1015	Transcription regulator XNP/ATRX, DEAD-box superfamily
Cluster-10843.47296	1210.41	138.029	3.1338	4.6393e-44	1.5871e-41	2701	751460975	XP_011185275.1	897	1.7e-93	PREDICTED: N-acetyltransferase 6 isoform X2 [Bactrocera cucurbitae]>gi|751800953|ref|XP_011210498.1| PREDICTED: N-acetyltransferase 6 [Bactrocera dorsalis]	751800952	XM_011212196.1	1759	0	PREDICTED: Bactrocera dorsalis N-acetyltransferase 6 (LOC105231093), mRNA	--	--	--	--	Q93015	230	1.5e-17	N-acetyltransferase 6 OS=Homo sapiens GN=NAT6 PE=2 SV=2	PF13508//PF00583	Acetyltransferase (GNAT) domain//Acetyltransferase (GNAT) family	GO:0042967	acyl-carrier-protein biosynthetic process	GO:0008080	N-acetyltransferase activity	--	--	KOG3397	Acetyltransferases
Cluster-10843.54106	5170.18	65.8804	6.2996	6.0037e-44	2.0473e-41	2032	498983768	XP_004530199.1	436	3.7e-40	PREDICTED: polyadenylate-binding protein-interacting protein 2 [Ceratitis capitata]>gi|498983771|ref|XP_004530200.1| PREDICTED: polyadenylate-binding protein-interacting protein 2 [Ceratitis capitata]	751803284	XM_011213472.1	1511	0	PREDICTED: Bactrocera dorsalis uncharacterized LOC105231947 (LOC105231947), mRNA	--	--	--	--	--	--	--	--	PF04103	CD20-like family	--	--	--	--	GO:0016021	integral component of membrane	--	--
Cluster-10843.35428	14.3428	421.105	-4.8702	6.0566e-44	2.0587e-41	1209	751776143	XP_011214753.1	1754	3.2e-193	PREDICTED: uncharacterized protein LOC105234166 [Bactrocera dorsalis]	751776142	XM_011216451.1	1092	0	PREDICTED: Bactrocera dorsalis uncharacterized LOC105234166 (LOC105234166), mRNA	--	--	--	--	B4GAP7	127	6.1e-06	Facilitated trehalose transporter Tret1 OS=Drosophila persimilis GN=Tret1 PE=3 SV=2	PF00083//PF07690	Sugar (and other) transporter//Major Facilitator Superfamily	GO:0055085	transmembrane transport	GO:0022857	transmembrane transporter activity	GO:0016021	integral component of membrane	--	--
Cluster-10843.34316	392	1545.21	-1.9785	6.8217e-44	2.3114e-41	3954	751783802	XP_011201162.1	3934	0	PREDICTED: anaphase-promoting complex subunit 5 [Bactrocera dorsalis]	751783801	XM_011202860.1	2458	0	PREDICTED: Bactrocera dorsalis anaphase-promoting complex subunit 5 (LOC105224700), mRNA	K03352	APC5	anaphase-promoting complex subunit 5	http://www.genome.jp/dbget-bin/www_bget?ko:K03352	Q7K2G1	1140	6.8e-123	Proteasomal ubiquitin receptor ADRM1 homolog OS=Drosophila melanogaster GN=Rpn13 PE=1 SV=1	PF04683//PF13414	Proteasome complex subunit Rpn13 ubiquitin receptor//TPR repeat	--	--	GO:0005515	protein binding	GO:0005634//GO:0005737	nucleus//cytoplasm	KOG3037	Cell membrane glycoprotein
Cluster-10843.32850	77.559	857.722	-3.47	8.4683e-44	2.8602e-41	1202	751779841	XP_011199022.1	237	2.6e-17	PREDICTED: integumentary mucin A.1 [Bactrocera dorsalis]	751779840	XM_011200720.1	838	0	PREDICTED: Bactrocera dorsalis integumentary mucin A.1 (LOC105223098), mRNA	--	--	--	--	--	--	--	--	PF02601	Exonuclease VII, large subunit	GO:0006308	DNA catabolic process	GO:0008855	exodeoxyribonuclease VII activity	GO:0009318	exodeoxyribonuclease VII complex	--	--
Cluster-10843.13941	706.041	48.1544	3.88	8.7821e-44	2.9567e-41	1334	751792394	XP_011205837.1	1742	8.7e-192	PREDICTED: uncharacterized protein LOC105227964 [Bactrocera dorsalis]	751792393	XM_011207535.1	1189	0	PREDICTED: Bactrocera dorsalis uncharacterized LOC105227964 (LOC105227964), mRNA	--	--	--	--	B4PKZ7	176	1.4e-11	Telomere-binding protein cav OS=Drosophila yakuba GN=cav PE=2 SV=1	--	--	--	--	--	--	--	--	--	--
Cluster-10843.43772	1428.7	301.267	2.2435	1.041e-43	3.4939e-41	1276	751799042	XP_011209464.1	1434	4.3e-156	PREDICTED: probable phosphatase phospho2 [Bactrocera dorsalis]	751799041	XM_011211162.1	1261	0	PREDICTED: Bactrocera dorsalis probable phosphatase phospho2 (LOC105230407), mRNA	K13248	PHOSPHO2	pyridoxal phosphate phosphatase PHOSPHO2	http://www.genome.jp/dbget-bin/www_bget?ko:K13248	Q66KD6	415	2.6e-39	Probable phosphatase phospho2 OS=Xenopus tropicalis GN=phospho2 PE=2 SV=1	PF06888	Putative Phosphatase	GO:0008152	metabolic process	GO:0016791	phosphatase activity	--	--	KOG3120	Predicted haloacid dehalogenase-like hydrolase
Cluster-10843.18255	1660.36	280.995	2.5625	1.0604e-43	3.5477e-41	2488	751476196	XP_011193574.1	2037	1e-225	PREDICTED: protein MCM10 homolog isoform X1 [Bactrocera cucurbitae]	751769914	XM_011215415.1	1319	0	PREDICTED: Bactrocera dorsalis protein MCM10 homolog (LOC105233346), partial mRNA	K10736	MCM10	minichromosome maintenance protein 10	http://www.genome.jp/dbget-bin/www_bget?ko:K10736	Q9VIE6	570	5.3e-57	Protein MCM10 homolog OS=Drosophila melanogaster GN=Mcm10 PE=1 SV=2	PF09329	Primase zinc finger	GO:0006260	DNA replication	--	--	GO:0005634	nucleus	KOG3056	Protein required for S-phase initiation or completion
Cluster-10843.43600	1104.1	204.791	2.4306	1.067e-43	3.5585e-41	5260	498972983	XP_004527448.1	2554	2.4e-285	PREDICTED: U4/U6.U5 tri-snRNP-associated protein 2 isoform X1 [Ceratitis capitata]	751778982	XM_011200255.1	1766	0	PREDICTED: Bactrocera dorsalis uncharacterized LOC105222782 (LOC105222782), mRNA	K12847	USP39, SAD1	U4/U6.U5 tri-snRNP-associated protein 2	http://www.genome.jp/dbget-bin/www_bget?ko:K12847	Q3TIX9	1642	5.6e-181	U4/U6.U5 tri-snRNP-associated protein 2 OS=Mus musculus GN=Usp39 PE=2 SV=2	PF03938//PF00443//PF02601//PF05505//PF02148	Outer membrane protein (OmpH-like)//Ubiquitin carboxyl-terminal hydrolase//Exonuclease VII, large subunit//Ebola nucleoprotein//Zn-finger in ubiquitin-hydrolases and other protein	GO:0019074//GO:0006308//GO:0016579	viral RNA genome packaging//DNA catabolic process//protein deubiquitination	GO:0008270//GO:0051082//GO:0036459//GO:0008855	zinc ion binding//unfolded protein binding//ubiquitinyl hydrolase activity//exodeoxyribonuclease VII activity	GO:0019013//GO:0009318	viral nucleocapsid//exodeoxyribonuclease VII complex	KOG2026	Spindle pole body protein - Sad1p
Cluster-10843.24254	3912.29	550.374	2.8298	1.162e-43	3.8632e-41	1150	751802627	XP_011211413.1	1184	3.8e-127	PREDICTED: chromosomal protein D1-like [Bactrocera dorsalis]	751802626	XM_011213111.1	750	0	PREDICTED: Bactrocera dorsalis chromosomal protein D1-like (LOC105231690), mRNA	--	--	--	--	P22058	263	9.8e-22	Chromosomal protein D1 OS=Drosophila melanogaster GN=D1 PE=1 SV=3	--	--	--	--	--	--	--	--	--	--
Cluster-10843.25485	3353.44	216.537	3.9546	1.3688e-43	4.5364e-41	1525	751794754	XP_011207114.1	419	2.6e-38	PREDICTED: uncharacterized protein LOC105228830 [Bactrocera dorsalis]	751794753	XM_011208812.1	456	0	PREDICTED: Bactrocera dorsalis uncharacterized LOC105228830 (LOC105228830), mRNA	--	--	--	--	--	--	--	--	PF07525	SOCS box	GO:0035556	intracellular signal transduction	--	--	--	--	--	--
Cluster-10843.37375	19.4341	885.737	-5.512	1.7498e-43	5.7811e-41	1574	751775447	XP_011214381.1	601	2.1e-59	PREDICTED: DNA-directed RNA polymerase II subunit RPB1 [Bactrocera dorsalis]	751775446	XM_011216079.1	1115	0	PREDICTED: Bactrocera dorsalis DNA-directed RNA polymerase II subunit RPB1 (LOC105233903), mRNA	--	--	--	--	P27779	129	4.6e-06	Pupal cuticle protein Edg-78E OS=Drosophila melanogaster GN=Edg78E PE=1 SV=1	PF00379	Insect cuticle protein	--	--	GO:0042302	structural constituent of cuticle	--	--	--	--
Cluster-10843.12204	815.939	159.266	2.3546	1.8061e-43	5.9487e-41	1027	751800482	XP_011210243.1	1406	6.2e-153	PREDICTED: peptidyl-prolyl cis-trans isomerase CPR6 [Bactrocera dorsalis]	751800481	XM_011211941.1	1001	0	PREDICTED: Bactrocera dorsalis peptidyl-prolyl cis-trans isomerase CPR6 (LOC105230919), mRNA	--	--	--	--	--	--	--	--	PF13414//PF00515//PF13174	TPR repeat//Tetratricopeptide repeat//Tetratricopeptide repeat	--	--	GO:0005515	protein binding	--	--	--	--
Cluster-10843.36896	435.973	55.1613	2.9788	2.0958e-43	6.8815e-41	544	751774845	XP_011214060.1	872	2.7e-91	PREDICTED: ryncolin-2-like isoform X4 [Bactrocera dorsalis]>gi|751774847|ref|XP_011214061.1| PREDICTED: ryncolin-2-like isoform X4 [Bactrocera dorsalis]	751774846	XM_011215759.1	405	0	PREDICTED: Bactrocera dorsalis microfibril-associated glycoprotein 4-like (LOC105233633), transcript variant X5, mRNA	K10104	FCN	ficolin	http://www.genome.jp/dbget-bin/www_bget?ko:K10104	O00602	235	8.2e-19	Ficolin-1 OS=Homo sapiens GN=FCN1 PE=1 SV=2	--	--	--	--	--	--	--	--	--	--
Cluster-10843.38503	10716.7	2003.75	2.4191	2.3317e-43	7.6324e-41	1681	751454769	XP_011181874.1	661	2.5e-66	PREDICTED: 39 kDa FK506-binding nuclear protein isoform X2 [Bactrocera cucurbitae]	751797550	XM_011210344.1	1436	0	PREDICTED: Bactrocera dorsalis 39 kDa FK506-binding nuclear protein (LOC105229863), mRNA	K09571	FKBP4_5	FK506-binding protein 4/5	http://www.genome.jp/dbget-bin/www_bget?ko:K09571	P54397	444	1.5e-42	39 kDa FK506-binding nuclear protein OS=Drosophila melanogaster GN=FK506-bp1 PE=1 SV=2	PF04147//PF00254	Nop14-like family//FKBP-type peptidyl-prolyl cis-trans isomerase	GO:0006457	protein folding	--	--	GO:0032040	small-subunit processome	KOG0552	FKBP-type peptidyl-prolyl cis-trans isomerase
Cluster-10843.29731	841.183	59.6771	3.8116	2.4131e-43	7.8744e-41	2303	17865642	NP_524778.1	657	9.8e-66	lola like, isoform A [Drosophila melanogaster]>gi|24654826|ref|NP_725756.1| lola like, isoform B [Drosophila melanogaster]>gi|24654830|ref|NP_725757.1| lola like, isoform C [Drosophila melanogaster]>gi|24654834|ref|NP_725758.1| lola like, isoform D [Drosophila melanogaster]>gi|281363640|ref|NP_001163186.1| lola like, isoform E [Drosophila melanogaster]>gi|386768235|ref|NP_001246402.1| lola like, …	751781659	XM_011201704.1	1872	0	PREDICTED: Bactrocera dorsalis longitudinals lacking protein-like (LOC105223842), transcript variant X1, mRNA	--	--	--	--	Q7KRI2	657	4e-67	Longitudinals lacking protein-like OS=Drosophila melanogaster GN=lolal PE=1 SV=1	PF00651	BTB/POZ domain	GO:0007426//GO:0006357//GO:0007435//GO:0006342	tracheal outgrowth, open tracheal system//regulation of transcription from RNA polymerase II promoter//salivary gland morphogenesis//chromatin silencing	GO:0005515//GO:0003700	protein binding//transcription factor activity, sequence-specific DNA binding	GO:0031519//GO:0005667	PcG protein complex//transcription factor complex	--	--
Cluster-10843.34061	17286.5	1905.17	3.1818	2.6506e-43	8.6229e-41	1782	751469153	XP_011189745.1	2162	2.3e-240	PREDICTED: aldehyde dehydrogenase, mitochondrial [Bactrocera cucurbitae]	751783360	XM_011202620.1	1677	0	PREDICTED: Bactrocera dorsalis aldehyde dehydrogenase X, mitochondrial (LOC105224514), mRNA	K00128	E1.2.1.3	aldehyde dehydrogenase (NAD+)	http://www.genome.jp/dbget-bin/www_bget?ko:K00128	Q66HF8	1382	2.7e-151	Aldehyde dehydrogenase X, mitochondrial OS=Rattus norvegicus GN=Aldh1b1 PE=1 SV=1	PF00171	Aldehyde dehydrogenase family	GO:0055114//GO:0008152	oxidation-reduction process//metabolic process	GO:0016491	oxidoreductase activity	--	--	KOG2450	Aldehyde dehydrogenase
Cluster-10843.35029	1361.06	12508.7	-3.2003	2.666e-43	8.6326e-41	2272	751791382	XP_011205287.1	2620	2.3e-293	PREDICTED: pyruvate kinase-like isoform X1 [Bactrocera dorsalis]>gi|751791384|ref|XP_011205288.1| PREDICTED: pyruvate kinase-like isoform X1 [Bactrocera dorsalis]	751791381	XM_011206985.1	2068	0	PREDICTED: Bactrocera dorsalis pyruvate kinase-like (LOC105227572), transcript variant X1, mRNA	K00873	PK, pyk	pyruvate kinase	http://www.genome.jp/dbget-bin/www_bget?ko:K00873	O62619	2229	2.1e-249	Pyruvate kinase OS=Drosophila melanogaster GN=PyK PE=2 SV=2	PF00478//PF03328//PF00224	IMP dehydrogenase / GMP reductase domain//HpcH/HpaI aldolase/citrate lyase family//Pyruvate kinase, barrel domain	GO:0055114//GO:0006144//GO:0006096//GO:0006094//GO:0015976	oxidation-reduction process//purine nucleobase metabolic process//glycolytic process//gluconeogenesis//carbon utilization	GO:0030955//GO:0003824//GO:0000287//GO:0004743	potassium ion binding//catalytic activity//magnesium ion binding//pyruvate kinase activity	--	--	KOG2323	Pyruvate kinase
Cluster-10843.51349	1566.75	98.1903	3.999	2.6699e-43	8.6326e-41	1145	751778915	XP_011198520.1	1473	1.2e-160	PREDICTED: uncharacterized protein LOC105222765 [Bactrocera dorsalis]	751778914	XM_011200218.1	1110	0	PREDICTED: Bactrocera dorsalis uncharacterized LOC105222765 (LOC105222765), mRNA	--	--	--	--	--	--	--	--	--	--	--	--	--	--	--	--	--	--
Cluster-10843.35429	4877.26	873.062	2.4826	2.8896e-43	9.3146e-41	2618	751802147	XP_011211151.1	2414	2e-269	PREDICTED: chitobiosyldiphosphodolichol beta-mannosyltransferase [Bactrocera dorsalis]	751802146	XM_011212849.1	1604	0	PREDICTED: Bactrocera dorsalis chitobiosyldiphosphodolichol beta-mannosyltransferase (LOC105231517), mRNA	K03842	ALG1	beta-1,4-mannosyltransferase	http://www.genome.jp/dbget-bin/www_bget?ko:K03842	Q921Q3	937	1.6e-99	Chitobiosyldiphosphodolichol beta-mannosyltransferase OS=Mus musculus GN=Alg1 PE=2 SV=3	PF00097//PF16993//PF13639//PF12678//PF17123//PF14634//PF12861	Zinc finger, C3HC4 type (RING finger)//Accessory Sec system protein Asp1//Ring finger domain//RING-H2 zinc finger//RING-like zinc finger//zinc-RING finger domain//Anaphase-promoting complex subunit 11 RING-H2 finger	GO:0016567//GO:0015031	protein ubiquitination//protein transport	GO:0008270//GO:0004842//GO:0046872//GO:0005515	zinc ion binding//ubiquitin-protein transferase activity//metal ion binding//protein binding	GO:0005680	anaphase-promoting complex	KOG2941	Beta-1,4-mannosyltransferase
Cluster-10843.60582	834.502	54.1519	3.9352	3.0647e-43	9.8492e-41	603	294901529	XP_002777399.1	357	1.6e-31	histone H2A.1, putative [Perkinsus marinus ATCC 50983]>gi|294934624|ref|XP_002781169.1| histone H2A.1, putative [Perkinsus marinus ATCC 50983]>gi|239885030|gb|EER09215.1| histone H2A.1, putative [Perkinsus marinus ATCC 50983]>gi|239891484|gb|EER12964.1| histone H2A.1, putative [Perkinsus marinus ATCC 50983]	676421805	XM_009045615.1	56	1.933e-18	Lottia gigantea hypothetical protein mRNA	K11251	H2A	histone H2A	http://www.genome.jp/dbget-bin/www_bget?ko:K11251	P02269	344	2.1e-31	Histone H2A OS=Asterias rubens PE=1 SV=2	PF00125	Core histone H2A/H2B/H3/H4	--	--	GO:0003677	DNA binding	GO:0043229	intracellular organelle	KOG1756	Histone 2A
Cluster-10843.24825	2417.37	373.688	2.6933	3.3644e-43	1.078e-40	2896	625222812	XP_007651163.1	495	7.5e-47	PREDICTED: zinc finger protein 431-like isoform X2 [Cricetulus griseus]	751803494	XM_011213591.1	1480	0	PREDICTED: Bactrocera dorsalis guanine nucleotide-binding protein subunit beta-5 (LOC105232029), mRNA	K04539	GNB5	guanine nucleotide-binding protein subunit beta-5	http://www.genome.jp/dbget-bin/www_bget?ko:K04539	P62881	1301	1.1e-141	Guanine nucleotide-binding protein subunit beta-5 OS=Mus musculus GN=Gnb5 PE=1 SV=1	PF00096//PF13912//PF13465//PF00400//PF00130//PF16622//PF05191	Zinc finger, C2H2 type//C2H2-type zinc finger//Zinc-finger double domain//WD domain, G-beta repeat//Phorbol esters/diacylglycerol binding domain (C1 domain)//zinc-finger C2H2-type//Adenylate kinase, active site lid	GO:0046034//GO:0006144//GO:0035556	ATP metabolic process//purine nucleobase metabolic process//intracellular signal transduction	GO:0005515//GO:0004017//GO:0046872	protein binding//adenylate kinase activity//metal ion binding	--	--	--	--
Cluster-10843.25531	416.673	7.04782	5.856	3.4056e-43	1.0879e-40	682	--	--	--	--	--	--	--	--	--	--	--	--	--	--	--	--	--	--	--	--	--	--	--	--	--	--	--	--
Cluster-10843.23475	3936.45	592.374	2.7326	3.7415e-43	1.1884e-40	1364	751793024	XP_011206180.1	1142	3.3e-122	PREDICTED: methylosome subunit pICln [Bactrocera dorsalis]	751793023	XM_011207878.1	792	0	PREDICTED: Bactrocera dorsalis methylosome subunit pICln (LOC105228175), mRNA	K05019	CLNS1A	chloride channel, nucleotide-sensitive, 1A	http://www.genome.jp/dbget-bin/www_bget?ko:K05019	A1ZAW5	478	1.4e-46	Methylosome subunit pICln OS=Drosophila melanogaster GN=icln PE=1 SV=1	--	--	--	--	--	--	--	--	--	--
Cluster-10843.25185	3148.83	473.741	2.7331	3.7427e-43	1.1884e-40	1557	751780787	XP_011199530.1	864	6.6e-90	PREDICTED: transcription elongation factor S-II [Bactrocera dorsalis]	751780786	XM_011201228.1	1175	0	PREDICTED: Bactrocera dorsalis transcription elongation factor S-II (LOC105223491), mRNA	K03145	TFIIS	transcription elongation factor S-II	http://www.genome.jp/dbget-bin/www_bget?ko:K03145	P23193	574	1.1e-57	Transcription elongation factor A protein 1 OS=Homo sapiens GN=TCEA1 PE=1 SV=2	PF07500//PF01340//PF08711//PF01096//PF01080//PF04882//PF10591//PF12326//PF02535//PF06213//PF05841	Transcription factor S-II (TFIIS), central domain//Met Apo-repressor, MetJ//TFIIS helical bundle-like domain//Transcription factor S-II (TFIIS)//Presenilin//Peroxin-3//Secreted protein acidic and rich in cysteine Ca binding region//N-glycosylation protein//ZIP Zinc transporter//Cobalamin biosynthesis protein CobT//Apc15p protein	GO:0006351//GO:0007031//GO:0031145//GO:0030001//GO:0034599//GO:0030071//GO:0006355//GO:0006555//GO:0009236//GO:0007165//GO:0055085	transcription, DNA-templated//peroxisome organization//anaphase-promoting complex-dependent proteasomal ubiquitin-dependent protein catabolic process//metal ion transport//cellular response to oxidative stress//regulation of mitotic metaphase/anaphase transition//regulation of transcription, DNA-templated//methionine metabolic process//cobalamin biosynthetic process//signal transduction//transmem…	GO:0003677//GO:0004190//GO:0005509//GO:0046873//GO:0003676//GO:0003700//GO:0008270	DNA binding//aspartic-type endopeptidase activity//calcium ion binding//metal ion transmembrane transporter activity//nucleic acid binding//transcription factor activity, sequence-specific DNA binding//zinc ion binding	GO:0005789//GO:0005680//GO:0016021//GO:0005578//GO:0005667//GO:0005779//GO:0016020//GO:0005634	endoplasmic reticulum membrane//anaphase-promoting complex//integral component of membrane//proteinaceous extracellular matrix//transcription factor complex//integral component of peroxisomal membrane//membrane//nucleus	KOG1105	Transcription elongation factor TFIIS/Cofactor of enhancer-binding protein Sp1
Cluster-10843.36077	1148.01	6641.42	-2.5322	4.2542e-43	1.3468e-40	1914	751797640	XP_011208696.1	1821	8.7e-201	PREDICTED: dnaJ homolog subfamily A member 4 [Bactrocera dorsalis]>gi|751797642|ref|XP_011208697.1| PREDICTED: dnaJ homolog subfamily A member 4 [Bactrocera dorsalis]	751797639	XM_011210394.1	1698	0	PREDICTED: Bactrocera dorsalis dnaJ homolog subfamily A member 4 (LOC105229900), transcript variant X1, mRNA	K09502	DNAJA1	DnaJ homolog subfamily A member 1	http://www.genome.jp/dbget-bin/www_bget?ko:K09502	Q95JF4	1143	1.5e-123	DnaJ homolog subfamily A member 1 OS=Chlorocebus aethiops GN=DNAJA1 PE=2 SV=1	PF00684//PF01155//PF16685//PF08519	DnaJ central domain//Hydrogenase/urease nickel incorporation, metallochaperone, hypA//zinc RING finger of MSL2//Replication factor RFC1 C terminal domain	GO:0006464//GO:0006260	cellular protein modification process//DNA replication	GO:0031072//GO:0003689//GO:0061630//GO:0016151//GO:0005524//GO:0051082	heat shock protein binding//DNA clamp loader activity//ubiquitin protein ligase activity//nickel cation binding//ATP binding//unfolded protein binding	GO:0042575//GO:0005663	DNA polymerase complex//DNA replication factor C complex	KOG0712	Molecular chaperone (DnaJ superfamily)
Cluster-10843.19450	783.118	121.251	2.6895	4.9817e-43	1.5724e-40	2245	751786884	XP_011202842.1	1313	8.2e-142	PREDICTED: LOW QUALITY PROTEIN: pickpocket protein 11 [Bactrocera dorsalis]	751786883	XM_011204540.1	1042	0	PREDICTED: Bactrocera dorsalis pickpocket protein 11 (LOC105225872), mRNA	K03440	ASICN	amiloride-sensitive sodium channel, other	http://www.genome.jp/dbget-bin/www_bget?ko:K03440	B9EN89	133	2.3e-06	Serine palmitoyltransferase small subunit A OS=Salmo salar GN=sptssa PE=3 SV=1	PF00858	Amiloride-sensitive sodium channel	GO:0006814	sodium ion transport	GO:0005272	sodium channel activity	GO:0016020	membrane	--	--
Cluster-10843.40109	29.7006	493.288	-4.046	5.7285e-43	1.8028e-40	560	751791827	XP_011205529.1	875	1.3e-91	PREDICTED: protein lethal(2)essential for life [Bactrocera dorsalis]>gi|751791829|ref|XP_011205530.1| PREDICTED: protein lethal(2)essential for life [Bactrocera dorsalis]	751791826	XM_011207227.1	527	0	PREDICTED: Bactrocera dorsalis protein lethal(2)essential for life (LOC105227733), transcript variant X1, mRNA	K09542	CRYAB	crystallin, alpha B	http://www.genome.jp/dbget-bin/www_bget?ko:K09542	P82147	750	1.6e-78	Protein lethal(2)essential for life OS=Drosophila melanogaster GN=l(2)efl PE=1 SV=1	PF00525	Alpha crystallin A chain, N terminal	GO:0007423	sensory organ development	GO:0005212	structural constituent of eye lens	--	--	--	--
Cluster-10843.40662	469.028	53.6167	3.1282	6.504e-43	2.0408e-40	2614	751771690	XP_011206729.1	2407	1.3e-268	PREDICTED: zinc finger CCCH-type with G patch domain-containing protein [Bactrocera dorsalis]	751771689	XM_011208427.1	1661	0	PREDICTED: Bactrocera dorsalis zinc finger CCCH-type with G patch domain-containing protein (LOC105228546), mRNA	--	--	--	--	B4M9F7	1325	1.6e-144	Zinc finger CCCH-type with G patch domain-containing protein OS=Drosophila virilis GN=GJ17921 PE=3 SV=1	PF00642//PF01585	Zinc finger C-x8-C-x5-C-x3-H type (and similar)//G-patch domain	--	--	GO:0046872//GO:0003676	metal ion binding//nucleic acid binding	--	--	KOG2184	Tuftelin-interacting protein TIP39, contains G-patch domain
Cluster-10843.34426	5760.3	58315.5	-3.3396	7.5555e-43	2.3637e-40	2899	751777346	XP_011197675.1	4218	0	PREDICTED: elongation factor 2 [Bactrocera dorsalis]	751777345	XM_011199373.1	2723	0	PREDICTED: Bactrocera dorsalis elongation factor 2 (LOC105222162), mRNA	K03234	EEF2	elongation factor 2	http://www.genome.jp/dbget-bin/www_bget?ko:K03234	P13060	4097	0	Elongation factor 2 OS=Drosophila melanogaster GN=EF2 PE=1 SV=4	PF03764//PF01926//PF03144	Elongation factor G, domain IV//50S ribosome-binding GTPase//Elongation factor Tu domain 2	--	--	GO:0005525	GTP binding	--	--	KOG0469	Elongation factor 2
Cluster-10843.56898	1160.61	152.928	2.9215	8.4222e-43	2.6271e-40	1920	751788942	XP_011203953.1	2323	5.4e-259	PREDICTED: Golgi pH regulator [Bactrocera dorsalis]	751788941	XM_011205651.1	1874	0	PREDICTED: Bactrocera dorsalis Golgi pH regulator (LOC105226659), mRNA	--	--	--	--	B5X1G3	1425	3e-156	Golgi pH regulator OS=Salmo salar GN=gpr89 PE=2 SV=1	PF12537//PF12009	The Golgi pH Regulator (GPHR) Family N-terminal//Telomerase ribonucleoprotein complex - RNA binding domain	GO:0006278	RNA-dependent DNA replication	GO:0003964	RNA-directed DNA polymerase activity	GO:0016020	membrane	KOG2417	Predicted G-protein coupled receptor
Cluster-10843.15753	9011.59	61.8698	7.1824	8.9218e-43	2.7747e-40	1667	195466282	XP_002075981.1	371	1e-32	GK18811 [Drosophila willistoni]>gi|194172066|gb|EDW86967.1| GK18811 [Drosophila willistoni]	751477103	XM_011195761.1	304	7.60786e-156	PREDICTED: Bactrocera cucurbitae histone H1-like (LOC105219543), partial mRNA	K11275	H1_5	histone H1/5	http://www.genome.jp/dbget-bin/www_bget?ko:K11275	P02255	357	1.8e-32	Histone H1 OS=Drosophila melanogaster GN=His1 PE=1 SV=1	PF11744//PF00538	Aluminium activated malate transporter//linker histone H1 and H5 family	GO:0015743//GO:0006334	malate transport//nucleosome assembly	GO:0003677	DNA binding	GO:0005634//GO:0000786//GO:0005694	nucleus//nucleosome//chromosome	--	--
Cluster-10843.33891	29.2612	621.297	-4.4007	9.3701e-43	2.9057e-40	2648	755887794	XP_011294391.1	1769	1.3e-194	PREDICTED: arginine kinase isoform X1 [Musca domestica]	751804978	XM_011214398.1	2061	0	PREDICTED: Bactrocera dorsalis arginine kinase (LOC105232635), transcript variant X2, mRNA	K00934	E2.7.3.3	arginine kinase	http://www.genome.jp/dbget-bin/www_bget?ko:K00934	P48610	1670	1.6e-184	Arginine kinase OS=Drosophila melanogaster GN=Argk PE=2 SV=2	PF00217//PF02807//PF06432	ATP:guanido phosphotransferase, C-terminal catalytic domain//ATP:guanido phosphotransferase, N-terminal domain//Phosphatidylinositol N-acetylglucosaminyltransferase	GO:0006506	GPI anchor biosynthetic process	GO:0016772//GO:0016301//GO:0017176	transferase activity, transferring phosphorus-containing groups//kinase activity//phosphatidylinositol N-acetylglucosaminyltransferase activity	GO:0016021	integral component of membrane	KOG3581	Creatine kinases
Cluster-10843.8419	590.077	48.0466	3.6163	9.9733e-43	3.0837e-40	674	751794679	XP_011207074.1	909	1.7e-95	PREDICTED: DNA replication complex GINS protein PSF1-like [Bactrocera dorsalis]	751794678	XM_011208772.1	666	0	PREDICTED: Bactrocera dorsalis DNA replication complex GINS protein PSF1-like (LOC105228800), mRNA	K10732	GINS1, PSF1	GINS complex subunit 1	http://www.genome.jp/dbget-bin/www_bget?ko:K10732	A4IFH4	541	3.3e-54	DNA replication complex GINS protein PSF1 OS=Bos taurus GN=GINS1 PE=2 SV=1	--	--	--	--	--	--	--	--	KOG3303	Predicted alpha-helical protein, potentially involved in replication/repair
Cluster-10843.55186	482.923	4.02182	6.9021	1.3198e-42	4.0688e-40	1013	751773531	XP_011213367.1	678	1.6e-68	PREDICTED: protein SYM1-like [Bactrocera dorsalis]>gi|751773533|ref|XP_011213368.1| PREDICTED: protein SYM1-like [Bactrocera dorsalis]	751773532	XM_011215066.1	627	0	PREDICTED: Bactrocera dorsalis protein SYM1-like (LOC105233107), transcript variant X2, mRNA	K13348	MPV17	protein Mpv17	http://www.genome.jp/dbget-bin/www_bget?ko:K13348	--	--	--	--	PF00569	Zinc finger, ZZ type	--	--	GO:0008270	zinc ion binding	--	--	KOG1944	Peroxisomal membrane protein MPV17 and related proteins
Cluster-10843.51992	3090.13	9.59184	8.3042	1.3871e-42	4.2641e-40	1664	498970466	XP_004526818.1	2095	1.3e-232	PREDICTED: tubulin alpha-4 chain [Ceratitis capitata]	751804924	XM_011214368.1	1579	0	PREDICTED: Bactrocera dorsalis tubulin alpha-4 chain (LOC105232619), mRNA	K07374	TUBA	tubulin alpha	http://www.genome.jp/dbget-bin/www_bget?ko:K07374	P06606	1822	2.4e-202	Tubulin alpha-4 chain OS=Drosophila melanogaster GN=alphaTub67C PE=3 SV=1	PF01764//PF00091	Lipase (class 3)//Tubulin/FtsZ family, GTPase domain	GO:0006629	lipid metabolic process	GO:0003924	GTPase activity	--	--	KOG1376	Alpha tubulin
Cluster-10843.40924	117.74	1372.18	-3.5438	1.5055e-42	4.6147e-40	1216	751778142	XP_011198101.1	612	8.6e-61	PREDICTED: cuticle protein 7 [Bactrocera dorsalis]	751778141	XM_011199799.1	1141	0	PREDICTED: Bactrocera dorsalis cuticle protein 7 (LOC105222455), mRNA	--	--	--	--	P45583	289	1e-24	Cuticle protein 19 OS=Locusta migratoria PE=1 SV=1	PF00379//PF04625	Insect cuticle protein//DEC-1 protein, N-terminal region	GO:0007304	chorion-containing eggshell formation	GO:0005213//GO:0042302	structural constituent of chorion//structural constituent of cuticle	GO:0005576//GO:0042600	extracellular region//chorion	--	--
Cluster-10843.36110	3738.46	641.958	2.5421	1.6108e-42	4.923e-40	1506	751794406	XP_011206922.1	1385	2.5e-150	PREDICTED: enoyl-CoA hydratase domain-containing protein 3, mitochondrial [Bactrocera dorsalis]	751794405	XM_011208620.1	1220	0	PREDICTED: Bactrocera dorsalis enoyl-CoA hydratase domain-containing protein 3, mitochondrial (LOC105228690), mRNA	--	--	--	--	A9JS71	615	2e-62	Enoyl-CoA hydratase domain-containing protein 3, mitochondrial OS=Xenopus laevis GN=echdc3 PE=2 SV=1	PF00378//PF16113	Enoyl-CoA hydratase/isomerase//Enoyl-CoA hydratase/isomerase	GO:0008152	metabolic process	GO:0016836//GO:0003824	hydro-lyase activity//catalytic activity	--	--	KOG1679	Enoyl-CoA hydratase
Cluster-10843.39969	42.1176	912.047	-4.4439	1.6299e-42	4.9673e-40	1278	751800172	XP_011210079.1	1648	6.7e-181	PREDICTED: lysosomal aspartic protease-like [Bactrocera dorsalis]	751800171	XM_011211777.1	1203	0	PREDICTED: Bactrocera dorsalis lysosomal aspartic protease-like (LOC105230797), mRNA	K01379	CTSD	cathepsin D	http://www.genome.jp/dbget-bin/www_bget?ko:K01379	Q03168	691	2.6e-71	Lysosomal aspartic protease OS=Aedes aegypti GN=AAEL006169 PE=1 SV=2	PF00026	Eukaryotic aspartyl protease	GO:0006508	proteolysis	GO:0004190	aspartic-type endopeptidase activity	--	--	KOG1339	Aspartyl protease
Cluster-10843.28399	984.806	20.8772	5.5401	1.8032e-42	5.4797e-40	1786	751777410	XP_011197709.1	1398	9.1e-152	PREDICTED: uncharacterized protein LOC105222192 isoform X1 [Bactrocera dorsalis]>gi|751777412|ref|XP_011197710.1| PREDICTED: uncharacterized protein LOC105222192 isoform X1 [Bactrocera dorsalis]>gi|751777414|ref|XP_011197712.1| PREDICTED: uncharacterized protein LOC105222192 isoform X1 [Bactrocera dorsalis]	751777409	XM_011199407.1	1581	0	PREDICTED: Bactrocera dorsalis uncharacterized LOC105222192 (LOC105222192), transcript variant X1, mRNA	--	--	--	--	--	--	--	--	--	--	--	--	--	--	--	--	--	--
Cluster-10843.55078	2587.44	0.97206	11.637	2.2805e-42	6.9102e-40	1902	751782154	XP_011200271.1	517	1.4e-49	PREDICTED: uncharacterized protein LOC105224009 [Bactrocera dorsalis]	751782153	XM_011201969.1	741	0	PREDICTED: Bactrocera dorsalis uncharacterized LOC105224009 (LOC105224009), mRNA	--	--	--	--	--	--	--	--	PF00536//PF07647	SAM domain (Sterile alpha motif)//SAM domain (Sterile alpha motif)	--	--	GO:0005515	protein binding	--	--	--	--
Cluster-10843.25191	178.896	1162.2	-2.7	2.3214e-42	7.014e-40	1667	751798759	XP_011209309.1	2259	1.2e-251	PREDICTED: arrestin domain-containing protein 2-like [Bactrocera dorsalis]	751798758	XM_011211007.1	1478	0	PREDICTED: Bactrocera dorsalis arrestin domain-containing protein 2-like (LOC105230307), mRNA	--	--	--	--	Q8NCT1	205	7.5e-15	Arrestin domain-containing protein 4 OS=Homo sapiens GN=ARRDC4 PE=2 SV=3	--	--	--	--	--	--	--	--	--	--
Cluster-10843.58528	1112.51	1.22793	9.7003	2.5695e-42	7.7416e-40	581	--	--	--	--	--	--	--	--	--	--	--	--	--	--	--	--	--	--	PF11770//PF02404	GRB2-binding adapter (GAPT)//Stem cell factor	GO:0007165//GO:0007155	signal transduction//cell adhesion	GO:0005173	stem cell factor receptor binding	GO:0016021//GO:0016020	integral component of membrane//membrane	--	--
Cluster-10843.15758	3761.69	36.9152	6.6753	2.8265e-42	8.492e-40	1236	751775241	XP_011214271.1	1036	5.9e-110	PREDICTED: uncharacterized protein LOC105233803 [Bactrocera dorsalis]	751775240	XM_011215969.1	756	0	PREDICTED: Bactrocera dorsalis uncharacterized LOC105233803 (LOC105233803), mRNA	--	--	--	--	--	--	--	--	--	--	--	--	--	--	--	--	--	--
Cluster-10843.68729	642.121	33.5544	4.2559	2.9909e-42	8.9603e-40	1963	751790630	XP_011204875.1	2211	5.3e-246	PREDICTED: origin recognition complex subunit 4 isoform X1 [Bactrocera dorsalis]	751790629	XM_011206573.1	1462	0	PREDICTED: Bactrocera dorsalis origin recognition complex subunit 4 (LOC105227305), transcript variant X1, mRNA	K02606	ORC4	origin recognition complex subunit 4	http://www.genome.jp/dbget-bin/www_bget?ko:K02606	Q6P9Z8	804	3.1e-84	Origin recognition complex subunit 4 OS=Rattus norvegicus GN=Orc4 PE=2 SV=1	PF07728//PF03193//PF01926//PF01637//PF00004//PF00437//PF01695//PF00910//PF00005	AAA domain (dynein-related subfamily)//Protein of unknown function, DUF258//50S ribosome-binding GTPase//Archaeal ATPase//ATPase family associated with various cellular activities (AAA)//Type II/IV secretion system protein//IstB-like ATP binding protein//RNA helicase//ABC transporter	GO:0006810	transport	GO:0003724//GO:0003723//GO:0003924//GO:0016887//GO:0005525//GO:0005524	RNA helicase activity//RNA binding//GTPase activity//ATPase activity//GTP binding//ATP binding	--	--	KOG2228	Origin recognition complex, subunit 4
Cluster-10843.20746	948.617	95.1858	3.3117	3.4115e-42	1.0192e-39	1185	499004247	XP_004535285.1	1036	5.7e-110	PREDICTED: estradiol 17-beta-dehydrogenase 8 [Ceratitis capitata]	751775484	XM_011216099.1	1142	0	PREDICTED: Bactrocera dorsalis estradiol 17-beta-dehydrogenase 8 (LOC105233924), mRNA	K13370	HSD17B8	17beta-estradiol 17-dehydrogenase / 3alpha(17beta)-hydroxysteroid dehydrogenase (NAD+)	http://www.genome.jp/dbget-bin/www_bget?ko:K13370	Q92506	539	1e-53	Estradiol 17-beta-dehydrogenase 8 OS=Homo sapiens GN=HSD17B8 PE=1 SV=2	PF00106//PF01370//PF03435//PF00107	short chain dehydrogenase//NAD dependent epimerase/dehydratase family//Saccharopine dehydrogenase NADP binding domain//Zinc-binding dehydrogenase	GO:0055114//GO:0008152	oxidation-reduction process//metabolic process	GO:0050662//GO:0016491//GO:0003824	coenzyme binding//oxidoreductase activity//catalytic activity	--	--	KOG1200	Mitochondrial/plastidial beta-ketoacyl-ACP reductase
Cluster-10843.34581	27097.4	5972.18	2.1819	4.4183e-42	1.3162e-39	1130	751797058	XP_011208375.1	212	1.9e-14	PREDICTED: myristoylated alanine-rich C-kinase substrate [Bactrocera dorsalis]	751797057	XM_011210073.1	1051	0	PREDICTED: Bactrocera dorsalis myristoylated alanine-rich C-kinase substrate (LOC105229658), mRNA	--	--	--	--	--	--	--	--	--	--	--	--	--	--	--	--	--	--
Cluster-10843.39999	2293.3	387.621	2.5657	4.8413e-42	1.4382e-39	2191	751779490	XP_011198832.1	1455	2.7e-158	PREDICTED: KH domain-containing, RNA-binding, signal transduction-associated protein 3-like [Bactrocera dorsalis]	751779489	XM_011200530.1	1529	0	PREDICTED: Bactrocera dorsalis KH domain-containing, RNA-binding, signal transduction-associated protein 3-like (LOC105222958), mRNA	K14942	KHDRBS3, SLM2	KH domain-containing, RNA-binding, signal transduction-associated protein 3	http://www.genome.jp/dbget-bin/www_bget?ko:K14942	O75525	436	1.6e-41	KH domain-containing, RNA-binding, signal transduction-associated protein 3 OS=Homo sapiens GN=KHDRBS3 PE=1 SV=1	PF00013//PF13014	KH domain//KH domain	--	--	GO:0003723	RNA binding	--	--	--	--
Cluster-10843.29650	66.5321	518.094	-2.961	5.987e-42	1.7736e-39	2174	751772610	XP_011211777.1	2659	6.6e-298	PREDICTED: uncharacterized aarF domain-containing protein kinase 1 [Bactrocera dorsalis]	751772609	XM_011213475.1	1851	0	PREDICTED: Bactrocera dorsalis uncharacterized aarF domain-containing protein kinase 1 (LOC105231946), mRNA	K08869	ADCK, ABC1	aarF domain-containing kinase	http://www.genome.jp/dbget-bin/www_bget?ko:K08869	Q5ZMT7	1227	3.1e-133	Uncharacterized aarF domain-containing protein kinase 1 OS=Gallus gallus GN=ADCK1 PE=2 SV=1	PF00069	Protein kinase domain	GO:0006468	protein phosphorylation	GO:0004672//GO:0005524	protein kinase activity//ATP binding	--	--	KOG1235	Predicted unusual protein kinase
Cluster-10843.59438	814.068	77.6497	3.3881	6.0092e-42	1.7752e-39	1373	751467310	XP_011188732.1	2016	1.5e-223	PREDICTED: threo-3-hydroxyaspartate ammonia-lyase-like [Bactrocera cucurbitae]	751467309	XM_011190430.1	882	0	PREDICTED: Bactrocera cucurbitae threo-3-hydroxyaspartate ammonia-lyase-like (LOC105216116), mRNA	K01754	E4.3.1.19, ilvA, tdcB	threonine dehydratase	http://www.genome.jp/dbget-bin/www_bget?ko:K01754	Q74FW6	521	1.4e-51	L-threonine ammonia-lyase OS=Geobacter sulfurreducens (strain ATCC 51573 / DSM 12127 / PCA) GN=tdcB PE=1 SV=1	PF01842	ACT domain	GO:0008152	metabolic process	GO:0016597	amino acid binding	--	--	KOG1250	Threonine/serine dehydratases
Cluster-10843.37874	22212.4	9159.85	1.278	6.5605e-42	1.9327e-39	651	751787187	XP_011203003.1	845	4.4e-88	PREDICTED: ATP synthase subunit O, mitochondrial [Bactrocera dorsalis]	751787186	XM_011204701.1	642	0	PREDICTED: Bactrocera dorsalis ATP synthase subunit O, mitochondrial (LOC105225998), mRNA	K02137	ATPeF0O, ATP5O, ATP5	F-type H+-transporting ATPase subunit O	http://www.genome.jp/dbget-bin/www_bget?ko:K02137	Q24439	711	6.2e-74	ATP synthase subunit O, mitochondrial OS=Drosophila melanogaster GN=Oscp PE=2 SV=2	PF00213	ATP synthase delta (OSCP) subunit	GO:0015986	ATP synthesis coupled proton transport	GO:0046933	proton-transporting ATP synthase activity, rotational mechanism	GO:0045259	proton-transporting ATP synthase complex	KOG1662	Mitochondrial F1F0-ATP synthase, subunit OSCP/ATP5
Cluster-10843.33539	80.5536	703.188	-3.1217	7.1856e-42	2.111e-39	2493	91092950	XP_972452.1	2764	5.1e-310	PREDICTED: probable glutamine--tRNA ligase [Tribolium castaneum]>gi|270003024|gb|EEZ99471.1| hypothetical protein TcasGA2_TC000042 [Tribolium castaneum]	751788526	XM_011205427.1	2471	0	PREDICTED: Bactrocera dorsalis probable glutamine--tRNA ligase (LOC105226525), mRNA	K01886	QARS, glnS	glutaminyl-tRNA synthetase	http://www.genome.jp/dbget-bin/www_bget?ko:K01886	Q9Y105	2549	1.8e-286	Probable glutamine--tRNA ligase OS=Drosophila melanogaster GN=Aats-gln PE=2 SV=1	PF00749//PF04558//PF03950//PF04557//PF03286	tRNA synthetases class I (E and Q), catalytic domain//Glutaminyl-tRNA synthetase, non-specific RNA binding region part 1//tRNA synthetases class I (E and Q), anti-codon binding domain//Glutaminyl-tRNA synthetase, non-specific RNA binding region part 2//Pox virus Ag35 surface protein	GO:0006425//GO:0006418//GO:0043039	glutaminyl-tRNA aminoacylation//tRNA aminoacylation for protein translation//tRNA aminoacylation	GO:0004812//GO:0005524//GO:0016876//GO:0004819//GO:0000166	aminoacyl-tRNA ligase activity//ATP binding//ligase activity, forming aminoacyl-tRNA and related compounds//glutamine-tRNA ligase activity//nucleotide binding	GO:0005737//GO:0019031	cytoplasm//viral envelope	KOG1148	Glutaminyl-tRNA synthetase
Cluster-10843.17817	1134.5	211.155	2.4249	1.1065e-41	3.2416e-39	2135	751782574	XP_011200496.1	1391	7e-151	PREDICTED: palmitoyltransferase ZDHHC3 [Bactrocera dorsalis]	751782573	XM_011202194.1	1974	0	PREDICTED: Bactrocera dorsalis palmitoyltransferase ZDHHC3 (LOC105224188), mRNA	--	--	--	--	Q9NYG2	369	9.3e-34	Palmitoyltransferase ZDHHC3 OS=Homo sapiens GN=ZDHHC3 PE=1 SV=2	PF00268//PF01529	Ribonucleotide reductase, small chain//DHHC palmitoyltransferase	GO:0055114//GO:0009186	oxidation-reduction process//deoxyribonucleoside diphosphate metabolic process	GO:0008270	zinc ion binding	--	--	KOG1311	DHHC-type Zn-finger proteins
Cluster-10843.48099	1750.72	246.22	2.8311	1.1661e-41	3.407e-39	3472	751802291	XP_011211230.1	1517	2.8e-165	PREDICTED: ras-related GTP-binding protein A [Bactrocera dorsalis]	751802290	XM_011212928.1	1694	0	PREDICTED: Bactrocera dorsalis ras-related GTP-binding protein A (LOC105231568), mRNA	K16185	RRAGA_B	Ras-related GTP-binding protein A/B	http://www.genome.jp/dbget-bin/www_bget?ko:K16185	Q3SX43	1193	4.3e-129	Ras-related GTP-binding protein A OS=Bos taurus GN=RRAGA PE=2 SV=1	PF03120//PF00484//PF05454//PF00005//PF00025//PF00071//PF01926//PF03254//PF08477//PF03193//PF04670//PF01320//PF10662	NAD-dependent DNA ligase OB-fold domain//Carbonic anhydrase//Dystroglycan (Dystrophin-associated glycoprotein 1)//ABC transporter//ADP-ribosylation factor family//Ras family//50S ribosome-binding GTPase//Xyloglucan fucosyltransferase//Ras of Complex, Roc, domain of DAPkinase//Protein of unknown function, DUF258//Gtr1/RagA G protein conserved region//Colicin immunity protein / pyocin immunity prot…	GO:0005975//GO:0001575//GO:0006955//GO:0006730//GO:0009247//GO:0006807//GO:0007016//GO:0006576//GO:0006281//GO:0006260//GO:0042546//GO:0007264	carbohydrate metabolic process//globoside metabolic process//immune response//one-carbon metabolic process//glycolipid biosynthetic process//nitrogen compound metabolic process//cytoskeletal anchoring at plasma membrane//cellular biogenic amine metabolic process//DNA repair//DNA replication//cell wall biogenesis//small GTPase mediated signal transduction	GO:0004089//GO:0016887//GO:0008270//GO:0015643//GO:0008107//GO:0005524//GO:0003924//GO:0005525//GO:0003911	carbonate dehydratase activity//ATPase activity//zinc ion binding//toxic substance binding//galactoside 2-alpha-L-fucosyltransferase activity//ATP binding//GTPase activity//GTP binding//DNA ligase (NAD+) activity	GO:0016020//GO:0016010//GO:0019814	membrane//dystrophin-associated glycoprotein complex//immunoglobulin complex	KOG3886	GTP-binding protein
Cluster-10843.57104	2485.02	21.3711	6.8555	1.1874e-41	3.4596e-39	1406	751778860	XP_011198490.1	1010	7e-107	PREDICTED: uncharacterized protein LOC105222739 [Bactrocera dorsalis]	751778859	XM_011200188.1	1193	0	PREDICTED: Bactrocera dorsalis uncharacterized LOC105222739 (LOC105222739), mRNA	--	--	--	--	--	--	--	--	PF00564	PB1 domain	--	--	GO:0005515	protein binding	--	--	--	--
Cluster-10843.23853	615.597	39.8869	3.9506	1.2122e-41	3.5223e-39	1539	751798637	XP_011209242.1	1147	9.9e-123	PREDICTED: GTP:AMP phosphotransferase AK3, mitochondrial [Bactrocera dorsalis]>gi|751798639|ref|XP_011209243.1| PREDICTED: GTP:AMP phosphotransferase AK3, mitochondrial [Bactrocera dorsalis]>gi|751798641|ref|XP_011209244.1| PREDICTED: GTP:AMP phosphotransferase AK3, mitochondrial [Bactrocera dorsalis]	751798638	XM_011210941.1	1393	0	PREDICTED: Bactrocera dorsalis GTP:AMP phosphotransferase AK3, mitochondrial (LOC105230259), transcript variant X2, mRNA	K00944	AK3	nucleoside-triphosphate--adenylate kinase	http://www.genome.jp/dbget-bin/www_bget?ko:K00944	Q9UIJ7	580	2.3e-58	GTP:AMP phosphotransferase AK3, mitochondrial OS=Homo sapiens GN=AK3 PE=1 SV=4	PF12503//PF05191//PF02224//PF01591	Cucumber mosaic virus 1a protein C terminal//Adenylate kinase, active site lid//Cytidylate kinase//6-phosphofructo-2-kinase	GO:0006000//GO:0006013//GO:0006144//GO:0046034//GO:0006206//GO:0006139	fructose metabolic process//mannose metabolic process//purine nucleobase metabolic process//ATP metabolic process//pyrimidine nucleobase metabolic process//nucleobase-containing compound metabolic process	GO:0003873//GO:0005524//GO:0004017//GO:0004127//GO:0016817//GO:0008168	6-phosphofructo-2-kinase activity//ATP binding//adenylate kinase activity//cytidylate kinase activity//hydrolase activity, acting on acid anhydrides//methyltransferase activity	--	--	KOG3078	Adenylate kinase
Cluster-10843.15414	1010.39	133.517	2.9174	1.2381e-41	3.5875e-39	787	498988061	XP_004531259.1	828	5e-86	PREDICTED: ras-related protein Rab6 [Ceratitis capitata]>gi|751473643|ref|XP_011192186.1| PREDICTED: ras-related protein Rab6 [Bactrocera cucurbitae]>gi|751772724|ref|XP_011212388.1| PREDICTED: ras-related protein Rab6 [Bactrocera dorsalis]>gi|751772726|ref|XP_011212397.1| PREDICTED: ras-related protein Rab6 [Bactrocera dorsalis]	751772725	XM_011214095.1	501	0	PREDICTED: Bactrocera dorsalis ras-related protein Rab6 (LOC105232418), transcript variant X2, mRNA	K07893	RAB6A	Ras-related protein Rab-6A	http://www.genome.jp/dbget-bin/www_bget?ko:K07893	O18334	825	4.5e-87	Ras-related protein Rab6 OS=Drosophila melanogaster GN=Rab6 PE=1 SV=1	PF04670//PF00025//PF01926//PF08477//PF03193//PF00071	Gtr1/RagA G protein conserved region//ADP-ribosylation factor family//50S ribosome-binding GTPase//Ras of Complex, Roc, domain of DAPkinase//Protein of unknown function, DUF258//Ras family	GO:0007264	small GTPase mediated signal transduction	GO:0005525//GO:0003924	GTP binding//GTPase activity	--	--	KOG0094	GTPase Rab6/YPT6/Ryh1, small G protein superfamily
Cluster-10843.12311	1691.3	8.52078	7.6107	1.6262e-41	4.6993e-39	1523	751778683	XP_011198393.1	440	9.4e-41	PREDICTED: DNA fragmentation factor subunit alpha-like [Bactrocera dorsalis]	751778682	XM_011200091.1	1192	0	PREDICTED: Bactrocera dorsalis DNA fragmentation factor subunit alpha-like (LOC105222673), mRNA	--	--	--	--	P56198	133	1.5e-06	Cell death activator CIDE-3 OS=Mus musculus GN=Cidec PE=1 SV=2	PF02017	CIDE-N domain	GO:0006915	apoptotic process	--	--	GO:0005622	intracellular	--	--
Cluster-10843.6556	767.797	173.42	2.1466	1.7974e-41	5.18e-39	775	751783394	XP_011200940.1	759	4.9e-78	PREDICTED: DNA-binding protein SMUBP-2 [Bactrocera dorsalis]	751783393	XM_011202638.1	691	0	PREDICTED: Bactrocera dorsalis DNA-binding protein SMUBP-2 (LOC105224530), mRNA	--	--	--	--	Q9EQN5	154	2.9e-09	DNA-binding protein SMUBP-2 OS=Rattus norvegicus GN=Ighmbp2 PE=1 SV=1	PF01428	AN1-like Zinc finger	--	--	GO:0008270	zinc ion binding	--	--	--	--
Cluster-10843.39842	86.7352	623.655	-2.8484	1.8154e-41	5.2176e-39	2582	751771508	XP_011205650.1	3493	0	PREDICTED: epidermal growth factor receptor kinase substrate 8 [Bactrocera dorsalis]	751771507	XM_011207348.1	2338	0	PREDICTED: Bactrocera dorsalis epidermal growth factor receptor kinase substrate 8 (LOC105227815), mRNA	K17277	EPS8	epidermal growth factor receptor kinase substrate 8	http://www.genome.jp/dbget-bin/www_bget?ko:K17277	Q9H6S3	409	2.6e-38	Epidermal growth factor receptor kinase substrate 8-like protein 2 OS=Homo sapiens GN=EPS8L2 PE=1 SV=2	PF14604//PF00018//PF08416	Variant SH3 domain//SH3 domain//Phosphotyrosine-binding domain	--	--	GO:0005515	protein binding	--	--	KOG3557	Epidermal growth factor receptor kinase substrate
Cluster-10843.42132	2332.62	538.309	2.1155	1.9028e-41	5.454e-39	1546	751793977	XP_011206690.1	482	1.3e-45	PREDICTED: uncharacterized protein LOC105228523 [Bactrocera dorsalis]>gi|751793979|ref|XP_011206691.1| PREDICTED: uncharacterized protein LOC105228523 [Bactrocera dorsalis]>gi|751793981|ref|XP_011206692.1| PREDICTED: uncharacterized protein LOC105228523 [Bactrocera dorsalis]	751793976	XM_011208388.1	1357	0	PREDICTED: Bactrocera dorsalis uncharacterized LOC105228523 (LOC105228523), transcript variant X1, mRNA	--	--	--	--	--	--	--	--	--	--	--	--	--	--	--	--	--	--
Cluster-10843.14185	1988.05	240.868	3.0461	2.4204e-41	6.9189e-39	977	751779215	XP_011198683.1	761	3.6e-78	PREDICTED: mitochondrial fission process protein 1 [Bactrocera dorsalis]	751779214	XM_011200381.1	763	0	PREDICTED: Bactrocera dorsalis mitochondrial fission process protein 1 (LOC105222859), mRNA	K17981	MTFP1, MTP18	mitochondrial fission process protein 1	http://www.genome.jp/dbget-bin/www_bget?ko:K17981	Q8T3C8	306	8.6e-27	Mitochondrial fission process protein 1 OS=Caenorhabditis elegans GN=mtp-18 PE=3 SV=2	PF04627	Mitochondrial ATP synthase epsilon chain	GO:0015992//GO:0006119//GO:0015986	proton transport//oxidative phosphorylation//ATP synthesis coupled proton transport	GO:0046933//GO:0046961	proton-transporting ATP synthase activity, rotational mechanism//proton-transporting ATPase activity, rotational mechanism	GO:0000275//GO:0045259	mitochondrial proton-transporting ATP synthase complex, catalytic core F(1)//proton-transporting ATP synthase complex	KOG3945	Uncharacterized conserved protein
Cluster-10843.34144	853.073	9621.94	-3.4952	2.5017e-41	7.1322e-39	553	--	--	--	--	--	751799320	XM_011211316.1	532	0	PREDICTED: Bactrocera dorsalis uncharacterized LOC105230525 (LOC105230525), mRNA	--	--	--	--	--	--	--	--	--	--	--	--	--	--	--	--	--	--
Cluster-10843.34645	7149.12	36140.8	-2.3377	2.7162e-41	7.723e-39	3763	751778933	XP_011198530.1	2578	2.8e-288	PREDICTED: putative fatty acyl-CoA reductase CG5065 [Bactrocera dorsalis]	751778932	XM_011200228.1	1898	0	PREDICTED: Bactrocera dorsalis putative fatty acyl-CoA reductase CG5065 (LOC105222769), mRNA	K05692	ACTB_G1	actin beta/gamma 1	http://www.genome.jp/dbget-bin/www_bget?ko:K05692	Q25010	1576	1.8e-173	Actin, cytoplasmic A3a OS=Helicoverpa armigera GN=actA3a PE=2 SV=1	PF01370//PF01073//PF00486//PF03015	NAD dependent epimerase/dehydratase family//3-beta hydroxysteroid dehydrogenase/isomerase family//Transcriptional regulatory protein, C terminal//Male sterility protein	GO:0008210//GO:0055114//GO:0000160//GO:0006355//GO:0008207//GO:0006694//GO:0008209	estrogen metabolic process//oxidation-reduction process//phosphorelay signal transduction system//regulation of transcription, DNA-templated//C21-steroid hormone metabolic process//steroid biosynthetic process//androgen metabolic process	GO:0003824//GO:0003854//GO:0003677//GO:0016616//GO:0080019//GO:0050662	catalytic activity//3-beta-hydroxy-delta5-steroid dehydrogenase activity//DNA binding//oxidoreductase activity, acting on the CH-OH group of donors, NAD or NADP as acceptor//fatty-acyl-CoA reductase (alcohol-forming) activity//coenzyme binding	--	--	KOG0676	Actin and related proteins
Cluster-10843.19056	607.379	69.906	3.1228	3.0894e-41	8.7605e-39	866	751789950	XP_011204505.1	960	2.7e-101	PREDICTED: DNA replication complex GINS protein SLD5 [Bactrocera dorsalis]	751789949	XM_011206203.1	853	0	PREDICTED: Bactrocera dorsalis DNA replication complex GINS protein SLD5 (LOC105227046), mRNA	K10735	GINS4, SLD5	GINS complex subunit 4	http://www.genome.jp/dbget-bin/www_bget?ko:K10735	Q499W2	398	1.6e-37	DNA replication complex GINS protein SLD5 OS=Rattus norvegicus GN=Gins4 PE=2 SV=1	PF00363//PF00874	Casein//PRD domain	GO:0006810//GO:0006355	transport//regulation of transcription, DNA-templated	GO:0005215	transporter activity	GO:0005576	extracellular region	KOG3176	Predicted alpha-helical protein, potentially involved in replication/repair
Cluster-10843.48923	833.134	55.5098	3.9079	3.7763e-41	1.068e-38	1396	751770495	XP_011199773.1	1736	4.5e-191	PREDICTED: aurora kinase B [Bactrocera dorsalis]	751770494	XM_011201471.1	1259	0	PREDICTED: Bactrocera dorsalis aurora kinase B (LOC105223686), mRNA	K11481	AURKA	aurora kinase A	http://www.genome.jp/dbget-bin/www_bget?ko:K11481	Q9VKN7	1273	9.1e-139	Aurora kinase B OS=Drosophila melanogaster GN=ial PE=1 SV=1	PF00069//PF06293//PF07714	Protein kinase domain//Lipopolysaccharide kinase (Kdo/WaaP) family//Protein tyrosine kinase	GO:0006468	protein phosphorylation	GO:0004672//GO:0016773//GO:0005524	protein kinase activity//phosphotransferase activity, alcohol group as acceptor//ATP binding	GO:0016020	membrane	KOG0580	Serine/threonine protein kinase
Cluster-10843.55419	1846.56	343.195	2.4272	3.8583e-41	1.0883e-38	1572	751791678	XP_011205447.1	2258	1.5e-251	PREDICTED: uncharacterized protein LOC105227672 [Bactrocera dorsalis]	751791677	XM_011207145.1	1522	0	PREDICTED: Bactrocera dorsalis uncharacterized LOC105227672 (LOC105227672), mRNA	--	--	--	--	--	--	--	--	--	--	--	--	--	--	--	--	--	--
Cluster-10843.22108	6614.3	1542.88	2.0999	3.9169e-41	1.1019e-38	3683	751796798	XP_011208231.1	2970	0	PREDICTED: probable tRNA (uracil-O(2)-)-methyltransferase [Bactrocera dorsalis]	751796797	XM_011209929.1	2256	0	PREDICTED: Bactrocera dorsalis probable tRNA (uracil-O(2)-)-methyltransferase (LOC105229563), mRNA	K15447	TRM44, METTL19	tRNASer (uridine44-2'-O)-methyltransferase	http://www.genome.jp/dbget-bin/www_bget?ko:K15447	Q9VHB9	1229	3e-133	Probable tRNA (uracil-O(2)-)-methyltransferase OS=Drosophila melanogaster GN=trmt44 PE=2 SV=2	PF07757//PF16367//PF00076//PF14489	Predicted AdoMet-dependent methyltransferase//RNA recognition motif//RNA recognition motif. (a.k.a. RRM, RBD, or RNP domain)//QueF-like protein	GO:0008616	queuosine biosynthetic process	GO:0033739//GO:0008168//GO:0003676	preQ1 synthase activity//methyltransferase activity//nucleic acid binding	--	--	KOG3790	Uncharacterized conserved protein
Cluster-10843.51649	787.218	128.668	2.6158	3.9365e-41	1.1045e-38	2779	751780546	XP_011199400.1	2489	4.4e-278	PREDICTED: uncharacterized protein LOC105223382 [Bactrocera dorsalis]>gi|751780548|ref|XP_011199401.1| PREDICTED: uncharacterized protein LOC105223382 [Bactrocera dorsalis]>gi|751780550|ref|XP_011199402.1| PREDICTED: uncharacterized protein LOC105223382 [Bactrocera dorsalis]	751780549	XM_011201100.1	1576	0	PREDICTED: Bactrocera dorsalis uncharacterized LOC105223382 (LOC105223382), transcript variant X3, mRNA	--	--	--	--	Q5R8X1	425	3.9e-40	Zinc finger protein 665 OS=Pongo abelii GN=ZNF665 PE=2 SV=1	PF02892//PF11057//PF13465//PF04719//PF13912//PF00404//PF00096	BED zinc finger//Cortexin of kidney//Zinc-finger double domain//hTAFII28-like protein conserved region//C2H2-type zinc finger//Dockerin type I repeat//Zinc finger, C2H2 type	GO:0006367//GO:0005975	transcription initiation from RNA polymerase II promoter//carbohydrate metabolic process	GO:0046872//GO:0003677//GO:0004553	metal ion binding//DNA binding//hydrolase activity, hydrolyzing O-glycosyl compounds	GO:0031224//GO:0005634	intrinsic component of membrane//nucleus	--	--
Cluster-10843.9811	1657.43	292.344	2.505	5.951e-41	1.6652e-38	993	751457384	XP_011183307.1	982	8.7e-104	PREDICTED: TM2 domain-containing protein CG11103 [Bactrocera cucurbitae]	751457383	XM_011185005.1	506	0	PREDICTED: Bactrocera cucurbitae TM2 domain-containing protein CG11103 (LOC105212766), mRNA	--	--	--	--	Q9VY86	616	9.9e-63	TM2 domain-containing protein CG11103 OS=Drosophila melanogaster GN=CG11103 PE=2 SV=3	--	--	--	--	--	--	--	--	KOG4272	Predicted GTP-binding protein
Cluster-10843.15587	2671.85	409.179	2.7068	6.1017e-41	1.7029e-38	2139	751773013	XP_011213089.1	2513	5.5e-281	PREDICTED: U4/U6 small nuclear ribonucleoprotein Prp4 [Bactrocera dorsalis]	751773012	XM_011214787.1	2006	0	PREDICTED: Bactrocera dorsalis U4/U6 small nuclear ribonucleoprotein Prp4 (LOC105232896), mRNA	K12662	PRPF4, PRP4	U4/U6 small nuclear ribonucleoprotein PRP4	http://www.genome.jp/dbget-bin/www_bget?ko:K12662	Q5NVD0	1338	4.1e-146	U4/U6 small nuclear ribonucleoprotein Prp4 OS=Pongo abelii GN=PRPF4 PE=2 SV=1	PF00400//PF08619	WD domain, G-beta repeat//Alkali metal cation/H+ antiporter Nha1 C terminus	GO:0006814//GO:0006885//GO:0015992	sodium ion transport//regulation of pH//proton transport	GO:0015385//GO:0005515	sodium:proton antiporter activity//protein binding	GO:0016020	membrane	KOG0272	U4/U6 small nuclear ribonucleoprotein Prp4 (contains WD40 repeats)
Cluster-10843.33234	7106.1	1243.9	2.5141	6.5211e-41	1.8152e-38	1676	498972394	XP_004527301.1	377	2.1e-33	PREDICTED: nuclear protein 1 [Ceratitis capitata]>gi|751464358|ref|XP_011187121.1| PREDICTED: nuclear protein 1 [Bactrocera cucurbitae]>gi|751794474|ref|XP_011206960.1| PREDICTED: nuclear protein 1 [Bactrocera dorsalis]	751794473	XM_011208658.1	1371	0	PREDICTED: Bactrocera dorsalis nuclear protein 1 (LOC105228718), mRNA	--	--	--	--	--	--	--	--	--	--	--	--	--	--	--	--	--	--
Cluster-10843.32896	5.49676	495.072	-6.5287	1.0229e-40	2.8397e-38	2228	751774779	XP_011214025.1	1225	1.3e-131	PREDICTED: uncharacterized protein LOC105233603 [Bactrocera dorsalis]	751774778	XM_011215723.1	992	0	PREDICTED: Bactrocera dorsalis uncharacterized LOC105233603 (LOC105233603), mRNA	--	--	--	--	--	--	--	--	PF05808//PF01607	Podoplanin//Chitin binding Peritrophin-A domain	GO:0006030	chitin metabolic process	GO:0008061	chitin binding	GO:0005576//GO:0016021	extracellular region//integral component of membrane	--	--
Cluster-10843.15474	752.558	118.687	2.6673	1.1166e-40	3.0918e-38	1180	751802662	XP_011211432.1	1126	2.1e-120	PREDICTED: 26S proteasome non-ATPase regulatory subunit 9 [Bactrocera dorsalis]	751802661	XM_011213130.1	948	0	PREDICTED: Bactrocera dorsalis 26S proteasome non-ATPase regulatory subunit 9 (LOC105231708), mRNA	K06693	PSMD9	26S proteasome non-ATPase regulatory subunit 9	http://www.genome.jp/dbget-bin/www_bget?ko:K06693	Q9VFS8	564	1.3e-56	26S proteasome non-ATPase regulatory subunit 9 OS=Drosophila melanogaster GN=CG9588 PE=1 SV=1	PF13180//PF00595	PDZ domain//PDZ domain (Also known as DHR or GLGF)	--	--	GO:0005515	protein binding	--	--	KOG3129	26S proteasome regulatory complex, subunit PSMD9
Cluster-10843.15068	502.537	16.9402	4.8997	1.2174e-40	3.3622e-38	1162	768426572	XP_011554333.1	219	3e-15	PREDICTED: cuticle protein 10.9-like [Plutella xylostella]	751784549	XM_011203269.1	1085	0	PREDICTED: Bactrocera dorsalis pro-resilin-like (LOC105224985), mRNA	--	--	--	--	--	--	--	--	PF00379	Insect cuticle protein	--	--	GO:0042302	structural constituent of cuticle	--	--	--	--
Cluster-10843.56211	1989.49	369.098	2.4318	1.3899e-40	3.8286e-38	2326	751784667	XP_011201636.1	1655	1.9e-181	PREDICTED: uncharacterized protein LOC105225031 [Bactrocera dorsalis]	751784666	XM_011203334.1	1372	0	PREDICTED: Bactrocera dorsalis uncharacterized LOC105225031 (LOC105225031), mRNA	--	--	--	--	Q6AY91	195	1.5e-13	Nicotinamide riboside kinase 1 OS=Rattus norvegicus GN=Nmrk1 PE=2 SV=1	PF07297//PF00485//PF01414	Dolichol phosphate-mannose biosynthesis regulatory protein (DPM2)//Phosphoribulokinase / Uridine kinase family//Delta serrate ligand	GO:0008152//GO:0009059//GO:0007154	metabolic process//macromolecule biosynthetic process//cell communication	GO:0016301//GO:0005524	kinase activity//ATP binding	GO:0030176//GO:0016020	integral component of endoplasmic reticulum membrane//membrane	--	--
Cluster-10843.41487	2222.94	431.796	2.3635	1.528e-40	4.1982e-38	1695	498932775	XP_004519464.1	1718	6.7e-189	PREDICTED: LOW QUALITY PROTEIN: macrophage erythroblast attacher [Ceratitis capitata]	751771268	XM_011205938.1	650	0	PREDICTED: Bactrocera dorsalis macrophage erythroblast attacher (LOC105226842), mRNA	K18624	MAEA, EMP	macrophage erythroblast attacher	http://www.genome.jp/dbget-bin/www_bget?ko:K18624	Q6GR10	952	1.8e-101	Macrophage erythroblast attacher OS=Xenopus laevis GN=maea PE=2 SV=2	PF08513	LisH	--	--	GO:0005515	protein binding	--	--	KOG0396	Uncharacterized conserved protein
Cluster-10843.13931	862.723	8.84855	6.6233	1.5841e-40	4.341e-38	2436	751795150	XP_011207332.1	1986	8.1e-220	PREDICTED: uncharacterized protein LOC105228989 [Bactrocera dorsalis]	751795149	XM_011209030.1	1484	0	PREDICTED: Bactrocera dorsalis uncharacterized LOC105228989 (LOC105228989), mRNA	--	--	--	--	P58961	356	3.4e-32	Putative gustatory receptor 47b OS=Drosophila melanogaster GN=Gr47b PE=2 SV=2	--	--	--	--	--	--	--	--	--	--
Cluster-10843.21517	3857.46	270.56	3.8358	2.371e-40	6.4809e-38	739	751784471	XP_011201527.1	1241	6e-134	PREDICTED: D-3-phosphoglycerate dehydrogenase [Bactrocera dorsalis]	751784470	XM_011203225.1	724	0	PREDICTED: Bactrocera dorsalis D-3-phosphoglycerate dehydrogenase (LOC105224950), mRNA	K00058	serA, PHGDH	D-3-phosphoglycerate dehydrogenase	http://www.genome.jp/dbget-bin/www_bget?ko:K00058	Q61753	733	2e-76	D-3-phosphoglycerate dehydrogenase OS=Mus musculus GN=Phgdh PE=1 SV=3	PF02826//PF00389//PF03446	D-isomer specific 2-hydroxyacid dehydrogenase, NAD binding domain//D-isomer specific 2-hydroxyacid dehydrogenase, catalytic domain//NAD binding domain of 6-phosphogluconate dehydrogenase	GO:0006098//GO:0008152//GO:0055114//GO:0019521	pentose-phosphate shunt//metabolic process//oxidation-reduction process//D-gluconate metabolic process	GO:0051287//GO:0016616//GO:0004616	NAD binding//oxidoreductase activity, acting on the CH-OH group of donors, NAD or NADP as acceptor//phosphogluconate dehydrogenase (decarboxylating) activity	--	--	KOG0068	D-3-phosphoglycerate dehydrogenase, D-isomer-specific 2-hydroxy acid dehydrogenase superfamily
Cluster-10843.17493	1253.45	3.91908	8.297	2.4492e-40	6.6773e-38	972	751465573	XP_011187781.1	626	1.6e-62	PREDICTED: C-Myc-binding protein homolog [Bactrocera cucurbitae]	--	--	--	--	--	--	--	--	--	--	--	--	--	PF00672	HAMP domain	GO:0007165	signal transduction	GO:0004871	signal transducer activity	GO:0016021	integral component of membrane	--	--
Cluster-10843.24756	477.361	42.5209	3.4879	2.8141e-40	7.6526e-38	4955	751776266	XP_011214819.1	3690	0	PREDICTED: uncharacterized protein LOC105234228 [Bactrocera dorsalis]	751776265	XM_011216517.1	2193	0	PREDICTED: Bactrocera dorsalis uncharacterized LOC105234228 (LOC105234228), mRNA	K17655	MRPP3	mitochondrial ribonuclease P protein 3	http://www.genome.jp/dbget-bin/www_bget?ko:K17655	O15091	503	6.3e-49	Mitochondrial ribonuclease P protein 3 OS=Homo sapiens GN=KIAA0391 PE=1 SV=2	PF04517//PF07714//PF00069//PF06293	Microvirus lysis protein (E), C terminus//Protein tyrosine kinase//Protein kinase domain//Lipopolysaccharide kinase (Kdo/WaaP) family	GO:0019054//GO:0006468	modulation by virus of host process//protein phosphorylation	GO:0016773//GO:0004672//GO:0005524//GO:0004857	phosphotransferase activity, alcohol group as acceptor//protein kinase activity//ATP binding//enzyme inhibitor activity	GO:0016020	membrane	KOG1166	Mitotic checkpoint serine/threonine protein kinase
Cluster-10843.35966	522.392	87.7948	2.5722	3.1447e-40	8.5295e-38	575	751774853	XP_011214064.1	921	6e-97	PREDICTED: ryncolin-2-like [Bactrocera dorsalis]	751774852	XM_011215762.1	404	0	PREDICTED: Bactrocera dorsalis ryncolin-2-like (LOC105233635), mRNA	K10104	FCN	ficolin	http://www.genome.jp/dbget-bin/www_bget?ko:K10104	D8VNS8	433	9.5e-42	Ryncolin-2 OS=Cerberus rynchops PE=1 SV=1	--	--	--	--	--	--	--	--	--	--
Cluster-10843.55628	635.74	67.2714	3.2459	3.2117e-40	8.6892e-38	1412	751802907	XP_011211567.1	2194	3.6e-244	PREDICTED: O-glucosyltransferase rumi-like [Bactrocera dorsalis]	751802906	XM_011213265.1	1372	0	PREDICTED: Bactrocera dorsalis O-glucosyltransferase rumi-like (LOC105231804), mRNA	K13667	RUMI, KTELC1	protein glucosyltransferase	http://www.genome.jp/dbget-bin/www_bget?ko:K13667	Q29AU6	1287	2.2e-140	O-glucosyltransferase rumi OS=Drosophila pseudoobscura pseudoobscura GN=rumi PE=3 SV=1	PF03554//PF01771	UL73 viral envelope glycoprotein//Herpesvirus alkaline exonuclease	--	--	GO:0003677//GO:0004527	DNA binding//exonuclease activity	GO:0019031	viral envelope	KOG2458	Endoplasmic reticulum protein EP58, contains filamin rod domain and KDEL motif
Cluster-10843.48781	847.304	122.63	2.7928	3.6292e-40	9.7936e-38	1850	751800853	XP_011210442.1	1637	1.8e-179	PREDICTED: uridine phosphorylase 1-like [Bactrocera dorsalis]	751800852	XM_011212140.1	1729	0	PREDICTED: Bactrocera dorsalis uridine phosphorylase 1-like (LOC105231050), mRNA	K00757	udp, UPP	uridine phosphorylase	http://www.genome.jp/dbget-bin/www_bget?ko:K00757	Q16831	721	1.2e-74	Uridine phosphorylase 1 OS=Homo sapiens GN=UPP1 PE=1 SV=1	PF01048	Phosphorylase superfamily	GO:0009116	nucleoside metabolic process	GO:0003824	catalytic activity	--	--	KOG3728	Uridine phosphorylase
Cluster-10843.34378	540.955	3231.08	-2.5791	3.7274e-40	1.0033e-37	450	--	--	--	--	--	--	--	--	--	--	--	--	--	--	--	--	--	--	--	--	--	--	--	--	--	--	--	--
Cluster-10843.35356	312.268	4111.37	-3.7182	4.1173e-40	1.1054e-37	2813	195036166	XP_001989542.1	1242	1.8e-133	GH18858 [Drosophila grimshawi]>gi|193893738|gb|EDV92604.1| GH18858 [Drosophila grimshawi]	751788689	XR_852605.1	1887	0	PREDICTED: Bactrocera dorsalis tropomyosin-2 (LOC105226581), transcript variant X1, misc_RNA	K10373	TPM1	tropomyosin 1	http://www.genome.jp/dbget-bin/www_bget?ko:K10373	P09491	1239	1.6e-134	Tropomyosin-2 OS=Drosophila melanogaster GN=Tm2 PE=2 SV=1	PF00769//PF08702//PF04513//PF04111//PF06008//PF02601//PF07926//PF04632//PF16326//PF07851//PF04871//PF09730//PF16716//PF01640//PF06160//PF06009//PF10473//PF13851	Ezrin/radixin/moesin family//Fibrinogen alpha/beta chain family//Baculovirus polyhedron envelope protein, PEP, C terminus//Autophagy protein Apg6//Laminin Domain I//Exonuclease VII, large subunit//TPR/MLP1/MLP2-like protein//Fusaric acid resistance protein family//ABC transporter C-terminal domain//TMPIT-like protein//Uso1 / p115 like vesicle tethering protein, C terminal region//Microtubule-asso…	GO:0000921//GO:0007155//GO:0006810//GO:0030155//GO:0006508//GO:0006914//GO:0045995//GO:0015031//GO:0048870//GO:0051607//GO:0006886//GO:0030334//GO:0051258//GO:0006606//GO:0006308//GO:0030168//GO:0007165	septin ring assembly//cell adhesion//transport//regulation of cell adhesion//proteolysis//autophagy//regulation of embryonic development//protein transport//cell motility//defense response to virus//intracellular protein transport//regulation of cell migration//protein polymerization//protein import into nucleus//DNA catabolic process//platelet activation//signal transduction	GO:0008234//GO:0005198//GO:0008565//GO:0045502//GO:0003677//GO:0008855//GO:0042803//GO:0005102//GO:0008134//GO:0008092//GO:0030674	cysteine-type peptidase activity//structural molecule activity//protein transporter activity//dynein binding//DNA binding//exodeoxyribonuclease VII activity//protein homodimerization activity//receptor binding//transcription factor binding//cytoskeletal protein binding//protein binding, bridging	GO:0030286//GO:0019031//GO:0005886//GO:0005667//GO:0005577//GO:0019898//GO:0005794//GO:0016021//GO:0019028//GO:0009318//GO:0005737//GO:0031514//GO:0005940//GO:0016020	dynein complex//viral envelope//plasma membrane//transcription factor complex//fibrinogen complex//extrinsic component of membrane//Golgi apparatus//integral component of membrane//viral capsid//exodeoxyribonuclease VII complex//cytoplasm//motile cilium//septin ring//membrane	KOG1003	Actin filament-coating protein tropomyosin
Cluster-10843.23140	544.566	79.3001	2.778	4.8373e-40	1.2955e-37	1018	751786239	XP_011202492.1	1521	2.8e-166	PREDICTED: lipase member H-A [Bactrocera dorsalis]>gi|751786241|ref|XP_011202493.1| PREDICTED: lipase member H-A [Bactrocera dorsalis]>gi|751786243|ref|XP_011202495.1| PREDICTED: lipase member H-A [Bactrocera dorsalis]	751786238	XM_011204190.1	997	0	PREDICTED: Bactrocera dorsalis lipase member H-A (LOC105225637), transcript variant X1, mRNA	--	--	--	--	Q6PA23	289	8.4e-25	Lipase member H-A OS=Xenopus laevis GN=liph-a PE=2 SV=1	PF01674//PF01764	Lipase (class 2)//Lipase (class 3)	GO:0006629	lipid metabolic process	GO:0016787	hydrolase activity	--	--	--	--
Cluster-10843.37320	50.3966	2258.08	-5.4866	7.2431e-40	1.9349e-37	706	751792048	XP_011205648.1	757	7.6e-78	PREDICTED: V-type proton ATPase 116 kDa subunit a isoform 1-like [Bactrocera dorsalis]>gi|751792050|ref|XP_011205649.1| PREDICTED: V-type proton ATPase 116 kDa subunit a isoform 1-like [Bactrocera dorsalis]>gi|751792052|ref|XP_011205651.1| PREDICTED: V-type proton ATPase 116 kDa subunit a isoform 1-like [Bactrocera dorsalis]>gi|751792054|ref|XP_011205652.1| PREDICTED: V-type proton ATPase 116 kDa…	751792055	XM_011207351.1	638	0	PREDICTED: Bactrocera dorsalis V-type proton ATPase 116 kDa subunit a isoform 1-like (LOC105227818), transcript variant X5, mRNA	K02154	ATPeV0A, ATP6N	V-type H+-transporting ATPase subunit a	http://www.genome.jp/dbget-bin/www_bget?ko:K02154	P30628	374	8.1e-35	Probable V-type proton ATPase 116 kDa subunit a OS=Caenorhabditis elegans GN=unc-32 PE=2 SV=3	PF01496	V-type ATPase 116kDa subunit family	GO:0015992//GO:0015991	proton transport//ATP hydrolysis coupled proton transport	GO:0015078	hydrogen ion transmembrane transporter activity	GO:0033179	proton-transporting V-type ATPase, V0 domain	KOG2189	Vacuolar H+-ATPase V0 sector, subunit a
Cluster-10843.32559	309.489	3603.7	-3.5413	7.5207e-40	2.004e-37	532	--	--	--	--	--	751772126	XM_011210668.1	485	0	PREDICTED: Bactrocera dorsalis flightin (LOC105230083), transcript variant X1, mRNA	--	--	--	--	--	--	--	--	--	--	--	--	--	--	--	--	--	--
Cluster-10843.34613	228.447	1692.04	-2.888	8.4939e-40	2.2577e-37	332	821003176	XP_012365190.1	558	4.2e-55	PREDICTED: polyubiquitin-C isoform X4 [Nomascus leucogenys]	751445859	XM_011178693.1	239	1.89578e-120	PREDICTED: Bactrocera cucurbitae polyubiquitin-C (LOC105208700), transcript variant X2, mRNA	K04551	UBB	ubiquitin B	http://www.genome.jp/dbget-bin/www_bget?ko:K04551	Q63429	558	1.7e-56	Polyubiquitin-C OS=Rattus norvegicus GN=Ubc PE=1 SV=1	PF00240//PF14560	Ubiquitin family//Ubiquitin-like domain	--	--	GO:0005515	protein binding	--	--	KOG0001	Ubiquitin and ubiquitin-like proteins
Cluster-10843.37453	145.288	1265.76	-3.1241	1.0125e-39	2.6845e-37	1136	751799419	XP_011209671.1	1263	2.6e-136	PREDICTED: RING finger protein nhl-1 isoform X4 [Bactrocera dorsalis]	751799418	XM_011211369.1	1033	0	PREDICTED: Bactrocera dorsalis RING finger protein nhl-1 (LOC105230551), transcript variant X7, mRNA	K12035	TRIM71	tripartite motif-containing protein 71	http://www.genome.jp/dbget-bin/www_bget?ko:K12035	Q03601	658	1.5e-67	RING finger protein nhl-1 OS=Caenorhabditis elegans GN=nhl-1 PE=1 SV=2	PF00157//PF01436	Pou domain - N-terminal to homeobox domain//NHL repeat	GO:0006355	regulation of transcription, DNA-templated	GO:0003700//GO:0005515	transcription factor activity, sequence-specific DNA binding//protein binding	GO:0005667	transcription factor complex	KOG2177	Predicted E3 ubiquitin ligase
Cluster-10843.47073	1412.77	290.443	2.2811	1.4002e-39	3.7032e-37	5967	751796206	XP_011207907.1	1549	9.4e-169	PREDICTED: uncharacterized protein LOC105229355 isoform X1 [Bactrocera dorsalis]	751796203	XM_011209604.1	1806	0	PREDICTED: Bactrocera dorsalis fibronectin type-III domain-containing protein 3A (LOC105229353), transcript variant X5, mRNA	--	--	--	--	Q8CEG5	194	5.1e-13	Coiled-coil domain-containing protein 28B OS=Mus musculus GN=Ccdc28b PE=1 SV=3	PF09726//PF03662	Transmembrane protein//Glycosyl hydrolase family 79, N-terminal domain	--	--	GO:0016798	hydrolase activity, acting on glycosyl bonds	GO:0016020//GO:0016021	membrane//integral component of membrane	--	--
Cluster-10843.32641	5224.13	607.086	3.1049	1.4141e-39	3.7307e-37	4793	751795545	XP_011207549.1	3291	0	PREDICTED: myotubularin-related protein 14 [Bactrocera dorsalis]	751795544	XM_011209247.1	3485	0	PREDICTED: Bactrocera dorsalis myotubularin-related protein 14 (LOC105229147), mRNA	K18086	MTMR14	myotubularin-related protein 14	http://www.genome.jp/dbget-bin/www_bget?ko:K18086	B3MW09	1053	1e-112	Probable methylthioribulose-1-phosphate dehydratase OS=Drosophila ananassae GN=GF22600 PE=3 SV=1	PF00102//PF02499	Protein-tyrosine phosphatase//Probable DNA packing protein, C-terminus	GO:0006570//GO:0006323//GO:0006470	tyrosine metabolic process//DNA packaging//protein dephosphorylation	GO:0004725	protein tyrosine phosphatase activity	--	--	KOG2631	Class II aldolase/adducin N-terminal domain protein
Cluster-10843.54324	1909.05	10.2745	7.5055	1.833e-39	4.8239e-37	583	751782174	XP_011200282.1	601	7.7e-60	PREDICTED: protein matrimony [Bactrocera dorsalis]	751782173	XM_011201980.1	553	0	PREDICTED: Bactrocera dorsalis protein matrimony (LOC105224016), mRNA	--	--	--	--	--	--	--	--	--	--	--	--	--	--	--	--	--	--
Cluster-10843.19239	271.674	3.44614	6.2808	1.9791e-39	5.1954e-37	1178	751772616	XP_011211811.1	1349	2.9e-146	PREDICTED: uncharacterized protein LOC105231974 isoform X1 [Bactrocera dorsalis]	751772615	XM_011213509.1	948	0	PREDICTED: Bactrocera dorsalis uncharacterized LOC105231974 (LOC105231974), transcript variant X1, mRNA	--	--	--	--	--	--	--	--	--	--	--	--	--	--	--	--	--	--
Cluster-10843.47204	687.954	92.8539	2.89	2.0478e-39	5.3623e-37	1756	751776219	XP_011214795.1	2682	1.2e-300	PREDICTED: transcription factor grauzone-like isoform X1 [Bactrocera dorsalis]	751776218	XM_011216493.1	1699	0	PREDICTED: Bactrocera dorsalis transcription factor grauzone-like (LOC105234208), transcript variant X1, mRNA	--	--	--	--	Q9U405	498	8.4e-49	Transcription factor grauzone OS=Drosophila melanogaster GN=grau PE=1 SV=1	PF13912//PF13465//PF07776//PF00096	C2H2-type zinc finger//Zinc-finger double domain//Zinc-finger associated domain (zf-AD)//Zinc finger, C2H2 type	--	--	GO:0008270//GO:0046872	zinc ion binding//metal ion binding	GO:0005634	nucleus	--	--
Cluster-10843.55176	513.487	32.8838	3.9529	2.3003e-39	6.0087e-37	1718	751797949	XP_011208865.1	2204	3e-245	PREDICTED: small RNA 2'-O-methyltransferase [Bactrocera dorsalis]	751797948	XM_011210563.1	1395	0	PREDICTED: Bactrocera dorsalis small RNA 2'-O-methyltransferase (LOC105230002), mRNA	--	--	--	--	Q7K175	817	8.4e-86	Small RNA 2'-O-methyltransferase OS=Drosophila melanogaster GN=Hen1 PE=1 SV=1	--	--	--	--	--	--	--	--	KOG1045	Uncharacterized conserved protein HEN1/CORYMBOSA2
Cluster-10843.44415	5218.44	873.271	2.5793	2.4706e-39	6.4379e-37	1389	751801544	XP_011210822.1	2192	6e-244	PREDICTED: facilitated trehalose transporter Tret1-like [Bactrocera dorsalis]	751801543	XM_011212520.1	1308	0	PREDICTED: Bactrocera dorsalis facilitated trehalose transporter Tret1-like (LOC105231305), mRNA	--	--	--	--	P96710	156	3e-09	Arabinose-proton symporter OS=Bacillus subtilis (strain 168) GN=araE PE=2 SV=2	PF07690//PF00083	Major Facilitator Superfamily//Sugar (and other) transporter	GO:0055085	transmembrane transport	GO:0022857	transmembrane transporter activity	GO:0016021	integral component of membrane	--	--
Cluster-10843.53059	1669.53	45.2073	5.208	2.549e-39	6.6258e-37	797	751786454	XP_011202607.1	1131	3.7e-121	PREDICTED: L-xylulose reductase-like isoform X1 [Bactrocera dorsalis]	751786453	XM_011204305.1	771	0	PREDICTED: Bactrocera dorsalis L-xylulose reductase-like (LOC105225709), transcript variant X1, mRNA	--	--	--	--	Q21929	340	8e-31	L-xylulose reductase OS=Caenorhabditis elegans GN=dhs-21 PE=1 SV=2	PF02737//PF00106//PF00411	3-hydroxyacyl-CoA dehydrogenase, NAD binding domain//short chain dehydrogenase//Ribosomal protein S11	GO:0055114//GO:0006631//GO:0006568//GO:0006412//GO:0006550//GO:0006554//GO:0042254//GO:0006633//GO:0006552//GO:0018874//GO:0006574//GO:0008152	oxidation-reduction process//fatty acid metabolic process//tryptophan metabolic process//translation//isoleucine catabolic process//lysine catabolic process//ribosome biogenesis//fatty acid biosynthetic process//leucine catabolic process//benzoate metabolic process//valine catabolic process//metabolic process	GO:0003857//GO:0003735//GO:0016491	3-hydroxyacyl-CoA dehydrogenase activity//structural constituent of ribosome//oxidoreductase activity	GO:0005840	ribosome	--	--
Cluster-10843.14623	973.423	11.0985	6.4839	2.6009e-39	6.7442e-37	894	751805132	XP_011212782.1	638	6.1e-64	PREDICTED: uncharacterized protein LOC105232700 [Bactrocera dorsalis]	751805131	XM_011214480.1	443	0	PREDICTED: Bactrocera dorsalis uncharacterized LOC105232700 (LOC105232700), mRNA	--	--	--	--	--	--	--	--	PF06286//PF04911	Coleoptericin//ATP synthase j chain	GO:0015992//GO:0015986//GO:0042742	proton transport//ATP synthesis coupled proton transport//defense response to bacterium	GO:0015078	hydrogen ion transmembrane transporter activity	GO:0005576//GO:0045263	extracellular region//proton-transporting ATP synthase complex, coupling factor F(o)	--	--
Cluster-10843.32231	1981.43	0.81519	11.259	2.8888e-39	7.4725e-37	5839	751773195	XP_011213187.1	1785	4e-196	PREDICTED: G patch domain and KOW motifs-containing protein [Bactrocera dorsalis]	751773194	XM_011214885.1	1697	0	PREDICTED: Bactrocera dorsalis G patch domain and KOW motifs-containing protein (LOC105232969), mRNA	K13101	GPKOW	G patch domain and KOW motifs-containing protein	http://www.genome.jp/dbget-bin/www_bget?ko:K13101	Q9VES1	512	6.7e-50	ARL-6-interacting protein 1 homolog OS=Drosophila melanogaster GN=CG10326 PE=2 SV=1	PF01585	G-patch domain	--	--	GO:0003676	nucleic acid binding	--	--	--	--
Cluster-10843.13502	1094.74	0.98234	9.9943	3.3027e-39	8.5223e-37	786	--	--	--	--	--	--	--	--	--	--	--	--	--	--	--	--	--	--	--	--	--	--	--	--	--	--	--	--
Cluster-10843.35864	1549.09	57.0924	4.7579	3.3137e-39	8.5298e-37	1408	751774839	XP_011214057.1	1111	1.4e-118	PREDICTED: microfibril-associated glycoprotein 4-like isoform X1 [Bactrocera dorsalis]	751774840	XM_011215756.1	512	0	PREDICTED: Bactrocera dorsalis microfibril-associated glycoprotein 4-like (LOC105233633), transcript variant X2, mRNA	K06252	TN	tenascin	http://www.genome.jp/dbget-bin/www_bget?ko:K06252	Q8BYI9	281	9.8e-24	Tenascin-R OS=Mus musculus GN=Tnr PE=1 SV=2	--	--	--	--	--	--	--	--	--	--
Cluster-10843.55287	385.74	57.3024	2.7503	3.3634e-39	8.6368e-37	1219	751789704	XP_011204374.1	792	1.1e-81	PREDICTED: probable cytochrome P450 6v1 [Bactrocera dorsalis]	751789703	XM_011206072.1	800	0	PREDICTED: Bactrocera dorsalis probable cytochrome P450 6v1 (LOC105226935), mRNA	K14999	CYP6	cytochrome P450, family 6	http://www.genome.jp/dbget-bin/www_bget?ko:K14999	Q9VRB3	593	5.6e-60	Probable cytochrome P450 6v1 OS=Drosophila melanogaster GN=Cyp6v1 PE=2 SV=1	PF05417//PF00067	Hepatitis E cysteine protease//Cytochrome P450	GO:0055114//GO:0019082//GO:0016032	oxidation-reduction process//viral protein processing//viral process	GO:0020037//GO:0016705//GO:0005506	heme binding//oxidoreductase activity, acting on paired donors, with incorporation or reduction of molecular oxygen//iron ion binding	--	--	--	--
Cluster-10843.31973	58.6758	682.584	-3.5383	3.8036e-39	9.7436e-37	1349	751798816	XP_011209340.1	1703	2.9e-187	PREDICTED: LOW QUALITY PROTEIN: uncharacterized protein LOC105230338 [Bactrocera dorsalis]	751798815	XM_011211038.1	1055	0	PREDICTED: Bactrocera dorsalis uncharacterized LOC105230338 (LOC105230338), mRNA	--	--	--	--	P16854	416	2.1e-39	Esterase B1 OS=Culex pipiens GN=B1 PE=3 SV=1	PF03989	DNA gyrase C-terminal domain, beta-propeller	GO:0006265	DNA topological change	GO:0003677//GO:0003916//GO:0005524	DNA binding//DNA topoisomerase activity//ATP binding	GO:0005694	chromosome	--	--
Cluster-10843.15655	683.198	1.30636	8.9885	3.8484e-39	9.8346e-37	698	--	--	--	--	--	--	--	--	--	--	--	--	--	--	--	--	--	--	--	--	--	--	--	--	--	--	--	--
Cluster-10843.14496	1542.66	1.22793	10.183	4.3028e-39	1.0969e-36	889	--	--	--	--	--	--	--	--	--	--	--	--	--	--	--	--	--	--	--	--	--	--	--	--	--	--	--	--
Cluster-10843.45190	3069.33	782.303	1.9725	4.3279e-39	1.1007e-36	1700	751778935	XP_011198531.1	2185	4.8e-243	PREDICTED: 39S ribosomal protein L38, mitochondrial [Bactrocera dorsalis]	751778934	XM_011200229.1	1384	0	PREDICTED: Bactrocera dorsalis 39S ribosomal protein L38, mitochondrial (LOC105222770), mRNA	K17419	MRPL38	large subunit ribosomal protein L38	http://www.genome.jp/dbget-bin/www_bget?ko:K17419	Q3ZBF3	632	2.4e-64	39S ribosomal protein L38, mitochondrial OS=Bos taurus GN=MRPL38 PE=1 SV=2	--	--	--	--	--	--	--	--	KOG3346	Phosphatidylethanolamine binding protein
Cluster-10843.36692	1593.4	414.366	1.9429	4.7293e-39	1.1999e-36	2529	751771174	XP_011203714.1	2160	5.6e-240	PREDICTED: bystin [Bactrocera dorsalis]	751771173	XM_011205412.1	2062	0	PREDICTED: Bactrocera dorsalis bystin (LOC105226515), mRNA	K14797	ENP1, BYSL	essential nuclear protein 1	http://www.genome.jp/dbget-bin/www_bget?ko:K14797	P51406	1641	3.5e-181	Bystin OS=Drosophila melanogaster GN=bys PE=1 SV=2	--	--	--	--	--	--	--	--	KOG3871	Cell adhesion complex protein bystin
Cluster-10843.26105	4.9901	736.25	-7.2154	5.5226e-39	1.3978e-36	1486	751776179	XP_011214773.1	638	1e-63	PREDICTED: early nodulin-75 [Bactrocera dorsalis]	751776178	XM_011216471.1	1421	0	PREDICTED: Bactrocera dorsalis early nodulin-75 (LOC105234185), mRNA	--	--	--	--	--	--	--	--	PF00379	Insect cuticle protein	--	--	GO:0042302	structural constituent of cuticle	--	--	--	--
Cluster-10843.14445	1407.23	190.813	2.8808	6.4095e-39	1.6185e-36	2726	751774099	XP_011213666.1	1298	5.5e-140	PREDICTED: RING finger protein 141-like [Bactrocera dorsalis]	751774100	XM_011215365.1	1350	0	PREDICTED: Bactrocera dorsalis sin3 histone deacetylase corepressor complex component SDS3 (LOC105233316), mRNA	K19201	SUDS3, SAP45	Sin3 histone deacetylase corepressor complex component SDS3	http://www.genome.jp/dbget-bin/www_bget?ko:K19201	Q9H7L9	599	2.5e-60	Sin3 histone deacetylase corepressor complex component SDS3 OS=Homo sapiens GN=SUDS3 PE=1 SV=2	PF12678//PF17123//PF14634//PF03615//PF12861//PF13639//PF00097	RING-H2 zinc finger//RING-like zinc finger//zinc-RING finger domain//GCM motif protein//Anaphase-promoting complex subunit 11 RING-H2 finger//Ring finger domain//Zinc finger, C3HC4 type (RING finger)	GO:0016567//GO:0006355	protein ubiquitination//regulation of transcription, DNA-templated	GO:0005515//GO:0003677//GO:0046872//GO:0008270//GO:0004842	protein binding//DNA binding//metal ion binding//zinc ion binding//ubiquitin-protein transferase activity	GO:0005680	anaphase-promoting complex	KOG1039	Predicted E3 ubiquitin ligase
Cluster-10843.11637	1057.6	95.0643	3.4706	6.6762e-39	1.6818e-36	2723	751439044	XP_011182102.1	1363	1.6e-147	PREDICTED: N-alpha-acetyltransferase 60 isoform X1 [Bactrocera cucurbitae]	751788320	XM_011205313.1	2427	0	PREDICTED: Bactrocera dorsalis N-alpha-acetyltransferase 60 (LOC105226442), transcript variant X1, mRNA	--	--	--	--	Q95SX8	1028	4.6e-110	N-alpha-acetyltransferase 60 OS=Drosophila melanogaster GN=Naa60 PE=1 SV=1	PF00583//PF13302//PF13508//PF13673//PF08445	Acetyltransferase (GNAT) family//Acetyltransferase (GNAT) domain//Acetyltransferase (GNAT) domain//Acetyltransferase (GNAT) domain//FR47-like protein	GO:0042967	acyl-carrier-protein biosynthetic process	GO:0016747//GO:0008080	transferase activity, transferring acyl groups other than amino-acyl groups//N-acetyltransferase activity	--	--	KOG3138	Predicted N-acetyltransferase
Cluster-10843.14888	1074.32	0.98234	9.9673	6.8901e-39	1.7316e-36	1822	--	--	--	--	--	--	--	--	--	--	--	--	--	--	--	--	--	--	--	--	--	--	--	--	--	--	--	--
Cluster-10843.16789	804.928	112.958	2.8309	8.0865e-39	2.0274e-36	946	751786115	XP_011202423.1	966	5.9e-102	PREDICTED: growth arrest and DNA damage-inducible proteins-interacting protein 1 [Bactrocera dorsalis]	751786114	XM_011204121.1	714	0	PREDICTED: Bactrocera dorsalis growth arrest and DNA damage-inducible proteins-interacting protein 1 (LOC105225591), mRNA	--	--	--	--	--	--	--	--	PF10147	Growth arrest and DNA-damage-inducible proteins-interacting protein 1	GO:0007049	cell cycle	--	--	GO:0005634	nucleus	--	--
Cluster-10843.33353	1666.89	6013.25	-1.8506	1.0544e-38	2.6373e-36	739	751791937	XP_011205587.1	663	6.3e-67	PREDICTED: 23 kDa integral membrane protein [Bactrocera dorsalis]	751791936	XM_011207285.1	664	0	PREDICTED: Bactrocera dorsalis 23 kDa integral membrane protein (LOC105227774), mRNA	--	--	--	--	--	--	--	--	PF00335	Tetraspanin family	--	--	--	--	GO:0016021	integral component of membrane	--	--
Cluster-10843.33686	83.1187	1498.83	-4.1734	1.2658e-38	3.1587e-36	3948	751781682	XP_011200018.1	6168	0	PREDICTED: multidrug resistance protein 1A [Bactrocera dorsalis]	751781681	XM_011201716.1	3797	0	PREDICTED: Bactrocera dorsalis multidrug resistance protein 1A (LOC105223845), mRNA	K05658	ABCB1	ATP-binding cassette, subfamily B (MDR/TAP), member 1	http://www.genome.jp/dbget-bin/www_bget?ko:K05658	P21447	2704	3e-304	Multidrug resistance protein 1A OS=Mus musculus GN=Abcb1a PE=1 SV=3	PF00910//PF00006//PF00931//PF06414//PF13304//PF00004//PF03193//PF07728//PF00503//PF00485//PF00664//PF01443//PF00005//PF16113	RNA helicase//ATP synthase alpha/beta family, nucleotide-binding domain//NB-ARC domain//Zeta toxin//AAA domain, putative AbiEii toxin, Type IV TA system//ATPase family associated with various cellular activities (AAA)//Protein of unknown function, DUF258//AAA domain (dynein-related subfamily)//G-protein alpha subunit//Phosphoribulokinase / Uridine kinase family//ABC transporter transmembrane regi…	GO:0006810//GO:0007186//GO:0008152//GO:0007165//GO:0055085	transport//G-protein coupled receptor signaling pathway//metabolic process//signal transduction//transmembrane transport	GO:0005525//GO:0019001//GO:0003924//GO:0031683//GO:0004871//GO:0016301//GO:0016887//GO:0003723//GO:0043531//GO:0005524//GO:0042626//GO:0016836//GO:0003724	GTP binding//guanyl nucleotide binding//GTPase activity//G-protein beta/gamma-subunit complex binding//signal transducer activity//kinase activity//ATPase activity//RNA binding//ADP binding//ATP binding//ATPase activity, coupled to transmembrane movement of substances//hydro-lyase activity//RNA helicase activity	GO:0016021	integral component of membrane	KOG0055	Multidrug/pheromone exporter, ABC superfamily
Cluster-10843.34218	2182.28	8102.49	-1.8925	1.278e-38	3.1816e-36	2485	751792903	XP_011206114.1	2609	4.8e-292	PREDICTED: muscle LIM protein Mlp84B isoform X2 [Bactrocera dorsalis]	751792902	XM_011207812.1	2287	0	PREDICTED: Bactrocera dorsalis muscle LIM protein Mlp84B (LOC105228139), transcript variant X2, mRNA	--	--	--	--	Q24400	2173	7.1e-243	Muscle LIM protein Mlp84B OS=Drosophila melanogaster GN=Mlp84B PE=1 SV=1	PF00412	LIM domain	--	--	GO:0008270	zinc ion binding	--	--	KOG1700	Regulatory protein MLP and related LIM proteins
Cluster-10843.36563	9279.39	285.095	5.0263	1.5018e-38	3.73e-36	500	751778166	XP_011198115.1	601	6.6e-60	PREDICTED: heat shock protein 23-like [Bactrocera dorsalis]	751778165	XM_011199813.1	447	0	PREDICTED: Bactrocera dorsalis heat shock protein 23-like (LOC105222467), mRNA	K09542	CRYAB	crystallin, alpha B	http://www.genome.jp/dbget-bin/www_bget?ko:K09542	P02516	339	6.5e-31	Heat shock protein 23 OS=Drosophila melanogaster GN=Hsp23 PE=2 SV=2	--	--	--	--	--	--	--	--	--	--
Cluster-10843.39636	2424.31	509.292	2.2498	1.8777e-38	4.6527e-36	3915	751466660	XP_011188376.1	909	1e-94	PREDICTED: calcium channel flower isoform X2 [Bactrocera cucurbitae]	751771774	XR_852696.1	3587	0	PREDICTED: Bactrocera dorsalis calcium channel flower (LOC105228883), transcript variant X2, misc_RNA	--	--	--	--	B3M9W1	530	3.7e-52	Calcium channel flower OS=Drosophila ananassae GN=flower PE=3 SV=2	PF10233	Uncharacterized conserved protein CG6151-P	--	--	--	--	GO:0016021	integral component of membrane	KOG4085	Uncharacterized conserved protein
Cluster-10843.28497	3980.08	401.414	3.3103	1.8914e-38	4.6757e-36	4572	751466725	XP_011188411.1	5926	0	PREDICTED: trifunctional purine biosynthetic protein adenosine-3 [Bactrocera cucurbitae]	751785419	XM_011203744.1	3132	0	PREDICTED: Bactrocera dorsalis trifunctional purine biosynthetic protein adenosine-3 (LOC105225340), mRNA	K11787	GART	phosphoribosylamine--glycine ligase / phosphoribosylglycinamide formyltransferase / phosphoribosylformylglycinamidine cyclo-ligase	http://www.genome.jp/dbget-bin/www_bget?ko:K11787	P00967	3829	0	Trifunctional purine biosynthetic protein adenosine-3 OS=Drosophila melanogaster GN=ade3 PE=1 SV=2	PF02844//PF00551//PF02655//PF02843	Phosphoribosylglycinamide synthetase, N domain//Formyl transferase//ATP-grasp domain//Phosphoribosylglycinamide synthetase, C domain	GO:0009113//GO:0006144//GO:0009058	purine nucleobase biosynthetic process//purine nucleobase metabolic process//biosynthetic process	GO:0005524//GO:0046872//GO:0016742//GO:0004637	ATP binding//metal ion binding//hydroxymethyl-, formyl- and related transferase activity//phosphoribosylamine-glycine ligase activity	--	--	KOG0237	Glycinamide ribonucleotide synthetase (GARS)/Aminoimidazole ribonucleotide synthetase (AIRS)
Cluster-10843.22811	256.965	8.41439	4.9094	2.4498e-38	6.042e-36	1179	751778202	XP_011198135.1	1043	8.7e-111	PREDICTED: protein NASP homolog [Bactrocera dorsalis]	751778201	XM_011199833.1	926	0	PREDICTED: Bactrocera dorsalis protein NASP homolog (LOC105222486), mRNA	--	--	--	--	Q9I7K6	274	5.3e-23	Protein NASP homolog OS=Drosophila melanogaster GN=CG8223 PE=1 SV=1	PF13374//PF00515	Tetratricopeptide repeat//Tetratricopeptide repeat	--	--	GO:0005515	protein binding	--	--	--	--
Cluster-10843.23042	6549.85	252.596	4.6973	2.6535e-38	6.5293e-36	2221	751786486	XP_011202626.1	3761	0	PREDICTED: larval serum protein 2 [Bactrocera dorsalis]	751786485	XM_011204324.1	2168	0	PREDICTED: Bactrocera dorsalis larval serum protein 2 (LOC105225725), mRNA	--	--	--	--	Q24388	2448	8.2e-275	Larval serum protein 2 OS=Drosophila melanogaster GN=Lsp2 PE=1 SV=2	PF03930	Recombinase Flp protein N-terminus	GO:0006310	DNA recombination	--	--	--	--	--	--
Cluster-10843.64191	413.952	2.06134	7.5927	3.2088e-38	7.8773e-36	2001	751804397	XP_011212380.1	2817	0	PREDICTED: uncharacterized protein LOC105232414 [Bactrocera dorsalis]	751804396	XM_011214078.1	1861	0	PREDICTED: Bactrocera dorsalis uncharacterized LOC105232414 (LOC105232414), mRNA	--	--	--	--	--	--	--	--	PF00646	F-box domain	--	--	GO:0005515	protein binding	--	--	--	--
Cluster-10843.34411	61.0825	517.23	-3.0815	6.4473e-38	1.5791e-35	1496	195453495	XP_002073813.1	1270	5.3e-137	GK14309 [Drosophila willistoni]>gi|194169898|gb|EDW84799.1| GK14309 [Drosophila willistoni]	751797007	XM_011210047.1	961	0	PREDICTED: Bactrocera dorsalis 60S ribosomal protein L3 (LOC105229632), mRNA	K02925	RP-L3e, RPL3	large subunit ribosomal protein L3e	http://www.genome.jp/dbget-bin/www_bget?ko:K02925	O16797	1266	6.3e-138	60S ribosomal protein L3 OS=Drosophila melanogaster GN=RpL3 PE=1 SV=3	PF10410//PF00297	DnaB-helicase binding domain of primase//Ribosomal protein L3	GO:0042254//GO:0006412	ribosome biogenesis//translation	GO:0016779//GO:0003735	nucleotidyltransferase activity//structural constituent of ribosome	GO:0005622//GO:0005840	intracellular//ribosome	KOG0746	60S ribosomal protein L3 and related proteins
Cluster-10843.36900	530.849	42.9104	3.6271	7.6224e-38	1.8626e-35	389	751774845	XP_011214060.1	587	2.2e-58	PREDICTED: ryncolin-2-like isoform X4 [Bactrocera dorsalis]>gi|751774847|ref|XP_011214061.1| PREDICTED: ryncolin-2-like isoform X4 [Bactrocera dorsalis]	751774846	XM_011215759.1	293	2.16337e-150	PREDICTED: Bactrocera dorsalis microfibril-associated glycoprotein 4-like (LOC105233633), transcript variant X5, mRNA	--	--	--	--	--	--	--	--	--	--	--	--	--	--	--	--	--	--
Cluster-10843.3836	315.812	29.3387	3.4215	7.831e-38	1.9092e-35	1202	751782146	XP_011200267.1	1622	6.5e-178	PREDICTED: uncharacterized protein LOC105224007 [Bactrocera dorsalis]	751782145	XM_011201965.1	1175	0	PREDICTED: Bactrocera dorsalis uncharacterized LOC105224007 (LOC105224007), mRNA	--	--	--	--	--	--	--	--	--	--	--	--	--	--	--	--	--	--
Cluster-10843.53534	2791.88	464.632	2.5871	8.2986e-38	2.0186e-35	1371	751781414	XP_011199873.1	1382	5e-150	PREDICTED: ubiquitin thioesterase otubain-like [Bactrocera dorsalis]	751781413	XM_011201571.1	1103	0	PREDICTED: Bactrocera dorsalis ubiquitin thioesterase otubain-like (LOC105223755), mRNA	K09602	OTUB1	ubiquitin thioesterase protein OTUB1	http://www.genome.jp/dbget-bin/www_bget?ko:K09602	Q9VL00	1082	1.3e-116	Ubiquitin thioesterase otubain-like OS=Drosophila melanogaster GN=CG4968 PE=2 SV=1	--	--	--	--	--	--	--	--	KOG3991	Uncharacterized conserved protein
Cluster-10843.14138	850.512	201.907	2.0752	8.3249e-38	2.0203e-35	1400	751784681	XP_011201644.1	1350	2.6e-146	PREDICTED: phospholipid scramblase 2-like [Bactrocera dorsalis]	751784680	XM_011203342.1	1371	0	PREDICTED: Bactrocera dorsalis phospholipid scramblase 2-like (LOC105225036), mRNA	--	--	--	--	Q3ZBG9	671	5.8e-69	Phospholipid scramblase 2 OS=Bos taurus GN=PLSCR2 PE=2 SV=1	--	--	--	--	--	--	--	--	KOG0621	Phospholipid scramblase
Cluster-10843.24741	12878.8	824.603	3.9654	8.9411e-38	2.1649e-35	2880	823091277	AKI28997.1	752	1.2e-76	odorant binding protein 8a [Bactrocera dorsalis]	527138397	KC559112.1	581	0	Bactrocera dorsalis odorant binding protein 1 (OBP1) mRNA, complete cds	--	--	--	--	P35072	403	1.4e-37	Transposable element Tcb1 transposase OS=Caenorhabditis briggsae PE=3 SV=1	PF01395//PF01498//PF03884	PBP/GOBP family//Transposase//Domain of unknown function (DUF329)	GO:0015074//GO:0006313	DNA integration//transposition, DNA-mediated	GO:0003677//GO:0008270//GO:0005549	DNA binding//zinc ion binding//odorant binding	--	--	--	--
Cluster-10843.26186	38.9639	465.41	-3.5767	9.0364e-38	2.183e-35	955	751785365	XP_011202016.1	1252	4.1e-135	PREDICTED: uncharacterized protein LOC105225316 [Bactrocera dorsalis]	751785364	XM_011203714.1	783	0	PREDICTED: Bactrocera dorsalis uncharacterized LOC105225316 (LOC105225316), mRNA	--	--	--	--	--	--	--	--	PF01607	Chitin binding Peritrophin-A domain	GO:0006030	chitin metabolic process	GO:0008061	chitin binding	GO:0005576	extracellular region	--	--
Cluster-10843.32951	792.409	3198.42	-2.0131	1.0064e-37	2.4257e-35	1731	751804336	XP_011212345.1	1066	2.8e-113	PREDICTED: uncharacterized protein LOC105232384 [Bactrocera dorsalis]	751804335	XM_011214043.1	1136	0	PREDICTED: Bactrocera dorsalis uncharacterized LOC105232384 (LOC105232384), mRNA	--	--	--	--	--	--	--	--	PF09456	RcsC Alpha-Beta-Loop (ABL)	GO:0006355//GO:0016310//GO:0018106//GO:0000160//GO:0007165	regulation of transcription, DNA-templated//phosphorylation//peptidyl-histidine phosphorylation//phosphorelay signal transduction system//signal transduction	GO:0004871//GO:0005524//GO:0004673	signal transducer activity//ATP binding//protein histidine kinase activity	GO:0016021//GO:0009365//GO:0005886	integral component of membrane//protein histidine kinase complex//plasma membrane	--	--
Cluster-10843.34419	15107.9	99022.7	-2.7124	1.0969e-37	2.638e-35	1701	195450114	XP_002072370.1	1849	4.4e-204	ninaE [Drosophila willistoni]>gi|194168455|gb|EDW83356.1| ninaE [Drosophila willistoni]	756398236	NM_001304973.1	1557	0	Bactrocera dorsalis opsin Rh1 (Rh1), mRNA >gnl|BL_ORD_ID|676189 Bactrocera dorsalis opsin Rh1 (Rh1) mRNA, complete cds	K13802	NINAE, Rh1	opsin Rh1	http://www.genome.jp/dbget-bin/www_bget?ko:K13802	P28678	1853	6.2e-206	Opsin Rh1 OS=Drosophila pseudoobscura pseudoobscura GN=ninaE PE=1 SV=4	PF00001	7 transmembrane receptor (rhodopsin family)	GO:0007165//GO:0018298//GO:0007186//GO:0007601//GO:0007602	signal transduction//protein-chromophore linkage//G-protein coupled receptor signaling pathway//visual perception//phototransduction	GO:0009881//GO:0004930	photoreceptor activity//G-protein coupled receptor activity	GO:0016021	integral component of membrane	--	--
Cluster-10843.15528	5363.22	29.8326	7.4809	1.1328e-37	2.718e-35	1212	--	--	--	--	--	--	--	--	--	--	--	--	--	--	--	--	--	--	--	--	--	--	--	--	--	--	--	--
Cluster-10843.42191	8283.13	534.105	3.9543	1.5134e-37	3.6231e-35	748	751782891	XP_011200668.1	1313	2.7e-142	PREDICTED: regucalcin-like isoform X1 [Bactrocera dorsalis]	751782892	XM_011202367.1	688	0	PREDICTED: Bactrocera dorsalis regucalcin-like (LOC105224317), transcript variant X2, mRNA	--	--	--	--	Q2PFX5	340	7.5e-31	Regucalcin OS=Macaca fascicularis GN=RGN PE=2 SV=1	PF01436	NHL repeat	--	--	GO:0005515	protein binding	--	--	--	--
Cluster-10843.25042	3390.77	563.314	2.5895	1.5783e-37	3.7699e-35	1218	751798547	XP_011209192.1	1683	5.5e-185	PREDICTED: COP9 signalosome complex subunit 5 [Bactrocera dorsalis]	751798546	XM_011210890.1	1186	0	PREDICTED: Bactrocera dorsalis COP9 signalosome complex subunit 5 (LOC105230237), mRNA	K09613	COPS5, CSN5	COP9 signalosome complex subunit 5	http://www.genome.jp/dbget-bin/www_bget?ko:K09613	Q9XZ58	1509	3.4e-166	COP9 signalosome complex subunit 5 OS=Drosophila melanogaster GN=CSN5 PE=1 SV=1	PF01398	JAB1/Mov34/MPN/PAD-1 ubiquitin protease	--	--	GO:0005515	protein binding	--	--	KOG1554	COP9 signalosome, subunit CSN5
Cluster-10843.36463	46.7531	368.187	-2.9777	1.7576e-37	4.1887e-35	1167	588319850	CCW60833.1	217	5.2e-15	unnamed protein product [Phytomonas sp. isolate EM1]	--	--	--	--	--	--	--	--	--	P31691	129	3.4e-06	ADP,ATP carrier protein, mitochondrial OS=Oryza sativa subsp. japonica GN=Os02g0718900 PE=2 SV=1	--	--	--	--	--	--	--	--	KOG0749	Mitochondrial ADP/ATP carrier proteins
Cluster-10843.31725	941.618	266.347	1.8233	1.8845e-37	4.4812e-35	1264	751798181	XP_011208994.1	731	1.4e-74	PREDICTED: 39S ribosomal protein L17, mitochondrial [Bactrocera dorsalis]	751798180	XM_011210692.1	525	0	PREDICTED: Bactrocera dorsalis 39S ribosomal protein L17, mitochondrial (LOC105230096), mRNA	K02879	RP-L17, MRPL17, rplQ	large subunit ribosomal protein L17	http://www.genome.jp/dbget-bin/www_bget?ko:K02879	Q9D8P4	254	1.2e-20	39S ribosomal protein L17, mitochondrial OS=Mus musculus GN=Mrpl17 PE=1 SV=1	PF01196//PF13013	Ribosomal protein L17//F-box-like domain	GO:0006412//GO:0042254	translation//ribosome biogenesis	GO:0005515//GO:0003735	protein binding//structural constituent of ribosome	GO:0005840//GO:0005622	ribosome//intracellular	KOG3280	Mitochondrial/chloroplast ribosomal protein L17
Cluster-10843.37218	27.5346	758.462	-4.7864	2.4236e-37	5.7503e-35	2669	751774779	XP_011214025.1	1391	8.8e-151	PREDICTED: uncharacterized protein LOC105233603 [Bactrocera dorsalis]	751774778	XM_011215723.1	1053	0	PREDICTED: Bactrocera dorsalis uncharacterized LOC105233603 (LOC105233603), mRNA	--	--	--	--	--	--	--	--	PF02069//PF01607//PF05808	Prokaryotic metallothionein//Chitin binding Peritrophin-A domain//Podoplanin	GO:0006030	chitin metabolic process	GO:0008061//GO:0046872	chitin binding//metal ion binding	GO:0005576//GO:0016021	extracellular region//integral component of membrane	--	--
Cluster-10843.58796	632.986	106.817	2.569	3.2417e-37	7.6741e-35	1555	751800609	XP_011210308.1	1716	1.1e-188	PREDICTED: RING finger protein 113A [Bactrocera dorsalis]	751800608	XM_011212006.1	1217	0	PREDICTED: Bactrocera dorsalis RING finger protein 113A (LOC105230952), mRNA	K13127	RNF113A, CWC24	RING finger protein 113A	http://www.genome.jp/dbget-bin/www_bget?ko:K13127	O15541	931	4.6e-99	RING finger protein 113A OS=Homo sapiens GN=RNF113A PE=1 SV=1	PF00641//PF11789//PF00642//PF13639//PF12678//PF03854//PF01080//PF00097//PF16685//PF14634	Zn-finger in Ran binding protein and others//Zinc-finger of the MIZ type in Nse subunit//Zinc finger C-x8-C-x5-C-x3-H type (and similar)//Ring finger domain//RING-H2 zinc finger//P-11 zinc finger//Presenilin//Zinc finger, C3HC4 type (RING finger)//zinc RING finger of MSL2//zinc-RING finger domain	--	--	GO:0005515//GO:0003723//GO:0004190//GO:0008270//GO:0046872//GO:0061630	protein binding//RNA binding//aspartic-type endopeptidase activity//zinc ion binding//metal ion binding//ubiquitin protein ligase activity	GO:0016021	integral component of membrane	KOG1813	Predicted E3 ubiquitin ligase
Cluster-10843.54752	5978.46	0	15.284	3.2606e-37	7.7017e-35	1519	751476719	XP_011193855.1	169	2.5e-09	PREDICTED: uncharacterized protein LOC105219427 [Bactrocera cucurbitae]	--	--	--	--	--	--	--	--	--	--	--	--	--	--	--	--	--	--	--	--	--	--	--
Cluster-10843.34527	5164.48	27073.8	-2.3901	3.896e-37	9.1819e-35	1336	751447311	XP_011177788.1	654	1.3e-65	PREDICTED: myosin light chain alkali isoform X2 [Bactrocera cucurbitae]>gi|751775099|ref|XP_011214194.1| PREDICTED: myosin light chain alkali isoform X2 [Bactrocera dorsalis]	751775098	XM_011215892.1	884	0	PREDICTED: Bactrocera dorsalis myosin light chain alkali (LOC105233739), transcript variant X2, mRNA	K05738	MYL1	myosin light chain 1	http://www.genome.jp/dbget-bin/www_bget?ko:K05738	Q24654	551	4.6e-55	Myosin light chain alkali OS=Drosophila simulans GN=Mlc1 PE=3 SV=3	PF13405//PF13833//PF00036//PF13499	EF-hand domain//EF-hand domain pair//EF hand//EF-hand domain pair	--	--	GO:0005509	calcium ion binding	--	--	KOG0030	Myosin essential light chain, EF-Hand protein superfamily
Cluster-10843.31807	2484.04	340.923	2.8675	4.054e-37	9.5331e-35	1873	751791788	XP_011205508.1	405	1.3e-36	PREDICTED: uncharacterized protein LOC105227715 [Bactrocera dorsalis]	751791787	XM_011207206.1	1115	0	PREDICTED: Bactrocera dorsalis uncharacterized LOC105227715 (LOC105227715), mRNA	--	--	--	--	--	--	--	--	PF02538	Hydantoinase B/oxoprolinase	--	--	GO:0003824	catalytic activity	--	--	--	--
Cluster-10843.54279	6346.29	1123.67	2.4978	4.0637e-37	9.5348e-35	2718	751804732	XP_011212564.1	1706	2.7e-187	PREDICTED: COP9 signalosome complex subunit 6 [Bactrocera dorsalis]	751804729	XM_011214261.1	1578	0	PREDICTED: Bactrocera dorsalis diphthine synthase (LOC105232551), mRNA	K12179	COPS6, CSN6	COP9 signalosome complex subunit 6	http://www.genome.jp/dbget-bin/www_bget?ko:K12179	Q9VCY3	1247	1.8e-135	COP9 signalosome complex subunit 6 OS=Drosophila melanogaster GN=CSN6 PE=1 SV=1	PF00590//PF01398	Tetrapyrrole (Corrin/Porphyrin) Methylases//JAB1/Mov34/MPN/PAD-1 ubiquitin protease	GO:0008152	metabolic process	GO:0008168//GO:0005515	methyltransferase activity//protein binding	--	--	KOG3123	Diphthine synthase
Cluster-10843.18651	2187.83	330.827	2.7247	4.34e-37	1.0161e-34	2201	751478767	XP_011194946.1	2270	8.6e-253	PREDICTED: uncharacterized protein LOC105220214 [Bactrocera cucurbitae]	751769639	XM_011202172.1	896	0	PREDICTED: Bactrocera dorsalis uncharacterized LOC105224142 (LOC105224142), mRNA	K19410	LEMD3	inner nuclear membrane protein Man1	http://www.genome.jp/dbget-bin/www_bget?ko:K19410	Q9Y2U8	254	2.1e-20	Inner nuclear membrane protein Man1 OS=Homo sapiens GN=LEMD3 PE=1 SV=2	--	--	--	--	--	--	--	--	--	--
Cluster-10843.22775	2716.84	191.17	3.8296	4.4691e-37	1.044e-34	438	751774545	XP_011213902.1	770	1.5e-79	PREDICTED: superoxide dismutase [Cu-Zn], chloroplastic [Bactrocera dorsalis]	751774544	XM_011215600.1	411	0	PREDICTED: Bactrocera dorsalis superoxide dismutase [Cu-Zn], chloroplastic (LOC105233497), mRNA	K04565	SOD1	superoxide dismutase, Cu-Zn family	http://www.genome.jp/dbget-bin/www_bget?ko:K04565	O65198	428	2.7e-41	Superoxide dismutase [Cu-Zn], chloroplastic OS=Medicago sativa GN=SODCP PE=2 SV=1	PF00080	Copper/zinc superoxide dismutase (SODC)	GO:0006801//GO:0055114	superoxide metabolic process//oxidation-reduction process	GO:0046872	metal ion binding	--	--	KOG0441	Cu2+/Zn2+ superoxide dismutase SOD1
Cluster-10843.31073	8802.52	472.345	4.2212	4.6138e-37	1.0754e-34	1671	751782196	XP_011200293.1	1496	3.7e-163	PREDICTED: phosphoglycolate phosphatase-like [Bactrocera dorsalis]	751782195	XM_011201991.1	953	0	PREDICTED: Bactrocera dorsalis phosphoglycolate phosphatase-like (LOC105224026), mRNA	K19269	PGP, PGLP	phosphoglycolate phosphatase	http://www.genome.jp/dbget-bin/www_bget?ko:K19269	Q2T9S4	502	2.7e-49	Phosphoglycolate phosphatase OS=Bos taurus GN=PGP PE=2 SV=1	--	--	--	--	--	--	--	--	KOG2882	p-Nitrophenyl phosphatase
Cluster-10843.39381	734.301	131.14	2.4863	4.6241e-37	1.0755e-34	2667	751799773	XP_011209863.1	2744	1.1e-307	PREDICTED: transcription factor grauzone-like [Bactrocera dorsalis]	751799772	XM_011211561.1	1692	0	PREDICTED: Bactrocera dorsalis transcription factor grauzone-like (LOC105230642), mRNA	--	--	--	--	Q9U405	1440	7.5e-158	Transcription factor grauzone OS=Drosophila melanogaster GN=grau PE=1 SV=1	PF00096//PF07776//PF13912//PF13465//PF00412//PF09026	Zinc finger, C2H2 type//Zinc-finger associated domain (zf-AD)//C2H2-type zinc finger//Zinc-finger double domain//LIM domain//Centromere protein B dimerisation domain	GO:0006355	regulation of transcription, DNA-templated	GO:0003677//GO:0003682//GO:0046872//GO:0008270	DNA binding//chromatin binding//metal ion binding//zinc ion binding	GO:0000785//GO:0005634//GO:0000775	chromatin//nucleus//chromosome, centromeric region	--	--
Cluster-10843.31738	948.982	230.379	2.0441	5.4781e-37	1.2713e-34	1383	751785211	XP_011201933.1	2066	2.4e-229	PREDICTED: general transcription factor IIH subunit 2 isoform X2 [Bactrocera dorsalis]	751785210	XM_011203631.1	1260	0	PREDICTED: Bactrocera dorsalis general transcription factor IIH subunit 2 (LOC105225246), transcript variant X2, mRNA	K03142	TFIIH2, GTF2H2, SSL1	transcription initiation factor TFIIH subunit 2	http://www.genome.jp/dbget-bin/www_bget?ko:K03142	Q2TBV5	1053	2.9e-113	General transcription factor IIH subunit 2 OS=Bos taurus GN=GTF2H2 PE=2 SV=1	PF07649//PF07975	C1-like domain//TFIIH C1-like domain	GO:0055114//GO:0006281	oxidation-reduction process//DNA repair	GO:0008270//GO:0047134	zinc ion binding//protein-disulfide reductase activity	--	--	KOG2807	RNA polymerase II transcription initiation/nucleotide excision repair factor TFIIH, subunit SSL1
Cluster-10843.43398	1023.21	154.344	2.7323	6.316e-37	1.4625e-34	1310	751791108	XP_011205137.1	1702	3.7e-187	PREDICTED: probable isoaspartyl peptidase/L-asparaginase GA20639 [Bactrocera dorsalis]	751791107	XM_011206835.1	1178	0	PREDICTED: Bactrocera dorsalis probable isoaspartyl peptidase/L-asparaginase GA20639 (LOC105227481), mRNA	K13051	iaaA, ASRGL1	beta-aspartyl-peptidase (threonine type)	http://www.genome.jp/dbget-bin/www_bget?ko:K13051	Q9VXT7	1015	7e-109	Probable isoaspartyl peptidase/L-asparaginase CG7860 OS=Drosophila melanogaster GN=CG7860 PE=1 SV=1	PF01112	Asparaginase	--	--	GO:0016787	hydrolase activity	--	--	KOG1592	Asparaginase
Cluster-10843.27951	320.63	11.6812	4.7663	7.329e-37	1.6934e-34	557	751781805	XP_011200083.1	449	3.1e-42	PREDICTED: uncharacterized protein LOC105223897 [Bactrocera dorsalis]	751781804	XM_011201781.1	267	9.02333e-136	PREDICTED: Bactrocera dorsalis uncharacterized LOC105223897 (LOC105223897), mRNA	--	--	--	--	--	--	--	--	PF01097	Arthropod defensin	GO:0006952	defense response	--	--	--	--	--	--
Cluster-10843.19346	1031.44	176.765	2.5427	8.7768e-37	2.0235e-34	1673	751800718	XP_011210368.1	1718	6.6e-189	PREDICTED: ubiquitin-like domain-containing CTD phosphatase 1 [Bactrocera dorsalis]	751800717	XM_011212066.1	1306	0	PREDICTED: Bactrocera dorsalis ubiquitin-like domain-containing CTD phosphatase 1 (LOC105230999), mRNA	K17618	UBLCP1	ubiquitin-like domain-containing CTD phosphatase 1	http://www.genome.jp/dbget-bin/www_bget?ko:K17618	Q641F1	971	1.1e-103	Ubiquitin-like domain-containing CTD phosphatase 1 OS=Xenopus laevis GN=ublcp1 PE=2 SV=1	PF03562//PF00240	MltA specific insert domain//Ubiquitin family	GO:0005975	carbohydrate metabolic process	GO:0005515//GO:0004553	protein binding//hydrolase activity, hydrolyzing O-glycosyl compounds	--	--	KOG1872	Ubiquitin-specific protease
Cluster-10843.32431	636.879	8133.47	-3.6743	9.1905e-37	2.1143e-34	3647	807015035	XP_012162518.1	4388	0	PREDICTED: transient-receptor-potential-like protein isoform X1 [Ceratitis capitata]	751773905	XM_011215261.1	3281	0	PREDICTED: Bactrocera dorsalis transient-receptor-potential-like protein (LOC105233243), transcript variant X2, mRNA	K13803	TRPL	transient-receptor-potential-like protein	http://www.genome.jp/dbget-bin/www_bget?ko:K13803	P48994	3357	0	Transient-receptor-potential-like protein OS=Drosophila melanogaster GN=trpl PE=1 SV=2	PF01623//PF00520//PF13606//PF00317//PF02922	Carlavirus putative nucleic acid binding protein//Ion transport protein//Ankyrin repeat//Ribonucleotide reductase, all-alpha domain//Carbohydrate-binding module 48 (Isoamylase N-terminal domain)	GO:0055085//GO:0006811//GO:0005975//GO:0006144//GO:0055114//GO:0006260//GO:0006355//GO:0006206//GO:0009186	transmembrane transport//ion transport//carbohydrate metabolic process//purine nucleobase metabolic process//oxidation-reduction process//DNA replication//regulation of transcription, DNA-templated//pyrimidine nucleobase metabolic process//deoxyribonucleoside diphosphate metabolic process	GO:0005524//GO:0004553//GO:0005515//GO:0004748//GO:0003676//GO:0005216	ATP binding//hydrolase activity, hydrolyzing O-glycosyl compounds//protein binding//ribonucleoside-diphosphate reductase activity, thioredoxin disulfide as acceptor//nucleic acid binding//ion channel activity	GO:0005971//GO:0016020	ribonucleoside-diphosphate reductase complex//membrane	KOG3609	Receptor-activated Ca2+-permeable cation channels (STRPC family)
Cluster-10843.34550	348.092	3524.83	-3.3389	9.5488e-37	2.192e-34	303	--	--	--	--	--	751799320	XM_011211316.1	303	4.52976e-156	PREDICTED: Bactrocera dorsalis uncharacterized LOC105230525 (LOC105230525), mRNA	--	--	--	--	--	--	--	--	--	--	--	--	--	--	--	--	--	--
Cluster-10843.33211	10221.3	2135.66	2.2589	1.1144e-36	2.5525e-34	3140	751792958	XP_011206144.1	1764	5.8e-194	PREDICTED: uncharacterized protein LOC105228154 [Bactrocera dorsalis]	751792957	XM_011207842.1	1549	0	PREDICTED: Bactrocera dorsalis uncharacterized LOC105228154 (LOC105228154), mRNA	K11279	NAP1L1, NRP	nucleosome assembly protein 1-like 1	http://www.genome.jp/dbget-bin/www_bget?ko:K11279	A6H767	726	5.5e-75	Nucleosome assembly protein 1-like 1 OS=Bos taurus GN=NAP1L1 PE=2 SV=1	PF06058//PF00956//PF04931//PF06831//PF11629	Dcp1-like decapping family//Nucleosome assembly protein (NAP)//DNA polymerase phi//Formamidopyrimidine-DNA glycosylase H2TH domain//C terminal SARAH domain of Mst1	GO:0006334//GO:0043085//GO:0006351//GO:0006284//GO:0006260//GO:0006281//GO:0009069//GO:0016310//GO:0000290//GO:0006289	nucleosome assembly//positive regulation of catalytic activity//transcription, DNA-templated//base-excision repair//DNA replication//DNA repair//serine family amino acid metabolic process//phosphorylation//deadenylation-dependent decapping of nuclear-transcribed mRNA//nucleotide-excision repair	GO:0003684//GO:0008047//GO:0003677//GO:0016799//GO:0003887//GO:0003906//GO:0004674//GO:0008270	damaged DNA binding//enzyme activator activity//DNA binding//hydrolase activity, hydrolyzing N-glycosyl compounds//DNA-directed DNA polymerase activity//DNA-(apurinic or apyrimidinic site) lyase activity//protein serine/threonine kinase activity//zinc ion binding	GO:0042575//GO:0005634	DNA polymerase complex//nucleus	KOG1507	Nucleosome assembly protein NAP-1
Cluster-10843.43318	999.744	58.9796	4.0855	1.1696e-36	2.6732e-34	637	751787872	XP_011203372.1	811	3.8e-84	PREDICTED: putative inorganic phosphate cotransporter [Bactrocera dorsalis]	751787871	XM_011205070.1	616	0	PREDICTED: Bactrocera dorsalis putative inorganic phosphate cotransporter (LOC105226241), mRNA	K12301	SLC17A5	MFS transporter, ACS family, solute carrier family 17 (sodium-dependent inorganic phosphate cotransporter), member 5	http://www.genome.jp/dbget-bin/www_bget?ko:K12301	Q9V7S5	236	7.3e-19	Putative inorganic phosphate cotransporter OS=Drosophila melanogaster GN=Picot PE=1 SV=1	PF07690//PF02777//PF00083	Major Facilitator Superfamily//Iron/manganese superoxide dismutases, C-terminal domain//Sugar (and other) transporter	GO:0055114//GO:0055085//GO:0006801	oxidation-reduction process//transmembrane transport//superoxide metabolic process	GO:0004784//GO:0046872//GO:0022857	superoxide dismutase activity//metal ion binding//transmembrane transporter activity	GO:0016021	integral component of membrane	--	--
Cluster-10843.55528	319.692	18.2728	4.1481	1.2084e-36	2.756e-34	2662	751790734	XP_011204933.1	2977	0	PREDICTED: serine/threonine-protein kinase polo [Bactrocera dorsalis]	751790733	XM_011206631.1	2568	0	PREDICTED: Bactrocera dorsalis serine/threonine-protein kinase polo (LOC105227347), mRNA	K06631	PLK1	polo-like kinase 1	http://www.genome.jp/dbget-bin/www_bget?ko:K06631	P52304	2551	1.1e-286	Serine/threonine-protein kinase polo OS=Drosophila melanogaster GN=polo PE=1 SV=2	PF00659//PF07714//PF00069	POLO box duplicated region//Protein tyrosine kinase//Protein kinase domain	GO:0006468	protein phosphorylation	GO:0005524//GO:0005515//GO:0004672	ATP binding//protein binding//protein kinase activity	--	--	KOG0575	Polo-like serine/threonine protein kinase
Cluster-10843.32314	3003.7	585.797	2.3592	1.2882e-36	2.9318e-34	5872	751782736	XP_011200584.1	7735	0	PREDICTED: UDP-glucose:glycoprotein glucosyltransferase [Bactrocera dorsalis]	751782735	XM_011202282.1	4914	0	PREDICTED: Bactrocera dorsalis UDP-glucose:glycoprotein glucosyltransferase (LOC105224257), mRNA	K11718	HUGT	UDP-glucose:glycoprotein glucosyltransferase	http://www.genome.jp/dbget-bin/www_bget?ko:K11718	Q09332	5302	0	UDP-glucose:glycoprotein glucosyltransferase OS=Drosophila melanogaster GN=Ugt PE=1 SV=2	PF00462//PF01501//PF16668//PF06427//PF01323	Glutaredoxin//Glycosyl transferase family 8//Adhesin from Campylobacter//UDP-glucose:Glycoprotein Glucosyltransferase//DSBA-like thioredoxin domain	GO:0006118//GO:0045454//GO:0006486//GO:0007155	obsolete electron transport//cell redox homeostasis//protein glycosylation//cell adhesion	GO:0015035//GO:0016757//GO:0009055//GO:0003980	protein disulfide oxidoreductase activity//transferase activity, transferring glycosyl groups//electron carrier activity//UDP-glucose:glycoprotein glucosyltransferase activity	--	--	KOG1879	UDP-glucose:glycoprotein glucosyltransferase
Cluster-10843.35503	8.77707	285.208	-5.0258	1.304e-36	2.9613e-34	858	751800172	XP_011210079.1	929	1.1e-97	PREDICTED: lysosomal aspartic protease-like [Bactrocera dorsalis]	751800171	XM_011211777.1	786	0	PREDICTED: Bactrocera dorsalis lysosomal aspartic protease-like (LOC105230797), mRNA	K01377	PGC	gastricsin	http://www.genome.jp/dbget-bin/www_bget?ko:K01377	O76856	314	8.9e-28	Cathepsin D OS=Dictyostelium discoideum GN=ctsD PE=1 SV=1	PF00026	Eukaryotic aspartyl protease	GO:0006508	proteolysis	GO:0004190	aspartic-type endopeptidase activity	--	--	KOG1339	Aspartyl protease
Cluster-10843.39984	5727.97	1271.81	2.1716	1.3194e-36	2.9898e-34	1600	751775632	XP_011214481.1	1864	7.5e-206	PREDICTED: UDP-glucose 4-epimerase [Bactrocera dorsalis]>gi|751775634|ref|XP_011214482.1| PREDICTED: UDP-glucose 4-epimerase [Bactrocera dorsalis]>gi|751775636|ref|XP_011214483.1| PREDICTED: UDP-glucose 4-epimerase [Bactrocera dorsalis]>gi|751775638|ref|XP_011214484.1| PREDICTED: UDP-glucose 4-epimerase [Bactrocera dorsalis]	751775631	XM_011216179.1	1485	0	PREDICTED: Bactrocera dorsalis UDP-glucose 4-epimerase (LOC105233992), transcript variant X1, mRNA	K01784	galE, GALE	UDP-glucose 4-epimerase	http://www.genome.jp/dbget-bin/www_bget?ko:K01784	Q9W0P5	1624	2.1e-179	UDP-glucose 4-epimerase OS=Drosophila melanogaster GN=Gale PE=1 SV=1	PF03721//PF02737//PF00106//PF01073//PF01370	UDP-glucose/GDP-mannose dehydrogenase family, NAD binding domain//3-hydroxyacyl-CoA dehydrogenase, NAD binding domain//short chain dehydrogenase//3-beta hydroxysteroid dehydrogenase/isomerase family//NAD dependent epimerase/dehydratase family	GO:0006550//GO:0006554//GO:0018874//GO:0006552//GO:0006633//GO:0006574//GO:0008152//GO:0006694//GO:0008207//GO:0055114//GO:0008210//GO:0006631//GO:0006568//GO:0008209	isoleucine catabolic process//lysine catabolic process//benzoate metabolic process//leucine catabolic process//fatty acid biosynthetic process//valine catabolic process//metabolic process//steroid biosynthetic process//C21-steroid hormone metabolic process//oxidation-reduction process//estrogen metabolic process//fatty acid metabolic process//tryptophan metabolic process//androgen metabolic proce…	GO:0003824//GO:0016491//GO:0003854//GO:0003857//GO:0050662//GO:0051287//GO:0016616	catalytic activity//oxidoreductase activity//3-beta-hydroxy-delta5-steroid dehydrogenase activity//3-hydroxyacyl-CoA dehydrogenase activity//coenzyme binding//NAD binding//oxidoreductase activity, acting on the CH-OH group of donors, NAD or NADP as acceptor	--	--	KOG1371	UDP-glucose 4-epimerase/UDP-sulfoquinovose synthase
Cluster-10843.13716	4886.8	68.1505	6.1599	1.3547e-36	3.0633e-34	2765	751797114	XP_011208407.1	2359	5.2e-263	PREDICTED: G2/mitotic-specific cyclin-B [Bactrocera dorsalis]	751797113	XM_011210105.1	2684	0	PREDICTED: Bactrocera dorsalis G2/mitotic-specific cyclin-B (LOC105229679), mRNA	K05868	CCNB	cyclin B	http://www.genome.jp/dbget-bin/www_bget?ko:K05868	P20439	1148	5.6e-124	G2/mitotic-specific cyclin-B OS=Drosophila melanogaster GN=CycB PE=1 SV=2	PF03485//PF01728//PF02984	Arginyl tRNA synthetase N terminal domain//FtsJ-like methyltransferase//Cyclin, C-terminal domain	GO:0006525//GO:0032259//GO:0006420//GO:0006560	arginine metabolic process//methylation//arginyl-tRNA aminoacylation//proline metabolic process	GO:0008168//GO:0004814//GO:0000166//GO:0005524	methyltransferase activity//arginine-tRNA ligase activity//nucleotide binding//ATP binding	GO:0005634//GO:0005737	nucleus//cytoplasm	KOG0653	Cyclin B and related kinase-activating proteins
Cluster-10843.33932	813.311	138.732	2.5493	1.4052e-36	3.1707e-34	1608	751804666	XP_011212528.1	1505	3.2e-164	PREDICTED: uncharacterized protein LOC105232523 [Bactrocera dorsalis]	751804665	XM_011214226.1	1410	0	PREDICTED: Bactrocera dorsalis uncharacterized LOC105232523 (LOC105232523), mRNA	--	--	--	--	A1A708	255	1.2e-20	Uncharacterized protein CG4951 OS=Drosophila melanogaster GN=CG4951 PE=1 SV=1	--	--	--	--	--	--	--	--	--	--
Cluster-10843.27401	5455.96	920.303	2.5687	1.5004e-36	3.3784e-34	2029	751770915	XP_011202204.1	1640	8.9e-180	PREDICTED: spermidine synthase [Bactrocera dorsalis]	751770914	XM_011203902.1	1118	0	PREDICTED: Bactrocera dorsalis spermidine synthase (LOC105225442), mRNA	K00797	speE, SRM	spermidine synthase	http://www.genome.jp/dbget-bin/www_bget?ko:K00797	Q64674	843	9.6e-89	Spermidine synthase OS=Mus musculus GN=Srm PE=2 SV=1	PF07992//PF05175	Pyridine nucleotide-disulphide oxidoreductase//Methyltransferase small domain	GO:0055114	oxidation-reduction process	GO:0008168//GO:0016491	methyltransferase activity//oxidoreductase activity	--	--	KOG1562	Spermidine synthase
Cluster-10843.55533	321.321	4.67593	6.1232	1.5058e-36	3.3834e-34	710	751792482	XP_011205887.1	720	1.5e-73	PREDICTED: O-acetyl-ADP-ribose deacetylase 1 [Bactrocera dorsalis]	751792481	XM_011207585.1	470	0	PREDICTED: Bactrocera dorsalis O-acetyl-ADP-ribose deacetylase 1 (LOC105227991), mRNA	--	--	--	--	Q8R5F3	350	4.9e-32	O-acetyl-ADP-ribose deacetylase 1 OS=Mus musculus GN=Oard1 PE=2 SV=2	--	--	--	--	--	--	--	--	--	--
Cluster-10843.45008	5061.72	513.427	3.3021	1.5608e-36	3.4996e-34	507	751797120	XP_011208410.1	809	5.1e-84	PREDICTED: glutathione S-transferase 1-like [Bactrocera dorsalis]	751797119	XM_011210108.1	447	0	PREDICTED: Bactrocera dorsalis glutathione S-transferase 1-like (LOC105229682), mRNA	K00799	GST, gst	glutathione S-transferase	http://www.genome.jp/dbget-bin/www_bget?ko:K00799	P46430	326	2.1e-29	Glutathione S-transferase 1 OS=Manduca sexta GN=GST1 PE=2 SV=1	PF13409//PF02798//PF13417	Glutathione S-transferase, N-terminal domain//Glutathione S-transferase, N-terminal domain//Glutathione S-transferase, N-terminal domain	--	--	GO:0005515	protein binding	--	--	--	--
Cluster-10843.41383	753.504	61.6	3.6216	2.0817e-36	4.6576e-34	1908	751772546	XP_011211460.1	1575	2.9e-172	PREDICTED: uncharacterized protein LOC105231723 [Bactrocera dorsalis]	751772545	XM_011213158.1	1059	0	PREDICTED: Bactrocera dorsalis uncharacterized LOC105231723 (LOC105231723), mRNA	K11316	SUPT7L	STAGA complex 65 subunit gamma	http://www.genome.jp/dbget-bin/www_bget?ko:K11316	--	--	--	--	PF05679//PF01496	Chondroitin N-acetylgalactosaminyltransferase//V-type ATPase 116kDa subunit family	GO:0015992//GO:0015991	proton transport//ATP hydrolysis coupled proton transport	GO:0015078//GO:0008376	hydrogen ion transmembrane transporter activity//acetylgalactosaminyltransferase activity	GO:0032580//GO:0033179	Golgi cisterna membrane//proton-transporting V-type ATPase, V0 domain	--	--
Cluster-10843.42193	742.392	29.2275	4.6686	2.2334e-36	4.9864e-34	411	751782891	XP_011200668.1	487	9e-47	PREDICTED: regucalcin-like isoform X1 [Bactrocera dorsalis]	751782890	XM_011202366.1	342	1.32502e-177	PREDICTED: Bactrocera dorsalis regucalcin-like (LOC105224317), transcript variant X1, mRNA	--	--	--	--	--	--	--	--	--	--	--	--	--	--	--	--	--	--
Cluster-10843.45695	402.363	44.1817	3.1864	2.5247e-36	5.6251e-34	1003	751796336	XP_011207980.1	957	7e-101	PREDICTED: anaphase-promoting complex subunit 10 [Bactrocera dorsalis]	751796335	XM_011209678.1	643	0	PREDICTED: Bactrocera dorsalis anaphase-promoting complex subunit 10 (LOC105229405), mRNA	K03357	APC10, DOC1	anaphase-promoting complex subunit 10	http://www.genome.jp/dbget-bin/www_bget?ko:K03357	Q9V831	659	1e-67	Anaphase-promoting complex subunit 10 OS=Drosophila melanogaster GN=APC10 PE=2 SV=2	--	--	--	--	--	--	--	--	KOG3437	Anaphase-promoting complex (APC), subunit 10
Cluster-10843.34566	224.335	2854.69	-3.6687	2.7591e-36	6.1346e-34	1845	751776089	XP_011214723.1	1720	4.3e-189	PREDICTED: uncharacterized protein LOC105234145 [Bactrocera dorsalis]>gi|751776091|ref|XP_011214724.1| PREDICTED: uncharacterized protein LOC105234145 [Bactrocera dorsalis]	751776088	XM_011216421.1	1759	0	PREDICTED: Bactrocera dorsalis uncharacterized LOC105234145 (LOC105234145), transcript variant X1, mRNA	--	--	--	--	--	--	--	--	PF01080	Presenilin	--	--	GO:0004190	aspartic-type endopeptidase activity	GO:0016021	integral component of membrane	--	--
Cluster-10843.25173	198.122	1046.97	-2.3997	3.3466e-36	7.4251e-34	1564	751781590	XP_011199966.1	2464	1.9e-275	PREDICTED: serine--tRNA ligase, cytoplasmic [Bactrocera dorsalis]	751781589	XM_011201664.1	1540	0	PREDICTED: Bactrocera dorsalis serine--tRNA ligase, cytoplasmic (LOC105223809), mRNA	K01875	SARS, serS	seryl-tRNA synthetase	http://www.genome.jp/dbget-bin/www_bget?ko:K01875	P26638	1743	3.2e-193	Serine--tRNA ligase, cytoplasmic OS=Mus musculus GN=Sars PE=2 SV=3	PF00587//PF03726	tRNA synthetase class II core domain (G, H, P, S and T)//Polyribonucleotide nucleotidyltransferase, RNA binding domain	GO:0006418//GO:0006396//GO:0051252	tRNA aminoacylation for protein translation//RNA processing//regulation of RNA metabolic process	GO:0000175//GO:0005524//GO:0000166//GO:0003723//GO:0004812	3'-5'-exoribonuclease activity//ATP binding//nucleotide binding//RNA binding//aminoacyl-tRNA ligase activity	--	--	KOG2509	Seryl-tRNA synthetase
Cluster-10843.53839	2872.26	184.932	3.9568	3.5126e-36	7.7771e-34	1464	751795408	XP_011207472.1	1874	4.7e-207	PREDICTED: DNA replication licensing factor Mcm7 [Bactrocera dorsalis]	751795407	XM_011209170.1	1413	0	PREDICTED: Bactrocera dorsalis DNA replication licensing factor Mcm7 (LOC105229089), mRNA	K02210	MCM7, CDC47	DNA replication licensing factor MCM7	http://www.genome.jp/dbget-bin/www_bget?ko:K02210	Q9XYU0	1790	1.1e-198	DNA replication licensing factor Mcm7 OS=Drosophila melanogaster GN=Mcm7 PE=1 SV=1	PF07726//PF00285//PF00158//PF00493//PF07728	ATPase family associated with various cellular activities (AAA)//Citrate synthase//Sigma-54 interaction domain//MCM2/3/5 family//AAA domain (dynein-related subfamily)	GO:0006260//GO:0006355	DNA replication//regulation of transcription, DNA-templated	GO:0046912//GO:0003677//GO:0008134//GO:0016887//GO:0005524	transferase activity, transferring acyl groups, acyl groups converted into alkyl on transfer//DNA binding//transcription factor binding//ATPase activity//ATP binding	GO:0005667	transcription factor complex	KOG0482	DNA replication licensing factor, MCM7 component
Cluster-10843.58653	751.247	0.994492	9.4488	3.5531e-36	7.8504e-34	485	--	--	--	--	--	--	--	--	--	--	--	--	--	--	--	--	--	--	--	--	--	--	--	--	--	--	--	--
Cluster-10843.32127	3166.18	815.118	1.9576	3.6682e-36	8.0879e-34	2089	751771476	XP_011205481.1	2016	2.3e-223	PREDICTED: 28S ribosomal protein S5, mitochondrial [Bactrocera dorsalis]	751771475	XM_011207179.1	1373	0	PREDICTED: Bactrocera dorsalis 28S ribosomal protein S5, mitochondrial (LOC105227691), mRNA	K02988	RP-S5, MRPS5, rpsE	small subunit ribosomal protein S5	http://www.genome.jp/dbget-bin/www_bget?ko:K02988	Q2KID9	647	5.3e-66	28S ribosomal protein S5, mitochondrial OS=Bos taurus GN=MRPS5 PE=1 SV=1	PF00333//PF03719	Ribosomal protein S5, N-terminal domain//Ribosomal protein S5, C-terminal domain	GO:0042254//GO:0006412	ribosome biogenesis//translation	GO:0003723//GO:0003735	RNA binding//structural constituent of ribosome	GO:0005840	ribosome	KOG2646	Ribosomal protein S5
Cluster-10843.29332	369.656	2608	-2.8189	4.0828e-36	8.9832e-34	1443	751772348	XP_011210314.1	960	4.5e-101	PREDICTED: uncharacterized protein LOC105230955 [Bactrocera dorsalis]	751772347	XM_011212012.1	1075	0	PREDICTED: Bactrocera dorsalis uncharacterized LOC105230955 (LOC105230955), mRNA	--	--	--	--	--	--	--	--	--	--	--	--	--	--	--	--	--	--
Cluster-10843.12917	350.102	8.53349	5.3245	4.6895e-36	1.0297e-33	1872	751792722	XP_011206020.1	868	2.7e-90	PREDICTED: uncharacterized protein LOC105228093 [Bactrocera dorsalis]	751792721	XM_011207718.1	557	0	PREDICTED: Bactrocera dorsalis uncharacterized LOC105228093 (LOC105228093), mRNA	--	--	--	--	--	--	--	--	--	--	--	--	--	--	--	--	--	--
Cluster-10843.34515	16103.4	5174.15	1.638	5.0988e-36	1.1172e-33	1642	751802887	XP_011211556.1	1389	9.2e-151	PREDICTED: triosephosphate isomerase [Bactrocera dorsalis]	751802886	XM_011213254.1	1174	0	PREDICTED: Bactrocera dorsalis triosephosphate isomerase (LOC105231795), mRNA	K01803	TPI, tpiA	triosephosphate isomerase (TIM)	http://www.genome.jp/dbget-bin/www_bget?ko:K01803	O77458	1045	2.9e-112	Triosephosphate isomerase OS=Drosophila yakuba GN=Tpi PE=2 SV=1	PF00121	Triosephosphate isomerase	GO:0006094//GO:0006096//GO:0006000//GO:0006013//GO:0008152//GO:0006020//GO:0046486//GO:0015976	gluconeogenesis//glycolytic process//fructose metabolic process//mannose metabolic process//metabolic process//inositol metabolic process//glycerolipid metabolic process//carbon utilization	GO:0004807	triose-phosphate isomerase activity	--	--	KOG1643	Triosephosphate isomerase
Cluster-10843.56571	404.051	1.5641	7.968	5.1431e-36	1.1246e-33	2934	751445785	XP_011176955.1	1705	3.7e-187	PREDICTED: transmembrane protein 198 [Bactrocera cucurbitae]>gi|751445787|ref|XP_011176956.1| PREDICTED: transmembrane protein 198 [Bactrocera cucurbitae]	751803973	XM_011213847.1	1449	0	PREDICTED: Bactrocera dorsalis transmembrane protein 198 (LOC105232217), mRNA	--	--	--	--	--	--	--	--	--	--	--	--	--	--	--	--	--	--
Cluster-10843.27173	567.193	41.5172	3.7743	5.7809e-36	1.2615e-33	592	751780758	XP_011199514.1	473	5.5e-45	PREDICTED: C-type lectin mannose-binding isoform-like isoform X4 [Bactrocera dorsalis]	751780757	XM_011201212.1	267	9.62719e-136	PREDICTED: Bactrocera dorsalis perlucin-like (LOC105223475), transcript variant X4, mRNA	--	--	--	--	--	--	--	--	--	--	--	--	--	--	--	--	--	--
Cluster-10843.51864	699.831	109.653	2.6727	6.1255e-36	1.3339e-33	2224	751466298	XP_011188177.1	2113	1.4e-234	PREDICTED: calcium/calmodulin-dependent protein kinase kinase 2 [Bactrocera cucurbitae]	751466297	XM_011189875.1	1005	0	PREDICTED: Bactrocera cucurbitae calcium/calmodulin-dependent protein kinase kinase 2 (LOC105215763), mRNA	K07359	CAMKK	calcium/calmodulin-dependent protein kinase kinase	http://www.genome.jp/dbget-bin/www_bget?ko:K07359	Q8C078	1008	7.8e-108	Calcium/calmodulin-dependent protein kinase kinase 2 OS=Mus musculus GN=Camkk2 PE=1 SV=2	PF00069//PF07714	Protein kinase domain//Protein tyrosine kinase	GO:0006468	protein phosphorylation	GO:0004672//GO:0005524	protein kinase activity//ATP binding	--	--	KOG0585	Ca2+/calmodulin-dependent protein kinase kinase beta and related serine/threonine protein kinases
Cluster-10843.34938	5274.69	373.892	3.8193	6.3441e-36	1.3787e-33	698	751797120	XP_011208410.1	639	3.6e-64	PREDICTED: glutathione S-transferase 1-like [Bactrocera dorsalis]	751797119	XM_011210108.1	595	0	PREDICTED: Bactrocera dorsalis glutathione S-transferase 1-like (LOC105229682), mRNA	K00799	GST, gst	glutathione S-transferase	http://www.genome.jp/dbget-bin/www_bget?ko:K00799	P46430	311	1.6e-27	Glutathione S-transferase 1 OS=Manduca sexta GN=GST1 PE=2 SV=1	PF02671//PF13409//PF13417//PF02798	Paired amphipathic helix repeat//Glutathione S-transferase, N-terminal domain//Glutathione S-transferase, N-terminal domain//Glutathione S-transferase, N-terminal domain	GO:0006355	regulation of transcription, DNA-templated	GO:0005515	protein binding	--	--	--	--
Cluster-10843.34207	29.1184	519.966	-4.1554	6.602e-36	1.4318e-33	2755	751788693	XP_011203819.1	151	5.5e-07	PREDICTED: uncharacterized protein LOC105226582 isoform X1 [Bactrocera dorsalis]	751788726	XM_011205535.1	1398	0	PREDICTED: Bactrocera dorsalis tropomyosin-2 (LOC105226582), transcript variant X18, mRNA	--	--	--	--	P49455	130	6.2e-06	Tropomyosin-1, isoforms 33/34 OS=Drosophila melanogaster GN=Tm1 PE=2 SV=2	--	--	--	--	--	--	--	--	--	--
Cluster-10843.31255	11171.2	1445.78	2.9498	7.3153e-36	1.5833e-33	987	751797477	XP_011208603.1	1330	3.8e-144	PREDICTED: alcohol dehydrogenase [Bactrocera dorsalis]	751797476	XM_011210301.1	930	0	PREDICTED: Bactrocera dorsalis alcohol dehydrogenase (LOC105229834), mRNA	--	--	--	--	Q9NAR7	1271	1.1e-138	Alcohol dehydrogenase OS=Bactrocera oleae GN=ADH PE=2 SV=1	PF01370//PF00106//PF01073	NAD dependent epimerase/dehydratase family//short chain dehydrogenase//3-beta hydroxysteroid dehydrogenase/isomerase family	GO:0008209//GO:0008152//GO:0008210//GO:0055114//GO:0008207//GO:0006694	androgen metabolic process//metabolic process//estrogen metabolic process//oxidation-reduction process//C21-steroid hormone metabolic process//steroid biosynthetic process	GO:0016491//GO:0016616//GO:0050662//GO:0003824//GO:0003854	oxidoreductase activity//oxidoreductase activity, acting on the CH-OH group of donors, NAD or NADP as acceptor//coenzyme binding//catalytic activity//3-beta-hydroxy-delta5-steroid dehydrogenase activity	--	--	--	--
Cluster-10843.22384	3069.45	750.121	2.0335	8.1309e-36	1.7562e-33	2105	195334254	XP_002033799.1	1029	6.6e-109	GM21512 [Drosophila sechellia]>gi|194125769|gb|EDW47812.1| GM21512 [Drosophila sechellia]	751791739	XM_011207180.1	1173	0	PREDICTED: Bactrocera dorsalis solute carrier family 25 member 35-like (LOC105227694), transcript variant X1, mRNA	K15117	SLC25A34_35, OAC1	solute carrier family 25, member 34/35	http://www.genome.jp/dbget-bin/www_bget?ko:K15117	A3KPP4	701	2.9e-72	Solute carrier family 25 member 35 OS=Danio rerio GN=slc25a35 PE=2 SV=1	--	--	--	--	--	--	GO:0016020	membrane	KOG0755	Mitochondrial oxaloacetate carrier protein
Cluster-10843.42987	9233.69	860.859	3.4234	1.0888e-35	2.347e-33	1629	751776419	XP_011197170.1	1868	2.6e-206	PREDICTED: heparin cofactor 2 [Bactrocera dorsalis]	751776418	XM_011198868.1	1333	0	PREDICTED: Bactrocera dorsalis heparin cofactor 2 (LOC105221766), mRNA	--	--	--	--	Q5MGH0	171	6.5e-11	Serine protease inhibitor 3/4 (Fragment) OS=Lonomia obliqua PE=1 SV=1	--	--	--	--	--	--	--	--	KOG2392	Serpin
Cluster-10843.53487	369.911	43.2727	3.0872	1.1192e-35	2.4076e-33	3585	751778883	XP_011198502.1	3240	0	PREDICTED: uncharacterized protein LOC105222752 [Bactrocera dorsalis]	751778882	XM_011200200.1	2354	0	PREDICTED: Bactrocera dorsalis uncharacterized LOC105222752 (LOC105222752), mRNA	--	--	--	--	Q96QF7	261	5.2e-21	Acidic repeat-containing protein OS=Homo sapiens GN=ACRC PE=2 SV=1	PF05485	THAP domain	--	--	GO:0003676	nucleic acid binding	--	--	KOG3854	SPRT-like metalloprotease
Cluster-10843.40622	17.6886	516.268	-4.8743	1.3412e-35	2.8794e-33	743	751792048	XP_011205648.1	1262	2.2e-136	PREDICTED: V-type proton ATPase 116 kDa subunit a isoform 1-like [Bactrocera dorsalis]>gi|751792050|ref|XP_011205649.1| PREDICTED: V-type proton ATPase 116 kDa subunit a isoform 1-like [Bactrocera dorsalis]>gi|751792052|ref|XP_011205651.1| PREDICTED: V-type proton ATPase 116 kDa subunit a isoform 1-like [Bactrocera dorsalis]>gi|751792054|ref|XP_011205652.1| PREDICTED: V-type proton ATPase 116 kDa…	751792055	XM_011207351.1	713	0	PREDICTED: Bactrocera dorsalis V-type proton ATPase 116 kDa subunit a isoform 1-like (LOC105227818), transcript variant X5, mRNA	K02154	ATPeV0A, ATP6N	V-type H+-transporting ATPase subunit a	http://www.genome.jp/dbget-bin/www_bget?ko:K02154	Q9Z1G4	587	1.7e-59	V-type proton ATPase 116 kDa subunit a isoform 1 OS=Mus musculus GN=Atp6v0a1 PE=1 SV=3	PF01496	V-type ATPase 116kDa subunit family	GO:0015992//GO:0015991	proton transport//ATP hydrolysis coupled proton transport	GO:0015078	hydrogen ion transmembrane transporter activity	GO:0033179	proton-transporting V-type ATPase, V0 domain	KOG2189	Vacuolar H+-ATPase V0 sector, subunit a
Cluster-10843.22868	573.788	104.811	2.4529	1.4977e-35	3.2089e-33	923	751795024	XP_011207263.1	723	8.7e-74	PREDICTED: ARL14 effector protein [Bactrocera dorsalis]	751795023	XM_011208961.1	887	0	PREDICTED: Bactrocera dorsalis ARL14 effector protein (LOC105228939), mRNA	--	--	--	--	Q5FVK8	245	9.6e-20	ARL14 effector protein OS=Rattus norvegicus GN=Arl14ep PE=2 SV=1	--	--	--	--	--	--	--	--	KOG4850	Uncharacterized conserved protein
Cluster-10843.8969	426.692	33.5576	3.674	1.809e-35	3.868e-33	1984	751773543	XP_011213373.1	1667	6.5e-183	PREDICTED: uncharacterized protein LOC105233113 isoform X1 [Bactrocera dorsalis]	751773542	XM_011215071.1	1601	0	PREDICTED: Bactrocera dorsalis uncharacterized LOC105233113 (LOC105233113), transcript variant X1, mRNA	--	--	--	--	--	--	--	--	--	--	--	--	--	--	--	--	--	--
Cluster-10843.23207	2333.45	308.612	2.9176	1.8393e-35	3.9249e-33	1599	751786159	XP_011202447.1	1045	7e-111	PREDICTED: akirin [Bactrocera dorsalis]>gi|751786161|ref|XP_011202448.1| PREDICTED: akirin [Bactrocera dorsalis]>gi|751786163|ref|XP_011202449.1| PREDICTED: akirin [Bactrocera dorsalis]	751786158	XM_011204145.1	1238	0	PREDICTED: Bactrocera dorsalis akirin (LOC105225612), transcript variant X1, mRNA	--	--	--	--	Q9VS59	650	1.8e-66	Akirin OS=Drosophila melanogaster GN=akirin PE=1 SV=1	--	--	--	--	--	--	--	--	KOG4330	Uncharacterized conserved protein
Cluster-10843.55921	252.529	9.76881	4.6743	2.0136e-35	4.2882e-33	658	751472828	XP_011191746.1	976	2.9e-103	PREDICTED: probable cytochrome P450 4s3 [Bactrocera cucurbitae]	751779544	XM_011200560.1	436	0	PREDICTED: Bactrocera dorsalis probable cytochrome P450 4s3 (LOC105222980), partial mRNA	K07427	CYP4V	cytochrome P450, family 4, subfamily V	http://www.genome.jp/dbget-bin/www_bget?ko:K07427	Q9VXY0	720	5.7e-75	Probable cytochrome P450 4s3 OS=Drosophila melanogaster GN=Cyp4s3 PE=3 SV=1	PF00067	Cytochrome P450	GO:0055114	oxidation-reduction process	GO:0005506//GO:0016705//GO:0020037	iron ion binding//oxidoreductase activity, acting on paired donors, with incorporation or reduction of molecular oxygen//heme binding	--	--	--	--
Cluster-10843.58472	1460.32	89.1783	4.0356	2.2505e-35	4.7831e-33	2067	751782413	XP_011200410.1	1324	4e-143	PREDICTED: uncharacterized protein LOC105224122 [Bactrocera dorsalis]	751782412	XM_011202108.1	1211	0	PREDICTED: Bactrocera dorsalis uncharacterized LOC105224122 (LOC105224122), mRNA	K11253	H3	histone H3	http://www.genome.jp/dbget-bin/www_bget?ko:K11253	Q0MXD0	235	3.1e-18	Histone H3-like centromeric protein CSE4 OS=Kazachstania servazzii GN=CSE4 PE=3 SV=1	PF00125	Core histone H2A/H2B/H3/H4	--	--	GO:0003677	DNA binding	--	--	--	--
Cluster-10843.54240	1004.77	0.98234	9.8754	2.2933e-35	4.8643e-33	1069	751794577	XP_011207016.1	570	5.6e-56	PREDICTED: protein disulfide-isomerase-like isoform X1 [Bactrocera dorsalis]	751794578	XM_011208715.1	359	0	PREDICTED: Bactrocera dorsalis protein disulfide-isomerase-like (LOC105228763), transcript variant X2, mRNA	K09580	PDIA1, P4HB	protein disulfide-isomerase A1	http://www.genome.jp/dbget-bin/www_bget?ko:K09580	P54399	350	7.4e-32	Protein disulfide-isomerase OS=Drosophila melanogaster GN=Pdi PE=2 SV=1	PF00085	Thioredoxin	GO:0045454	cell redox homeostasis	--	--	--	--	KOG0190	Protein disulfide isomerase (prolyl 4-hydroxylase beta subunit)
Cluster-10843.14068	1127.98	193.68	2.5451	2.3136e-35	4.8976e-33	4047	751804612	XP_011212498.1	3739	0	PREDICTED: conserved oligomeric Golgi complex subunit 4 [Bactrocera dorsalis]	751804611	XM_011214196.1	2384	0	PREDICTED: Bactrocera dorsalis conserved oligomeric Golgi complex subunit 4 (LOC105232508), mRNA	--	--	--	--	Q95TN4	2308	2.5e-258	Conserved oligomeric Golgi complex subunit 4 OS=Drosophila melanogaster GN=CG7456 PE=1 SV=1	PF03769//PF15460	Attacin, C-terminal region//Something about silencing, SAS, complex subunit 4	GO:0016573	histone acetylation	--	--	GO:0005576	extracellular region	KOG0412	Golgi transport complex COD1 protein
Cluster-10843.34486	1616.26	231.417	2.8043	2.3243e-35	4.9104e-33	1337	751781618	XP_011199982.1	1872	7.4e-207	PREDICTED: uncharacterized protein LOC105223824 isoform X1 [Bactrocera dorsalis]	751781617	XM_011201680.1	1224	0	PREDICTED: Bactrocera dorsalis uncharacterized LOC105223824 (LOC105223824), transcript variant X1, mRNA	--	--	--	--	--	--	--	--	PF03648//PF00765//PF12761	Glycosyl hydrolase family 67 N-terminus//Autoinducer synthase//Actin cytoskeleton-regulatory complex protein END3	GO:0007015//GO:0045493//GO:0006897//GO:0005975	actin filament organization//xylan catabolic process//endocytosis//carbohydrate metabolic process	GO:0016740//GO:0046559	transferase activity//alpha-glucuronidase activity	--	--	--	--
Cluster-10843.15248	2324.42	658.842	1.8196	2.6787e-35	5.6479e-33	3091	751782457	XP_011200433.1	3277	0	PREDICTED: sphingosine kinase 2 [Bactrocera dorsalis]	751782456	XM_011202131.1	2948	0	PREDICTED: Bactrocera dorsalis sphingosine kinase 2 (LOC105224139), mRNA	K04718	SPHK	sphingosine kinase	http://www.genome.jp/dbget-bin/www_bget?ko:K04718	Q9JIA7	431	8.7e-41	Sphingosine kinase 2 OS=Mus musculus GN=Sphk2 PE=1 SV=2	PF00781	Diacylglycerol kinase catalytic domain	--	--	GO:0016301	kinase activity	--	--	KOG1116	Sphingosine kinase, involved in sphingolipid metabolism
Cluster-10843.59688	1300.23	0.736755	10.655	2.7438e-35	5.7737e-33	819	751792042	XP_011205645.1	1117	1.6e-119	PREDICTED: uncharacterized protein LOC105227814 isoform X2 [Bactrocera dorsalis]	751792041	XM_011207343.1	783	0	PREDICTED: Bactrocera dorsalis uncharacterized LOC105227814 (LOC105227814), transcript variant X2, mRNA	--	--	--	--	--	--	--	--	--	--	--	--	--	--	--	--	--	--
Cluster-10843.28011	6665.8	385.233	4.1115	2.7576e-35	5.7912e-33	1742	751469153	XP_011189745.1	2168	4.6e-241	PREDICTED: aldehyde dehydrogenase, mitochondrial [Bactrocera cucurbitae]	751783360	XM_011202620.1	1486	0	PREDICTED: Bactrocera dorsalis aldehyde dehydrogenase X, mitochondrial (LOC105224514), mRNA	K00128	E1.2.1.3	aldehyde dehydrogenase (NAD+)	http://www.genome.jp/dbget-bin/www_bget?ko:K00128	P05091	1383	2e-151	Aldehyde dehydrogenase, mitochondrial OS=Homo sapiens GN=ALDH2 PE=1 SV=2	PF00171	Aldehyde dehydrogenase family	GO:0008152//GO:0055114	metabolic process//oxidation-reduction process	GO:0016491	oxidoreductase activity	--	--	KOG2450	Aldehyde dehydrogenase
Cluster-10843.38535	1526.12	305.162	2.323	3.0461e-35	6.3844e-33	1052	751793768	XP_011206575.1	1687	1.6e-185	PREDICTED: nucleoporin Nup37 [Bactrocera dorsalis]	751793767	XM_011208273.1	1043	0	PREDICTED: Bactrocera dorsalis nucleoporin Nup37 (LOC105228439), mRNA	K14302	NUP37	nuclear pore complex protein Nup37	http://www.genome.jp/dbget-bin/www_bget?ko:K14302	Q9CWU9	471	6.8e-46	Nucleoporin Nup37 OS=Mus musculus GN=Nup37 PE=2 SV=2	PF04053//PF00400	Coatomer WD associated region//WD domain, G-beta repeat	GO:0006886//GO:0016192	intracellular protein transport//vesicle-mediated transport	GO:0005198//GO:0005515	structural molecule activity//protein binding	GO:0030117	membrane coat	KOG0266	WD40 repeat-containing protein
Cluster-10843.63773	1121.12	328.406	1.7719	3.0742e-35	6.4305e-33	4096	751795549	XP_011207551.1	2009	2.9e-222	PREDICTED: hyccin [Bactrocera dorsalis]	751795548	XM_011209249.1	2414	0	PREDICTED: Bactrocera dorsalis hyccin (LOC105229150), mRNA	K00599	METTL6	methyltransferase-like protein 6	http://www.genome.jp/dbget-bin/www_bget?ko:K00599	Q8BVH9	780	3.9e-81	Methyltransferase-like protein 6 OS=Mus musculus GN=Mettl6 PE=2 SV=2	PF08241//PF05175//PF01209	Methyltransferase domain//Methyltransferase small domain//ubiE/COQ5 methyltransferase family	GO:0008152	metabolic process	GO:0008168	methyltransferase activity	--	--	KOG2361	Predicted methyltransferase
Cluster-10843.34788	114.197	787.322	-2.7862	3.576e-35	7.4655e-33	1652	751781476	XP_011199908.1	1111	1.6e-118	PREDICTED: WW domain-binding protein 2 isoform X1 [Bactrocera dorsalis]>gi|751781478|ref|XP_011199909.1| PREDICTED: WW domain-binding protein 2 isoform X1 [Bactrocera dorsalis]>gi|751781480|ref|XP_011199910.1| PREDICTED: WW domain-binding protein 2 isoform X1 [Bactrocera dorsalis]>gi|751781482|ref|XP_011199911.1| PREDICTED: WW domain-binding protein 2 isoform X1 [Bactrocera dorsalis]>gi|751781484…	751781485	XR_852483.1	1328	0	PREDICTED: Bactrocera dorsalis WW domain-binding protein 2 (LOC105223775), transcript variant X6, misc_RNA	--	--	--	--	P97765	293	4.7e-25	WW domain-binding protein 2 OS=Mus musculus GN=Wbp2 PE=1 SV=1	PF11605//PF03307	Vacuolar protein sorting protein 36 Vps36//Adenovirus 15.3kD protein in E3 region	GO:0019049	evasion or tolerance of host defenses by virus	GO:0032266//GO:0043130	phosphatidylinositol-3-phosphate binding//ubiquitin binding	--	--	KOG3294	WW domain binding protein WBP-2, contains GRAM domain
Cluster-10843.23686	2227.93	94.3776	4.5621	3.9872e-35	8.3075e-33	3007	751474309	XP_011192543.1	1867	6.3e-206	PREDICTED: protein maelstrom 1 [Bactrocera cucurbitae]	751803719	XM_011213710.1	2118	0	PREDICTED: Bactrocera dorsalis protein maelstrom 1 (LOC105232104), mRNA	K18411	MAEL	protein maelstrom	http://www.genome.jp/dbget-bin/www_bget?ko:K18411	B4PIP5	692	4.6e-71	Protein maelstrom OS=Drosophila yakuba GN=mael PE=2 SV=2	--	--	--	--	--	--	--	--	--	--
Cluster-10843.57083	314.165	31.0961	3.3326	5.0791e-35	1.0562e-32	1296	751803297	XP_011211781.1	1923	8.7e-213	PREDICTED: LOW QUALITY PROTEIN: beta-1,3-galactosyltransferase 5 [Bactrocera dorsalis]	751803296	XM_011213479.1	1260	0	PREDICTED: Bactrocera dorsalis beta-1,3-galactosyltransferase 5 (LOC105231953), mRNA	--	--	--	--	Q9Y2C3	219	1.4e-16	Beta-1,3-galactosyltransferase 5 OS=Homo sapiens GN=B3GALT5 PE=2 SV=1	PF01762	Galactosyltransferase	GO:0006486	protein glycosylation	GO:0008378	galactosyltransferase activity	GO:0016020	membrane	KOG2287	Galactosyltransferases
Cluster-10843.33570	8402.93	2419.14	1.7968	5.3235e-35	1.1049e-32	827	751772849	XP_011213003.1	994	2.9e-105	PREDICTED: proteasome subunit beta type-6 [Bactrocera dorsalis]	751772848	XM_011214701.1	779	0	PREDICTED: Bactrocera dorsalis proteasome subunit beta type-6 (LOC105232830), mRNA	K02738	PSMB6	20S proteasome subunit beta 1	http://www.genome.jp/dbget-bin/www_bget?ko:K02738	P28072	530	7.7e-53	Proteasome subunit beta type-6 OS=Homo sapiens GN=PSMB6 PE=1 SV=4	PF00227	Proteasome subunit	GO:0051603	proteolysis involved in cellular protein catabolic process	GO:0004298	threonine-type endopeptidase activity	GO:0005839	proteasome core complex	KOG0174	20S proteasome, regulatory subunit beta type PSMB6/PSMB9/PRE3
Cluster-10843.31625	5100.95	1140.79	2.1607	5.4051e-35	1.1196e-32	862	751801844	XP_011210985.1	1467	4.4e-160	PREDICTED: brachyurin [Bactrocera dorsalis]	751801843	XM_011212683.1	820	0	PREDICTED: Bactrocera dorsalis brachyurin (LOC105231397), mRNA	--	--	--	--	P17205	482	3e-47	Serine proteases 1/2 OS=Drosophila melanogaster GN=Jon99Cii PE=2 SV=2	PF00089	Trypsin	GO:0006508	proteolysis	GO:0004252	serine-type endopeptidase activity	--	--	--	--
Cluster-10843.30832	3434.19	555.453	2.6281	5.4899e-35	1.1349e-32	1847	751802431	XP_011211305.1	846	9.5e-88	PREDICTED: nucleolin [Bactrocera dorsalis]	751802626	XM_011213111.1	1126	0	PREDICTED: Bactrocera dorsalis chromosomal protein D1-like (LOC105231690), mRNA	--	--	--	--	--	--	--	--	PF01466//PF02178	Skp1 family, dimerisation domain//AT hook motif	GO:0006511	ubiquitin-dependent protein catabolic process	GO:0003677	DNA binding	--	--	--	--
Cluster-10843.26581	1481.99	308.362	2.2644	6.1947e-35	1.2782e-32	2028	751773003	XP_011213083.1	2710	7.5e-304	PREDICTED: cactin [Bactrocera dorsalis]	751773002	XM_011214781.1	2000	0	PREDICTED: Bactrocera dorsalis cactin (LOC105232891), mRNA	--	--	--	--	Q9VR99	1194	1.9e-129	Cactin OS=Drosophila melanogaster GN=cactin PE=1 SV=3	PF09732	Cactus-binding C-terminus of cactin protein	--	--	GO:0005515	protein binding	--	--	KOG2370	Cactin
Cluster-10843.16956	366.824	52.2739	2.8104	6.4885e-35	1.3362e-32	1005	751783315	XP_011200897.1	900	2.8e-94	PREDICTED: uncharacterized protein LOC105224497 [Bactrocera dorsalis]	751783314	XM_011202595.1	969	0	PREDICTED: Bactrocera dorsalis uncharacterized LOC105224497 (LOC105224497), mRNA	K08288	PRKCSH	protein kinase C substrate 80K-H	http://www.genome.jp/dbget-bin/www_bget?ko:K08288	Q9USH8	200	1.7e-14	Glucosidase 2 subunit beta OS=Schizosaccharomyces pombe (strain 972 / ATCC 24843) GN=gtb1 PE=1 SV=1	--	--	--	--	--	--	--	--	KOG2397	Protein kinase C substrate, 80 KD protein, heavy chain
Cluster-10843.15473	949.482	148.86	2.677	6.7385e-35	1.385e-32	1354	751802662	XP_011211432.1	1134	2.8e-121	PREDICTED: 26S proteasome non-ATPase regulatory subunit 9 [Bactrocera dorsalis]	751802661	XM_011213130.1	932	0	PREDICTED: Bactrocera dorsalis 26S proteasome non-ATPase regulatory subunit 9 (LOC105231708), mRNA	K06693	PSMD9	26S proteasome non-ATPase regulatory subunit 9	http://www.genome.jp/dbget-bin/www_bget?ko:K06693	Q9VFS8	563	1.9e-56	26S proteasome non-ATPase regulatory subunit 9 OS=Drosophila melanogaster GN=CG9588 PE=1 SV=1	PF00595//PF13180	PDZ domain (Also known as DHR or GLGF)//PDZ domain	--	--	GO:0005515	protein binding	--	--	KOG3129	26S proteasome regulatory complex, subunit PSMD9
Cluster-10843.33074	6184.87	1149.9	2.4273	7.6102e-35	1.5611e-32	1282	751800611	XP_011210309.1	1572	4.3e-172	PREDICTED: S-formylglutathione hydrolase [Bactrocera dorsalis]	751800610	XM_011212007.1	1225	0	PREDICTED: Bactrocera dorsalis S-formylglutathione hydrolase (LOC105230953), mRNA	K01070	frmB, ESD, fghA	S-formylglutathione hydrolase	http://www.genome.jp/dbget-bin/www_bget?ko:K01070	P10768	950	2.4e-101	S-formylglutathione hydrolase OS=Homo sapiens GN=ESD PE=1 SV=2	PF10503//PF00326//PF12740	Esterase PHB depolymerase//Prolyl oligopeptidase family//Chlorophyllase enzyme	GO:0015996//GO:0015994//GO:0006508	chlorophyll catabolic process//chlorophyll metabolic process//proteolysis	GO:0008236//GO:0047746	serine-type peptidase activity//chlorophyllase activity	GO:0005576	extracellular region	KOG3101	Esterase D
Cluster-10843.33206	624.066	49.6934	3.6529	7.6682e-35	1.57e-32	1859	751785175	XP_011201914.1	2055	6.2e-228	PREDICTED: ornithine aminotransferase, mitochondrial [Bactrocera dorsalis]	751785174	XM_011203612.1	1753	0	PREDICTED: Bactrocera dorsalis ornithine aminotransferase, mitochondrial (LOC105225237), mRNA	K00819	rocD, OAT	ornithine--oxo-acid transaminase	http://www.genome.jp/dbget-bin/www_bget?ko:K00819	P49724	1674	3.8e-185	Ornithine aminotransferase, mitochondrial OS=Drosophila ananassae GN=Oat PE=1 SV=1	PF00202	Aminotransferase class-III	--	--	GO:0008483//GO:0030170	transaminase activity//pyridoxal phosphate binding	--	--	KOG1402	Ornithine aminotransferase
Cluster-10843.12171	1903.62	239.908	2.9887	8.6392e-35	1.7654e-32	1587	751801907	XP_011211019.1	2199	1.1e-244	PREDICTED: venom serine protease Bi-VSP-like [Bactrocera dorsalis]	751801906	XM_011212717.1	1457	0	PREDICTED: Bactrocera dorsalis venom serine protease Bi-VSP-like (LOC105231427), mRNA	--	--	--	--	B5U2W0	435	1.5e-41	Venom serine protease Bi-VSP OS=Bombus ignitus PE=1 SV=1	PF00089	Trypsin	GO:0006508	proteolysis	GO:0004252	serine-type endopeptidase activity	--	--	--	--
Cluster-10843.35976	36625.9	9802.04	1.9017	8.757e-35	1.786e-32	878	195153661	XP_002017742.1	606	3.1e-60	GL17142 [Drosophila persimilis]>gi|194113538|gb|EDW35581.1| GL17142 [Drosophila persimilis]	751452981	XM_011182582.1	413	0	PREDICTED: Bactrocera cucurbitae trypsin beta-like (LOC105211239), mRNA	K01312	PRSS	trypsin	http://www.genome.jp/dbget-bin/www_bget?ko:K01312	P04814	604	2.1e-61	Trypsin alpha OS=Drosophila melanogaster GN=alphaTry PE=2 SV=1	PF00089	Trypsin	GO:0006508	proteolysis	GO:0004252//GO:0016787	serine-type endopeptidase activity//hydrolase activity	--	--	--	--
Cluster-10843.30885	756.806	3394.82	-2.1651	8.8344e-35	1.7983e-32	2605	751777750	XP_011197891.1	2803	0	PREDICTED: inositol-3-phosphate synthase [Bactrocera dorsalis]	751777749	XM_011199589.1	2276	0	PREDICTED: Bactrocera dorsalis inositol-3-phosphate synthase (LOC105222319), mRNA	K01858	INO1, ISYNA1	myo-inositol-1-phosphate synthase	http://www.genome.jp/dbget-bin/www_bget?ko:K01858	O97477	2271	3.2e-254	Inositol-3-phosphate synthase OS=Drosophila melanogaster GN=Inos PE=1 SV=1	PF07994//PF12063	Myo-inositol-1-phosphate synthase//Domain of unknown function (DUF3543)	GO:0008654//GO:0016310//GO:0006021//GO:0009069//GO:0019872	phospholipid biosynthetic process//phosphorylation//inositol biosynthetic process//serine family amino acid metabolic process//streptomycin biosynthetic process	GO:0004512//GO:0004674	inositol-3-phosphate synthase activity//protein serine/threonine kinase activity	--	--	KOG0693	Myo-inositol-1-phosphate synthase
Cluster-10843.48060	639.145	73.602	3.1195	1.0041e-34	2.04e-32	1485	751795190	XP_011207353.1	1977	5.5e-219	PREDICTED: uncharacterized protein LOC105229011 [Bactrocera dorsalis]	751795189	XM_011209051.1	1147	0	PREDICTED: Bactrocera dorsalis uncharacterized LOC105229011 (LOC105229011), mRNA	--	--	--	--	--	--	--	--	--	--	--	--	--	--	--	--	--	--
Cluster-10843.45716	6762.5	933.175	2.8572	1.0916e-34	2.2135e-32	3329	751790891	XP_011205019.1	1486	1.1e-161	PREDICTED: tubulin polyglutamylase complex subunit 2 isoform X1 [Bactrocera dorsalis]	751790888	XM_011206716.1	1145	0	PREDICTED: Bactrocera dorsalis cAMP-regulated phosphoprotein 19 (LOC105227394), mRNA	--	--	--	--	Q8MR62	921	1.4e-97	Viral IAP-associated factor homolog OS=Drosophila melanogaster GN=viaf PE=1 SV=1	PF00085	Thioredoxin	GO:0045454	cell redox homeostasis	--	--	--	--	KOG3170	Conserved phosducin-like protein
Cluster-10843.46457	68.8667	591.423	-3.1008	1.1295e-34	2.2861e-32	2208	751789198	XP_011204095.1	3077	0	PREDICTED: sodium-independent sulfate anion transporter-like [Bactrocera dorsalis]	751789197	XM_011205793.1	2089	0	PREDICTED: Bactrocera dorsalis sodium-independent sulfate anion transporter-like (LOC105226766), mRNA	K14708	SLC26A11	solute carrier family 26 (sodium-independent sulfate anion transporter), member 11	http://www.genome.jp/dbget-bin/www_bget?ko:K14708	Q58DD2	926	2.5e-98	Sodium-independent sulfate anion transporter OS=Bos taurus GN=SLC26A11 PE=2 SV=1	PF00916	Sulfate permease family	GO:0008272	sulfate transport	GO:0015116	sulfate transmembrane transporter activity	GO:0016021	integral component of membrane	KOG0236	Sulfate/bicarbonate/oxalate exchanger SAT-1 and related transporters (SLC26 family)
Cluster-10843.45492	1556.5	179.428	3.1202	1.1548e-34	2.3328e-32	1612	751802957	XP_011211596.1	2486	5.6e-278	PREDICTED: phosphate-regulating neutral endopeptidase-like [Bactrocera dorsalis]	751802956	XM_011213294.1	1488	0	PREDICTED: Bactrocera dorsalis phosphate-regulating neutral endopeptidase-like (LOC105231820), mRNA	--	--	--	--	Q495T6	294	3.5e-25	Membrane metallo-endopeptidase-like 1 OS=Homo sapiens GN=MMEL1 PE=2 SV=2	PF05649	Peptidase family M13	GO:0006508	proteolysis	--	--	--	--	--	--
Cluster-10843.54747	1373.36	331.276	2.0525	1.1734e-34	2.3658e-32	1373	751791732	XP_011205477.1	916	5.4e-96	PREDICTED: solute carrier family 25 member 35-like [Bactrocera dorsalis]	751791731	XM_011207175.1	769	0	PREDICTED: Bactrocera dorsalis solute carrier family 25 member 35-like (LOC105227690), mRNA	K15117	SLC25A34_35, OAC1	solute carrier family 25, member 34/35	http://www.genome.jp/dbget-bin/www_bget?ko:K15117	A3KPP4	420	7.3e-40	Solute carrier family 25 member 35 OS=Danio rerio GN=slc25a35 PE=2 SV=1	--	--	--	--	--	--	--	--	KOG0755	Mitochondrial oxaloacetate carrier protein
Cluster-10843.35425	2761.44	920.08	1.5862	1.356e-34	2.7289e-32	6701	751783881	XP_011201207.1	2156	4.3e-239	PREDICTED: POC1 centriolar protein homolog [Bactrocera dorsalis]	751783880	XM_011202905.1	1620	0	PREDICTED: Bactrocera dorsalis POC1 centriolar protein homolog (LOC105224735), mRNA	K04505	PSEN1, PS1	presenilin 1	http://www.genome.jp/dbget-bin/www_bget?ko:K04505	Q9VU65	1283	3e-139	POC1 centriolar protein homolog OS=Drosophila melanogaster GN=Poc1 PE=2 SV=1	PF04053//PF00403//PF01080//PF04061//PF00400	Coatomer WD associated region//Heavy-metal-associated domain//Presenilin//ORMDL family//WD domain, G-beta repeat	GO:0016192//GO:0006886//GO:0030001	vesicle-mediated transport//intracellular protein transport//metal ion transport	GO:0046872//GO:0005198//GO:0005515//GO:0004190	metal ion binding//structural molecule activity//protein binding//aspartic-type endopeptidase activity	GO:0016021//GO:0030117//GO:0005789	integral component of membrane//membrane coat//endoplasmic reticulum membrane	KOG2736	Presenilin
Cluster-10843.64744	609.753	60.134	3.3434	1.5679e-34	3.1492e-32	852	751787014	XP_011202912.1	1026	5.9e-109	PREDICTED: COMM domain-containing protein 4 isoform X1 [Bactrocera dorsalis]	751787013	XM_011204610.1	702	0	PREDICTED: Bactrocera dorsalis COMM domain-containing protein 4 (LOC105225927), transcript variant X1, mRNA	--	--	--	--	Q9CQ02	287	1.2e-24	COMM domain-containing protein 4 OS=Mus musculus GN=Commd4 PE=2 SV=1	--	--	--	--	--	--	--	--	--	--
Cluster-10843.43913	326.094	1729.6	-2.4057	1.6271e-34	3.262e-32	4232	751440577	XP_011190398.1	4106	0	PREDICTED: 26S proteasome non-ATPase regulatory subunit 2 [Bactrocera cucurbitae]	751782779	XM_011202307.1	2973	0	PREDICTED: Bactrocera dorsalis 26S proteasome non-ATPase regulatory subunit 2 (LOC105224271), mRNA	K03028	PSMD2, RPN1	26S proteasome regulatory subunit N1	http://www.genome.jp/dbget-bin/www_bget?ko:K03028	Q5R9I6	2656	1.2e-298	26S proteasome non-ATPase regulatory subunit 2 OS=Pongo abelii GN=PSMD2 PE=2 SV=1	PF10568//PF01401//PF08625	Outer mitochondrial membrane transport complex protein//Angiotensin-converting enzyme//Utp13 specific WD40 associated domain	GO:0006508//GO:0006364//GO:0006626	proteolysis//rRNA processing//protein targeting to mitochondrion	GO:0008241//GO:0008237	peptidyl-dipeptidase activity//metallopeptidase activity	GO:0005741//GO:0032040//GO:0016020	mitochondrial outer membrane//small-subunit processome//membrane	KOG2005	26S proteasome regulatory complex, subunit RPN1/PSMD2
Cluster-10843.43422	2489.75	106.762	4.5443	1.793e-34	3.5879e-32	1475	751777994	XP_011198020.1	793	1.1e-81	PREDICTED: histone deacetylase complex subunit SAP30 homolog [Bactrocera dorsalis]	751777993	XM_011199718.1	1135	0	PREDICTED: Bactrocera dorsalis histone deacetylase complex subunit SAP30 homolog (LOC105222399), mRNA	K19202	SAP30	histone deacetylase complex subunit SAP30	http://www.genome.jp/dbget-bin/www_bget?ko:K19202	Q9VXB3	562	2.7e-56	Histone deacetylase complex subunit SAP30 homolog OS=Drosophila melanogaster GN=Sap30 PE=1 SV=1	PF17079//PF13867	Male-specific protein scotti//Sin3 binding region of histone deacetylase complex subunit SAP30	GO:0007291	sperm individualization	GO:0005515	protein binding	--	--	--	--
Cluster-10843.36645	4.90953	713.266	-7.1761	1.8756e-34	3.746e-32	1833	751801596	XP_011210850.1	732	1.6e-74	PREDICTED: fibrous sheath CABYR-binding protein [Bactrocera dorsalis]	751801595	XM_011212548.1	763	0	PREDICTED: Bactrocera dorsalis fibrous sheath CABYR-binding protein (LOC105231313), mRNA	--	--	--	--	--	--	--	--	PF04513	Baculovirus polyhedron envelope protein, PEP, C terminus	--	--	GO:0005198	structural molecule activity	GO:0019028//GO:0019031	viral capsid//viral envelope	--	--
Cluster-10843.37363	8643.15	347.067	4.6402	2.2764e-34	4.5379e-32	383	751778166	XP_011198115.1	380	2.1e-34	PREDICTED: heat shock protein 23-like [Bactrocera dorsalis]	751778165	XM_011199813.1	344	9.4843e-179	PREDICTED: Bactrocera dorsalis heat shock protein 23-like (LOC105222467), mRNA	--	--	--	--	P02516	167	4.4e-11	Heat shock protein 23 OS=Drosophila melanogaster GN=Hsp23 PE=2 SV=2	--	--	--	--	--	--	--	--	--	--
Cluster-10843.21054	1054.07	224	2.2363	2.3403e-34	4.6566e-32	1875	751782734	XP_011200583.1	2245	5.8e-250	PREDICTED: cell cycle checkpoint control protein RAD9A [Bactrocera dorsalis]	751782733	XM_011202281.1	1366	0	PREDICTED: Bactrocera dorsalis cell cycle checkpoint control protein RAD9A (LOC105224256), mRNA	K10994	RAD9A	cell cycle checkpoint control protein RAD9A	http://www.genome.jp/dbget-bin/www_bget?ko:K10994	Q99638	335	7.2e-30	Cell cycle checkpoint control protein RAD9A OS=Homo sapiens GN=RAD9A PE=1 SV=1	PF04139	Rad9	GO:0000077	DNA damage checkpoint	--	--	GO:0030896	checkpoint clamp complex	--	--
Cluster-10843.30350	129.857	1089.64	-3.0671	2.584e-34	5.132e-32	1718	751788426	XP_011203673.1	2584	2.6e-289	PREDICTED: tyrosine--tRNA ligase, cytoplasmic isoform X1 [Bactrocera dorsalis]	751788425	XM_011205371.1	1683	0	PREDICTED: Bactrocera dorsalis tyrosine--tRNA ligase, cytoplasmic (LOC105226484), transcript variant X1, mRNA	K01866	YARS, tyrS	tyrosyl-tRNA synthetase	http://www.genome.jp/dbget-bin/www_bget?ko:K01866	Q6TGS6	1800	8.7e-200	Tyrosine--tRNA ligase, cytoplasmic OS=Danio rerio GN=yars PE=2 SV=2	PF00579//PF01588	tRNA synthetases class I (W and Y)//Putative tRNA binding domain	GO:0006418	tRNA aminoacylation for protein translation	GO:0004812//GO:0005524//GO:0000166//GO:0000049	aminoacyl-tRNA ligase activity//ATP binding//nucleotide binding//tRNA binding	--	--	KOG2144	Tyrosyl-tRNA synthetase, cytoplasmic
Cluster-10843.18661	1568.04	425.123	1.8833	2.9334e-34	5.8149e-32	1916	751478673	XP_011194895.1	1717	9.9e-189	PREDICTED: galactosylgalactosylxylosylprotein 3-beta-glucuronosyltransferase S [Bactrocera cucurbitae]>gi|751478675|ref|XP_011194896.1| PREDICTED: galactosylgalactosylxylosylprotein 3-beta-glucuronosyltransferase S [Bactrocera cucurbitae]	751771646	XM_011208192.1	1368	0	PREDICTED: Bactrocera dorsalis galactosylgalactosylxylosylprotein 3-beta-glucuronosyltransferase S (LOC105228375), mRNA	K10812	GlcAT-SP	beta-1,3-glucuronyltransferase	http://www.genome.jp/dbget-bin/www_bget?ko:K10812	Q9VLA1	1182	4.5e-128	Galactosylgalactosylxylosylprotein 3-beta-glucuronosyltransferase S OS=Drosophila melanogaster GN=GlcAT-S PE=1 SV=2	PF03360	Glycosyltransferase family 43	GO:0030206	chondroitin sulfate biosynthetic process	GO:0015018	galactosylgalactosylxylosylprotein 3-beta-glucuronosyltransferase activity	GO:0016020	membrane	KOG1476	Beta-1,3-glucuronyltransferase B3GAT1/SQV-8
Cluster-10843.33860	15326.8	1622.88	3.2396	3.3064e-34	6.5421e-32	989	751797120	XP_011208410.1	636	1.1e-63	PREDICTED: glutathione S-transferase 1-like [Bactrocera dorsalis]	751797119	XM_011210108.1	874	0	PREDICTED: Bactrocera dorsalis glutathione S-transferase 1-like (LOC105229682), mRNA	K00799	GST, gst	glutathione S-transferase	http://www.genome.jp/dbget-bin/www_bget?ko:K00799	P46430	314	1e-27	Glutathione S-transferase 1 OS=Manduca sexta GN=GST1 PE=2 SV=1	PF13417//PF02798//PF13409	Glutathione S-transferase, N-terminal domain//Glutathione S-transferase, N-terminal domain//Glutathione S-transferase, N-terminal domain	--	--	GO:0005515	protein binding	--	--	--	--
Cluster-10843.43329	272.312	17.982	3.9176	3.4124e-34	6.7392e-32	624	751770022	XP_011214453.1	668	1.4e-67	PREDICTED: uncharacterized protein LOC105233965 [Bactrocera dorsalis]	751770021	XM_011216151.1	398	0	PREDICTED: Bactrocera dorsalis uncharacterized LOC105233965 (LOC105233965), mRNA	--	--	--	--	--	--	--	--	--	--	--	--	--	--	--	--	--	--
Cluster-10843.37379	1242.66	257.57	2.2733	3.8053e-34	7.5013e-32	596	751782482	XP_011200445.1	898	2.9e-94	PREDICTED: LOW QUALITY PROTEIN: esterase FE4-like [Bactrocera dorsalis]	751782481	XM_011202143.1	562	0	PREDICTED: Bactrocera dorsalis esterase FE4-like (LOC105224147), mRNA	--	--	--	--	P35502	272	4.6e-23	Esterase FE4 OS=Myzus persicae PE=1 SV=1	--	--	--	--	--	--	--	--	--	--
Cluster-10843.42172	6512.69	1353.43	2.2668	3.8386e-34	7.5528e-32	1062	751797505	XP_011208619.1	1120	9.3e-120	PREDICTED: protein CREG1 [Bactrocera dorsalis]>gi|751797507|ref|XP_011208620.1| PREDICTED: protein CREG1 [Bactrocera dorsalis]	751797504	XM_011210317.1	956	0	PREDICTED: Bactrocera dorsalis protein CREG1 (LOC105229846), transcript variant X1, mRNA	--	--	--	--	O88668	279	1.3e-23	Protein CREG1 OS=Mus musculus GN=Creg1 PE=2 SV=1	--	--	--	--	--	--	--	--	--	--
Cluster-10843.25315	187.117	751.532	-2.005	4.3611e-34	8.5651e-32	541	554930839	ESL05645.1	561	3.1e-55	60S ribosomal protein L23a [Trypanosoma rangeli SC58]	322496515	FR799593.1	228	4.18652e-114	Leishmania donovani BPK282A1 complete genome, chromosome 6	K02893	RP-L23Ae, RPL23A	large subunit ribosomal protein L23Ae	http://www.genome.jp/dbget-bin/www_bget?ko:K02893	P41165	541	2.7e-54	60S ribosomal protein L23a OS=Trypanosoma brucei brucei GN=RPL23A PE=2 SV=1	PF00276	Ribosomal protein L23	GO:0042254//GO:0006412	ribosome biogenesis//translation	GO:0003735	structural constituent of ribosome	GO:0005840	ribosome	KOG1751	60s ribosomal protein L23
Cluster-10843.34004	4219.2	13431.7	-1.6705	5.6008e-34	1.0979e-31	3297	751478639	XP_011194877.1	3906	0	PREDICTED: probable aconitate hydratase, mitochondrial [Bactrocera cucurbitae]	751478638	XM_011196575.1	1829	0	PREDICTED: Bactrocera cucurbitae probable aconitate hydratase, mitochondrial (LOC105220161), mRNA	K01681	ACO, acnA	aconitate hydratase	http://www.genome.jp/dbget-bin/www_bget?ko:K01681	P34455	2995	0	Probable aconitate hydratase, mitochondrial OS=Caenorhabditis elegans GN=aco-2 PE=3 SV=2	PF00330//PF00694	Aconitase family (aconitate hydratase)//Aconitase C-terminal domain	GO:0008152	metabolic process	--	--	--	--	KOG0453	Aconitase/homoaconitase (aconitase superfamily)
Cluster-10843.46129	284.725	1440.18	-2.3377	6.071e-34	1.1879e-31	3420	751443519	XP_011196457.1	4464	0	PREDICTED: methionine--tRNA ligase, cytoplasmic [Bactrocera cucurbitae]	751799372	XM_011211344.1	3350	0	PREDICTED: Bactrocera dorsalis methionine--tRNA ligase, cytoplasmic (LOC105230538), mRNA	K01874	MARS, metG	methionyl-tRNA synthetase	http://www.genome.jp/dbget-bin/www_bget?ko:K01874	P56192	2008	1.3e-223	Methionine--tRNA ligase, cytoplasmic OS=Homo sapiens GN=MARS PE=1 SV=2	PF00458//PF00435//PF00133//PF08264//PF09334	WHEP-TRS domain//Spectrin repeat//tRNA synthetases class I (I, L, M and V)//Anticodon-binding domain of tRNA//tRNA synthetases class I (M)	GO:0006418	tRNA aminoacylation for protein translation	GO:0004812//GO:0005524//GO:0005515//GO:0000166	aminoacyl-tRNA ligase activity//ATP binding//protein binding//nucleotide binding	--	--	KOG1247	Methionyl-tRNA synthetase
Cluster-10843.54656	715.94	141.317	2.3417	6.6502e-34	1.2989e-31	897	751454101	XP_011181504.1	1241	7.3e-134	PREDICTED: DTW domain-containing protein 1 [Bactrocera cucurbitae]	751791875	XM_011207252.1	863	0	PREDICTED: Bactrocera dorsalis DTW domain-containing protein 1 (LOC105227751), mRNA	--	--	--	--	Q8N5C7	312	1.6e-27	DTW domain-containing protein 1 OS=Homo sapiens GN=DTWD1 PE=1 SV=1	--	--	--	--	--	--	--	--	KOG3795	Uncharacterized conserved protein
Cluster-10843.34915	22757.5	5920.74	1.9425	6.9659e-34	1.358e-31	1657	498935263	XP_004520092.1	1233	1.1e-132	PREDICTED: 3-hydroxyacyl-CoA dehydrogenase type-2 [Ceratitis capitata]	751791073	XM_011206817.1	1071	0	PREDICTED: Bactrocera dorsalis 3-hydroxyacyl-CoA dehydrogenase type-2 (LOC105227468), mRNA	K08683	HSD17B10	3-hydroxyacyl-CoA dehydrogenase / 3-hydroxy-2-methylbutyryl-CoA dehydrogenase	http://www.genome.jp/dbget-bin/www_bget?ko:K08683	O18404	1138	4.9e-123	3-hydroxyacyl-CoA dehydrogenase type-2 OS=Drosophila melanogaster GN=scu PE=1 SV=1	PF00106//PF01073//PF01370//PF00107	short chain dehydrogenase//3-beta hydroxysteroid dehydrogenase/isomerase family//NAD dependent epimerase/dehydratase family//Zinc-binding dehydrogenase	GO:0008152//GO:0008209//GO:0006694//GO:0008207//GO:0055114//GO:0008210	metabolic process//androgen metabolic process//steroid biosynthetic process//C21-steroid hormone metabolic process//oxidation-reduction process//estrogen metabolic process	GO:0050662//GO:0016491//GO:0016616//GO:0003854//GO:0003824	coenzyme binding//oxidoreductase activity//oxidoreductase activity, acting on the CH-OH group of donors, NAD or NADP as acceptor//3-beta-hydroxy-delta5-steroid dehydrogenase activity//catalytic activity	--	--	KOG1199	Short-chain alcohol dehydrogenase/3-hydroxyacyl-CoA dehydrogenase
Cluster-10843.14455	696.603	142.438	2.2928	7.7593e-34	1.5099e-31	1698	756398261	NP_001291907.1	1058	2.3e-112	dnaJ homolog subfamily C member 8 [Bactrocera dorsalis]>gi|353331781|gb|AEQ92855.1| heat shock protein 403 [Bactrocera dorsalis]	756398260	NM_001304978.1	1064	0	Bactrocera dorsalis dnaJ homolog subfamily C member 8 (LOC105232548), mRNA >gnl|BL_ORD_ID|13364427 Bactrocera dorsalis heat shock protein 403 (hsp403) mRNA, complete cds	K09528	DNAJC8	DnaJ homolog subfamily C member 8	http://www.genome.jp/dbget-bin/www_bget?ko:K09528	Q642C0	544	3.8e-54	DnaJ homolog subfamily C member 8 OS=Rattus norvegicus GN=Dnajc8 PE=2 SV=1	PF05672	MAP7 (E-MAP-115) family	GO:0000226	microtubule cytoskeleton organization	--	--	GO:0015630	microtubule cytoskeleton	KOG0947	Cytoplasmic exosomal RNA helicase SKI2, DEAD-box superfamily
Cluster-10843.5896	349.445	10.606	5.0672	8.2032e-34	1.5934e-31	1704	751779459	XP_011198816.1	1531	3.3e-167	PREDICTED: serine protease persephone-like [Bactrocera dorsalis]	751779458	XM_011200514.1	992	0	PREDICTED: Bactrocera dorsalis serine protease persephone-like (LOC105222944), mRNA	--	--	--	--	Q9VWU1	362	4.8e-33	Serine protease persephone OS=Drosophila melanogaster GN=psh PE=1 SV=1	PF00089	Trypsin	GO:0006508	proteolysis	GO:0004252	serine-type endopeptidase activity	--	--	--	--
Cluster-10843.17117	3706.25	61.9525	5.8992	9.0744e-34	1.7594e-31	491	751792656	XP_011205983.1	777	2.5e-80	PREDICTED: uncharacterized protein LOC105228070 [Bactrocera dorsalis]	751792655	XM_011207681.1	436	0	PREDICTED: Bactrocera dorsalis uncharacterized LOC105228070 (LOC105228070), mRNA	--	--	--	--	--	--	--	--	--	--	--	--	--	--	--	--	--	--
Cluster-10843.15176	2214.85	525.463	2.0759	9.428e-34	1.8246e-31	1507	751780048	XP_011199134.1	2149	6.3e-239	PREDICTED: mRNA cap guanine-N7 methyltransferase [Bactrocera dorsalis]	751780047	XM_011200832.1	1470	0	PREDICTED: Bactrocera dorsalis mRNA cap guanine-N7 methyltransferase (LOC105223189), mRNA	K00565	RNMT	mRNA (guanine-N7-)-methyltransferase	http://www.genome.jp/dbget-bin/www_bget?ko:K00565	Q9VJQ4	1283	6.8e-140	mRNA cap guanine-N7 methyltransferase OS=Drosophila melanogaster GN=l(2)35Bd PE=1 SV=2	PF05175//PF08241//PF01728	Methyltransferase small domain//Methyltransferase domain//FtsJ-like methyltransferase	GO:0032259//GO:0008152	methylation//metabolic process	GO:0008168	methyltransferase activity	--	--	KOG1975	mRNA cap methyltransferase
Cluster-10843.66514	198.407	6.97679	4.8255	9.7761e-34	1.8885e-31	1961	751796200	XP_011207904.1	1773	3.3e-195	PREDICTED: uncharacterized protein LOC105229353 isoform X2 [Bactrocera dorsalis]	751796203	XM_011209604.1	1068	0	PREDICTED: Bactrocera dorsalis fibronectin type-III domain-containing protein 3A (LOC105229353), transcript variant X5, mRNA	--	--	--	--	Q9Y2H6	309	7.7e-27	Fibronectin type-III domain-containing protein 3A OS=Homo sapiens GN=FNDC3A PE=1 SV=4	PF00041//PF04420//PF16656	Fibronectin type III domain//CHD5-like protein//Purple acid Phosphatase, N-terminal domain	GO:0006771//GO:0071816//GO:0019497	riboflavin metabolic process//tail-anchored membrane protein insertion into ER membrane//hexachlorocyclohexane metabolic process	GO:0005515//GO:0003993//GO:0046872	protein binding//acid phosphatase activity//metal ion binding	--	--	--	--
Cluster-10843.14651	1420.16	66.0835	4.4337	1.1771e-33	2.2697e-31	1561	751782903	XP_011200675.1	939	1.3e-98	PREDICTED: L-xylulose reductase-like [Bactrocera dorsalis]	751782902	XM_011202373.1	660	0	PREDICTED: Bactrocera dorsalis L-xylulose reductase-like (LOC105224325), mRNA	--	--	--	--	Q9WYG0	304	2.3e-26	Uncharacterized oxidoreductase TM_0325 OS=Thermotoga maritima (strain ATCC 43589 / MSB8 / DSM 3109 / JCM 10099) GN=TM_0325 PE=3 SV=1	PF02737//PF00106//PF01370//PF12242//PF02826//PF02558	3-hydroxyacyl-CoA dehydrogenase, NAD binding domain//short chain dehydrogenase//NAD dependent epimerase/dehydratase family//NAD(P)H binding domain of trans-2-enoyl-CoA reductase//D-isomer specific 2-hydroxyacid dehydrogenase, NAD binding domain//Ketopantoate reductase PanE/ApbA	GO:0008152//GO:0006574//GO:0006633//GO:0018874//GO:0006552//GO:0006550//GO:0015940//GO:0006554//GO:0006568//GO:0006631//GO:0055114	metabolic process//valine catabolic process//fatty acid biosynthetic process//benzoate metabolic process//leucine catabolic process//isoleucine catabolic process//pantothenate biosynthetic process//lysine catabolic process//tryptophan metabolic process//fatty acid metabolic process//oxidation-reduction process	GO:0016491//GO:0003824//GO:0008677//GO:0051287//GO:0050662//GO:0003857	oxidoreductase activity//catalytic activity//2-dehydropantoate 2-reductase activity//NAD binding//coenzyme binding//3-hydroxyacyl-CoA dehydrogenase activity	--	--	--	--
Cluster-10843.30922	2545.32	835.204	1.6083	1.4034e-33	2.7012e-31	928	751780409	XP_011199327.1	894	1.3e-93	PREDICTED: 28S ribosomal protein S10, mitochondrial [Bactrocera dorsalis]	751780408	XM_011201025.1	689	0	PREDICTED: Bactrocera dorsalis 28S ribosomal protein S10, mitochondrial (LOC105223321), mRNA	K02946	RP-S10, MRPS10, rpsJ	small subunit ribosomal protein S10	http://www.genome.jp/dbget-bin/www_bget?ko:K02946	Q9VFB2	577	3.1e-58	28S ribosomal protein S10, mitochondrial OS=Drosophila melanogaster GN=mRpS10 PE=2 SV=2	--	--	--	--	--	--	--	--	KOG3321	Mitochondrial ribosomal protein S10
Cluster-10843.16908	358.604	14.6404	4.595	1.4642e-33	2.813e-31	2119	751791794	XP_011205511.1	2959	0	PREDICTED: uncharacterized protein LOC105227719 [Bactrocera dorsalis]	751791793	XM_011207209.1	1908	0	PREDICTED: Bactrocera dorsalis uncharacterized LOC105227719 (LOC105227719), mRNA	--	--	--	--	--	--	--	--	--	--	--	--	--	--	--	--	--	--
Cluster-10843.49086	458.649	31.6152	3.8523	1.4914e-33	2.8602e-31	755	751775497	XP_011214408.1	893	1.4e-93	PREDICTED: fatty-acid amide hydrolase 2-B-like [Bactrocera dorsalis]	751775496	XM_011216106.1	582	0	PREDICTED: Bactrocera dorsalis fatty-acid amide hydrolase 2-B-like (LOC105233930), mRNA	K19176	FAAH2	fatty acid amide hydrolase 2	http://www.genome.jp/dbget-bin/www_bget?ko:K19176	Q6DH69	269	1.3e-22	Fatty-acid amide hydrolase 2-A OS=Danio rerio GN=faah2a PE=2 SV=1	--	--	--	--	--	--	--	--	KOG1212	Amidases
Cluster-10843.45469	1337.44	59.8854	4.4906	1.6986e-33	3.2517e-31	673	751444740	XP_011197126.1	638	4.6e-64	PREDICTED: fibrinogen C domain-containing protein 1-like [Bactrocera cucurbitae]	751802638	XM_011213118.1	322	2.93788e-166	PREDICTED: Bactrocera dorsalis techylectin-5B-like (LOC105231697), mRNA	K06252	TN	tenascin	http://www.genome.jp/dbget-bin/www_bget?ko:K06252	Q8N539	387	2.4e-36	Fibrinogen C domain-containing protein 1 OS=Homo sapiens GN=FIBCD1 PE=1 SV=2	--	--	--	--	--	--	--	--	--	--
Cluster-10843.39341	779.047	113.257	2.7822	1.8785e-33	3.5896e-31	1166	751804287	XP_011212319.1	1159	3.1e-124	PREDICTED: uncharacterized protein LOC105232356 [Bactrocera dorsalis]	751804286	XM_011214017.1	871	0	PREDICTED: Bactrocera dorsalis uncharacterized LOC105232356 (LOC105232356), mRNA	--	--	--	--	--	--	--	--	PF13404	AsnC-type helix-turn-helix domain	GO:0006355	regulation of transcription, DNA-templated	GO:0043565	sequence-specific DNA binding	--	--	--	--
Cluster-10843.4531	780.269	15.4537	5.638	1.9491e-33	3.7178e-31	1883	498983967	XP_004530249.1	2108	4.5e-234	PREDICTED: polycomb protein esc [Ceratitis capitata]	751795682	XM_011209323.1	1731	0	PREDICTED: Bactrocera dorsalis polycomb protein esc (LOC105229204), mRNA	K11462	EED	polycomb protein EED	http://www.genome.jp/dbget-bin/www_bget?ko:K11462	O16023	1802	5.6e-200	Polycomb protein esc OS=Musca domestica GN=esc PE=3 SV=1	PF00400	WD domain, G-beta repeat	--	--	GO:0005515	protein binding	--	--	KOG1034	Transcriptional repressor EED/ESC/FIE, required for transcriptional silencing, WD repeat superfamily
Cluster-10843.34944	2337.68	11247	-2.2662	2.1852e-33	4.1608e-31	1644	19920794	NP_608987.1	2249	1.7e-250	CG9140, isoform A [Drosophila melanogaster]>gi|665404526|ref|NP_001285657.1| CG9140, isoform B [Drosophila melanogaster]>gi|7297065|gb|AAF52334.1| CG9140, isoform A [Drosophila melanogaster]>gi|15291595|gb|AAK93066.1| GM14163p [Drosophila melanogaster]>gi|220945776|gb|ACL85431.1| CG9140-PA, partial [synthetic construct]>gi|220955472|gb|ACL90279.1| CG9140-PA [synthetic construct]>gi|599125102|gb|A…	751771382	XM_011206623.1	1598	0	PREDICTED: Bactrocera dorsalis NADH dehydrogenase [ubiquinone] flavoprotein 1, mitochondrial (LOC105227337), transcript variant X2, mRNA	K03942	NDUFV1	NADH dehydrogenase (ubiquinone) flavoprotein 1	http://www.genome.jp/dbget-bin/www_bget?ko:K03942	P25708	2016	7.5e-225	NADH dehydrogenase [ubiquinone] flavoprotein 1, mitochondrial OS=Bos taurus GN=NDUFV1 PE=1 SV=2	PF10589	NADH-ubiquinone oxidoreductase-F iron-sulfur binding region	GO:0006814//GO:0015992//GO:0006120//GO:0006744	sodium ion transport//proton transport//mitochondrial electron transport, NADH to ubiquinone//ubiquinone biosynthetic process	GO:0051539//GO:0008137//GO:0010181//GO:0051287	4 iron, 4 sulfur cluster binding//NADH dehydrogenase (ubiquinone) activity//FMN binding//NAD binding	GO:0005747	mitochondrial respiratory chain complex I	KOG2658	NADH:ubiquinone oxidoreductase, NDUFV1/51kDa subunit
Cluster-10843.27944	2699.23	387.208	2.8029	2.3148e-33	4.3996e-31	1381	751771369	XP_011204857.1	1528	5.9e-167	PREDICTED: alpha-tocopherol transfer protein [Bactrocera dorsalis]	751771368	XM_011206555.1	1290	0	PREDICTED: Bactrocera dorsalis alpha-tocopherol transfer protein (LOC105227293), mRNA	--	--	--	--	Q8BWP5	346	2.8e-31	Alpha-tocopherol transfer protein OS=Mus musculus GN=Ttpa PE=1 SV=1	PF14659	Phage integrase, N-terminal SAM-like domain	GO:0015074	DNA integration	GO:0003677	DNA binding	--	--	--	--
Cluster-10843.54590	469.813	29.242	3.9998	2.4497e-33	4.6475e-31	2410	751468420	XP_011189340.1	3486	0	PREDICTED: alpha-N-acetylglucosaminidase [Bactrocera cucurbitae]	751786270	XM_011204208.1	2334	0	PREDICTED: Bactrocera dorsalis alpha-N-acetylglucosaminidase (LOC105225646), mRNA	K01205	NAGLU	alpha-N-acetylglucosaminidase	http://www.genome.jp/dbget-bin/www_bget?ko:K01205	P54802	1372	5.2e-150	Alpha-N-acetylglucosaminidase OS=Homo sapiens GN=NAGLU PE=1 SV=2	--	--	--	--	--	--	--	--	KOG2233	Alpha-N-acetylglucosaminidase
Cluster-10843.2335	1322.83	174.72	2.9192	2.6554e-33	5.0289e-31	2628	751777541	XP_011197779.1	2236	9e-249	PREDICTED: origin recognition complex subunit 5 [Bactrocera dorsalis]	751777540	XM_011199477.1	1390	0	PREDICTED: Bactrocera dorsalis origin recognition complex subunit 5 (LOC105222245), mRNA	K02607	ORC5	origin recognition complex subunit 5	http://www.genome.jp/dbget-bin/www_bget?ko:K02607	Q24169	1299	1.7e-141	Origin recognition complex subunit 5 OS=Drosophila melanogaster GN=Orc5 PE=1 SV=1	PF03205//PF02367//PF00158//PF00005//PF00910//PF00931//PF08477//PF07728//PF01637//PF05970//PF00004//PF00437//PF14630	Molybdopterin guanine dinucleotide synthesis protein B//Threonylcarbamoyl adenosine biosynthesis protein TsaE//Sigma-54 interaction domain//ABC transporter//RNA helicase//NB-ARC domain//Ras of Complex, Roc, domain of DAPkinase//AAA domain (dynein-related subfamily)//Archaeal ATPase//PIF1-like helicase//ATPase family associated with various cellular activities (AAA)//Type II/IV secretion system pr…	GO:0006260//GO:0006281//GO:0007264//GO:0006355//GO:0002949//GO:0006777//GO:0006810//GO:0000723	DNA replication//DNA repair//small GTPase mediated signal transduction//regulation of transcription, DNA-templated//tRNA threonylcarbamoyladenosine modification//Mo-molybdopterin cofactor biosynthetic process//transport//telomere maintenance	GO:0005525//GO:0003724//GO:0005524//GO:0043531//GO:0016887//GO:0008134//GO:0003723//GO:0003678	GTP binding//RNA helicase activity//ATP binding//ADP binding//ATPase activity//transcription factor binding//RNA binding//DNA helicase activity	GO:0005657//GO:0000808//GO:0005634//GO:0005667	replication fork//origin recognition complex//nucleus//transcription factor complex	KOG2543	Origin recognition complex, subunit 5
Cluster-10843.32802	251.951	3791.61	-3.9104	2.8582e-33	5.4032e-31	1531	158293951	XP_001688628.1	456	1.3e-42	AGAP001053-PC [Anopheles gambiae str. PEST]>gi|78101795|tpg|DAA05513.1| TPA_inf: troponin I isoform 6b1 [Anopheles gambiae str. PEST]>gi|157016469|gb|EDO63969.1| AGAP001053-PC [Anopheles gambiae str. PEST]	751467533	XM_011190554.1	753	0	PREDICTED: Bactrocera cucurbitae troponin I (LOC105216182), transcript variant X12, mRNA	--	--	--	--	P05547	336	4.5e-30	Troponin I OS=Astacus leptodactylus PE=1 SV=1	PF15221//PF00992	Lens epithelial cell protein LEP503//Troponin	GO:0007275	multicellular organismal development	--	--	GO:0005861	troponin complex	KOG3977	Troponin I
Cluster-10843.24954	831.965	125.883	2.727	3.3054e-33	6.2375e-31	1792	751769972	XP_011214113.1	2542	2e-284	PREDICTED: DNA repair protein XRCC1 [Bactrocera dorsalis]	751769971	XM_011215811.1	1762	0	PREDICTED: Bactrocera dorsalis DNA repair protein XRCC1 (LOC105233673), mRNA	K10803	XRCC1	DNA-repair protein XRCC1	http://www.genome.jp/dbget-bin/www_bget?ko:K10803	O54935	312	3.2e-27	DNA repair protein XRCC1 OS=Cricetulus griseus GN=XRCC1 PE=2 SV=1	PF01834	XRCC1 N terminal domain	GO:0006281//GO:0000012	DNA repair//single strand break repair	GO:0003684	damaged DNA binding	GO:0005634	nucleus	KOG3226	DNA repair protein
Cluster-10843.44301	1107.26	194.888	2.507	3.3255e-33	6.2643e-31	2419	751793447	XP_011206403.1	1438	2.8e-156	PREDICTED: GATA zinc finger domain-containing protein 1 [Bactrocera dorsalis]	751793446	XM_011208101.1	1618	0	PREDICTED: Bactrocera dorsalis GATA zinc finger domain-containing protein 1 (LOC105228310), mRNA	--	--	--	--	Q920S3	430	8.9e-41	GATA zinc finger domain-containing protein 1 OS=Mus musculus GN=Gatad1 PE=2 SV=2	PF00320	GATA zinc finger	GO:0006355	regulation of transcription, DNA-templated	GO:0003700//GO:0008270//GO:0043565	transcription factor activity, sequence-specific DNA binding//zinc ion binding//sequence-specific DNA binding	GO:0005667	transcription factor complex	--	--
Cluster-10843.29039	27.8323	299.197	-3.43	3.649e-33	6.8616e-31	1224	751804714	XP_011212554.1	908	4.1e-95	PREDICTED: 1-aminocyclopropane-1-carboxylate oxidase-like isoform X1 [Bactrocera dorsalis]>gi|751804716|ref|XP_011212555.1| PREDICTED: 1-aminocyclopropane-1-carboxylate oxidase-like isoform X1 [Bactrocera dorsalis]	751804717	XM_011214254.1	1182	0	PREDICTED: Bactrocera dorsalis 1-aminocyclopropane-1-carboxylate oxidase-like (LOC105232544), transcript variant X3, mRNA	--	--	--	--	Q76NT9	154	4.5e-09	1-aminocyclopropane-1-carboxylate oxidase OS=Dictyostelium discoideum GN=aco PE=2 SV=1	PF03171	2OG-Fe(II) oxygenase superfamily	GO:0055114	oxidation-reduction process	GO:0016491	oxidoreductase activity	--	--	KOG0143	Iron/ascorbate family oxidoreductases
Cluster-10843.35419	36.8198	376.761	-3.354	3.8586e-33	7.2428e-31	2017	751797162	XP_011208432.1	1872	1.1e-206	PREDICTED: LOW QUALITY PROTEIN: uncharacterized protein LOC105229701 [Bactrocera dorsalis]	751797161	XM_011210130.1	1259	0	PREDICTED: Bactrocera dorsalis uncharacterized LOC105229701 (LOC105229701), mRNA	--	--	--	--	Q62417	556	1.8e-55	Sorbin and SH3 domain-containing protein 1 OS=Mus musculus GN=Sorbs1 PE=1 SV=2	PF14604//PF00018	Variant SH3 domain//SH3 domain	--	--	GO:0005515	protein binding	--	--	KOG4225	Sorbin and SH3 domain-containing protein
Cluster-10843.42580	1536.72	242.051	2.6655	4.3428e-33	8.1373e-31	1917	751795942	XP_011207764.1	1144	2.8e-122	PREDICTED: uncharacterized protein LOC105229282 [Bactrocera dorsalis]	751795941	XM_011209462.1	1016	0	PREDICTED: Bactrocera dorsalis uncharacterized LOC105229282 (LOC105229282), mRNA	--	--	--	--	--	--	--	--	PF03586//PF07647	Herpesvirus UL36 tegument protein//SAM domain (Sterile alpha motif)	GO:0039693//GO:0006508	viral DNA genome replication//proteolysis	GO:0005515//GO:0019784	protein binding//NEDD8-specific protease activity	--	--	--	--
Cluster-10843.55770	974.753	0.98234	9.8355	4.5507e-33	8.5118e-31	527	751781694	XP_011200025.1	518	2.9e-50	PREDICTED: DNA replication inhibitor plutonium isoform X1 [Bactrocera dorsalis]	751781693	XM_011201723.1	455	0	PREDICTED: Bactrocera dorsalis DNA replication inhibitor plutonium (LOC105223848), transcript variant X1, mRNA	--	--	--	--	P42570	235	7.9e-19	DNA replication inhibitor plutonium OS=Drosophila melanogaster GN=plu PE=1 SV=1	PF13606	Ankyrin repeat	--	--	GO:0005515	protein binding	--	--	--	--
Cluster-10843.35206	102905	32934.6	1.6436	4.8229e-33	9.005e-31	497	751770850	XP_011201811.1	557	8.3e-55	PREDICTED: 60S ribosomal protein L15 [Bactrocera dorsalis]	751770849	XM_011203509.1	497	0	PREDICTED: Bactrocera dorsalis 60S ribosomal protein L15 (LOC105225164), mRNA	K02877	RP-L15e, RPL15	large subunit ribosomal protein L15e	http://www.genome.jp/dbget-bin/www_bget?ko:K02877	O17445	542	1.9e-54	60S ribosomal protein L15 OS=Drosophila melanogaster GN=RpL15 PE=1 SV=1	PF00827	Ribosomal L15	GO:0042254//GO:0006412	ribosome biogenesis//translation	GO:0003735	structural constituent of ribosome	GO:0005840	ribosome	KOG1678	60s ribosomal protein L15
Cluster-10843.14995	1099.12	192.02	2.5163	4.9483e-33	9.2229e-31	2207	751769890	XP_011213545.1	3368	0	PREDICTED: receptor-type tyrosine-protein phosphatase kappa [Bactrocera dorsalis]	751769889	XM_011215243.1	2005	0	PREDICTED: Bactrocera dorsalis receptor-type tyrosine-protein phosphatase kappa (LOC105233232), mRNA	--	--	--	--	Q15262	871	5.9e-92	Receptor-type tyrosine-protein phosphatase kappa OS=Homo sapiens GN=PTPRK PE=1 SV=2	PF00102//PF00782	Protein-tyrosine phosphatase//Dual specificity phosphatase, catalytic domain	GO:0006570//GO:0006470	tyrosine metabolic process//protein dephosphorylation	GO:0008138//GO:0004725	protein tyrosine/serine/threonine phosphatase activity//protein tyrosine phosphatase activity	--	--	KOG4228	Protein tyrosine phosphatase
Cluster-10843.12975	1249.4	223.839	2.4795	5.3831e-33	1.0016e-30	1577	751778899	XP_011198511.1	1795	7.4e-198	PREDICTED: inositol polyphosphate multikinase [Bactrocera dorsalis]	751778898	XM_011200209.1	1371	0	PREDICTED: Bactrocera dorsalis inositol polyphosphate multikinase (LOC105222759), mRNA	K00915	IPMK, IPK2	inositol-polyphosphate multikinase	http://www.genome.jp/dbget-bin/www_bget?ko:K00915	Q8NFU5	309	6.2e-27	Inositol polyphosphate multikinase OS=Homo sapiens GN=IPMK PE=1 SV=1	PF03770	Inositol polyphosphate kinase	--	--	GO:0008440	inositol-1,4,5-trisphosphate 3-kinase activity	--	--	KOG1620	Inositol polyphosphate multikinase, component of the ARGR transcription regulatory complex
Cluster-10843.28304	28.8473	366.528	-3.6664	5.9696e-33	1.1088e-30	1646	751799459	XP_011209692.1	2344	1.7e-261	PREDICTED: protein tumorous imaginal discs, mitochondrial isoform X1 [Bactrocera dorsalis]	751799458	XM_011211390.1	1631	0	PREDICTED: Bactrocera dorsalis protein tumorous imaginal discs, mitochondrial (LOC105230568), transcript variant X1, mRNA	K09504	DNAJA3	DnaJ homolog subfamily A member 3	http://www.genome.jp/dbget-bin/www_bget?ko:K09504	Q24331	1590	1.9e-175	Protein tumorous imaginal discs, mitochondrial OS=Drosophila virilis GN=l(2)tid PE=2 SV=1	PF00684	DnaJ central domain	--	--	GO:0051082//GO:0031072	unfolded protein binding//heat shock protein binding	--	--	KOG0715	Molecular chaperone (DnaJ superfamily)
Cluster-10843.52703	2418.44	307.24	2.975	6.2684e-33	1.1622e-30	2261	498973212	XP_004527505.1	901	4.9e-94	PREDICTED: dnaJ homolog subfamily B member 6 isoform X2 [Ceratitis capitata]	751771503	XM_011207321.1	1786	0	PREDICTED: Bactrocera dorsalis dnaJ homolog subfamily B member 2 (LOC105227778), transcript variant X5, mRNA	K09512	DNAJB6	DnaJ homolog subfamily B member 6	http://www.genome.jp/dbget-bin/www_bget?ko:K09512	P25686	318	8.1e-28	DnaJ homolog subfamily B member 2 OS=Homo sapiens GN=DNAJB2 PE=1 SV=3	--	--	--	--	--	--	--	--	--	--
Cluster-10843.33592	156.28	718.538	-2.1997	6.5848e-33	1.2188e-30	4790	751781951	XP_011200162.1	6886	0	PREDICTED: spectrin alpha chain isoform X4 [Bactrocera dorsalis]	751781950	XM_011201860.1	4730	0	PREDICTED: Bactrocera dorsalis spectrin alpha chain (LOC105223946), transcript variant X6, mRNA	K06114	SPTA	spectrin alpha	http://www.genome.jp/dbget-bin/www_bget?ko:K06114	P13395	6636	0	Spectrin alpha chain OS=Drosophila melanogaster GN=alpha-Spec PE=1 SV=2	PF13499//PF00435//PF01196//PF02020//PF13202//PF00036//PF13833//PF13405	EF-hand domain pair//Spectrin repeat//Ribosomal protein L17//eIF4-gamma/eIF5/eIF2-epsilon//EF hand//EF hand//EF-hand domain pair//EF-hand domain	GO:0042254//GO:0006412	ribosome biogenesis//translation	GO:0005515//GO:0005509//GO:0003735	protein binding//calcium ion binding//structural constituent of ribosome	GO:0005840//GO:0005622	ribosome//intracellular	KOG0040	Ca2+-binding actin-bundling protein (spectrin), alpha chain (EF-Hand protein superfamily)
Cluster-10843.54427	4945.51	0	15.01	7.0792e-33	1.308e-30	1596	751780035	XP_011199127.1	492	9.2e-47	PREDICTED: thioredoxin-2 [Bactrocera dorsalis]	751780034	XM_011200825.1	697	0	PREDICTED: Bactrocera dorsalis thioredoxin-2 (LOC105223182), mRNA	K03671	trxA	thioredoxin 1	http://www.genome.jp/dbget-bin/www_bget?ko:K03671	Q6XHI1	245	1.7e-19	Thioredoxin-2 OS=Drosophila yakuba GN=Trx-2 PE=3 SV=1	PF08534//PF02966//PF00085//PF00578	Redoxin//Mitosis protein DIM1//Thioredoxin//AhpC/TSA family	GO:0000398//GO:0055114//GO:0045454	mRNA splicing, via spliceosome//oxidation-reduction process//cell redox homeostasis	GO:0016209//GO:0016491	antioxidant activity//oxidoreductase activity	GO:0005681	spliceosomal complex	KOG0907	Thioredoxin
Cluster-28533.0	329.294	29.955	3.4495	7.1473e-33	1.3183e-30	1539	751777089	XP_011197537.1	1984	8.8e-220	PREDICTED: uncharacterized protein LOC105222054 [Bactrocera dorsalis]	751777088	XM_011199235.1	1489	0	PREDICTED: Bactrocera dorsalis uncharacterized LOC105222054 (LOC105222054), mRNA	--	--	--	--	P05552	154	5.7e-09	Transcription factor Adf-1 OS=Drosophila melanogaster GN=Adf1 PE=2 SV=2	PF13404	AsnC-type helix-turn-helix domain	GO:0006355	regulation of transcription, DNA-templated	GO:0043565	sequence-specific DNA binding	--	--	--	--
Cluster-10843.32776	4559.41	773.806	2.559	8.0949e-33	1.4905e-30	646	751781503	XP_011199919.1	768	3.7e-79	PREDICTED: 39S ribosomal protein L20, mitochondrial [Bactrocera dorsalis]	751781502	XM_011201617.1	621	0	PREDICTED: Bactrocera dorsalis 39S ribosomal protein L20, mitochondrial (LOC105223781), mRNA	K02887	RP-L20, MRPL20, rplT	large subunit ribosomal protein L20	http://www.genome.jp/dbget-bin/www_bget?ko:K02887	Q5U4Z8	291	3.1e-25	39S ribosomal protein L20, mitochondrial OS=Xenopus laevis GN=mrpl20 PE=2 SV=1	PF00453	Ribosomal protein L20	GO:0006412//GO:0042254	translation//ribosome biogenesis	GO:0003735//GO:0019843	structural constituent of ribosome//rRNA binding	GO:0005840//GO:0005622	ribosome//intracellular	KOG4707	Mitochondrial/chloroplast ribosomal protein L20
Cluster-10843.31808	565.623	53.1382	3.4072	8.6194e-33	1.5843e-30	1980	751791788	XP_011205508.1	405	1.4e-36	PREDICTED: uncharacterized protein LOC105227715 [Bactrocera dorsalis]	751791787	XM_011207206.1	836	0	PREDICTED: Bactrocera dorsalis uncharacterized LOC105227715 (LOC105227715), mRNA	--	--	--	--	--	--	--	--	--	--	--	--	--	--	--	--	--	--
Cluster-10843.38234	1440.95	340.046	2.081	8.7178e-33	1.5996e-30	1521	557771690	XP_005185504.1	1457	1.1e-158	PREDICTED: beta-parvin [Musca domestica]	751770600	XM_011202119.1	1155	0	PREDICTED: Bactrocera dorsalis beta-parvin (LOC105224127), mRNA	K06275	PARV	parvin	http://www.genome.jp/dbget-bin/www_bget?ko:K06275	Q9EPC1	836	4.7e-88	Alpha-parvin OS=Mus musculus GN=Parva PE=1 SV=1	PF00307	Calponin homology (CH) domain	--	--	GO:0005515	protein binding	--	--	KOG3631	Alpha-parvin and related focal adhesion proteins
Cluster-10843.51732	1368.78	215.664	2.6648	9.2037e-33	1.6858e-30	672	751801544	XP_011210822.1	1024	8e-109	PREDICTED: facilitated trehalose transporter Tret1-like [Bactrocera dorsalis]	751801543	XM_011212520.1	645	0	PREDICTED: Bactrocera dorsalis facilitated trehalose transporter Tret1-like (LOC105231305), mRNA	--	--	--	--	--	--	--	--	PF07690//PF00083	Major Facilitator Superfamily//Sugar (and other) transporter	GO:0055085	transmembrane transport	GO:0022857	transmembrane transporter activity	GO:0016021	integral component of membrane	--	--
Cluster-10843.64321	446.857	8.32193	5.701	9.2832e-33	1.6975e-30	2956	--	--	--	--	--	--	--	--	--	--	--	--	--	--	--	--	--	--	PF08429	PLU-1-like protein	GO:0055114	oxidation-reduction process	GO:0016706	oxidoreductase activity, acting on paired donors, with incorporation or reduction of molecular oxygen, 2-oxoglutarate as one donor, and incorporation of one atom each of oxygen into both donors	--	--	--	--
Cluster-10843.32889	10394.4	2660.23	1.9662	9.8001e-33	1.7889e-30	3538	194901740	XP_001980409.1	1579	1.8e-172	GG17127 [Drosophila erecta]>gi|190652112|gb|EDV49367.1| GG17127 [Drosophila erecta]	751800331	XM_011211864.1	1460	0	PREDICTED: Bactrocera dorsalis serine/threonine-protein phosphatase alpha-2 isoform (LOC105230864), mRNA	K06269	PPP1C	serine/threonine-protein phosphatase PP1 catalytic subunit	http://www.genome.jp/dbget-bin/www_bget?ko:K06269	Q7SZ10	1525	1.4e-167	Serine/threonine-protein phosphatase PP1-gamma catalytic subunit B OS=Xenopus laevis GN=ppp1cc-b PE=2 SV=1	PF06005//PF04977//PF00149//PF16331	Protein of unknown function (DUF904)//Septum formation initiator//Calcineurin-like phosphoesterase//TolA binding protein trimerisation	GO:0070206//GO:0043093//GO:0006470//GO:0000917//GO:0007049	protein trimerization//FtsZ-dependent cytokinesis//protein dephosphorylation//barrier septum assembly//cell cycle	GO:0016787//GO:0004721	hydrolase activity//phosphoprotein phosphatase activity	GO:0005737	cytoplasm	KOG0374	Serine/threonine specific protein phosphatase PP1, catalytic subunit
Cluster-10843.15217	1211.52	0.736755	10.556	1.0885e-32	1.9835e-30	404	861578880	KMQ82058.1	145	4e-07	putative transposon-derived protein [Lasius niger]	--	--	--	--	--	--	--	--	--	--	--	--	--	--	--	--	--	--	--	--	--	--	--
Cluster-10843.56456	1109.66	170.763	2.6977	1.1034e-32	2.0071e-30	1574	751795092	XP_011207301.1	2098	5.4e-233	PREDICTED: uncharacterized protein LOC105228962 [Bactrocera dorsalis]	751795091	XM_011208999.1	1548	0	PREDICTED: Bactrocera dorsalis uncharacterized LOC105228962 (LOC105228962), mRNA	--	--	--	--	--	--	--	--	--	--	--	--	--	--	--	--	--	--
Cluster-10843.15464	452.873	40.5362	3.4893	1.2092e-32	2.1959e-30	1431	751804093	XP_011212212.1	909	3.7e-95	PREDICTED: uncharacterized protein LOC105232269 [Bactrocera dorsalis]	751804092	XM_011213910.1	1134	0	PREDICTED: Bactrocera dorsalis uncharacterized LOC105232269 (LOC105232269), mRNA	--	--	--	--	--	--	--	--	--	--	--	--	--	--	--	--	--	--
Cluster-10843.53419	300.019	9.74318	4.906	1.2338e-32	2.2334e-30	4589	751776417	XP_011197169.1	4477	0	PREDICTED: protein cup [Bactrocera dorsalis]	751776416	XM_011198867.1	2340	0	PREDICTED: Bactrocera dorsalis protein cup (LOC105221765), mRNA	--	--	--	--	Q9VMA3	688	2e-70	Protein cup OS=Drosophila melanogaster GN=cup PE=1 SV=3	PF02978	Signal peptide binding domain	GO:0006614	SRP-dependent cotranslational protein targeting to membrane	GO:0008312	7S RNA binding	GO:0048500	signal recognition particle	--	--
Cluster-10843.65113	341.18	18.3218	4.2102	1.2341e-32	2.2334e-30	2004	751780461	XP_011199354.1	2293	1.7e-255	PREDICTED: serine/threonine-protein kinase Aurora-2 [Bactrocera dorsalis]	751780460	XM_011201052.1	1988	0	PREDICTED: Bactrocera dorsalis serine/threonine-protein kinase Aurora-2 (LOC105223340), mRNA	K11481	AURKA	aurora kinase A	http://www.genome.jp/dbget-bin/www_bget?ko:K11481	D7UQM5	930	7.7e-99	Aurora kinase OS=Patiria pectinifera GN=aur PE=1 SV=1	PF00069//PF15748//PF08123//PF07714	Protein kinase domain//Centriole, cilia and spindle-associated//Histone methylation protein DOT1//Protein tyrosine kinase	GO:0006468//GO:0006554//GO:0006479	protein phosphorylation//lysine catabolic process//protein methylation	GO:0004672//GO:0018024//GO:0005524	protein kinase activity//histone-lysine N-methyltransferase activity//ATP binding	GO:0005856	cytoskeleton	KOG0580	Serine/threonine protein kinase
Cluster-10843.49584	3000.08	548.94	2.4513	1.3888e-32	2.5091e-30	1246	751780093	XP_011199157.1	813	4.3e-84	PREDICTED: tctex1 domain-containing protein 2 [Bactrocera dorsalis]	751780092	XM_011200855.1	1100	0	PREDICTED: Bactrocera dorsalis tctex1 domain-containing protein 2 (LOC105223208), mRNA	--	--	--	--	Q9CQ66	225	2.7e-17	Tctex1 domain-containing protein 2 OS=Mus musculus GN=Tctex1d2 PE=2 SV=1	--	--	--	--	--	--	--	--	--	--
Cluster-10843.14591	1398.5	399.168	1.8092	1.4143e-32	2.5509e-30	1783	751471372	XP_011190958.1	1966	1.2e-217	PREDICTED: WD repeat-containing protein 55 homolog [Bactrocera cucurbitae]	751799116	XM_011211203.1	1761	0	PREDICTED: Bactrocera dorsalis WD repeat-containing protein 55 homolog (LOC105230441), mRNA	--	--	--	--	B4M4W4	1595	5.3e-176	WD repeat-containing protein 55 homolog OS=Drosophila virilis GN=GJ10153 PE=3 SV=1	PF00400	WD domain, G-beta repeat	--	--	GO:0005515	protein binding	--	--	KOG2444	WD40 repeat protein
Cluster-10843.44624	472.247	40.1775	3.5556	1.6316e-32	2.9377e-30	741	751782246	XP_011200320.1	1197	7.6e-129	PREDICTED: cytochrome P450 6a22-like [Bactrocera dorsalis]	751782245	XM_011202018.1	636	0	PREDICTED: Bactrocera dorsalis cytochrome P450 6a22-like (LOC105224047), mRNA	K14999	CYP6	cytochrome P450, family 6	http://www.genome.jp/dbget-bin/www_bget?ko:K14999	P33270	456	2.6e-44	Cytochrome P450 6a2 OS=Drosophila melanogaster GN=Cyp6a2 PE=2 SV=2	PF00067	Cytochrome P450	GO:0055114	oxidation-reduction process	GO:0005506//GO:0020037//GO:0016705	iron ion binding//heme binding//oxidoreductase activity, acting on paired donors, with incorporation or reduction of molecular oxygen	--	--	--	--
Cluster-10843.52091	375.003	3.34714	6.9319	1.7357e-32	3.1201e-30	1363	751789475	XP_011204248.1	724	9.9e-74	PREDICTED: uncharacterized protein LOC105226849 isoform X2 [Bactrocera dorsalis]	751789474	XM_011205946.1	789	0	PREDICTED: Bactrocera dorsalis uncharacterized LOC105226849 (LOC105226849), transcript variant X2, mRNA	K17338	REEP1_2_3_4	receptor expression-enhancing protein 1/2/3/4	http://www.genome.jp/dbget-bin/www_bget?ko:K17338	Q8VCD6	512	1.6e-50	Receptor expression-enhancing protein 2 OS=Mus musculus GN=Reep2 PE=2 SV=2	PF00924	Mechanosensitive ion channel	GO:0055085	transmembrane transport	--	--	GO:0016020	membrane	KOG1726	HVA22/DP1 gene product-related proteins
Cluster-10843.28562	4.58464	415.438	-6.5064	1.8848e-32	3.3822e-30	565	751791827	XP_011205529.1	871	3.7e-91	PREDICTED: protein lethal(2)essential for life [Bactrocera dorsalis]>gi|751791829|ref|XP_011205530.1| PREDICTED: protein lethal(2)essential for life [Bactrocera dorsalis]	751791828	XM_011207228.1	532	0	PREDICTED: Bactrocera dorsalis protein lethal(2)essential for life (LOC105227733), transcript variant X2, mRNA	K09542	CRYAB	crystallin, alpha B	http://www.genome.jp/dbget-bin/www_bget?ko:K09542	P82147	746	4.7e-78	Protein lethal(2)essential for life OS=Drosophila melanogaster GN=l(2)efl PE=1 SV=1	PF00525	Alpha crystallin A chain, N terminal	GO:0007423	sensory organ development	GO:0005212	structural constituent of eye lens	--	--	--	--
Cluster-10843.8916	201.856	3.28506	5.9603	1.8903e-32	3.3863e-30	2425	820851610	XP_012343337.1	160	4.4e-08	PREDICTED: fibril-forming collagen alpha chain-like isoform X2 [Apis florea]	751781039	XR_852478.1	620	0	PREDICTED: Bactrocera dorsalis uncharacterized LOC105223609 (LOC105223609), transcript variant X2, misc_RNA	K06236	COL1AS	collagen, type I/II/III/V/XI/XXIV/XXVII, alpha	http://www.genome.jp/dbget-bin/www_bget?ko:K06236	Q01149	142	2.2e-07	Collagen alpha-2(I) chain OS=Mus musculus GN=Col1a2 PE=2 SV=2	PF02931	Neurotransmitter-gated ion-channel ligand binding domain	GO:0006811//GO:0006810	ion transport//transport	GO:0005230	extracellular ligand-gated ion channel activity	GO:0016020	membrane	--	--
Cluster-10843.34142	1977.7	399.839	2.3073	2.2707e-32	4.0611e-30	3326	751793592	XP_011206480.1	1900	1e-209	PREDICTED: putative N(4)-(beta-N-acetylglucosaminyl)-L-asparaginase GA14866 [Bactrocera dorsalis]	751793591	XM_011208178.1	1280	0	PREDICTED: Bactrocera dorsalis putative N(4)-(beta-N-acetylglucosaminyl)-L-asparaginase GA14866 (LOC105228369), mRNA	K01444	AGA, aspG	N4-(beta-N-acetylglucosaminyl)-L-asparaginase	http://www.genome.jp/dbget-bin/www_bget?ko:K01444	Q28Y14	1100	2.5e-118	Putative N(4)-(beta-N-acetylglucosaminyl)-L-asparaginase GA14866 OS=Drosophila pseudoobscura pseudoobscura GN=GA14866 PE=3 SV=2	PF01112//PF01198	Asparaginase//Ribosomal protein L31e	GO:0006412//GO:0042254	translation//ribosome biogenesis	GO:0016787//GO:0003735	hydrolase activity//structural constituent of ribosome	GO:0005622//GO:0005840	intracellular//ribosome	KOG1593	Asparaginase
Cluster-10843.33421	6810.82	36617.9	-2.4267	2.3251e-32	4.1513e-30	2034	751788620	XP_011203779.1	965	1.7e-101	PREDICTED: uncharacterized protein LOC105226557 [Bactrocera dorsalis]	751788619	XM_011205477.1	1134	0	PREDICTED: Bactrocera dorsalis uncharacterized LOC105226557 (LOC105226557), mRNA	--	--	--	--	--	--	--	--	PF01694	Rhomboid family	--	--	GO:0004252	serine-type endopeptidase activity	GO:0016021	integral component of membrane	--	--
Cluster-10843.35492	6689.07	2376.51	1.4931	2.3443e-32	4.1786e-30	2763	751785313	XP_011201987.1	1826	3.3e-201	PREDICTED: LOW QUALITY PROTEIN: mediator of DNA damage checkpoint protein 1 [Bactrocera dorsalis]	751785312	XM_011203685.1	1615	0	PREDICTED: Bactrocera dorsalis mediator of DNA damage checkpoint protein 1 (LOC105225288), mRNA	K17769	TOM22	mitochondrial import receptor subunit TOM22	http://www.genome.jp/dbget-bin/www_bget?ko:K17769	Q75Q41	237	2.4e-18	Mitochondrial import receptor subunit TOM22 homolog OS=Rattus norvegicus GN=Tomm22 PE=1 SV=1	PF04281//PF08651	Mitochondrial import receptor subunit Tom22//DASH complex subunit Duo1	GO:0006886//GO:0007067	intracellular protein transport//mitotic nuclear division	--	--	GO:0042729//GO:0005741//GO:0072686	DASH complex//mitochondrial outer membrane//mitotic spindle	KOG2043	Signaling protein SWIFT and related BRCT domain proteins
Cluster-10843.62955	1141.98	106.473	3.4298	2.4176e-32	4.302e-30	1589	751788616	XP_011203777.1	2361	1.7e-263	PREDICTED: uncharacterized protein LOC105226555 [Bactrocera dorsalis]	751788615	XM_011205475.1	1482	0	PREDICTED: Bactrocera dorsalis uncharacterized LOC105226555 (LOC105226555), mRNA	--	--	--	--	--	--	--	--	PF01431	Peptidase family M13	GO:0006508	proteolysis	GO:0004222	metalloendopeptidase activity	--	--	--	--
Cluster-10843.15160	1580.12	0.736755	10.944	2.4615e-32	4.3728e-30	522	--	--	--	--	--	751770664	XM_011202486.1	36	2.17509e-07	PREDICTED: Bactrocera dorsalis uncharacterized LOC105224411 (LOC105224411), partial mRNA	--	--	--	--	--	--	--	--	--	--	--	--	--	--	--	--	--	--
Cluster-10843.24556	1556.82	334.376	2.2196	3.3125e-32	5.8747e-30	1310	751789545	XP_011204286.1	1943	4.2e-215	PREDICTED: uncharacterized protein LOC105226869 [Bactrocera dorsalis]	751789544	XM_011205984.1	1307	0	PREDICTED: Bactrocera dorsalis uncharacterized LOC105226869 (LOC105226869), mRNA	--	--	--	--	--	--	--	--	--	--	--	--	--	--	--	--	--	--
Cluster-10843.12428	1376.84	7.05148	7.5758	3.6448e-32	6.4531e-30	2834	751772745	XP_011212489.1	2209	1.3e-245	PREDICTED: uncharacterized protein LOC105232499 [Bactrocera dorsalis]	751772744	XM_011214187.1	2674	0	PREDICTED: Bactrocera dorsalis uncharacterized LOC105232499 (LOC105232499), mRNA	--	--	--	--	--	--	--	--	--	--	--	--	--	--	--	--	--	--
Cluster-10843.9658	247.915	4.90937	5.6707	4.2274e-32	7.4722e-30	1846	751796320	XP_011207971.1	1341	3.8e-145	PREDICTED: uncharacterized protein LOC105229399 [Bactrocera dorsalis]	751796319	XM_011209669.1	1159	0	PREDICTED: Bactrocera dorsalis uncharacterized LOC105229399 (LOC105229399), mRNA	--	--	--	--	O43543	198	5.4e-14	DNA repair protein XRCC2 OS=Homo sapiens GN=XRCC2 PE=1 SV=1	--	--	--	--	--	--	--	--	--	--
Cluster-10843.48748	8.44549	345.557	-5.3635	4.3001e-32	7.588e-30	555	--	--	--	--	--	--	--	--	--	--	--	--	--	--	--	--	--	--	PF00924	Mechanosensitive ion channel	GO:0055085	transmembrane transport	--	--	GO:0016020	membrane	--	--
Cluster-10843.47071	741.77	105.868	2.8074	4.313e-32	7.5982e-30	2443	751785452	XP_011202063.1	1370	2.2e-148	PREDICTED: dopamine N-acetyltransferase isoform X1 [Bactrocera dorsalis]	751785451	XM_011203761.1	1947	0	PREDICTED: Bactrocera dorsalis dopamine N-acetyltransferase (LOC105225353), transcript variant X1, mRNA	K00669	AANAT	arylalkylamine N-acetyltransferase	http://www.genome.jp/dbget-bin/www_bget?ko:K00669	Q94521	785	6.2e-82	Dopamine N-acetyltransferase OS=Drosophila melanogaster GN=Dat PE=1 SV=1	PF13508//PF00583//PF08445//PF04135	Acetyltransferase (GNAT) domain//Acetyltransferase (GNAT) family//FR47-like protein//Nucleolar RNA-binding protein, Nop10p family	GO:0042967//GO:0001522//GO:0042254	acyl-carrier-protein biosynthetic process//pseudouridine synthesis//ribosome biogenesis	GO:0016747//GO:0030515//GO:0008080	transferase activity, transferring acyl groups other than amino-acyl groups//snoRNA binding//N-acetyltransferase activity	GO:0072588	box H/ACA RNP complex	--	--
Cluster-10843.31934	20719.3	3923.08	2.4011	5.1373e-32	9.0353e-30	572	751793844	XP_011206617.1	863	3.2e-90	PREDICTED: LOW QUALITY PROTEIN: trypsin-like [Bactrocera dorsalis]	751793843	XM_011208315.1	536	0	PREDICTED: Bactrocera dorsalis trypsin-like (LOC105228468), mRNA	K01312	PRSS	trypsin	http://www.genome.jp/dbget-bin/www_bget?ko:K01312	P51588	608	4.8e-62	Trypsin OS=Neobellieria bullata PE=1 SV=1	PF00089	Trypsin	GO:0006508	proteolysis	GO:0004252	serine-type endopeptidase activity	--	--	--	--
Cluster-10843.33375	5359.19	1714.16	1.6447	6.1079e-32	1.0725e-29	584	751782921	XP_011200685.1	1014	1e-107	PREDICTED: 6-phosphogluconate dehydrogenase, decarboxylating [Bactrocera dorsalis]	751782920	XM_011202383.1	551	0	PREDICTED: Bactrocera dorsalis 6-phosphogluconate dehydrogenase, decarboxylating (LOC105224335), mRNA	K00033	PGD, gnd, gntZ	6-phosphogluconate dehydrogenase	http://www.genome.jp/dbget-bin/www_bget?ko:K00033	P41570	975	1.4e-104	6-phosphogluconate dehydrogenase, decarboxylating OS=Ceratitis capitata GN=Pgd PE=2 SV=1	PF00393	6-phosphogluconate dehydrogenase, C-terminal domain	GO:0055114//GO:0019521//GO:0006098	oxidation-reduction process//D-gluconate metabolic process//pentose-phosphate shunt	GO:0050661//GO:0004616	NADP binding//phosphogluconate dehydrogenase (decarboxylating) activity	--	--	KOG2653	6-phosphogluconate dehydrogenase
[truncated: 17,972 more rows]

## Sheet: S2b K. michig vs ABX DEGannot
Dataset S2b. The fold changes (K. michiganensis/ABX) of gene expression levels of fruit flies whole body. The genes are ordered according to fold change, with larger values indicating greater concentration in K. michiganensis flies.
[truncated: 10,761 more rows]

## Sheet: S2c Con. vs ABX DEG KEGG enrich
Dataset S2c. KEGG analysis in Conventional/ABXgroup.
##Databases: KEGG PATHWAY
##Statistical test method: hypergeometric test / Fisher's exact test
##FDR correction method: Benjamini and Hochberg
#Term	Database	ID	Input number	Background number	P-Value	Corrected P-Value	Input	Hyperlink
[truncated: 346 more rows]

## Sheet: S2d K.mich vs ABX DEG KEGG enr
Dataset S2d. KEGG analysis in K. michiganensis/ABX group.
	##Databases: KEGG PATHWAY
[truncated: 345 more rows]
