# Supplementary material for: Gut microbiota promotes host resistance to low-temperature stress by stimulating its arginine and proline metabolism pathway in adult Bactrocera dorsalis
Source: PLoS Pathog. 2020 Apr 15;16(4):e1008441. doi: 10.1371/journal.ppat.1008441 (PMC7185725; doi:10.1371/journal.ppat.1008441)
Supplement: S3 Data — (XLSX) [file ppat.1008441.s008.xlsx]

## Sheet: figure 1c
		qPCR analysis on the fly gut using universal gene primers.
		ABX	Conventional
		0.00108	1.17105
		0.004	0.91997
		0.00123	0.94562
	Mean ± SEM	0.002103 ± 0.0009493	1.012 ± 0.07976
		n=3	n=3

## Sheet: figure 1d
	Survival curves of conventional and ABX B. dorsalis by log-rank analysis postexposure to 10°C.
			flies dead
		DAYS in which flies died	Conventional	ABX
		1		1
		1		1
		1		1
		1		1
		1		1
		2	1	1
		2	1	1
		2	1
		3	1	1
		3		1
		3		1
		3		1
		3		1
		4		1
		4		1
		4		1
		4		1
		4		1
		4		1
		4		1
		4		1
		4		1
		5	1	1
		5		1
		5		1
		5		1
		5		1
		5		1
		5		1
		5		1
		5		1
		6	1	1
		6	1	1
		6	1	1
		6	1	1
		6	1	1
		6	1	1
		6		1
		7	1	1
		7	1	1
		7		1
		7		1
		8	1	1
		8		1
		9	1	1
		9	1	1
		9	1	1
		9		1
		9		1
		10	1	1
		10	1
		11	1	1
		11	1	1
		11	1	1
		11		1
		12	1	1
		12		1
		12		1
		13	1	1
		13	1	1
		14	1
		15	1	1
		15	1	1
		16		1
		17	1
		19	1
		20	1
		20	1
		22	1
		22	1
		23	1
		23	1
		25	1
		26	1
		26	1
		27	1
		27	1
		27	1
		29	1
		30	1
		31	1
		33	1
		36	1
		43	1
		46	1
		48	1
		48	1
		48	1
		50	1
		51	1
		51	1
		54	1
		55	1
		56	1
		56	1
		Number of individuals	59	61

## Sheet: figure 2 a
Survival curves showing that Live K. michiganensis recolonization extends ABX flies survival time and longevity under low-temperature stress.
DAYS in which flies died	A+ HK K. michiganensis (Single dose 10^8	A+ HK K. m (recurring 10^9)	A+ HK K. m (recurring 10^8)	ABX	A+ Live K. michiganensis Single dose 10^8	Conventional
1	1	1	1	1	1	1
1	1	1	1	1	1	1
1	1	1	1	1	1	1
1	1		1	1
1	1			1
2		1	1	1
2		1	1	1
2		1	1	1
2		1	1
3		1	1	1	1	1
3		1	1	1	1	1
3				1	1
3				1
3				1
4	1	1	1	1	1
4	1	1	1	1
4	1	1	1	1
4	1	1	1	1
4	1	1	1	1
4	1	1	1	1
4	1	1	1	1
4	1	1	1	1
4	1	1	1
4	1	1	1
4	1	1	1
4	1	1	1
4			1		1
4			1
4			1
4			1
5	1	1	1	1	1
5	1	1	1	1	1
5	1	1	1	1	1
5	1	1	1	1	1
5	1	1	1	1	1
5	1	1	1	1	1
5	1	1	1	1
5	1			1
5	1			1
5	1	1	1	1
6	1	1	1	1	1
6	1	1	1	1	1
6	1			1	1
6	1			1	1
6				1	1
6	1	1		1
6	1	1		1
7	1	1	1	1	1	1
7	1	1	1	1		1
7	1	1		1		1
7		1		1		1
8	1		1	1	1	1
8	1			1	1	1
9	1	1	1	1	1	1
9	1	1	1	1	1
9	1	1	1	1	1
9	1			1
9	1			1
9	1
10	1	1	1	1	1	1
10	1	1	1	1	1	1
10	1		1
10			1
10			1
10			1
10			1
10
11	1	1	1	1		1
11	1	1		1	1	1
11	1			1		1
11	1		1	1
12	1	1	1	1		1
12	1	1	1	1		1
12	1	1		1		1
12		1
12		1
12		1
13	1			1	1	1
13	1				1	1
13	1				1	1
13					1	1
14			1	1		1
14			1	1		1
15	1		1		1	1
15	1	1	1			1
16	1	1			1	1
17		1			1	1
18		1	1		1	1
19		1			1	1
20		1	1		1	1
20			1			1
21		1			1	1
22		1			1	1
22						1
23					1	1
23						1
24					1
25					1
26						1
27					1
28					1	1
30					1	1
31						1
33					1	1
34					1	1
36					1	1
37					1	1
38					1	1
39						1
40					1	1
41						1
42					1
43					1	1
44						1
44						1
46					1	1
47
48					1
48					1
50					1
51					1
51						1
52					1
59						1
59						1
60						1
60						1
Number of individuals	60	58	60	61	60	60

## Sheet: figure 2 b
The scatter diagram of an independent trial of longevity of conventional flies, ABX flies fed with live K. michiganensis, single dose or recurring supply of HK K. michiganensis and the ABX control	The scatter diagram of an independent trial of longevity of conventional flies, ABX flies fed with live K. michiganensis, single dose or recurring supply of HK K. michiganensis and the ABX control
	Number of flies (1- 60) for each condition	The below number represent DAYS for each condition
		Conventional	ABX	A+Live K. m(single dose 108)	A+HK K. m(single dose 108)	A+ HK K. m(recurring 109)	A+ HK K. m(recurring 108)
1	1	1	1	1	1	1	1
1	2	2	1	1	1	1	1
1	3	2	1	1	2	3	1
1	4	4	1	3	3	3	1
1	5	5	1	3	4	3	1
1	6	5	2	3	4	3	1
1	7	5	2	4	4	3	1
1	8	5	3	5	4	3	2
1	9	6	3	5	4	4	2
1	10	6	3	5	4	4	2
1	11	6	3	6	4	4	2
1	12	7	4	6	4	4	3
1	13	7	4	6	4	5	4
1	14	8	4	6	5	5	5
1	15	8	4	7	5	5	6
1	16	9	4	8	5	5	6
1	17	9	4	8	5	6	6
1	18	9	4	8	5	7	6
1	19	10	4	9	6	7	6
1	20	11	4	9	6	7	7
1	21	11	4	9	6	7	8
1	22	12	4	9	6	7	9
1	23	12	4	10	7	7	9
1	24	13	5	10	7	7	9
1	25	14	5	10	7	7	9
1	26	14	5	10	7	8	9
1	27	15	5	10	7	9	9
1	28	16	5	11	9	9	11
1	29	17	5	12	9	9	11
1	30	19	5	13	10	10	12
1	31	20	6	14	10	11	12
1	32	20	6	14	10	12	12
1	33	22	6	15	11	13	12
1	34	23	6	15	11	13	12
1	35	23	6	16	11	14	13
1	36	23	7	17	12	15	13
1	37	25	7	18	12	16	14
1	38	26	7	19	12	16	16
1	39	27	7	19	16	16	17
1	40	27	7	24	16	16	17
1	41	27	8	24	16	17	18
1	42	28	8	25	15	17	18
1	43	29	8	27	15	18	18
1	44	30	8	28	16	18	18
1	45	31	8	29	16	18	18
1	46	33	9	29	16	18	19
1	47	35	9	30	17	18	19
1	48	38	9	33	17	19	19
1	49	41	10	37	18	20	20
1	50	43	10	39	18	21	21
1	51	43	11	40	18	21	21
1	52	44	11	41	19	21	21
1	53	48	11	44	19	21	21
1	54	50	11	44	20	22	23
1	55	50	12	47	20	22	24
1	56	51	12	51	21	22	24
1	57	55	13	56	21	22	24
1	58	59	14	56	22	26	24
1	59	60	17	57	24	26	24
1	60	63	18	57	25	26	24
	number of individuals = 60 in each condition

## Sheet: figure 3
		Major nutrient levels after 5 dpe to 10°C
			Amino acid (A)						Lipid (B)					Sugar (C)
		Conventional	K. michiganensis	ABX				Conventional	K. michiganensis	ABX			Conventional	K. michiganensis	ABX
		190.906	143.178	54.5396				0.7191	0.288201	0.0656256			11.7968	19.6721	11.6266
		143.178	102.268	34.0847				0.493656	0.450853	0.0313832			14.5677	13.8871	14.592
		177.269	129.541	54.5396				0.664868	0.26252	0.108429			5.93888	18.0436	8.61261
		95.4495	122.723	40.903				0.570701	0.425171	0.151232			8.61261	18.3839	11.8697
		n=4 in each condition- Ten flies (sex ratio 1:1) in each repeat

## Sheet: figure 4a 
Results to make a PCA graph based on 1548 metabolites detected from hemolymph of conventional, ABX and Klebsiella michiganensis (n=6 for each condition).
ID	Conventional 1	Conventional 2	Conventional 3	Conventional 4	Conventional 5	Conventional 6	ABX 1	ABX 2	ABX 3	ABX 4	ABX 5	ABX 6	Klebsiella michiganensis 1	Klebsiella michiganensis 2	Klebsiella michiganensis 3	Klebsiella michiganensis 4	Klebsiella michiganensis 5	Klebsiella michiganensis 6
com_1	417.632	1918.85	626.38	4147.04	812.859	357.712	9.65758	14.4698	19.9536	7.94869	104.461	22.7197	2286.03	3076.59	3681.63	2410.65	3048.92	2535.26
com_2	3375.9	7124.96	5314.18	13286.1	13423.5	22405.8	143.57	53.4635	14.342	16.8974	1153.07	134.803	4655.22	10365.4	3902.18	4345.81	4358.61	4356.05
com_3	362.051	480.825	564.002	476.144	281.19	554.074	4.3887	17.4242	31.0163	9.00679	8.09215	8.66711	1082.85	460.289	249.438	1054.98	546.545	810.826
com_4	4291.36	6234.02	3163.31	6822.83	4535.82	3936.45	142.78	120.082	93.0509	86.1986	277.096	219.865	257.347	72.5122	91.5824	176.571	322.679	126.356
com_5	13505.6	27355.5	19838.9	48351.4	47453.3	79847	1202.44	642.671	362.142	251.589	6427.98	1932.36	439.122	331.252	309.68	284.372	516.934	350.221
com_6	1163.56	937.766	1122.86	898.28	535.443	1920.22	7.90342	52.0124	61.421	15.951	3.94295	0	346.887	96.1627	123.531	308.029	508.054	251.555
com_7	2835.95	2106.94	2393.38	2396.89	1202.52	3547.05	34.9965	157.201	197.743	21.4231	0	39.6462	189.497	173.087	188.478	111.143	217.932	128.607
com_8	9933.69	4155.16	5152.32	4582.09	2802.28	18730	715.286	36.3253	1016.22	108.742	200.803	229.622	4338.93	2892.46	3188.4	3967.22	7337.11	2543.2
com_9	60.7886	5.41434	156.026	102.912	281.934	176.159	4.07055	16.9337	10.881	7.06744	2.09504	0.00205472	2005.27	1030.83	1447.01	2883.79	2264.46	1719.8
com_10	989.196	561.738	589.029	608.701	287.657	748.777	37.7101	22.5852	36.713	46.4132	21.0886	40.7226	518.214	963.715	764.792	334.411	284.685	277.26
com_11	1925.55	1177.13	1609.13	1332.14	642.736	2766.6	60.6535	88.8938	86.9952	87.0031	58.1147	157.558	798.349	518.372	636.536	791.861	1088.28	520.739
com_12	1174.41	441.533	874.167	936.279	732.406	3228.18	27.7009	0	190.533	7.89414	95.0123	9.81747	637.818	876.827	1042.6	666.84	622.483	398.738
com_13	397.556	268.511	212.13	312.167	188.783	475.288	6.22974	0	13.1034	20.6224	20.4357	15.4484	850.741	437.415	690.705	630.058	1140.1	378.026
com_14	660.382	594.399	508.61	599.735	550.82	830.526	23.5395	37.034	76.78	4.4787	55.8984	32.89	3698.94	2689.38	3292.79	2800.17	3014.83	4795.17
com_15	621.634	495.536	783.999	697.464	553.877	1272.45	26.3729	5.96247	10.3479	0	30.7617	8.03772	2240.1	1195.03	1180.4	2307.03	2755.71	1704.62
com_16	1031.84	2239.89	1129.51	5592.47	4021.09	4711.56	39.4066	4.37964	60.5508	4.88035	1050.04	62.8668	976.174	609.2	551.276	876.181	1367.06	765.779
com_17	1157.65	721.39	962.154	588.034	474.529	1487.13	42.8844	119.412	90.7823	22.8863	36.9562	41.3053	2387.51	1234.38	1281.69	2542.49	3294.72	1935.24
com_18	417.112	400.634	282.833	303.877	95.7433	741.96	34.3439	38.6865	39.4078	7.36678	9.62744	22.6948	279.183	382.405	460.481	51.1429	108.296	18.5009
com_19	619.113	417.301	278.443	350.341	265.703	693.359	16.9861	20.2235	28.9538	44.0229	32.9945	58.8414	9893.77	10327.3	12898.1	10014	7394.61	6627.92
com_20	995.48	1049.62	2345.56	968.483	1037.38	1179.02	164.037	138.743	136.355	73.9143	13.8078	56.673	1031.03	1002.56	1060.28	751.546	644.386	552.78
com_21	12205.9	6464.5	8615.41	13237.5	8237.97	7810.76	146.01	466.346	842.028	147.603	2619	249.535	107.452	114.685	109.725	108.216	64.6268	44.3509
com_22	37282	23498.6	19068	33330	19140.6	62612.3	2291.39	1635.94	3563.76	1522.92	3591.96	2919.65	522.148	473.985	471.889	445.072	350.433	437.471
com_23	3131.24	2547.8	1435.89	1737.43	1250.86	3099.6	173.017	130.119	454.262	44.2881	77.1248	229.13	193.361	126.333	152.584	286.932	216.636	200.162
com_24	193.901	32.9866	416.475	19.0865	581.229	435.114	26.4287	0	11.9538	0	7.42643	18.1494	766.898	260.586	262.44	652.844	1111.41	509.998
com_25	5727.19	17070.7	9674.37	23587.5	23639.4	33419.4	1152.34	465.27	425.817	372.132	5780.51	1439.63	1342.48	722.966	668.303	902.25	711.054	1296.14
com_26	975.174	847.368	667.132	773.468	260.89	1584.88	78.3375	126.112	121.573	67.8083	16.0383	29.7889	7542.54	6912.36	8537.8	9602.96	6876.32	4569.14
com_27	1398.49	770.577	885.389	989.766	626.197	1678.81	37.9454	9.20124	52.824	0	6.2553	0	445.456	309.104	344.679	341.26	299.639	284.315
com_28	387.629	135.787	181.278	188.471	297.242	1492.41	0	0	18.6148	7.71451	7.259	8.1795	170.547	141.65	132.468	171.375	172.885	126.185
com_29	1864.29	1510.72	1048.08	1089.05	107.152	4764.03	26.8453	0	68.7065	15.1244	0	0	1938.02	958.228	920.58	1382.06	1031.1	1830.51
com_30	22835.5	12373.5	59151.2	36595	73896.9	76580.6	5400.54	5688.26	5453.77	1899.85	3048.28	4085.36	1907.33	1603.13	1494.17	1477.17	2116.93	1619.39
com_31	1035.86	558.935	798.125	1216.55	476.761	3539.42	117.002	28.575	366.402	70.5214	60.2824	61.0881	156.84	150.129	172.824	135.107	176.698	66.2042
com_32	465.948	462.437	576.953	437.448	336.613	528.789	29.064	37.9128	133.608	14.2609	11.8818	32.7933	486.897	218.818	317.561	411.648	573.718	273.548
com_33	1126.43	687.481	719.589	496.278	405.241	1388.53	64.84	38.3257	195.942	43.6425	54.1007	49.2975	1253.02	1515.54	1844.48	735.941	1108.51	357.935
com_34	2855.19	2739.57	1998.01	2295.84	846.488	4034.31	312.295	51.1326	701.819	71.6266	1.83414	233.429	345.98	328.972	330.514	291.152	227.43	192.928
com_35	297.812	677.724	850.413	832.981	499.396	551.727	24.9318	122.171	31.1109	29.5961	0	39.1537	1858.87	631.985	967.864	2315.56	2037.42	1350.51
com_36	358.331	255.719	149.678	177.046	152.241	356.888	3.3398	5.24703	16.8318	5.44689	0	0	1528.41	2974.83	1126.93	1079.65	894.277	2217.3
com_37	13662.1	7685.92	6966.85	6094.73	11504.6	10832.4	1058.9	556.49	2030.91	479.559	821.632	697.315	1458.68	159.593	176.252	921.243	2767.81	513.433
com_38	788.173	523.926	803.938	399.841	1014.87	829.157	61.4821	42.5224	111.744	20.3486	151.956	52.1996	392.483	150.827	191.598	451.952	486.388	266.552
com_39	1701.93	528.227	1560.82	618.999	2378.49	3029.34	337.908	71.8178	278.024	93.5261	121.318	110.589	1047.65	356.096	492.212	736.611	1367.44	498.895
com_40	2308.77	2314.43	1881.79	1897.36	745.389	2590.49	228.781	39.9606	690.022	51.378	35.1593	167.86	3572.73	4050.13	4385.1	2857.86	1985.18	2111.72
com_41	85.9432	71.846	127.451	121.114	150.798	154.321	25.5483	3.06301	20.4147	0	8.14622	3.14586	812.725	406.677	485.102	1134.43	955.628	563.598
com_42	3626.81	1813.49	2061.52	2052.74	1126.71	2393.94	242.306	330.301	276.383	252.027	44.6382	248.325	229.738	230.957	221.104	595.04	322.438	172.547
com_43	255.666	309.624	482.172	121.076	344.01	930.507	0	0	0	19.5495	11.8424	22.4444	1205.82	806.036	626.28	1244.03	1732.23	1389.07
com_44	164.086	145.437	161.969	131.079	145.313	118.899	11.5813	14.1819	21.0316	0	15.6901	4.7653	502.298	84.0696	131.067	394.524	656.78	290.749
com_45	329.565	318.142	323.887	313.515	252.27	345.982	45.2847	61.9535	62.1763	2.80449	8.80319	27.072	2092.18	1410.2	1721.77	3392.19	2481.09	1639.36
com_46	485.654	256.682	244.45	376.603	261.945	420.055	58.8651	42.9288	27.3938	63.7701	14.0682	23.8189	268.84	0	257.939	209.685	230.753	323.023
com_47	278.513	143.827	242.786	93.2514	238.921	162.481	8.68869	6.37299	2.7103	2.6405	80.8073	0	4354.19	2382.05	3991.97	4398.81	4119.39	4291.12
com_48	34764.1	12500.3	29465.7	16802.1	20496	38456.7	1578.89	1021.46	3260.69	2970.22	6049.68	2441.44	61.0898	38.6436	45.9408	71.1006	34.9152	37.7524
com_49	1169.76	3066.05	2047.44	4177.15	4475.5	6355.87	397.968	268.012	263.827	299.682	857.985	412.969	226.292	140.763	145.235	246.686	250.023	149.581
com_50	5077.85	3213.32	1791.04	2048.22	1866.1	5379.64	316.618	245.947	347.777	565.733	416.478	395.57	840.973	874.621	371.415	1101.97	731.077	774.057
com_51	472.385	209.364	365.896	484.509	233.199	943.206	75.8889	4.31365	245.875	5.40998	0.920115	1.94479	1152.99	1161.12	1387.05	1029.83	612.944	763.361
com_52	635.43	235.649	237.424	347.371	175.417	573.783	44.0781	72.0056	35.2967	74.3174	15.2392	35.3136	4062.51	5816.91	5646.96	5459.93	4690.79	4297.89
com_53	299.434	127.237	173.037	224.006	112.103	219.216	4.86051	13.6761	12.5788	0	0	0	13068.7	17082.5	12192.7	16065.2	15385.8	9816
com_54	604.38	639.667	1113.14	501.51	1654.36	1046.23	66.9291	68.5863	76.0819	34.9344	433.076	35.9107	70.4216	47.9225	37.2771	76.3364	79.2773	36.2701
com_55	465.693	617.148	646.065	3476.65	2136.51	2304.66	227.143	15.2006	8.61956	22.6236	814.638	181.483	286.551	282.845	292.768	246.292	223.259	166.095
com_56	444.548	157.022	235.543	211.041	290.342	726.36	65.8068	12.5526	42.255	18.1674	107.469	26.8181	449.065	1399.85	448.38	430.801	1305.21	1757.25
com_57	445.846	507.262	238.634	452.049	396.089	266.212	71.7137	114.786	74.3705	13.02	8.67222	32.7254	949.546	565.847	674.9	1023.11	565.144	607.536
com_58	134.519	89.023	90.1184	55.3704	22.9634	127.484	4.15267	23.326	9.85703	4.38823	0	3.084	2968.7	2541.79	3056.38	2869.3	3030.46	2034.82
com_59	500.856	350.728	543.831	156.915	309.141	379.037	72.6184	30.3858	147.074	11.0553	18.5476	36.5907	136.274	46.4865	62.7718	170.477	140.111	120.608
com_60	784.106	474.142	1048.54	260.832	889.696	594.759	202.548	27.4981	237.382	37.7474	14.1396	56.1576	847.929	1005.4	1075.38	554.079	693.087	597.53
com_61	677.796	437.138	364.457	561.468	263.907	1136.92	73.0762	10.5942	80.1217	65.7127	203.154	67.0696	1228.34	822.746	764.641	1247.27	1968.15	1358.12
com_62	360.463	564.266	253.426	449.401	474.746	353.739	53.4758	152.057	100.441	10.8603	3.86141	43.4451	32082	27992.3	25243.6	26223.5	35411	30038.3
com_63	84.4209	62.4873	67.8844	55.7918	47.3267	82.0476	3.36881	1.14955	5.0998	2.8271	0	6.39088	124.973	104.831	91.5632	296.94	176.308	93.0321
com_64	2153.77	1344.6	1112.24	2059	840.595	3317.65	298.473	246.07	327.841	262.209	295.501	261.737	2892.31	2377.84	2206.02	2623.68	3053.99	2564.64
com_65	6815.62	6434.18	7833	3858.7	11482.7	5096.88	996.632	781.896	1311.38	485.056	1912.27	1009.03	3778.49	2464.42	2237.61	3802.1	5123.33	3319.27
com_66	333.687	183.394	498.249	205.849	565.294	229.685	81.2546	19.5344	30.0191	33.9041	114.716	39.6024	4074.52	3756.81	3409.82	3510.62	4120.58	3957.92
com_67	84.7881	38.9823	107.19	13.0133	102.093	34.7562	0.512116	0.743172	14.4082	0	0.0289727	0	48314.2	25975.3	26721.7	50163.3	69722.3	36347.9
com_68	7073.51	7600.3	7554.87	39355.4	22900.5	25528.5	4206.76	737.004	1026	663.92	8492.85	3162.43	117.944	57.9841	125.303	146.337	151.427	84.2959
com_69	196.601	208.161	214.149	212.172	163.752	348.239	28.7962	62.5248	52.2215	26.4111	17.8044	36.9884	107.378	126.35	147.417	39.6692	57.7622	15.9082
com_70	903.002	626.306	617.137	1259.91	1949.35	806.468	133.822	83.041	106.437	183.06	269.612	260.079	3305.69	2890.1	3750.03	2365.93	4055.25	2662.95
com_71	27.7948	232.103	86.0736	357.811	335.148	447.558	19.6901	1.5187	0	4.55704	158.7	15.115	943.426	735.213	671.504	1068.03	988.626	808.149
com_72	64236.8	54676.5	44716.6	46943.5	21432.1	124226	10375.4	7191.01	16594	6952.29	9224.89	9839.07	465.297	216.246	211.061	527.991	532.721	267.231
com_73	1878.08	1185.68	1614.89	923.528	1255.08	1131.79	318.38	239.336	342.953	316.83	29.4582	171.635	504.928	366.061	390.177	354.818	272.7	536.912
com_74	947.655	476.803	1473.38	1557.8	2997.45	2318.95	309.886	281.897	326.38	137.766	425.824	259.001	42.339	34.6183	24.4595	40.629	58.1946	52.4314
com_75	326.365	255.37	354.994	121.684	154.25	242.019	57.7722	16.4869	89.7902	5.11451	0	20.5114	7126.05	6525.09	7397.51	5353.9	4399.72	5094.45
com_76	331.232	137.715	174.073	207.054	62.3831	239.646	34.9783	36.9591	41.1425	24.9912	31.9657	39.2851	438.765	347.513	333.507	243.852	474.444	310.048
com_77	3202.75	2750.48	3340.65	2857.01	2892.12	4058.3	794.101	166.218	789.314	160.113	1059.37	549.91	211.968	119.357	194.443	150.863	288.981	147.719
com_78	661.694	412.704	464.878	520.375	387.002	899.67	70.8659	36.9019	221.534	71.1093	0	90.3682	2227.77	2090.16	1474.93	1927.04	2109.1	1644.36
com_79	134.753	190.452	97.5596	149.638	184.144	89.7881	25.1249	23.5732	50.4416	35.3667	19.3763	6.81885	110.782	65.3009	115.542	69.2932	96.7808	81.6841
com_80	704.346	1113.25	968.36	519.877	941.402	635.417	157.599	144.847	289.517	78.4917	170.77	90.915	39.6007	44.5984	40.129	52.6521	55.43	65.2482
com_81	64.0523	62.2251	165.089	69.9098	194.835	104.567	8.44741	8.04954	48.3284	32.1459	15.1059	0	384.669	305.975	270.05	317.987	264.056	222.818
com_82	145.201	100.214	304.053	192.362	270.228	203.083	26.625	0	63.6619	0	18.2952	4.65693	278.609	279.422	447.057	82.8987	106.24	17.4995
com_83	37.6411	82.4929	56.1373	40.8745	51.9362	26.0302	6.32558	9.44687	4.62056	14.3786	2.01126	0	9.70155	223.884	22.9597	13.1255	266.646	14.4019
com_84	1272.68	874.464	575.842	1302.03	700.383	2135.76	253.737	230.456	203.489	219.761	210.121	224.055	31677.8	29504.7	33676.4	22760.2	19418.2	21342.7
com_85	2532	1857.46	1941.77	2026.41	2229.05	2742.69	203.399	28.7757	33.5107	50.6472	2161.15	146.266	211.851	80.1519	105.06	179.915	306.562	114.766
com_86	2346.48	5483.31	1645.81	3913.08	3377.1	6432.71	633.925	711.134	680.418	616.626	996.807	999.601	558.849	239.029	495.387	619.393	875.864	380.829
com_87	224.04	224.864	188.597	176.22	121.074	195.026	45.1198	4.67737	96.6342	24.5213	24.3476	38.5261	176771	150656	138749	153629	194549	175557
com_88	889.593	848.564	1303.66	585.134	1468.32	881.294	133.924	49.4626	105.639	0	668.097	82.5767	2544.46	1679.33	1847.7	2711.8	3046.83	2279.58
com_89	5849.54	6906.54	7940.43	2758.63	8715.66	6163.5	1588.06	1045.43	2697.44	186.861	1021.47	1426.32	1396.49	1269.92	1374.29	1503.75	1575.96	1124
com_90	3334.03	3081.71	3704.34	2873.46	3566.3	4657.34	907.816	405.182	904.903	357.915	1000.6	859.587	6337.5	4567.57	4711.34	6620.41	3507.39	3753.21
com_91	392.599	272.605	205.947	314.599	266.795	295.409	52.4808	87.9607	57.8928	35.0382	62.678	73.1212	267.292	144.88	148.705	380.503	505.169	188.168
com_92	1954.5	1769.29	1298.18	2307.53	1626.17	2136.77	420.169	409.372	503.793	242.536	378.637	393.438	111.292	206.664	176.599	53.0693	67.1525	0
com_93	231.21	389.039	273.931	236.113	247.642	150.47	50.5029	84.7418	57.4674	33.5215	60.832	37.9155	1347.79	1265.18	720.215	1883.44	1976.14	1052.91
com_94	1833.3	1705.63	1530.64	1336.3	1060.21	3175.91	334.457	257.697	431.617	426.412	609.46	203.526	150.696	130.55	162.266	115.12	142.232	146.135
com_95	770.789	434.39	803.583	1098.88	892.353	893.746	440.133	149.9	138.902	115.523	74.3847	122.984	5897.56	11333.9	4530.57	4555.22	3711.99	9130.63
com_96	4253.05	4072.08	3220.54	3541.38	1560.02	6044.29	1021.06	273.144	1307.26	791.193	622.042	823.353	277.227	196.934	273.857	250.117	174.297	101.711
com_97	156.718	142.053	109.053	58.7048	24.6678	56.8034	5.06003	3.85819	8.12944	11.4249	0	0	1069.92	919.013	947.666	774.01	882.612	583.823
com_98	391.864	478.231	244.374	243.275	205.021	465.618	42.2238	30.8128	52.8305	19.7349	239.604	58.8164	4566.21	4126.23	5055.5	5768.01	4425.97	3355.24
com_99	88.3784	121.659	97.7054	143.064	116.084	74.4187	51.4309	32.2918	25.3741	5.851	14.6264	12.4993	114046	101032	96087.3	91974.3	124837	104194
com_100	595.295	770.766	595.713	775.386	554.915	618.041	158.239	177.041	161.817	98.3797	125.983	146.412	16.8379	87.5983	26.2403	7.02886	190.445	626.068
com_101	2536.87	1623.25	3097.34	683.532	3827.02	1493.86	432.463	284.045	1294.24	91.3403	559.827	338.698	675.03	543.153	627.109	723.661	604.128	631.828
com_102	727.158	609.166	263.275	412.209	263.174	745.899	27.4949	88.5927	267.484	87.9281	169.421	52.1575	66622.3	63211.9	72004.7	48156.5	40611.4	44025.9
com_103	20.8568	118.428	26.8719	29.1677	16.9448	16.2828	1.33766	0.743775	2.35202	0	6.29595	0	101.821	91.1403	88.2045	82.6411	75.2931	61.9601
com_104	925.517	3839.24	1716.45	5397.28	5157.26	7223.66	581.682	298.338	291.107	200.089	3509.14	809.854	175.138	164.155	160.104	164.098	151.036	117.166
com_105	5638.88	4348.09	5326.34	4843.09	4453.67	7276.14	1467.24	746.875	1810.31	690.559	1415.88	1504.41	563.214	499.303	609.614	355.303	279.081	338.93
com_106	220.479	169.339	268.807	66.1334	244.322	107.112	16.1623	15.8099	122.233	8.56301	17.7387	0	155.201	68.704	51.9894	135.761	221.496	69.6179
com_107	660.955	471.451	925.649	756.79	1341.1	1300.01	214.767	108.847	170.296	119.964	561.395	141.566	186.885	181.727	218.805	187.02	143.188	127.137
com_108	63.229	87.5796	69.4088	39.3083	70.8072	47.9581	23.3529	14.7291	35.3338	1.85374	3.88484	12.8662	253.174	250.649	162.87	337.81	413.153	266.423
com_109	159.749	287.689	211.665	785.782	849.284	741.474	48.7847	12.9021	43.0882	34.1263	557.912	96.7856	395.858	295.657	276.755	357.516	397.987	360.903
com_110	1698.2	1337.15	1202.41	1180.4	1201.72	1642.99	543.846	57.9886	581.01	276.947	268.268	476.151	2679.55	2186.86	2649	2899.49	2573.93	1858.49
com_111	195.683	807.6	447.594	1362.98	1150.44	1622.55	169.409	4.16504	0	4.88815	1346.4	153.307	10098.7	7588.49	8006.52	6199.35	6046.89	6436.39
com_112	43.2871	110.679	103.992	126.835	76.8046	135.496	0	6.43293	4.41083	5.77883	0	0	18493.4	15249.5	15596.3	15763.5	11999.8	20697.4
com_113	391.813	125.257	187.73	108.605	249.523	214.688	4.79548	10.8777	15.5133	31.5259	359.205	29.7805	172.628	110.296	146.989	134.643	126.871	41.2791
com_114	8556	6650.86	5639.91	7164.78	4315.14	7134.53	2088.46	2647.81	2545.7	1869.48	2773.99	2111.39	708.41	2060.44	1520.74	864.466	1752.66	916.311
com_115	1316.57	593.853	2301.15	2030.95	2232.93	994.285	263.117	83.2868	42.3975	5.2458	2633.85	365.428	352.863	246.831	237.613	279.388	325.314	248.813
com_116	482.237	430.642	886.916	1069.37	1520.06	610.724	245.232	128.938	25.7752	80.9143	1028.81	296.82	257.541	309.611	274.151	438.138	352.711	293.957
com_117	552.984	1078.39	800.748	1639.88	1323.31	1913	239.546	126.282	150.583	52.0348	2030.88	575.314	4029.68	3974.61	4874.6	3556.56	2127.46	2932.19
com_118	100.177	287.496	149.5	404.407	440.398	529.121	13.9954	5.50172	1.29398	0	779.038	44.6378	150.301	121.894	128.821	171.768	108.905	107.698
com_119	526.901	561.5	472.651	503.966	387.704	553.104	240.382	303.597	348.027	184.011	198.261	230.149	938.124	1571.68	1335.43	1031.86	1396.53	1328.25
com_120	455.577	288.943	428.691	332.993	631.925	507.617	186.67	186.753	238.088	302.558	229.226	189.757	3269.83	6137.67	2795.96	2676.86	2293.69	4560
com_121	3041.06	1939.42	1947.39	2296.43	1781.29	2831.17	1123.28	691.923	1796.62	1165.96	1179.78	1052.95	880.655	688.936	572.155	563.972	873.615	899.015
com_122	284.007	349.69	350.984	332.552	399.486	383.941	175.506	127.97	239.615	181.968	196.527	143.24	36442.5	27142.3	25267.2	32791	31721.3	35825.5
com_123	203.443	122.252	190.124	86.2433	218.011	134.102	94.6056	49.507	124.651	47.1448	91.7181	76.6233	13511.3	13484	15739.2	11981.8	12362.5	16350.6
com_124	16.548	86.4808	92.1428	680.251	1290.64	235.054	63.1842	35.822	82.4938	23.7057	821.855	197.683	136.397	131.99	64.2759	91.9399	107.746	168.392
com_125	740.252	786.846	769.647	479.824	680.592	657.965	394.537	350.299	529.145	132.274	288.273	416.805	777.873	592.549	699.124	970.368	786.185	734.474
com_126	56.752	11.3904	61.9499	29.4964	185.179	50.8616	74.3525	25.92	6.89259	4.76539	60.576	30.6121	2001.61	2090.57	2059.14	2179.71	2069.2	1596.96
com_127	1478.76	1116.97	1640.08	750.592	2147.2	1418.76	516.502	515.379	652.989	359.646	1684.17	667.834	1669.55	1361.04	2072.12	10766.1	1547.24	3021.33
com_128	8547.4	13957.2	10276.2	9911.94	9716.12	5404.63	3981.69	7605.85	5141.09	4543.63	4576.5	4168.13	1030.56	1120.76	1348.52	860.907	903.452	614.916
com_129	10103	5910.31	7274.12	8002.13	8919.53	25735.5	4870.55	4624.11	7217.49	4026.22	7446.33	6093.22	17589.7	35958.8	50886.2	871.709	12923	40416
com_130	2077.51	1445.88	1261.69	1442.06	1355.77	2387.87	1167.02	477.861	1047.07	869.335	708.442	925.243	6460.69	8801.86	7455.06	6065.05	5128.39	6980.23
com_131	2369.55	2074.84	1998.72	2241.12	1750.57	2529.52	1269.72	1284.1	1083.21	823.475	1168.94	1126.95	654.792	567.317	638.026	837.609	655.477	851.235
com_132	9101.1	8308.56	10195.9	7617.8	2728.47	5593.96	1481.13	4904.51	8545.25	2153.18	3630.71	1995.09	166.671	158.778	146.599	241.964	155.197	174.726
com_133	1739.72	1512.07	1677.4	1812.43	1618.16	2166.7	967.575	378.766	1146.09	671.506	1268.5	1060.09	202.813	105.657	94.3487	253.827	241.133	152.497
com_134	974.234	1430.25	1320.46	1212.36	949.474	1193.18	482.744	566.151	1098.19	363.421	662.932	524.995	1286.4	1344.87	1297.44	1516.75	1224.82	1091.79
com_135	42428	27120.1	38278.7	23760	32667.3	41073.3	17753.5	15339	21420.7	20553.7	14303.4	18326.8	606.587	610.409	632.603	662.83	498.208	651.995
com_136	223.458	389.58	200.704	133.066	172.695	171.539	112.075	149.841	147.631	95.5799	92.0527	79.9896	7003.48	4484.46	4956.74	6756.83	7375.66	5798.49
com_137	554.188	359.124	419.545	430.265	364.698	592.878	297.854	281.427	257.989	204.367	117.436	268.448	765.219	631.331	631.861	859.615	574.36	626.592
com_138	69.2493	86.4923	217.377	600.958	681.762	532.313	64.196	57.7241	40.8994	12.9558	842.39	132.381	11130.5	9246.63	9737.86	14138	12048.2	9001.57
com_139	344.072	737.547	943.92	2739.63	2691.24	2279.65	673.51	462.777	560.158	638.633	1804.42	1006.91	37164.1	43256.5	48293.6	44332.6	47331.6	59801.3
com_140	785.953	616.367	886.636	948.035	1126.78	1089.41	550.871	518.121	611.258	449.227	285.324	474.27	214.867	287.736	302.563	253.056	230.788	288.18
com_141	183.958	107.384	190.362	212.2	258.652	162.154	87.2739	77.6769	50.4606	26.5377	278.94	70.3629	46.856	59.1667	71.7411	45.6124	39.4056	35.0242
com_142	75.597	43.5495	59.9252	93.9489	263.531	102.635	40.8462	23.3464	27.3401	114.864	85.624	47.535	1105.47	1554.04	1161.18	831.12	535.322	1255.55
com_143	185.907	137.39	224.863	55.8702	171.997	149.767	53.7958	109.433	109.992	78.1245	45.0626	95.5937	1121.73	871.771	1218.92	1086.61	1086.06	1269.29
com_144	2093.92	1642.47	2047.8	2076.63	1798.51	2233.1	1312.29	969.589	2066.95	598.959	678.015	704.883	263.067	171.715	244.912	241.956	168.467	94.4166
com_145	512.621	1157.98	625.447	613.873	483.791	193.743	232.109	675.19	304.189	315.055	199.793	188.975	1082.43	1805.13	1354.08	875.517	533.699	1380.59
com_146	769.659	1105.76	838.352	822.06	779.235	442.826	336.035	588.451	468.076	399.735	378.233	369.815	245.094	218.28	172.075	246.952	298.606	243.12
com_147	509.273	468.51	402.161	312.997	319.092	428.443	310.735	254.675	241.876	194.496	140.819	161.587	216.506	1187.37	469.791	387.657	307.529	344.784
com_148	111.409	92.3012	98.6686	60.8975	100.034	83.3181	52.024	34.5876	81.8388	12.2877	54.2701	57.3676	453.836	513.893	514.206	301.174	452.47	271.244
com_149	1201.65	1037.07	1098.84	693.984	804.897	1162.54	227.3	75.7944	1444.68	225.292	1016.9	219.111	29733.5	20895	27231	156896	24477	61636.5
com_150	1895.35	2374.92	1195.32	5540.85	3758.86	3059.77	1590.8	1553.51	1429.77	1401.62	2088.26	1488.28	220.706	143.672	151.992	172.825	86.7057	148.441
com_151	131.598	150.553	78.279	88.1138	56.1054	75.0453	28.344	36.4025	87.8457	88.2027	0	16.2228	1829.05	1565.59	1557.41	2079.81	1424	1493.07
com_152	370.793	419.02	378.382	415.388	237.75	264.396	168.101	297.767	191.18	61.1953	268.984	134.904	19966.6	26437.9	18328.9	21086.7	17067.2	24178.1
com_153	3588.16	2253.9	3424.7	2375.87	2428.79	5482.66	804.34	933.827	2575.03	1181.79	3876.44	1154.35	37329.6	32768.8	28093.7	28881.8	39447.6	33641.6
com_154	43.5636	46.586	77.8432	62.6579	104.67	85.4378	51.3677	18.6043	13.2239	100.345	34.9933	9.21071	2644.5	2390.1	2301.59	2549.95	2767.15	1905.19
com_155	403.055	271.91	401.443	210.424	300.995	290.346	177.394	153.853	218.733	254.988	46.977	164.859	15.4638	26.5616	21.6031	25.4481	19.8011	20.6829
com_156	131630	107478	97171.4	82562.6	48286.3	193201	41502.4	57261.3	112054	42701.9	53949.1	50106.1	310.746	274.654	358.18	527.027	358.005	381.366
com_157	193.909	166.755	95.5019	353.769	145.4	112.148	66.5824	60.7026	54.275	67.1418	242.499	88.5636	9726.09	9737.26	11823.8	16836.3	9589.22	12118.4
com_158	16.9278	64.3899	53.9654	77.5997	39.0238	43.2114	24.3679	38.5943	49.8927	12.7427	30.4466	6.37593	4560.52	8765.57	10131.2	5032.73	6789.05	6678.19
com_159	136.18	193.156	164.762	110.737	179.413	136.374	83.2789	76.1888	111.186	67.3942	77.8418	91.0167	165.486	122.506	214.382	209.022	129.504	73.7711
com_160	914.494	620.463	1086.56	523.025	1094.38	1176.62	827.928	480.368	493.782	348.256	384.659	448.193	7096.99	6634.3	5636.93	5240.43	7478.03	5922.42
com_161	1768.07	1903.08	1803.67	1204.49	1538.06	1485.63	1067.48	859.001	1347.49	239.67	836.013	997.354	4379.8	2993.13	3180.45	4541.56	3985.02	3272.38
com_162	340.983	297.043	289.191	320.874	209.953	379.861	236.709	237.677	78.2416	239.839	104.394	123.149	4478.7	2402.01	2822.04	4429.3	4136.72	5589.04
com_163	52575.7	42427.8	43358.7	47578.5	16055.8	61215.6	14201	22680.5	50767.8	18027	21600.7	18848.8	266.832	494.04	328.319	209.605	143.206	394.025
com_164	396.445	357.594	927.81	425.445	967.721	406.732	272.839	159.049	301.763	345.029	558.141	297.908	2237.11	1167.16	1439.98	1650.1	2416.85	1603.41
com_165	7709.02	4788.46	7273.72	4095.98	6716.9	6571.01	3528.34	2871.23	3996.11	3931.4	2842.24	3510.29	364.169	271.105	291.608	447.353	407.277	336.879
com_166	2282.58	2336.24	1732.03	2004.57	1552.44	2166.5	907.59	1247.41	1221.28	949.669	1081.73	1324.99	70.5205	121.946	178.416	45.711	80.4362	26.163
com_167	92.9143	140.311	64.9944	62.3186	85.8175	70.143	9.86144	97.9392	121.308	13.8365	43.8535	3.20598	367.691	399.237	419.801	430.626	334.316	407.984
com_168	12925.7	9400.61	10096.7	9099.64	9941.05	35048.2	7386.8	7405.24	8617.25	8036.1	8105.54	9034.76	442.547	1159.17	997.491	484.551	335.14	516.666
com_169	7394.43	6971.36	5671.69	4961.25	4811.55	6931.59	3379.6	2936.67	5180.9	2389.96	3114.23	3646.56	1587.89	1604.13	1272.01	1907.62	1760.49	1260.46
com_170	22869.4	18802.3	18505.2	16432.6	8094.2	29330.2	6706.92	9844.49	18514.8	7171.53	12261	9634.76	81.2579	111.159	88.7579	162.678	113.24	114.709
com_171	6904.44	5002.44	4351.82	5084.87	3827.94	4178.51	2599.22	2852.61	3702.41	2380.1	2033.9	2943.8	6380.64	3362.87	4256.04	6739.49	6380.34	8120.84
com_172	3183.82	4403.51	4120.18	14623.3	12862.8	7922.15	7450.46	3849.91	3031.62	3427.16	4213.2	4539.09	85.4464	538.447	297.736	0	253.334	235.01
com_173	999.995	938.277	828.303	783.979	689.521	854.157	501.517	567.523	687.898	396.846	386.016	334.639	17872	16295.8	16912.7	24144.6	17403.6	22460.8
com_174	693.48	343.619	556.641	337.477	591.975	216.092	168.185	152.087	393.527	221.458	435.018	176.258	437.033	191.829	206.027	619.766	456.622	493.496
com_175	3686.72	3217.97	3556.08	3826.67	2828.34	6961.32	1883.97	1052.38	3420.83	2736.43	1654.47	2899.35	229.8	194.711	288.099	208.403	447.041	54.5594
com_176	622.547	770.464	798.525	663.875	525.103	618.231	311.086	266.624	704.98	218.582	402.851	385.31	2954.42	2801.55	2966.56	2187.44	2409.68	2308.57
com_177	271.074	408.134	188.553	150.557	141.982	145.573	112.066	158.009	208.059	109.391	50.205	113.17	12899.3	10110.1	14696.1	13027.7	10078.4	14835.4
com_178	81.2597	130.038	87.6162	140.067	138.327	64.2947	49.3146	114.938	64.0448	37.2762	69.2336	34.697	293.643	1343.32	406.291	313.421	1530.73	324.611
com_179	3261.17	1690.24	2973.86	1502.54	3055.48	2726.46	1924.13	1009	1796.32	1400.44	1237.17	1398.49	43437.3	35213.4	36110.9	35466.2	31794.4	36294.1
com_180	630.092	568.719	560.04	418.886	413.823	330.357	270.904	221.692	608.539	138.829	107.655	337.32	9876.65	7630.43	7789.55	8277.56	7440.76	8807.41
com_181	62.9843	142.487	202.007	245.075	104.549	135.812	75.4972	114.062	147.022	40.3527	61.1641	81.4356	10496	13044.6	14574.8	8973.64	8405.66	7847.76
com_182	509.035	628.838	387.021	444.566	364.932	474.946	274.603	230.799	370.813	237.429	193.716	332.007	1415.19	1008.22	979.203	2032.75	1515.18	1217.91
com_183	1015.14	708.382	732.485	1448.8	1090.46	1177.37	1320.72	266.47	260.976	222.93	585.005	964.911	278.941	245.506	207.275	338.689	287.547	224.8
com_184	1902.21	9423.87	1478.02	2138.5	1761.75	2561.79	1741.75	1309.87	1948.15	2371.38	1707.87	2233.41	95.397	188.187	133.312	122.795	121.024	131.469
com_185	362.2	1550.4	427.527	474.467	1092.02	1305.81	643.988	587.618	816.871	57.7473	369.88	589.659	131.921	178.924	171.339	166.937	171.003	207.709
com_186	2557.59	1919.32	2657.21	1493.99	2382.07	3925.77	1184.38	978.424	1200.46	1344.89	2674.5	1434.82	89551.5	96441.1	96450.9	109630	104881	126881
com_187	1539.18	1073.43	1151.38	935.863	1290.4	1340.1	649.658	541.594	631.205	867.972	1064.38	610.882	193.562	194.289	225.602	209.774	120.1	159.013
com_188	20.1863	54.5463	69.257	261.665	219.124	179.903	101.762	66.399	11.4895	10.6466	248.711	40.7008	473.358	233.25	269.481	435.825	561.5	391.748
com_189	632.736	449.959	421.338	480.537	303.175	301.925	296.034	342.143	321.048	284.529	81.6286	219.256	1050.84	477.842	987.674	827.198	1212.03	1246.65
com_190	85.6542	44.7084	60.6122	45.4766	177.432	68.4365	43.2063	46.3712	61.7765	82.9458	19.3854	34.374	51.184	101.191	90.7652	97.1118	52.4612	164.334
com_191	695.193	700.636	570.12	611.234	225.882	762.466	279.686	162.873	348.181	196.691	715.816	427.153	1202.03	1545.12	1682.19	1468.55	900.077	1605.4
com_192	6.50719	61.5825	17.2514	21.1371	7.96497	0	9.20495	52.1194	6.16047	2.78719	4.94442	1.3554	1790.39	1565.75	1273.04	1345.38	1966.14	1565.74
com_193	259.586	281.373	261.739	204.359	232.584	258.583	140.194	172.443	248.51	46.5952	142.199	147.238	437.224	206.5	282.677	394.978	443.303	419.989
com_194	74.2066	225.336	85.2509	179.448	14.871	1.66874	14.9142	254.806	30.4915	2.54479	23.0464	24.9177	422.79	210.004	319.423	642.458	578.518	635.494
com_195	277.335	286.073	229.994	180.958	91.3453	234.02	88.5103	95.5907	106.599	147.939	0	0	1261.19	519.566	654.673	1017.55	1435.62	904.115
com_196	10074.5	6396.93	8662.91	5520.96	7606.11	8532.02	4688.34	3813.94	6859.73	3806.68	3771.64	5328.38	566.585	272.49	416.906	492.04	579.572	491.543
com_197	9.57575	26.2932	18.7204	22.9894	73.1806	7.56865	0	2.96433	5.0351	0	3.21439	2.72811	15.1339	402.993	177.589	0	137.186	382.213
com_198	261.818	150.231	217.182	235.161	200.48	295.813	175.362	135.978	182.747	140.89	69.0862	119.117	52.4672	45.1971	34.4417	59.704	130.692	73.845
com_199	2908.37	2583.19	1559.33	1771.7	814.684	2516.71	1026.04	1232.34	1474.46	1059.47	1481.97	1080.38	149.448	140.517	121.894	163.588	136.605	156.597
com_200	0	17.3357	18.1526	27.9806	8.48366	6.32809	23.9034	10.1558	0	17.1816	34.9936	12.9153	183.241	158.3	102.224	22.2373	179.51	176.304
com_201	1160.22	1296.38	915.971	1108.32	1076.61	1039.88	635.734	739.161	937.276	508.625	577.735	598.362	1343.87	791.372	923.135	1681.35	1559.3	1493.84
com_202	2017.16	2406.5	1806.94	2279.9	1040.49	668.335	870.82	2053.98	935.411	331.674	1106.74	896.596	632.413	818.614	680.181	1282.7	732.979	562.812
com_203	28.4972	33.3618	29.4741	20.3638	22.3387	26.4739	15.3134	15.3402	27.3729	9.1958	17.04	13.0801	400.444	336.769	374.156	446.258	277.963	273.227
com_204	1611.74	1545.46	1606.11	974.15	1440.78	1147.47	857.387	565.519	1415.96	440.054	977.779	792.534	460.552	331.121	383.465	422.692	511.462	454.789
com_205	12.6132	75.377	33.9247	31.6667	15.4524	0	19.3243	61.1432	16.3162	9.3847	6.41966	3.9503	409.993	333.516	306.493	457.182	482.507	324.404
com_206	3721.98	2670.06	3190.59	3242.18	2700.06	3990.46	2089.78	1075.74	2382.49	1780.14	2311.42	2342.03	180.008	264.073	196.507	197.05	189.998	196.49
com_207	215.9	151.065	230.827	100.229	193.943	137.775	31.7496	137.543	167.701	81.9278	82.2479	131.166	43.5496	16.1513	36.4149	19.0759	68.9118	57.9148
com_208	573.252	756.779	647.792	556.654	649.571	410.378	371.168	490.809	378.124	341.835	327.017	299.991	171.745	282.809	185.257	182.074	151.721	234.988
com_209	158.11	124.393	138.866	71.2531	159.971	102.894	95.3607	70.4661	152.766	23.8957	54.5083	67.5725	73334.6	83755.3	105362	57650.9	67771.7	53176.2
com_210	129.707	249.798	609.559	1273.11	1081.38	694.407	283.207	251.417	243.246	211.512	1058.4	456.109	273.377	215.351	300.298	307.596	294.372	338.566
com_211	40803.4	27922.9	40609.5	21497.4	37964	29431.8	21288.4	16987.1	30447.6	16370.6	16419.6	22283.5	213.824	293.855	141.163	170.948	197.006	291.847
com_212	1134.73	1564.17	884.073	3040.22	2657.68	1943.58	1398.49	1188.81	1036.2	1118.08	1300.39	1008.98	683.687	584.891	521.522	622.344	490.672	690.339
com_213	104.245	205.392	111.281	990.684	680.702	490.507	338.446	71.6517	77.0884	46.7262	904.993	185.025	4871.77	18833.1	6605.99	6068.12	17929.7	5714.21
com_214	760.179	642.277	649.342	268.036	340.551	161.988	224.744	618.434	87.6679	623.137	16.4466	204.266	3737.41	6286.3	6626.97	2508.82	3553.18	3179.43
com_215	6252.71	3476.84	6207.8	3782.11	6018.71	7988.88	4554.63	2886.9	3032.58	4420.05	2840.43	3478.7	265.493	193.516	132.74	325.379	391.089	110.409
com_216	8750.06	14909.2	9521.55	11587.9	4512.55	3918.57	2237.22	14465.6	6920.26	1698.83	4020.88	4158.11	1336.03	838.322	1077.54	1088.42	994.804	1169.36
com_217	2923.77	3338.67	3211.01	3295.81	2670.23	4027.66	1921.17	1637.66	1694.88	1500	3442.04	2103.6	110.137	186	306.071	407.814	407.949	163.506
com_218	584.272	497.711	556.821	356.25	458.257	518.292	317.313	267.621	549.839	186.137	239.082	318.764	1706.32	1329.47	1494.45	1489.92	1905.55	1044.75
com_219	523.511	723.701	328.414	461.343	491.799	270.876	323.128	371.048	351.425	270.81	198.951	256.359	348.681	537.526	578.199	484.908	468.34	422.003
com_220	46.9294	46.5804	46.1734	34.085	47.0366	67.7172	28.688	29.569	26.4648	17.5909	40.5225	39.8359	11609.1	12600.1	10346.3	10414.3	8670.3	13205.9
com_221	828.24	813.906	722.047	655.444	462.205	724.733	466.916	424.607	471.76	397.277	390.223	517.524	22.3743	24.4998	28.4434	71.7811	55.5077	28.884
com_222	452.195	385.16	390.946	221.534	362.409	576.88	309.905	183.898	239.483	128.202	365.199	288.811	3250.59	2774.89	2912.44	3205.5	3298.42	2450.32
com_223	21900.1	18401.8	13536.8	16478	14209.7	17396.6	10600.1	11224.2	11083.3	11182.9	8910.29	11748.2	281.695	196.637	295.212	228.366	144.515	193.803
com_224	2921.23	1534.53	1932.5	1172	2274.54	5555.82	1552.62	1409.72	1894.7	1372.31	1733.93	1834.66	465.854	209.454	268.809	311.197	510.864	405.874
com_225	68.6869	67.3528	27.9126	34.7409	11.9037	0.228408	13.8288	0	14.1296	0	5.19749	0	39.4185	15.2346	15.9501	25.0333	34.4748	27.5235
com_226	1032.44	814.53	986.22	1333.18	842.249	848.371	664.748	179.501	693.89	659.664	874.18	664.287	78.8893	101.145	52.4471	174.493	137.61	44.9774
com_227	679.715	790.424	584.795	636.25	447.328	466.206	452.545	385.236	668.211	341.628	157.269	294.755	365.247	512.116	385.332	1367.62	284.62	126.079
com_228	6110.95	4593.74	5419.86	5318.08	4398.35	8023.46	3760.86	3417.08	3954.83	3299.35	3472.51	3722.13	130.853	51.8958	17.8269	79.1519	133.47	23.6472
com_229	903.313	804.024	660.557	480.858	428.592	898.128	429.699	443.881	439.425	417.887	432.489	505.62	176.068	144.733	125.491	117.816	207.471	183.541
com_230	74779.3	43037.1	62619.3	48078.9	120105	65860	39814	41017.1	43981	59510.1	40430.8	40762.9	376.784	468.849	434.75	291.529	342.383	256.126
com_231	214.763	289.533	775.702	2164.25	3450.3	1791.83	822.234	335.581	360.233	408.577	2515.92	1135.76	6631.81	4974.84	3593.43	5049.06	4677.2	4400.17
com_232	438.58	999.057	530.15	560.169	433.845	370.96	300.053	790.819	252.559	438.348	166.579	193.992	446.469	326.838	397.396	450.855	498.326	323.896
com_233	449.069	325.581	261.935	383.653	259.555	172.053	238.059	258.571	301.36	215.076	35.4919	142.075	57.8185	35.1429	45.3793	53.9897	58.3543	25.5517
com_234	36.2764	37.8421	43.6817	44.0914	48.241	60.6829	31.2414	38.995	17.6034	43.321	23.0275	20.3389	2769.7	2567.95	2599.43	3806.36	2735.9	2460.92
com_235	209.638	959.934	807.049	371.906	571.812	754.951	249.178	684.788	351.835	732.147	262.848	90.1884	317.318	1001.39	418.791	387.215	1274.75	118.792
com_236	35.8766	58.2574	54.6905	77.1421	55.0233	142.7	46.1912	56.301	56.5027	48.1649	19.9476	46.3202	1449.78	1403.75	1255.85	2282.42	2219.12	1537.99
com_237	593.989	525.664	448.134	491.223	496.019	514.494	315.938	500.462	227.906	255.379	349.76	332.464	703.608	684.926	517.638	813.967	868.709	628.965
com_238	4400.23	3955.01	8089.62	4753.68	11618.5	4811.21	4386.26	2491.89	3039.36	2476.15	8289.44	3629.98	58.299	68.8649	105.31	113.605	39.4413	63.0706
com_239	338.081	345.742	348.185	341.098	223.926	358.107	199.343	261.237	278.001	153.35	189.126	183.552	277.433	212.034	219.569	295.334	317.825	288.416
com_240	18372.8	27030.6	21425.9	19049.5	20634.6	14398.6	11925.3	18738.1	13836.4	12523.5	10747.1	10756.6	40550.1	45282.2	41253.3	55036.4	35843.9	31556.7
com_241	23562	26785.4	69818.3	20001.8	25966	96071.3	20338.1	20590.3	25495	29930.3	26919.6	47471.9	2310.65	2414.34	2946.65	1760.1	2210.88	1681.89
com_242	1688.87	1798.36	1590.23	1699.52	1361.82	1417.64	1111.12	1511.08	998.269	557.482	1134.93	914.226	1106.77	1212.78	1105.23	1264.29	1114	1056.86
com_243	111.03	175.459	80.9408	539.806	344.183	304.366	296.524	84.6376	23.0784	18.0863	394.049	198.614	602.961	360.296	402.286	725.514	779.223	474.278
com_244	1794.08	1257.76	1716.38	970.547	1344.06	1305.62	936.064	773.847	1107.61	1162.83	588.288	923.173	10612.8	6026.43	7286.83	10801	10526.6	12702.6
com_245	658.959	323.236	122.107	181.88	192.975	406.552	9.67459	0	321.749	0	564.663	49.0423	2770.15	1319.15	1788.99	2071.37	2532.64	1942.64
com_246	26759.4	16963.8	25660.7	17028	26204.8	24726.5	14380	11504.1	16702.6	18062.1	14555.8	14893.4	2533.78	2212.96	2313.9	2737.46	2595.17	2640.7
com_247	872.783	364.276	864.469	921.553	1183.04	1252.93	358.036	171.295	368.605	133.907	1905.51	671.004	1648.63	1980.06	1350.21	2051.14	2198.57	2278.93
com_248	373.461	786.935	1165.59	937.071	949.514	550.209	714.997	494.77	469.075	579.392	438.307	463.152	2289.93	1135.2	2349.12	2164.97	2692.72	1595.94
com_249	1152.5	1091.45	704.12	1484.59	1130.95	1422.16	713.692	922.338	903.799	613.414	853.11	630.503	50759.1	67368.2	43647	51243.1	41347.2	61835.2
com_250	822.381	578.343	663.275	718.238	742.366	735.067	429.326	245.646	468.973	706.348	524.582	468.636	805.489	405.004	644.394	741.325	933.465	901.483
com_251	76.4425	0	85.0836	0	191.381	73.0623	41.3643	46.8082	39.1343	31.4064	114.593	49.7833	239.164	267.442	254.49	214.368	396.798	265.873
com_252	119.677	371.637	175.642	171.454	172.435	58.4984	113.444	258.856	110.212	107.834	85.5976	40.8255	57.417	76.9344	51.2348	76.1966	81.1165	38.561
com_253	8440.36	12713	9931.19	8822.33	9685.92	6832.53	5658.03	9333.27	6652.63	5972.69	5232.23	4988.21	770.739	713.157	594.661	1247.48	986.249	599.809
com_254	1092.78	795.539	1085.19	569.192	731.074	572.03	364.677	577.732	716.307	515.501	546.252	528.997	3331.03	3170.41	2759.2	4867.85	3760	3640.34
com_255	3283.76	1742.22	1676.29	1803.18	1180.26	3997.33	1463.05	1463.93	1324.27	1590.95	1665.43	1679.87	2013.48	1489.32	1480.65	1718.09	1602.98	1581.11
com_256	4698.19	6278.88	4684.9	4447.71	3894.58	5123.21	3252.38	3309.8	4385.34	2683.42	2527.23	3418.48	3374	1657.11	2279.15	3115.41	3543.65	2987.27
com_257	44.6304	25.1698	46.128	17.5538	68.2409	29.6255	36.8624	21.3457	49.1578	22.9644	12.2478	13.1239	1336.63	376.041	282.864	406.088	969.283	1303.4
com_258	1852.17	1204.75	1298.9	798.332	870.919	1156.82	723.035	758.332	949.87	937.143	955.679	524.037	68.0967	126.164	186.045	34.4846	62.4727	15.0513
com_259	3412.73	1804.23	4668.75	1998.87	5547.66	5843.24	3328.21	1886.35	1707.25	3033.64	2773.83	3025.74	25244.5	23741.6	21637.3	19356.6	26104	20902.3
com_260	2508.41	3644.27	2934.08	2621.95	2831.89	2043.03	1639.74	2656.91	2006.16	1767.24	1591.08	1572.45	373.147	376.558	289.714	415.552	483.8	333.12
com_261	1821.79	1758.69	1433.57	1597.79	1474.37	1931.03	1089.37	1078.65	1518.57	863.084	1076.3	1163.8	567.275	610.878	701.625	476.511	450.318	392.911
com_262	550.969	773.112	3127.65	559.06	715.312	4287.28	812.856	735.366	967.717	1297.71	693.942	2325.31	423.658	539.165	617.757	564.795	423.58	383.549
com_263	45957.1	39770.2	35370	30107.6	20323.7	31758.8	21128.7	21959.9	32442.8	17017.3	22441.7	23817.1	982.47	809.801	900.936	1130.88	959.567	772.009
com_264	32.7776	109.199	78.4992	167.786	216.355	183.057	47.6878	0	8.32103	24.1495	349.734	92.8988	371.933	315.8	329.05	325.116	356.798	444.317
com_265	105.859	177.752	122.726	160.027	54.7201	32.975	68.2152	148.921	71.2487	35.4497	59.9729	63.6637	45.9267	181.456	128.638	102.675	45.0109	216.844
com_266	22403.2	12279.4	12855.3	16396.2	19595.2	19964.5	13684.5	9622.25	10194.5	13685.5	12249	11524.1	3081.61	2495.78	3167.58	3420.13	3313.04	2472.03
com_267	1931.04	2371.1	1292.59	1270.49	1020.64	1446.52	889.846	1239.35	1388.71	1674.07	328.1	895.698	43.7044	47.4123	44.6088	49.7658	29.8547	58.1254
com_268	2263.64	1376.75	1866.98	1557.7	3095.63	2089.16	1306.8	1303.3	1441.39	1967.7	1213.8	1241.65	401.687	563.184	485.193	660.287	579.661	256.937
com_269	9151.04	9668.56	7120.99	7496.39	5348.53	8618.38	4859.93	5034.15	7480.22	5960.81	4673.47	4852.16	42.6472	37.6103	59.1055	4.12244	11.2536	41.1866
com_270	394.657	508.392	215.42	374.665	133.343	411.263	315.556	326.229	317.865	203.92	88.2257	162.189	300.379	480.437	407.594	324.488	302.122	278.8
com_271	9250.83	18716.4	11143.5	11005.9	10908.7	5706.62	5928.92	13800.8	6778.58	7979.73	6079.23	5850.83	12.6826	39.084	17.6074	31.7726	3.46492	38.0351
com_272	2203.19	2237.86	1996.11	1941.09	1904.5	2071.15	1663.6	1700.64	1667.57	1357.32	945.653	1273.76	557.306	412.161	489.699	693.994	835.308	514.619
com_273	2356.84	2139.88	7246.99	2041.8	4865.91	2353.51	3093.94	2097.85	2129.72	1700.66	4042.29	1616.75	215.809	179.156	186.275	171.323	240.599	214.949
com_274	2822.84	2231.3	6522.63	1735.54	2307.29	9816	2015.36	2365.29	2661.23	3215.18	3300.83	4330.81	1392.95	1226.34	1394.59	1547.15	1275.04	1670.15
com_275	90.3263	93.2579	123.954	59.5795	97.3665	92.9202	68.0306	89.6696	39.0919	69.8676	90.4186	35.6156	475.926	659.43	823.602	464.052	422.141	508.544
com_276	1.02437	2.20772	0.858511	1.75	0	0.789602	2.25817	4.43138	4.52813	1.32687	1.64404	3.75132	757.376	530.431	576.347	759.821	824.098	624.934
com_277	3210.08	3813.22	2640.98	2351.92	2059.67	3036.02	1792.47	1967.22	2203.69	1668.68	1917.64	2617.92	115.125	57.3296	43.6843	120.821	152.125	58.6357
com_278	120.508	123.737	107.663	178.161	108.688	106.179	96.8752	92.9	134.121	88.3733	55.6191	64.855	634.659	648.478	772.646	902.391	690.105	818.331
com_279	186.048	121.538	89.8966	110.339	63.3291	56.1427	40.3624	29.379	63.8201	88.5302	96.0722	130.462	4496.25	2863.32	3745.69	5863.37	4668.99	4012.25
com_280	73.8541	377.162	125.956	129.48	338.146	0.0958912	26.4403	443.517	63.9307	145.387	36.7343	32.2313	4231.29	3803.01	2750.79	2470.11	3806.77	4592.67
com_281	699.1	583.167	548.801	857.317	584.643	819.167	528.036	235.031	549.086	391.989	653.715	573.405	16703.2	14201.7	16216.8	20682.8	17396.3	17712.6
com_282	1037.43	1748.2	1084.29	2023.52	2518.2	1342.77	1168.43	697.696	648.758	794.106	2455.93	1228.31	2946.93	2606.93	3106.33	3330.34	2709.05	3551.62
com_283	258.845	285.288	947.485	210.535	269.415	1232.95	255.418	281.803	396.446	407.086	286.835	669.967	1686	1031.74	1268.58	2021.75	1997.62	1666.47
com_284	542.517	407.881	399.301	441.464	296.994	463.684	265.205	271.289	294.972	311.874	369.391	319.245	51.0118	38.6188	226.636	284.61	265.942	144.157
com_285	248.577	109.062	235.284	81.0254	327.33	145.855	102.479	151.535	243.008	66.6476	98.069	162.615	34.1539	64.6404	32.3887	2.76244	1.6135	184.577
com_286	363.615	324.276	243.182	278.201	239.252	268.377	258.262	232.054	236.729	33.9359	157.183	316.42	87.4622	65.3911	74.4057	101.438	89.1022	64.6553
com_287	716.465	469.777	792.706	472.729	804.228	726.487	469.112	319.928	510.142	487.158	672.167	406.744	17127.8	11799.2	12076.8	18409.9	16225.7	18041.9
com_288	941.574	1176.29	996.786	1118.94	1024.05	1096.33	757.941	743.265	957.119	631.516	767.212	724.808	1.813	2.78776	2.12709	0.43946	0.805358	2.72063
com_289	453.64	435.913	371.327	463.974	400.992	459.666	380.787	296.303	326.907	289.417	263.906	308.324	499.441	356.559	396.634	541.811	492.201	458.749
com_290	600.827	651.942	459.863	528.802	481.58	593.728	389.295	388.942	494.334	358.667	417.966	357.851	333.204	230.931	219.201	370.002	408.524	321.423
com_291	2003.98	3705.4	2451.42	1692	1519.41	2051.57	1605.69	1194.82	2171.44	1500.95	1403.73	1869.29	214.965	137.524	193.54	196.541	287.49	263.684
com_292	11365.1	5612.65	10730.5	4184.95	12078.3	5535.09	6484.21	5852.82	9330.76	5430.45	3431.15	5420.66	63.8621	5.12409	4.68644	15.6128	9.04769	4.75281
com_293	58727.6	48445	44438.6	48728	30378.4	50191.5	31373.1	31547.8	38127	30990.3	35479.7	36627.5	992.136	1134.53	1233.23	799.344	973.773	1253.58
com_294	217.686	343.756	241.191	290.793	258.451	297.741	162.58	235.164	348.502	154.875	95.0753	203.405	7.65388	0	0	9.78387	8.13005	4.86396
com_295	1659.28	1775.3	1273.25	1807.4	1548.34	1466.41	1195.25	1341.15	1341.44	916.678	1072.16	1074.77	144.24	270.839	177.653	143.192	115.597	254.979
com_296	2628.56	2688.04	2238.38	1963.18	1749.81	2354.46	1529.57	1848.64	2048.29	1260.18	1592.7	1645.57	2816.33	2326.96	2345.45	3429.88	3349.52	3214.4
com_297	296.502	382.007	429.496	202.842	306.144	216.704	215.893	265.456	331.502	137.842	190.972	195.409	5752.95	3464.58	3694.6	5321.88	6642.5	5961.41
com_298	4222.72	2932.35	6153.42	4253.29	4483.29	4153.76	3300.85	2342.74	2638.8	3437.29	5082.29	2309.64	220.902	251.621	273.325	651.716	314.352	165.289
com_299	311.082	309.472	251.477	464.527	253.189	385.781	362.564	139.013	343.216	180.201	151.786	268.488	3552.69	3013.6	3413.42	4208.02	3672.81	1278.33
com_300	303.048	421.566	702.516	680.155	473.902	232.489	432.915	320.136	516.682	215.865	360.012	214.312	1577.01	1166.87	1018.23	759.7	632.328	3662.86
com_301	0	239.182	9.33722	482.187	111.209	0	0	0	9.99258	0	314.522	1.88259	58.2822	12.566	19.313	54.4025	64.5726	21.278
com_302	295.145	383.31	241.337	330.866	326.409	428.964	268.018	166.949	222.068	211.353	352.535	259.46	343.561	462.518	362.342	308.257	279.171	307.534
com_303	12.1562	63.3773	28.4561	32.2517	18.1784	0	26.1131	61.7533	13.6496	11.0595	8.11179	7.03705	330.526	203.643	205.239	469.013	484.906	307.758
com_304	24486.1	14942.2	23856.1	18930.3	22012.1	27074.5	18644.6	16212.5	15476.2	14757.6	18029.3	13947.3	50.1228	26.4188	36.3129	54.6611	53.9019	52.4031
com_305	17390.2	15953.8	12335.4	14334.2	11682.2	17126	11109	10765.3	11816.2	11827.2	9123.13	11122.7	1087.66	840.05	895.436	1378.02	1249.13	958.359
com_306	664.036	308.483	505.546	248.159	704.442	614.975	192.503	84.8988	877.322	149.149	690.203	262.752	8502.11	5885.52	6421.42	7839.29	9201.73	8488.28
com_307	35.1736	50.768	89.4169	143.873	173.534	120.85	60.4102	32.8492	34.6957	22.1448	227.92	76.688	8807.38	5625.55	5263.59	4328.43	4962.52	8278.87
com_308	456.634	787.311	486.64	349.653	292.05	285.38	259.154	328.762	320.241	276.803	225.865	558.643	208.931	852.874	256.247	757.44	318.558	321.025
com_309	198.993	33.5864	35.151	4.71217	18.9626	0	0	0	28.8423	8.98243	0	54.9992	103.508	150.516	156.989	121.726	111.532	163.962
com_310	1143.06	1969.48	1252.76	1635.13	447.361	484.683	390.739	2105.5	1104.65	274.01	647.409	633.841	511.251	673.562	484.084	666.507	479.14	529.388
com_311	25.8308	90.0707	35.2087	40.2704	28.2976	3.28236	17.6241	76.2087	13.1076	37.5208	15.3384	6.34238	373950	357745	396193	331167	303007	314633
com_312	841.348	953.545	588.406	1024.42	1187.69	761.15	562.405	562.778	479.535	405.922	1283.56	698.554	935.632	910.242	789.52	1475.93	1218.52	814.181
com_313	333.303	244.173	305.488	139.403	239.726	282.099	157.668	241.792	262.376	147.95	173.823	169.355	617.904	1833.51	3339.2	135.098	505.795	1366.15
com_314	41849.1	21091.3	25407.2	23211.6	25250.9	53909.2	18412.4	20436.2	26510.3	25364.7	23557.1	28128.6	89.7054	113.216	96.4025	77.4139	75.7764	94.1204
com_315	300.211	593.846	341.86	392.573	49.8789	6.83331	8.68943	560.169	237.418	20.3554	272.932	160.177	248.309	240.186	203.205	189.232	172.456	502.716
com_316	209.074	202.87	183.26	171.98	160.91	157.529	127.491	144.579	177.441	179.496	73.7708	109.004	82.3728	99.9119	41.7376	76.2933	53.4696	48.1192
com_317	1185.01	1133.32	547.871	610.906	178.884	1313.34	314.983	784.007	897.084	641.715	547.143	551.175	271.657	274.273	286.634	241.631	254.763	333.508
com_318	1722.11	2026.31	1805.78	1272.12	1880.87	1515.45	1163.66	1038.9	1559.77	1195.23	1416.98	1314.32	2916.91	6329.95	3521.85	2476.76	2542.93	2765.97
com_319	2385.87	2495.54	1625.94	2493.06	2355.93	2538.55	1708.64	1640.26	1781.63	1594.26	1963.79	1772.55	918.246	2626.19	2734.41	2479.89	1203.45	1265.69
com_320	283.408	280.72	260.818	213.734	210.124	307.004	203.704	201.746	259.219	152.15	150.27	205.686	2202.43	1494.4	1463.18	2202.42	2137.49	2370.94
com_321	1399.8	2919.52	2164.66	4577.59	4267.73	6567.9	2166.19	1595.04	1497.81	1607.55	6610.94	3078.91	2963.42	2707.84	2318.19	3053.07	2524.58	3304.44
com_322	3768.07	2387.88	3106.38	2676.75	2685.63	4495.86	2550.95	1684.94	2922.1	2022.43	2557.82	2810.93	3347.11	2546.95	3350.43	4219.76	3258.66	3223.58
com_323	2893.14	1797.42	4961.51	3014.08	3503.26	3157.66	2413.12	1849.65	1699.57	2851.58	4142.89	1775.39	704.609	765.478	647.317	466.416	782.183	559.622
com_324	416.453	473.42	329.632	413.29	339.561	956.429	312.87	291.625	311.578	371.671	500.21	448.178	702.204	654.411	444.416	383.623	454.835	724
com_325	2402.45	3746.86	1853.36	9139.33	5013.4	6721	3156.38	1537.29	1283.25	1252.7	11173.7	3692.53	10220.8	7883.43	8783.47	10552.1	11101.5	12500.2
com_326	27.6525	55.5527	52.993	71.5787	38.9335	49.2227	56.8652	38.9191	7.92928	69.3159	16.6808	37.1457	366.633	475.49	458.631	281.213	231.194	202.606
com_327	1284.38	1418.4	1140.5	651.919	961.959	2746.34	1054.72	1030.64	1554.53	716.037	875.182	1069.44	319.277	245.567	249.631	387.495	328.265	284.047
com_328	392640	254936	370537	217352	377507	317495	242727	214868	327110	219331	229314	251990	9321.62	12312.8	12786.5	8568.9	9805.84	9531.7
com_329	8802.82	6653.19	9004.23	6797.23	7604.2	10894.6	6617.47	5716.26	7734.8	5159.65	8449.36	4647.22	875.95	675.827	786.54	950.539	1015.48	1084.15
com_330	1714.57	1463.16	1703.77	1135.41	1324.85	1030.32	1184.94	906.938	1645.14	835.821	714.677	1171.27	36024.5	36356.1	33649.1	49903.9	46831.1	41861.4
com_331	726.873	1012.57	3031.14	2126.84	1890.05	1315.28	860.895	1011.69	969.716	792.637	2697.12	1471	421.308	227.648	247.513	184.042	321.972	217.843
com_332	48.4878	319.808	79.564	82.6034	310.967	0	36.7002	363.53	36.1228	159.295	24.8832	37.1386	312.95	577.1	538.319	229.853	248.536	411.088
com_333	626.088	457.591	535.424	337.411	453.537	408.689	374.363	267.382	481.016	295.373	376.678	385.135	308.801	218.246	287.027	280.747	153.881	300.718
com_334	51.6351	26.7308	117.478	53.512	146.42	11.1984	63.6302	16.6335	8.33982	50.8798	97.2332	78.2901	88.9288	65.0416	85.2493	187.818	122.664	56.4027
com_335	3407.75	2060.03	5083.44	2802.16	3334.59	3080.21	2444.16	2064.2	2046.46	2885.04	4175.72	1695.92	1577.1	1323.66	1548.28	2215.97	1636.49	1727.98
com_336	70.4663	185.673	93.8786	151.316	0	0	0	244.816	82.1303	0.000719251	0	19.1024	316.417	381.204	342.14	268.096	269	229.869
com_337	52.1561	53.6957	42.2409	38.8361	16.5036	46.6362	15.2033	24.0447	22.5781	27.5392	0	0	208.282	78.5485	101.579	120.094	229.021	168.864
com_338	30.0351	169.41	111.537	692.409	830.098	325.32	44.6622	1.22437	17.4001	1.182	1558.92	54.2931	21.4563	26.318	25.4059	60.0701	27.6397	14.9438
com_339	38.7365	15.1089	31.3267	36.7476	23.8645	31.5107	1.11728	8.56581	76.6064	1.2939	0	2.75116	90.5463	167.443	135.817	107.89	52.5403	221.229
com_340	901.364	697.48	718.825	462.158	443.028	307.295	468.593	538.206	690.925	376.85	229.78	450.016	204.054	109.437	135.198	159.014	165.284	144.079
com_341	1941.04	2362.39	2336.14	1338.66	2114.48	1666.49	1469.34	1385.6	1672.66	1093.79	2044.73	1532.29	2481.71	1596.78	1899.57	2403.45	2608.28	2269.44
com_342	49.1962	218.597	87.5966	184.188	12.3767	0	0	323.462	24.2218	0	10.652	15.5789	27679.5	36539.9	44535.4	67326.6	22444.2	42791.7
com_343	1097.32	1223.03	836.596	991.927	465.868	244.28	550.685	1403.95	590.187	170.849	503.691	586.944	184.805	277.351	279.416	135.09	182.438	449.064
com_344	207.9	290.588	312.167	272.261	185.805	179.145	162.478	278.7	182.776	152.34	153.702	204.393	147387	85965.9	108382	147691	154161	136455
com_345	575935	545075	496031	484275	466806	616411	385849	424187	426467	397994	428063	451997	1871.29	1376.52	1375.64	1696.55	1945.06	1343.95
com_346	862.025	1183.36	924.274	1444.87	1500.02	1166.71	800.672	566.197	613.847	617.46	2192.07	806.58	437.281	550.353	552.635	427.692	434.791	377.801
com_347	1635.98	1021.49	1505.23	813.11	1874.64	1638.87	1003.64	925.489	839.621	1177.59	1555.69	1219.57	2429.14	2600.51	2367.02	2536.72	2246.28	2658.55
com_348	120.991	173.337	122.359	181.399	101.4	32.1125	99.7234	132.582	85.9011	34.6194	167.451	59.6263	1486.46	2265.7	1201.52	893.259	2320.24	4152.43
com_349	26582	17314.7	20082.5	21734.7	18775.2	34128	18595.2	18144.9	23369.7	15579.1	17925.5	16864.2	1202.77	1744.79	1495.65	2925.49	1124.23	2059.49
com_350	920.165	980.016	825.639	874.469	895.142	1152.56	749.05	787.351	663.714	710.692	935.143	659.114	314.626	307.779	288.97	360.114	256.084	365.56
com_351	295.662	326.416	337.859	284.713	267.617	278.881	268.087	226.711	296.278	154.069	223.251	260.383	935.09	2075	910.416	1217.83	2103.62	981.274
com_352	2.17916	2.65494	0.949324	1.09269	1.08968	4.70382	2.1893	2.53728	1.3804	0.850158	2.37629	0.801218	420.198	353.769	307.903	436.573	596.28	381.231
com_353	1137.97	1252.08	882.852	667.511	769.151	963.629	762.927	615.861	943.419	631.434	729.403	855.908	538.532	360.523	399.733	474.871	578.132	443.475
com_354	2652.02	3667.64	2073.56	7844.32	3935.97	3396.75	2596.72	3513.68	1734.83	2782.3	5455.1	2796.61	790.791	685.085	699.036	739.134	433.792	617.495
com_355	125.593	101.112	181.133	390.43	253.925	155.912	104.687	49.2599	58.4447	18.3546	618.493	118.532	705.001	580.919	535.781	746.993	730.531	631.4
com_356	583.676	533.033	584.63	623.976	518.235	530.337	591.911	430.218	616.174	473.171	316.719	280.55	42272	33064.5	46277.9	56345.9	39903.3	50862.9
com_357	200.339	308.326	216.749	257.991	68.3909	71.9085	68.6786	353.962	192.99	43.0888	112.604	131.484	586.946	1221.59	892.862	294.814	1032.45	671.735
com_358	13048.3	13111.8	14040.2	10813.5	5902.69	11391.3	5865.01	8734.35	13250.3	7923.78	10304	8815.31	652.636	641.345	571.662	713.869	691.011	518.709
com_359	18948.4	8452.19	17288.5	18048.6	56687.5	26857.1	22745.2	13669.5	12353.3	32794	18188.3	17987.1	1796.5	1957.31	1547.5	1766.83	1693.63	1873.24
com_360	13913.1	10171.5	12621.5	10985.5	12094.1	15927.8	9603.95	6786.11	19565.5	6494.59	8886.91	9738.29	6608.28	7780.09	9557.97	8283.7	7534.78	6186.43
com_361	5908.29	6425.95	5861.31	4087.26	5109.43	5521.73	4180.48	3220.53	4690.45	1758.31	7649.53	5059.33	436.685	395.352	378.136	465.664	462.647	446.159
com_362	2324.57	1342.49	3586.62	2441.16	2788.56	2355.44	1899.73	1526.36	1415.38	2345	3392.59	1396.24	152.149	113.663	127.068	166.639	159.772	158.796
com_363	4742.32	8957.03	5321.48	6767.77	1561.19	1780.04	1459.6	10561.1	4736.82	1452.45	2514.41	2792.59	669.35	919.254	713.839	576.541	560.91	692.175
com_364	806.777	569.666	725.237	380.692	537.595	701.86	327.84	517.597	707.247	471.966	420.999	560.579	341.703	468.723	518.437	575.168	252.05	314.987
com_365	67878.1	95490.4	66346.1	66597.5	57352	38638.3	43465.7	63715.2	51506.7	57614.3	48693.4	52574	52.6397	54.956	26.7152	29.8179	54.3104	6.87981
com_366	64835.7	44650.3	47239.2	86190.4	116312	63458	65717.3	38668.8	30201.4	52222.6	93317.3	62283.9	20167	18866.2	16966	19261.3	15930.1	25094.7
com_367	119.78	81.0219	101.535	115.799	54.6917	118.487	79.8642	121.255	138.653	48.3949	44.0148	48.0475	669.298	875.252	1242.94	313.934	504.956	785.631
com_368	2385.9	1689.11	5953.14	4317.17	8791.06	3443.62	3278.76	2441.24	1894.62	1836.9	8077.09	4080.97	377.831	301.017	427.928	494.928	351.363	415.81
com_369	3362.8	2021.76	4847.79	3558.02	3829.56	3269.4	2674.23	2222.16	1973.7	3383.39	4700.29	2069.7	933.274	1125.64	863.715	1218.73	978.818	870.021
com_370	41733.1	29145.9	26649	32712.5	36085.7	27751.7	24452.4	22799.3	31601.9	25402.6	25609.2	28464.2	603.697	518.916	718.826	712.631	522.932	1571.73
com_371	276.201	285.314	249.505	233.895	206.104	302.362	210.46	206.023	286.454	144.185	197.628	226.107	209.329	195.876	208.746	258.677	191.471	201.809
com_372	22252.8	31468.3	21609.9	27673.6	10768.2	8119.31	12103.4	33439.4	17241.3	10050.7	13025.8	13928.5	1541.36	1246.39	1067.15	1651.69	1875.57	1314.8
com_373	153.917	144.62	181.28	136.024	70.655	169.087	227.924	65.0016	110.586	119.388	123.642	54.2067	4724.17	4208.81	4079.39	5718.33	5191.8	5672.68
com_374	27.3246	0	45.581	4.16445	73.8879	68.775	77.8104	6.04151	22.7827	55.2442	11.7097	36.2504	560.734	688.901	625.245	630.205	520.022	630.518
com_375	329.624	67.3349	338.636	172.26	274.202	223.343	274.168	101.705	147.361	156.21	248.488	228.067	3982.13	6132.35	5193.48	5421.78	3386.78	8350.91
com_376	127.405	237.985	133.07	172.906	17.7247	0	31.0426	249.245	98.2187	0	93.1823	74.5644	1412.81	1874.61	1650.32	2195.56	1186.15	1557.79
com_377	52.0236	43.0997	28.2709	34.9994	42.1664	49.1506	13.8243	12.1646	21.0155	13.8016	102.19	42.7986	4419.17	3463.03	2899.91	4668.18	4382.04	3579.87
com_378	524.829	347.946	347.621	313.484	547.311	221.45	501.476	316.053	203.456	258.699	331.26	287.304	50.5766	262.195	82.7108	30.9402	72.9465	376.886
com_379	1126.47	1313.14	2541.66	1198.25	1906.77	2143.31	1224.91	1005.56	1695.94	1535.66	1661.21	1313.2	2785.25	2863.94	2762.71	3568.2	2986	3874.21
com_380	891.322	954.459	793.303	864.448	880.402	812.339	790.893	804.494	738.378	558.333	674.271	719.124	37.8922	134.209	24.0578	0.20341	119.72	0
com_381	972.906	1436.66	1678.17	1500.05	1500.1	1006.75	1192.12	1293.19	1097.5	953.804	1216.3	953.406	5358.3	6866.48	6062.55	5588.66	5254.16	7385.52
com_382	650.457	1863.52	642.616	1097.81	3033.22	573.171	610.717	3210.1	336.631	1651.28	144.323	575.377	110.913	90.0144	89.7486	129.04	109.103	113.686
com_383	2317.48	3834.59	3237.24	14032.5	11955.1	13635.3	4531.31	2144.08	2514.49	2143.73	21927.4	7547.39	407.792	238.357	203.823	215.064	488.106	332.382
com_384	4089.96	2016.32	3528.7	2455.93	2829.7	5920.7	3242.53	1666.04	3750.55	2300.48	3692.59	2703.49	66.044	26.6126	72.9344	98.692	79.5183	72.5285
com_385	21040.1	8757.65	23197.4	9822.69	24939.5	21877.2	21048.9	10523.2	17467.7	16180.1	10139.3	15997.5	609.151	437.774	397.042	750.642	531.585	670.581
com_386	0	123.773	46.6917	0	0	0	41.3129	0	30.6217	192.935	0	39.9633	1791.63	1322.94	1410.16	1916.56	2057.14	1851.09
com_387	102.484	223.481	132.091	184.647	20.8629	16.3515	29.6726	276.123	118.961	13.5507	65.0002	63.3673	18605.5	17422.6	19072.6	22014.5	18948.7	22730.5
com_388	1208.71	1202.13	3222.41	1110.09	1916.02	1070.12	1696.96	1098.29	1173.53	989.495	2085.39	1095.77	68.6853	35.0789	65.6271	43.7798	81.1852	97.7378
com_389	59.578	188.192	74.0927	86.8151	45.129	12.0175	50.1004	150.237	62.6578	62.3922	31.5592	33.4605	310.047	366.451	304.666	567.152	435.394	267.956
com_390	1032.51	1881.73	1188.35	1443.95	305.617	319.009	344.714	2210.88	1080.21	265.422	615.701	662.395	8157.19	6456.78	7868.9	7911.57	6696.41	6472.35
com_391	263.903	338.495	408.41	280.427	188.328	352.891	224.672	351.564	338.525	203.835	171.931	251.72	2159.08	1610.91	1820.86	2200.88	1795.07	2076.7
com_392	1120.54	1270.53	1298.88	1106.34	770.604	1022.5	1066.63	1104.33	1119.58	700.949	696.49	866.132	454.273	317.817	404.953	477.301	518.506	490.994
com_393	373.627	403.641	139.438	147.958	138.901	177.221	144.172	183.872	235.617	325.229	112.163	163.122	10745	11077.7	12318.4	10872	10287.5	13338.6
com_394	430.091	474.453	534.537	329.195	522.179	632.575	230.369	62.5113	255.716	119.4	1407.15	396.144	3354.84	4341.79	3692.9	5605.22	2855.35	4324.43
com_395	147.876	186.365	144.042	204.371	149.076	214.118	149.335	142.41	141.985	147.086	160.624	142.793	649.218	727.25	838.753	542.308	622.624	495.187
com_396	570.239	1765.23	737.164	522.001	279.417	458.1	608.202	616.327	1174.36	626.046	299.028	340.182	48.5988	53.095	47.989	45.2932	36.8665	52.4369
com_397	20.3795	100.363	192.402	669.862	450.01	301.84	244.015	60.1044	56.4666	49.1033	752.76	308.537	766727	709383	731178	816543	684587	936464
com_398	8308.11	7832.77	6097.37	3056.54	2124.14	5413.73	3159.56	2980.77	4858.55	4587.55	4592.76	7705.94	433.657	431.917	469.051	449.346	461.675	378.4
com_399	4240.02	3221.06	3862.16	3846.91	3358.71	4351.84	3062.08	2266.53	4028.71	2167.03	4353.68	3590.33	54660.4	52165.9	50848.3	59225.6	50203.5	67630.8
com_400	44.2736	75.3542	40.347	78.967	45.972	16.9115	19.7696	61.8307	40.1123	20.9476	92.7408	21.8319	121.738	552.885	339.684	280.73	288.792	112.129
com_401	122.425	132.435	94.2076	108.929	121.547	96.4778	110.036	106.341	136.702	118.977	20.3594	83.8404	17234.1	13869.1	10103.5	15020.8	13345.4	14321
com_402	92.8588	156.802	278.927	171.777	204.212	181.543	130.684	91.358	141.681	246.89	168.211	147.207	109.613	47.8523	87.1219	104.003	168.888	128.852
com_403	156.607	55.6339	168.263	55.7277	182.291	92.4001	135.058	67.4506	116.67	112.693	97.441	77.184	3808.18	3422.01	3481.91	4315.71	4390.03	4423.92
com_404	506.734	358.008	529.685	252.034	568.369	261.687	386.102	342.154	491.163	302.509	257.721	333.406	319.375	260.297	291.079	343.384	289.911	360.013
com_405	1869.72	1182.28	1732.21	1060.81	2276.05	1548.5	1024.71	1283.45	1767.01	832.253	1885.97	1489.87	335.305	352.848	352.902	377.291	297.636	501.661
com_406	0	0	0	2.86095	9.38526	0	21.5571	32.6035	0	63.8745	17.1028	21.3701	213.91	176.345	172.752	253.458	223.693	208.281
com_407	204.952	440.469	214.462	217.96	201.674	67.2014	193.126	345.413	159.298	184.775	147.393	130.54	23641	14879.3	15702.1	19855.6	23426.4	17934.8
com_408	292.916	651.022	337.731	492.835	34.2703	16.3916	46.1988	875.065	324.838	24.162	127.934	178.914	21581.6	19323.9	22818.5	24398.2	19732.3	27539.6
com_409	154.252	158.112	85.6913	176.582	179.52	319.569	203.529	66.0426	252.394	61.0502	179.38	165.663	189.788	290.54	232.366	236.393	160.737	334.319
com_410	855.609	881.8	796.768	390.77	379.811	723.512	355.991	559.779	881.252	581.305	486.364	618.779	576.726	523.041	398.762	742.436	688.429	377.262
com_411	426.147	475.049	364.833	396.839	314.343	404.988	401.197	318.489	449.586	356.694	206.159	329.697	3882.5	3630.07	4374.55	4626.63	3882.64	3687.21
com_412	7262.73	6548.23	5312.29	6337.59	7528.94	7652.98	5687.14	5828.66	6395.07	5207.45	6113.6	5960.46	28935.3	16489.4	17986.6	24326	25182.7	23642.3
com_413	469.559	982.688	555.007	807.61	62.4149	53.4373	79.9972	1307.79	540.335	72.2833	236.94	302.325	424.842	399.744	388.464	423.754	460.444	451.355
com_414	44.1223	85.8518	49.9083	63.9481	8.05936	9.46518	16.0931	114.148	41.1557	25.9914	16.1208	13.3083	2827.77	3386.73	2132.32	4053.99	2580.02	3227.13
com_415	508.067	1164.78	1583.82	12908.2	5277.14	4124.08	3185.75	871.166	936.972	845.645	11362.8	4991.91	243.926	236.562	294.929	280.425	286.268	239.527
com_416	708.172	411.778	560.627	475.177	795.594	593.146	495.914	522.765	485.341	678.819	429.854	470.022	483.351	407.892	500.695	580.258	462.062	394.34
com_417	2283.2	2478.59	1982.86	1997.8	1695.07	2345.74	1758.53	2028.79	1876.51	1732.37	1794.93	1948.69	126.263	105.769	143.922	14.0941	108.148	219.314
com_418	82.5607	119.596	36.2599	55.3021	47.4595	45.6981	78.3351	46.5655	51.9567	78.3015	39.8842	42.5357	5740.74	5274.09	6144.94	7344.6	5456.78	4468.15
com_419	36.0153	35.4162	26.6303	54.3409	52.0576	49.8501	19.2121	22.4314	19.4608	10.087	114.047	36.8048	169.432	122.307	153.651	163	162.865	190.036
com_420	37646.1	121396	53570.7	57964.4	46438.1	16882.9	35498.9	98498.3	40407	56572.3	29027	31757.3	2172.16	2073.44	1905.14	2263.55	2169.88	2186.62
com_421	4468.25	4274.44	2729.28	3608.46	2805.8	4658.12	3322.76	3826.31	3689.31	3007.6	2522.37	3348.37	5632.86	5079.53	5754.72	7074.9	4259.07	4943.09
com_422	42.3401	241.039	81.9679	64.631	69.5461	32.1772	22.0643	210.123	78.5533	47.6545	65.4193	41.3979	67.2275	44.1805	65.3943	9.72989	44.0266	17.7862
com_423	133.584	192.338	151.718	225.778	188.386	229.324	158.814	194.572	240.115	148.988	91.5434	148.617	659.851	616.72	543.581	577.629	578.599	725.98
com_424	2833.41	1951.34	3330.96	2621.23	1595.22	2980.98	2656.26	2237.57	3524.2	1307.63	1822.72	1880.76	1327.33	1176.4	1217.26	1532.43	1517.69	1380.21
com_425	3565.56	4992.14	2863.15	5377.4	4923.35	4820.83	3916.54	3855.78	3621.34	3675.59	4513.71	3706.61	2049.45	1595	2066.93	1747.76	1205.33	1515.87
com_426	0	7.04614	3.28441	0	5.02289	0	6.38731	7.94518	17.9238	11.1236	9.31344	17.0822	3556.37	6986.96	6063.44	8333.94	5230.45	2587.02
com_427	467.174	377.423	787.085	4289	3143.07	2689.42	1590.67	628.809	569.303	470.848	5301.1	1833.37	697.504	603.632	638.765	757.779	729.487	447.788
com_428	0.143973	0.105236	0.268101	0	1.64138	0	0.25856	0.0177785	0	0	0.533568	0	264.828	111.004	242.596	223.961	239.841	306.175
com_429	635.63	668.222	581.125	447.415	329.612	736.225	512.283	406.288	612.031	458.707	525.707	498.527	427.839	399.985	468.874	469.776	388.836	483.579
com_430	25.994	98.3797	47.2168	75.775	0	0	0	150.738	28.9258	0	5.95218	0	2192.85	2486.32	1769.19	2506.83	2539.58	2119.78
com_431	74.7739	284.21	104.561	124.195	68.6439	22.295	84.5832	237.874	97.2506	79.5367	48.8083	55.0567	12957.8	14044.5	16026.4	21597.1	13018.3	8709.35
com_432	3903.98	3441.8	3194.76	3639.83	2393.81	3043.48	2928.98	3167.74	3011.53	2759.55	2596.26	2994.45	258.028	215.737	177.341	288.127	308.194	185.308
com_433	296.288	338.83	278.351	1333.87	665.746	698.209	857.21	252.006	314.933	283.161	921.45	585.538	12727.7	11267.6	13111.4	14197.8	12807.4	10423.6
com_434	119.04	146.473	198.236	361.06	600.249	468.63	65.6265	47.541	23.505	55.1789	1309.57	186.334	547.54	540.238	561.401	574.274	754.351	315.824
com_435	106.052	249.672	101.87	158.578	200.922	165.214	114.439	102.666	222.579	71.5407	222.404	142.505	25650	27205.3	27896.7	29014.3	24613.3	28088.1
com_436	33.8565	87.1777	25.7929	40.7994	37.4529	0	66.0128	93.4931	15.4116	11.2962	17.5701	1.28496	469.77	294.389	381.579	612.612	670.293	400.627
com_437	6448.27	8987.49	6527.22	6554.25	5794.3	6995.35	6387.59	6039.41	8022.34	5317.03	4913.89	6247.99	105.846	171.162	186.687	61.195	123.86	87.4682
com_438	22958.5	14510.5	17841.8	15737.8	12742.4	22019.6	12495	16185.7	21048.2	14686.3	18443.8	11980	2629.85	2099.41	2825.96	2340.17	1591.6	1898.2
com_439	3.84236	66.2209	22.1083	9.01721	9.17088	0	5.96596	51.6574	3.71094	5.58462	0	0	99.4675	62.9204	64.838	40.7358	73.935	199.833
com_440	24.901	140.668	76.9986	114.174	0	0	0	233.48	39.9031	0	5.06831	4.14545	727.545	822.425	744.116	849.994	764.347	614.748
com_441	3354	4534.71	3888.78	4404.22	3147.2	4898.78	4035.76	4760.02	3449.32	3503.41	2729.97	3331.24	43.5308	459.179	301.46	0	208.626	173.596
com_442	1941.9	1760.09	1570.85	4262.33	2735.24	3089.99	2140.44	2107	1628.03	2524.55	2995.49	2449.22	140.059	211.436	173.919	200.474	106.545	281.807
com_443	115.195	242.265	214.78	362.773	271.81	126.614	287.291	178.199	175.195	158.847	247.79	154.542	1348.07	1217.95	1274.03	1702.57	1482.27	1347.52
com_444	149.663	346.219	175.563	180.905	163.202	87.1017	153.502	303.932	145.313	163.228	114.818	113.989	6406.62	6628.73	5819	6526.72	5606.56	7659.59
com_445	1277.79	1420.85	1173.15	1454.03	1144.79	1259.37	1329.05	1497.38	1264.08	1016.5	823.563	1051.03	98.9664	52.8892	101.657	148.775	192.342	63.8226
com_446	1534.1	1528.16	2199.53	1276.03	1521.08	3390.93	1571.01	1387.53	1782.93	1769.59	1953.06	1879.87	15166.9	11494.6	10860.5	14540.2	13182.9	13951.4
com_447	31444.8	43646.8	39802.1	38734.4	30848.6	50549.2	52952.3	19888.5	31614.3	30519.4	33345.9	45013	15531.6	13489.8	15316.7	15188.1	14156.2	11720.9
com_448	331.958	354.209	377.414	87.4422	145.177	242.577	113.088	243.8	361.483	205.672	257.109	216.458	1287.81	683.347	989.812	1134.36	1423.52	1204.58
com_449	198.664	179.358	137.279	168.504	129.509	118.366	154.678	124.93	105.698	128.101	159.473	173.358	40.3894	47.6655	64.7198	65.7629	59.8548	53.8211
com_450	410.309	401.867	491.675	476.6	578.341	408.266	390.635	334.421	417.55	389.068	654.162	328.095	1305.59	1156.62	1056.51	945.863	946.172	2066.29
com_451	437.741	507.38	380.051	332.782	344.803	313.038	357.772	370.743	478.882	271.488	295.025	330.341	6870.59	5495.01	8041.62	10568.4	6281.26	8261.14
com_452	43.6816	29.2977	26.76	11.2161	9.5671	23.9827	14.911	5.14631	0	3.45434	0	7.38764	755.145	694.829	737.223	854.896	717.39	723.494
com_453	1531.95	2143.6	1734.56	5335.06	3698.53	4052.89	2723.92	1143.92	1105.27	1109.19	7801.98	2934.16	1292.89	1761.99	1231.8	1344.92	1038.77	1471.61
com_454	4644.36	5658.74	1999.2	4269.36	2387.72	2796.7	1636.41	5738.95	5722.01	2215.02	3220	1321.34	0	0	0	15.0535	6.75439	2.31756
com_455	632.345	684.068	613.666	617.281	479.295	758.063	501.414	499.839	506.657	478.54	953.333	515.397	239.385	186.258	199.177	277.208	309.25	183.419
com_456	921.55	649.048	986.518	394.176	1060.04	989.675	589.101	308.033	1689.97	446.172	863.447	670.167	1393.68	1140.38	1120.39	1607.56	1361.22	1435.05
com_457	236.422	496.413	352.883	1450.11	2106.03	1139.7	943.457	254.116	343.708	290.808	2321.77	1136.62	17.4034	72.4585	99.4944	16.9566	18.2733	18.1144
com_458	52.0756	431.899	136.129	159.252	103.942	11.3644	101.402	344.037	109.904	142.356	68.244	53.7938	1617.82	2224.93	1444.21	1542.57	1239.57	2011.38
com_459	5179.62	3978.62	4661.17	4850.51	3185.73	5614.18	4825.17	4415.45	4663.89	3277.81	3629.09	4443.3	47.4088	53.5973	32.9077	114.864	94.1075	59.4945
com_460	10838.6	18540.8	11663.2	13979.5	3910.13	4691.83	4917.34	21645.4	12233.5	3940.91	7474.89	8307.32	67.4406	51.7342	48.1199	67.1902	71.7419	80.6322
com_461	172.916	154.147	168.553	172.709	128.754	205.28	183.732	164.689	165.758	106.007	147.473	154.519	1002.42	994.018	991.809	1309.92	1140.77	1203.31
com_462	1015.68	1286.32	1095.19	802.923	874.255	980.865	873.395	929.409	1140.26	799.278	923.136	924.131	177.845	7.42377	21.5675	0	0	0
com_463	15.9058	123.249	34.0794	0	45.1521	0	14.4142	21.519	68.0962	20.1646	72.3421	0	183.365	254.527	159.835	386.402	279.799	110.177
com_464	3174.69	3336.1	2467.03	2470.2	1783.08	2709.59	2331.71	2249.88	2620.08	2167.54	2814.84	2579.05	1006.06	1016.07	1093.62	1067.24	904.433	1125.21
com_465	53.8538	74.9887	55.3126	59.0492	44.7086	53.3298	52.8283	49.5728	48.0411	49.3073	50.2373	66.0776	131.929	97.1746	180.251	198.97	214.897	127.103
com_466	529.503	949.345	589.514	579.296	479.561	377.563	545.869	775.463	554.331	531.963	396.921	442.82	868.951	795.586	573.01	535.54	489.359	1257.28
com_467	7007.27	15156.9	8197.96	11326.3	1542.41	1488.67	2008.73	19446.7	8476.18	1976.26	4517.94	5096.51	2661.05	2953.13	4532.96	3424.1	2791.02	3205.35
com_468	454.939	497.326	419.849	353.519	330.207	431.045	405.384	421.305	458.701	335.731	339.231	352.882	584.765	532.881	417.448	482.247	573.951	615.212
com_469	11568.1	11943.4	13599.9	26591	23428.2	19378.3	18593.2	14698.4	12157	12819.1	23945.1	17042	4.90518	0	0	0	0	0
com_470	27.0743	26.45	22.7881	23.2867	20.5184	27.839	27.4389	20.2217	22.4781	22.8141	22.5476	22.3834	435.642	418.194	381.185	394.139	330.478	477.397
com_471	1347.79	1450.16	1188.02	1211.11	854.69	1054.03	1096.06	1343.89	1428.54	1343.52	427.236	989.168	832.236	543.964	561.258	744.846	637.168	796.25
com_472	678.742	982.971	658.079	711.193	639.654	773.278	705.271	740.883	917.424	566.884	569.774	650.375	47.4748	359.698	215.553	0	136.323	126.054
com_473	510.539	329.18	421.987	260.18	420.533	290.23	388.679	302.588	475.033	317.005	266.906	337.128	1290.24	3226.2	1572.28	1440.04	3582.17	1405.74
com_474	87.2628	61.3043	59.5364	58.8596	114.725	173.284	42.0199	6.67468	40.2836	3.37207	360.394	67.0252	2919.48	3829.64	2878.07	4820	2409.78	3238.4
com_475	41.5053	47.1926	72.6557	80.2595	26.3936	74.5176	69.735	30.9862	75.6842	32.8011	49.8812	62.1929	48655.3	43459.9	47652.2	53321	44011.8	59732.4
com_476	222.293	139.824	33.2078	126.826	43.044	48.7084	34.1728	166.976	187.011	72.4081	74.7864	42.0556	128.637	175.413	85.5398	69.575	176.04	301.292
com_477	286.141	722.097	362.287	302.327	172.664	54.6506	76.7325	969.484	247.194	54.8556	303.311	141.22	298.428	206.785	261.435	286.336	317.663	302.562
com_478	455.668	448.047	335.574	277.54	163.137	330.515	279.94	372.382	382.43	358.442	0	186.729	799.207	597.784	752.928	794.56	931.958	1013.34
com_479	0.0561171	0.00234796	2.56241	3.11391	0	0.00914299	3.11672	0.0990706	0.115271	0.0701113	0	0.225709	229.796	74.8768	92.7198	158.476	86.718	82.2734
com_480	2530.23	3823.64	2542.45	2282.92	2276.37	4094.19	2526.58	3609.4	2898.46	2172.55	2681.94	2701.26	8359.7	10606.7	11276.6	10557.7	10648.2	13101.2
com_481	303.651	155.237	392.756	74.223	479.428	163.111	473.675	0	258.549	0	0	46.0962	240.015	286.353	198.245	418.386	249.21	285.219
com_482	1113.05	959.279	592.012	637.918	479.002	907.227	582.767	480.877	831.166	1088	517.809	944.071	206.103	258.907	212.778	233.998	233.798	294.308
com_483	1536.11	1524.27	1065.73	1476.09	1367.55	1338.84	1277.98	1359.23	1362.71	1166.5	1441.5	1284.98	51708.7	48275.8	49189.4	55972	46846	64826.9
com_484	61.7014	72.1496	58.8705	55.1948	43.7983	49.8271	50.3327	69.0573	63.1649	66.4355	23.0687	52.612	4024.18	1080.54	810.36	1091.8	1213.47	912.313
com_485	14760.7	22114.3	21812.7	115154	55467.7	52899.9	42290.4	18373.5	19476.3	18045.4	115575	55134.8	1440.11	1147.67	1138.31	1516.71	1527.71	1171.34
com_486	1376.57	1416.75	1140.28	1206.15	883.104	1252.97	1083.71	1146.1	1339.6	1164.51	1068.54	1149.61	65.2613	39.5233	46.6151	37.6607	72.9828	57.0613
com_487	143.7	153.474	114.386	108.978	66.7571	116.035	139.904	137.389	144.523	141.367	8.52042	101.649	108.183	113.479	148.327	716.171	132.638	190.961
com_488	476.504	656.449	484.733	669.501	479.754	400.167	821.468	279.602	575.509	337.587	547.82	474.074	1160.78	1088.04	1077.13	1200.99	1100.08	1345.78
com_489	411.279	412.881	495.594	343.284	301.189	325.764	305.245	488.342	403.293	299.355	293.394	406.163	272.657	201.817	205.397	305.299	273.968	217.24
com_490	3017.96	1915.06	3156.27	1361.21	3451.61	3119.72	2130.72	1179.53	5758.84	1362.27	2718.11	2221.35	98.3774	73.1716	74.6777	109.672	89.5995	107.82
com_491	72.304	303.271	92.5995	117.685	88.2489	6.03799	69.0748	280.483	84.5543	120.806	66.2457	31.8848	27074.7	20209.9	25918.7	32576.3	27309.4	28006.5
com_492	39491.2	47178.1	26322.2	26167	20504.5	29267.5	26891.6	32975.4	34603	40661.1	17634.9	28870	143.73	130.019	80.0135	119.275	172.481	135.694
com_493	9380.38	7135.14	7200.92	6459.2	3498.04	5738.84	6032.51	5824.63	8014.76	5370.76	6073.51	6604.91	5132.94	5265.31	5731	5440	4943.17	6169.85
com_494	166.633	150.575	152.121	227.806	133.425	250.039	201.246	185.56	207.464	143.63	152.014	154.726	129.268	84.4205	70.3133	111.022	93.1682	99.2922
com_495	2477.63	1299.74	2228.62	1007.29	2883.29	1530.69	1365.94	1628.57	2310.1	1135.68	2624.5	1985.05	797.555	864.043	671.941	1057.12	1183.83	731.36
com_496	7011.24	11901	6998.22	8357.22	8503.98	8816.79	7612.3	9114.48	7966.89	7821.47	8690.75	8788.56	297.462	299.075	299.443	297.833	225.704	384.904
com_497	28374.4	26719.2	19416.5	31310	26825.1	34357.2	23298.5	20925.9	21810.4	23680	43648.8	28640	397.541	265.757	265.018	445.511	455.749	425.111
com_498	110.636	122.07	106.866	100.244	93.5367	96.4262	100.722	88.3446	120.258	64.3267	141.416	97.2406	164.676	233.709	204.813	225.577	147.278	302.477
com_499	1033.72	1169.82	1280.33	1159.24	1058.7	1034.13	1148.66	962.343	1105.07	991.245	1320.94	1023.43	747.7	571.31	697.206	691.013	728.261	717.053
com_500	402.359	241.307	233.015	306.459	272.948	467.825	243.17	208.888	251.716	243.118	582.344	342.132	1967.26	2653.82	1840.05	3281.61	1826.83	2230.87
com_501	2544.68	2112.59	2608.73	2082.97	2147.19	2253.85	2077.25	1903.54	2314.01	3040.73	2081	1965	2307.39	3046.99	2264.12	2398.8	2077.41	2917.56
com_502	8.09384	28.2603	15.4106	25.3811	19.0736	3.88843	22.1615	8.93026	6.25065	12.9152	30.996	16.2186	1364.07	2353.93	1086.49	1154.49	978.497	2120.19
com_503	472.054	461.627	516.443	490.474	288.995	528.164	551.923	548.591	548.224	411.134	276.548	366.908	2025.9	2391.16	2201.71	2475.87	1802.31	3218.06
com_504	56.3943	192.682	70.5542	77.8569	51.0007	39.7359	66.9882	166.36	55.7316	71.9661	51.2546	66.3413	50.4309	124.718	207.213	44.8988	52.0235	31.6605
com_505	4767.54	4216.99	3501.12	6020.64	6713.72	6744.02	4653.61	4357.46	5116.33	4172.08	7690.75	5471.2	1548.63	1892.19	1376.02	2423.52	1961.36	1167.51
com_506	2180.14	2206.68	2057.57	1953.95	2055.27	1715.73	1904.8	2121.84	1747.66	2166.12	2130.07	1921.82	165.426	151.7	121.24	147.497	162.562	125.048
com_507	210.209	173.72	145.115	244.795	113.054	216.998	248.725	135.732	214.851	136.231	152.395	201.839	138.395	220.327	240.021	168.6	188.899	203.001
com_508	564.061	629.56	654.753	288.607	501.641	559.29	564.846	378.235	661.269	277.651	695.614	579.582	36.8887	143.283	143.207	49.7558	39.1273	43.3401
com_509	7809.91	7686.53	9500.64	8297.35	9470.46	5942.25	10518.6	7547.06	6310.95	7258.81	9283.26	7363.89	62905.6	76317.5	55490.5	65980.6	54103.8	77183.5
com_510	1032.66	1069.34	787.54	1095.9	1220.54	1115.81	988.101	975.285	1060.75	980.972	1163.96	1108.72	15984.6	15094.8	19524.1	23577.8	18221.4	18406.5
com_511	4691.01	4947.69	5758.49	6684.08	3860.21	2542.81	5578.94	5361.95	5314.84	4477.84	3495.02	4070.69	1286.5	1679.89	1219.46	1241.97	1027.94	1666.24
com_512	136.417	72.1052	114.495	49.9671	72.89	53.8323	106.576	70.972	132.291	44.9899	0	71.3181	5359.71	5447.01	5043.29	4180.64	3579.37	4066.58
com_513	172.784	621.877	279.561	305.107	218.878	47.419	213.204	573.757	221.649	291.721	176.751	160.067	20117.8	19839.6	21815.3	13058.9	17049.4	11761.4
com_514	2199.3	2066.12	2018.94	2057.25	1619.54	2403.96	2201.86	2175.67	2203.72	1709.19	1892.77	2119.46	3510.2	2514.92	2746.6	3845.46	4087.27	2781.97
com_515	578.262	723.789	562.599	490.47	443.436	528.799	524.081	494.598	669.297	533.836	505.108	584.527	4320.23	4223.36	4624.14	3465.49	4082.61	3295.23
com_516	190.101	354.949	194.213	131.23	236.857	53.8286	211.087	258.902	248.865	132.838	141.443	162.85	356.966	653.229	382.375	479.043	636.368	472.379
com_517	1851.85	3120.97	2210.78	1899.33	1738.56	2234.62	2319.34	2052.07	2603.39	1807.92	2041.62	2180.92	474.282	675.491	587.134	695.728	442.803	907.536
com_518	1060.38	1291.7	1762.07	3512.92	5325.38	3876.77	1599.15	401.673	193.465	303.809	11421.3	2864.46	1845.2	2327.53	1758.74	1874.34	1574.27	2199.11
com_519	1373.4	1366.16	940.215	1389.59	1367.74	1604.83	1366.41	1533.69	1401.2	1142.09	1353.54	1227.13	0	38.5132	11.7257	0	0	8.20753
com_520	1051.24	1178.35	962.448	968.318	979.145	924.364	866.724	753.192	971.72	748.342	1707.38	1008.39	18027	16157	15751.5	18276.5	16345.2	21256.1
com_521	9353.11	5947.37	8092.3	5873.54	6942.06	10511.7	7874.8	5224.96	8046.89	6753.4	11146.4	7617.85	454.196	768.594	523.054	625.964	504.595	557.155
com_522	165.185	248.059	217.273	172.105	205.233	204.534	139.806	289.43	164.739	327.904	136.415	152.684	174.555	174.463	177.528	197.075	455.635	136.384
com_523	148.139	116.404	135.132	91.4168	102.748	204.252	73.4385	121.114	182.944	93.9848	175.951	149.9	9245.64	7065.46	9096.04	11300.4	8387.75	9563.49
com_524	86.1628	90.9722	58.5688	19.7808	24.8008	52.9135	54.2355	72.8797	86.1255	74.09	2.26942	43.4751	1.56907	2.37469	0.509044	3.39282	2.9837	0.5554
com_525	712.725	750.73	598.694	602.894	534.724	709.393	623.228	655.541	708.691	611.063	640.308	669.145	20216.1	25554.5	22718.4	25886.9	17363.6	35277.8
com_526	36.5566	44.6135	117.277	66.8266	65.2335	6.09681	131.761	21.8412	10.6791	27.9932	81.4615	62.9011	304.522	234.922	324.106	402.04	469.504	315.163
com_527	54064	24274	25805.1	28062.3	15043.5	33259.1	20363.1	31422.7	27991.8	33749.7	26614.6	40603.6	35892.5	33207.2	27719.3	38394.5	44326.7	59418.4
com_528	125.439	130.837	108.78	70.0498	215.558	53.4465	145.83	117.723	132.706	87.5119	165.292	56.4899	3814.38	3199.52	3241.16	3675.99	3273.33	3611.46
com_529	152.993	178.3	123.708	118.012	91.8827	177.971	125.347	118.444	149.697	135.209	150.31	165.696	3121.18	2989.29	3062.74	3963.6	2874.13	3500.89
com_530	8413.94	8127.09	8109.32	7317.91	9507.27	8397.64	8238.24	7643.43	7373.44	8026.1	9688.41	9035.06	741.115	616.551	624.951	879.206	760.025	724.799
com_531	218.846	190.92	159.83	151.474	94.7227	156.771	149.116	180.943	187.72	151.38	143.099	162.903	3537.93	3095.43	3453.27	4240.36	3460.09	4032.63
com_532	325.053	499.299	543.253	504.491	391.029	436.501	474.527	589.541	457.915	371.243	352.647	462.482	2403.89	3207.59	2149.39	4114.96	2306.78	2904.05
com_533	168.234	84.4834	106.642	93.3453	81.2293	53.0863	120.684	107.03	158.399	82.4149	59.8147	60.6495	26.0558	5.91013	42.0611	27.0442	43.9463	8.89197
com_534	1504.8	1424.31	1267.67	1210.52	1081.14	1508.3	1299.08	1355.27	1482.81	1526.13	926.781	1437.43	3090.56	1427.18	3269.04	4119.51	1785.51	5645.43
com_535	1194.1	3813.19	1603.6	1810.64	1271.52	478.264	1337.62	3391.69	1439.46	1895.8	1061.13	1092.62	70.4225	69.0898	66.5514	73.3673	66.1249	56.8336
com_536	432.765	574.449	387.028	333.714	386.871	282.452	385.6	351.902	404.21	450.072	446.483	372.767	1446.83	1398.92	1319.36	1681.41	1284.29	1782.84
com_537	1270.85	1474.3	1132.58	1224.13	1015.94	1265.25	1172	1246.77	1453.26	1193.79	1158.15	1203.35	4679.76	6835.29	5107.09	6228.36	4935.82	5945.31
com_538	41.6383	148.214	66.8871	88.7065	54.8992	20.5833	40.1148	164.962	55.502	97.2996	35.8021	30.2487	524.366	529.554	521.234	776.273	569.425	746.478
com_539	23942.5	20502.9	21477.8	22900.2	15760.2	25407.7	23884.3	23464.5	23436.4	17651.1	20035.9	22533	137.477	154.935	126.724	133.04	119.201	123.643
com_540	200.924	206.503	186.194	226.253	156.693	240.085	208.304	179.427	211.343	193.488	239.754	194.638	1815.96	1929.85	1601.15	2143.44	2161.23	1908.27
com_541	36.3884	251.263	85.09	64.3716	63.603	0	12.0378	406.679	63.2087	7.50572	15.9406	12.0255	232.275	487.45	704.579	0	150.529	679.846
com_542	729.674	720.256	739.251	826.871	639.489	1021.44	742.164	826.192	709.139	661.988	1042.01	740.773	516.507	508.971	437.346	365.253	478.515	794.647
com_543	34.7471	294.125	122.825	127.038	167.984	37.3187	243.899	79.4179	102.925	61.5102	218.572	85.9621	100.364	145.765	74.8208	43.7439	58.1817	96.5112
com_544	261.537	251.836	193.844	207.072	168.096	184.155	191.73	175.9	323.464	168.889	123.742	296.319	553.017	757.188	563.826	1357.47	570.051	681.691
com_545	132678	114487	108614	110331	94611.9	130205	111233	108505	119739	118105	115888	124883	464268	409194	485276	529709	405696	473671
com_546	798.653	1756.04	2270.41	18642.3	7640.32	5861.62	5158.57	1529.5	1525.06	1443.59	20069.2	7703.39	1404.82	1282.58	1287.18	1511.15	1381.13	1314.65
com_547	21374.4	57985.4	25301.2	28167.6	19592.9	8848.74	20122.8	54495.1	22978.9	30007.4	17627.5	18310.8	71641.8	76325.4	70013.3	74251.7	65147.4	88835.6
com_548	566.203	533.522	324.578	502.632	434.48	455.419	392.074	595.644	406.044	384.918	529.693	548.942	242.05	733.415	552.329	620.776	574.102	318.193
com_549	257.699	370.458	200.208	205.625	151.739	392.965	286.906	301.05	355.251	250.658	162.562	245.121	11648.2	11086.4	11135.3	12736.5	10993.4	13696.2
com_550	1964.09	871.804	1743.52	1463.84	995.532	956.621	1307.96	1131	982.054	1566.4	1611	1518.32	696.315	584.952	659.394	714.989	659.821	491.487
com_551	2135.26	3255.44	1691.47	1763.35	3511.98	846.888	1481.29	4283.25	1185.36	3189.29	1836.57	1430	165.676	161.048	119.564	145.896	84.1733	198.833
com_552	4.93954	76.9966	22.4023	19.3555	9.17605	0	7.8506	84.283	7.2687	45.8993	4.56208	5.95041	2580.58	2087.75	2132.1	2912.52	2942.31	2752.69
com_553	13763.5	12860	12731.7	11792.7	11846.4	12407	11457.9	12195.3	14338	12454.2	13703.8	12585.4	1546.1	1142.68	1296.16	1956.26	1544.07	1654.69
com_554	39.3213	299.348	78.402	109.306	77.4283	5.55599	53.5293	294.879	60.1365	121.048	56.7108	34.0361	3199.06	3806.45	2704.19	1651.88	3403.73	4219.46
com_555	140.383	132.213	108.787	124.949	80.4106	100.034	99.6069	109.182	129.36	134.664	93.4106	135.274	531.611	455.047	462.497	629.952	518.082	532.596
com_556	1413.71	1601.39	1326.75	715.122	504.641	1488.15	796.172	1045.94	2749.02	768.316	811.588	1041.67	524.408	371.228	430.14	487.081	575.38	535.463
com_557	120.851	174.179	96.5567	102.43	112.103	111.119	146.773	109.91	140.464	91.0264	77.3202	168.354	546.995	467.401	516.156	609.493	535.172	533.804
com_558	3580.45	4747.05	3763.41	2559.49	3890.77	4325.01	3890.48	3968.63	4580	3156.72	4136.08	3675.45	117933	110423	112330	136809	112025	145968
com_559	470.362	338.429	354.843	269.031	320.969	294.229	368.194	388.184	482.46	314.949	207.97	335.022	56.914	52.4291	54.116	80.4615	59.1805	56.9066
com_560	338.507	305.181	327.906	277.206	242.283	253.227	358.149	273.286	386.09	236.555	244.197	289.012	111.12	301.829	192.776	46.7566	249.452	111.208
com_561	0.0358735	0	29.7274	0	0	0	271.766	32.0269	26.8456	100.229	449.896	70.9655	3517.95	3896.79	3373.99	4532.78	3793.28	4035.79
com_562	2411.87	2488.06	570.746	1843.61	646.114	1167.67	465.405	3015.42	2815.92	1109.8	1434.38	522.114	1291.2	1221.78	1706.17	1216.32	976.038	938.811
com_563	334.941	368.72	316.12	362.581	360.025	347.485	442.082	328.632	460.79	257.565	298.023	359.732	3816.5	3991.83	3539.19	3911.38	3789.3	3798.41
com_564	423.265	501.769	258.406	490.815	309.272	363.38	191.325	506.961	600.496	314.445	566.463	231.449	128.872	120.598	122.758	159.783	119.678	114.142
com_565	137.821	148.531	121.375	137.022	96.6739	114.442	129.547	140.084	138.119	130.338	98.4821	140.005	239.14	201.126	171.702	366.883	430.719	271.202
com_566	211.173	452.444	222.655	219.976	204.834	59.1651	216.897	418.34	158.829	262.376	186.15	168.722	1244.47	1595.99	1153.31	1283.27	987.89	1433.64
com_567	144.99	139.191	30.5207	121.385	47.2133	66.2291	32.7037	153.96	169.746	76.3881	95.9589	37.4671	1381.9	1058.34	1094.88	1415.01	1305.94	1316.99
com_568	126.643	144.295	77.1072	71.3931	71.2321	70.3948	74.5748	98.8377	106.666	119.134	108.839	70.1701	481.786	416.164	397.09	534.421	494.718	513.597
com_569	394.462	583.807	543.437	557.01	343.576	457.455	511.628	579.549	556.908	428.978	385.103	505.972	139936	137956	134515	165662	130863	147370
com_570	1582.84	1413.8	1263.34	1313.64	929.977	1555.23	1476.36	1341.22	1463.19	1342.45	1175.27	1533.89	614.899	645.766	622.806	886.186	647.57	626.481
com_571	453.919	1003.89	512.207	534.162	391.52	203.191	443.217	917.589	492.945	543.088	401.25	407.062	1627.1	950.156	764.296	663.304	1549.95	3201.24
com_572	14.4395	9.07186	94.8106	127.242	287.07	133.633	165.74	33.273	79.143	183.846	143.232	84.214	159.49	322.646	251.371	215.621	164.361	140.125
com_573	240.269	393.441	267.297	160.505	222.741	289.649	175.839	247.788	337.424	281.619	305.089	281.712	1374.13	2377.34	1453.35	1242.58	893.005	2515.01
com_574	207.625	418.722	222.966	236.185	201.061	112.342	239.762	373.202	198.38	289.129	175.182	174.027	16623.1	15168.8	13715.9	17346.9	14947.3	18026.1
com_575	591.894	593.683	457.475	438.216	301.768	495.399	580.022	500.571	543.716	607.444	247.12	505.673	525.04	643.561	299.757	400.573	844.224	709.028
com_576	251.357	267.9	218.342	224.043	190.219	251.937	229.134	226.3	243.265	222.227	252.716	281.921	341.11	227.574	240.735	233.477	188.094	279.174
com_577	1320.53	1372.46	1262.16	1294.59	929.712	1431.67	1330.22	1222.11	1576.86	1222.65	1242.98	1304.75	1224.59	1215.77	990.02	1727.11	1319.06	1179.32
com_578	88.2113	95.5998	61.4699	69.8632	48.7376	94.0411	68.1602	86.2992	98.3637	80.9946	46.3205	96.1853	36.9337	60.0644	40.5816	99.6528	37.4881	65.9396
com_579	91.9917	115.184	87.3099	69.4691	78.9711	41.905	85.5838	116.98	126.772	65.8816	47.7063	61.4801	42541.7	40639	45987.3	46361.8	39020.5	54050.1
com_580	301.131	303.86	216.042	141.79	112.435	210.097	213.145	280.64	312.773	320.679	12.2372	199.714	6032.62	5814.8	6905.22	6898.44	5748.15	7251.77
com_581	13.4066	7.81516	18.6513	23.3217	6.09957	22.1979	24.4833	12.7901	31.5294	12.2188	2.30047	12.111	4865.34	5095.9	5440.98	6402.47	6334.49	2333.65
com_582	1036.73	1059.88	303.522	779.708	360.261	577.276	272.994	1297.38	1259.92	535.997	667.447	261.377	295.287	591.994	527.359	348.653	258.126	347.952
com_583	201.281	175.642	189.08	216.434	125.416	208.374	251.193	217.498	198.015	119.159	163.93	215.549	27613.3	29145.1	24129.7	28879	24687.5	32215.8
com_584	54.58	149.085	113.657	111.536	115.553	97.0858	101.531	139.42	85.1138	111.604	170.489	61.7327	523.616	657.857	553.442	575.54	402.846	686.134
com_585	129.489	115.522	60.9801	141.253	131.168	135.643	146.819	134.52	135.837	124.575	87.7997	116.514	173.599	208.831	183.641	204.45	237.981	194.798
com_586	783.823	1141.61	1196.86	4041.14	2234.08	2103.28	1899.11	1019.97	1027.61	983.998	4608.2	2488.89	141.252	100.77	212.998	129.991	141.739	210.287
com_587	1877.57	1933.56	1763.27	1334.19	1353.05	1633.38	1687.99	1385.73	2112.03	1599.93	1880.71	1686.69	101.008	451.483	227.562	7.67296	208.345	440.505
com_588	9.85393	87.9912	91.1949	183.691	68.0921	7.86401	170.56	48.075	33.0964	76.1078	101.572	40.1258	1967.49	2082.48	1895.09	2755.2	1756.9	1754.97
com_589	417.133	381.246	350.519	403.757	405.883	465.349	388.949	438.437	435.739	456.67	359.304	458.828	18341.2	19031.5	19033.3	25048	19589.6	15609.1
com_590	966.682	971.572	664.567	805.831	681.983	837.504	526.366	1043.96	1201.26	735.237	1019.52	641.642	3207.4	7163.13	3460.95	2808.58	2357.93	4562.89
com_591	4071.49	6243.48	4118.3	7507.07	7397.24	6647.29	6951.11	1410.57	8430.73	7776.58	5918.37	7251.86	824.036	939.49	883.297	1399.91	648.09	962.636
com_592	111.895	460.257	324.96	584.596	286.603	106.723	604.637	237.898	198.899	271.647	375.125	279.224	123.297	148.474	116.86	215.855	144.48	149.642
com_593	3469.99	3100.37	3218.56	2515.04	2870.64	2552.56	2982.21	3010.53	3846.95	2976.88	2636.7	3167.57	29412.3	20844.3	25215.2	28967.3	30113.5	28997.4
com_594	27099.4	24383.8	24378.5	22244.7	20075.8	28980.8	23093.5	23704.1	27416.8	26042.9	26943.2	27440.8	188.384	125.947	132.66	197.905	187.547	193.193
com_595	106173	76704.5	71804.6	31628.4	56208	93641.6	54088.3	70820.6	99823.4	73335	62056.9	99133.8	2318.14	2399.88	2238.51	2776.32	2147.14	2330.69
com_596	1682.58	1259.95	3702.77	13788.3	11517.6	7603.13	8139.35	2905.43	2709.97	2402.33	17936.4	7563	128.164	124.975	132.454	149.245	134.45	155.234
com_597	141.767	151.387	121.295	151.088	94.7758	125.612	133.273	142.238	150.848	129.719	117.11	154.673	568.766	531.547	605.722	580.167	556.402	388.372
com_598	789.598	754.97	253.367	600.212	272.753	425.481	232.306	908.299	886.124	393.484	582.005	265.939	102.094	86.5799	80.9721	118.003	123.062	119.358
com_599	262.093	288.344	212.962	243.528	226.031	265.465	254.882	294.327	254.297	216.928	254.589	306.748	1354.79	1874.34	1255.59	1133.17	1015.87	1618.71
com_600	66.54	115.592	81.485	417.23	388.009	206.014	192.635	137.293	144.731	133.665	561.658	176.415	128.338	108.818	88.2759	111.35	115.803	81.9014
com_601	16.3752	38.5677	43.0349	72.6191	59.6298	16.3447	49.7891	27.5968	32.9066	54.7331	65.5899	30.1341	2999.78	3122.84	2847.53	4397.23	3441.44	2887.08
com_602	19657.5	18887.1	18001	20762.7	12479.5	13362	18578.4	19703.9	19862.9	18579.3	14124.7	18347.3	13916.1	14798.4	14292	15053.8	12577.9	16974.4
com_603	158.88	175.822	152.123	167.382	120.687	137.177	125.364	185.114	194.28	194.047	95.6789	171.228	2184.56	2621.21	2024.53	3066.88	2230.73	2554.12
com_604	463.757	329.159	508.041	324.08	630.749	428.13	557.646	282.905	391.909	375.663	745.69	493.769	446.518	150.284	186.219	338.539	167.754	181.902
com_605	2133.56	1885.49	1985.81	1933.7	1243.47	1584.55	1642.46	1880.03	2295.44	1931.97	1752.81	1922.45	759.321	685.398	661.328	841.249	886.147	907.205
com_606	25692.1	22746.1	21234.9	22657.3	12994	19503.6	20756.9	23569.9	24623	22754.3	17491.6	23337.2	17148.6	15257.3	16527.3	25238.2	16112.2	10226.9
com_607	38706.3	43982.3	32486.5	43251	14705.3	36586	45338.1	38659.8	42228.1	46398.1	14949.8	35408.1	302.839	244.226	234.729	289.873	311.217	277.845
com_608	1049.03	931.3	742.819	866.056	811.171	979.515	865.268	848.97	824.379	851.843	1293.61	1039.28	449.789	662.055	566.145	642.711	428.15	827.18
com_609	307.819	423.749	456.588	258.77	377.786	421.179	322.388	331.127	295.225	592.595	524.941	324.401	915.889	1250.85	1231.69	1196.53	1016.21	1250
com_610	2841.9	4039.57	3967.01	9032.34	5347.07	5820.15	5813.76	3730.88	3894.81	3809.65	8888.35	6918.45	1.42324	3.21411	4.07822	14.9872	13.1174	5.01128
com_611	312.2	585.471	314.11	360.425	273.973	249.247	348.862	549.777	327.737	389.426	260.646	355.335	3516.21	3432.59	3000.88	3770.22	3531.03	3494.63
com_612	34.6625	38.5316	40.5427	104.484	98.7242	69.2745	69.9915	5.17217	12.3648	17.602	222.588	83.8024	6105.26	5814.26	6817.98	9444.34	5409.34	6314.44
com_613	517.702	543.59	564.771	658.741	955.237	783.048	673.439	497.987	545.824	523.656	1301.91	745.743	866.708	2797.25	1796.44	958.934	1456.56	1856.73
com_614	331.912	872.633	422.894	453.139	335.049	190.734	393.345	810.138	404.101	498.825	329.979	347.675	150.317	192.268	143.282	176.164	178.305	152.458
com_615	1088.36	1013.8	1033.33	885.718	865.861	724.381	1040.45	1054.94	1253.57	867.073	688.166	1092.68	319.422	628.684	642.312	376.328	289.674	384.933
com_616	376.099	545.384	519.35	405.483	396.842	342.377	388.324	620.64	305.385	571.224	510.606	368.871	434.378	327.443	408.243	401.859	478.725	450.768
com_617	110.889	95.4169	100.404	57.3631	38.3105	71.2587	76.847	91.9478	109.679	85.8815	46.5931	96.0879	279.178	281.756	273.126	165.75	141.528	674.553
com_618	2120.68	1304.62	1014.7	1128.1	630.511	1232.98	860.109	1407.4	1293.49	1768.24	853.579	1777.2	183.814	104.294	88.115	171.034	182.506	134.6
com_619	2533.94	2580.43	2182.96	1953.67	1715.9	2135.59	2237.58	2426.56	2447.73	2253.88	2233.7	2444.81	44831.2	41496.1	43657.1	49406.2	40521.4	52336.8
com_620	267.143	255.219	201.979	171.509	195.03	191.833	107.965	334.242	386.192	220.866	173.283	153.031	8249.89	8214.22	8367.07	10803.9	8611.74	8227.34
com_621	20853.1	20488.5	17694.9	21522.4	23640.5	20329	19651.1	20034.7	19009.4	20390.1	30751.4	23955.5	721.153	613.642	382.387	449.015	731.379	687.54
com_622	174.545	290.435	197.146	184.641	240.239	241.245	288.748	246.507	196.591	307.792	190.604	198.668	39.9941	50.3672	51.9946	74.5998	46.4031	52.2144
com_623	4001.71	3818.03	3020.49	3354.46	2441.78	4023.9	3349.33	3814.34	4553.42	3574.05	3090.63	3854.17	3307.18	5494.12	3882.89	3629.35	2265.37	3832.6
com_624	32.0849	132.285	60.3233	60.8061	44.1532	2.82832	50.0702	126.568	32.7028	49.1057	71.072	28.3478	51.1658	110.285	104.543	70.4596	83.4293	64.8702
com_625	2046.08	2204.04	1880.98	2733.27	2503.26	3245.25	2283.2	2092.1	2464.76	2497.2	3607.51	2800.31	1020.71	1238.03	875.093	253.812	625.541	1321.25
com_626	593.399	776.716	1492.15	937.382	1892.38	280.258	1256.06	962.233	2206.34	548.166	1252.4	228.447	27.662	23.1556	24.3954	24.761	23.9741	18.891
com_627	181.91	156.673	179.315	188.158	128.976	188.278	204.428	203.879	188.642	131.393	172.267	206.651	506.948	499.298	412.438	363.947	590.885	426.768
com_628	3079.3	3667.3	2529.61	3029.47	2792.83	2623.3	3174.49	3444.9	3355.3	3117.66	2916.76	3175.36	3453.24	4312.84	3268.92	4365.8	3851.04	3991.36
com_629	92.4728	114.766	95.5329	98.35	74.0631	98.7525	101.424	109.196	89.2644	105.371	115.455	100.966	464.043	820.672	665.015	510.234	515.856	771.326
com_630	515.85	631.953	433.917	459.373	187.665	232.685	419.768	394.596	747.754	386.599	188.133	531.069	235.26	345.957	281.94	143.356	284.884	504.332
com_631	3696.9	3583.19	2252.18	2911.54	2117.12	2646.55	2641.67	2780.89	3492.71	3321.4	2841.26	3583.19	1520.74	699.322	701.43	995.586	1545.59	1043.23
com_632	1794.12	1479.35	1452.48	1181.58	1045.18	1741.95	1266.46	1455.38	1741.51	1341.65	1831.44	1795.99	123337	99178.5	107520	149274	111975	129408
com_633	230.503	241.614	200.45	206.904	157.342	216.705	237.142	247.204	254.727	230.356	166.515	226.816	399.43	473.098	391.5	468.625	327.702	556.243
com_634	2993.41	3508.4	2905.32	3262.42	2530.58	3081.33	3369.06	3749.35	3279.26	3190.62	3011.74	3313.95	3964.32	7595.51	7419.85	4311.1	3417.78	4222.4
com_635	200.595	189.708	154.541	142.825	87.1331	148.461	154.851	224.9	216.586	207.742	33.7567	168.384	825.25	752.146	642.364	872.41	842.524	776.235
com_636	126.906	199.434	274.806	1194.36	748.105	717.901	777.926	173.057	281.716	437.927	1161.02	726.219	185.325	154.713	212.262	331.393	341.671	246.141
com_637	4805.15	4693.93	4021.84	4092.39	3660.96	5411.33	4776.21	4950.9	4991.95	5046.35	4486.22	4895.27	416.077	454.609	421.925	478.005	378.252	577.984
com_638	378.906	441.395	313.85	385.549	333.627	342.439	422.741	326.945	455.619	402.877	396.559	394.8	1672.08	1541.03	1447.65	1898.8	1661.35	1836.29
com_639	330.513	606.845	324.644	639.726	803.31	424.649	282.343	187.827	171.545	441.208	1981.07	356.758	1658.16	1171.53	1376.59	1890.81	1375.6	1602.02
com_640	428.043	397.713	383.497	420.208	321.129	471.386	478.452	443.68	450.368	401.141	415.345	459.072	148.562	147.289	134.809	160.665	176.138	153.532
com_641	930.561	1117.21	912.844	849.483	697.234	819.885	992.42	1198.34	1003.08	816.757	902.075	920.259	5900.33	5224.7	5024.04	6094.71	5973.88	5531
com_642	13926.1	11644	11632	13106.6	3548.27	10606.6	12217.3	12396.7	13691.6	13233.8	6969.6	12148.1	79.4134	612.578	364.672	141.152	244.82	596.942
com_643	77.7058	58.232	58.7531	305.218	240.999	194.126	49.5265	18.1816	132.006	4.09477	656.857	165.638	119.235	558.089	727.5	459.048	362.307	891.998
com_644	15411.1	13136.6	17780.8	14973.9	10268.7	15537.2	17849.4	15644.8	19978.4	13168	15121.7	13899	744.526	689.003	628.467	893.386	774.946	943.463
com_645	185.728	166.733	148.204	130.028	158.439	133.123	177.838	185.313	217.812	214.931	74.8766	142.19	11517.9	13332.5	12525.3	11623.4	9901.23	14469
com_646	825.666	913.972	656.669	643.08	723.72	618.166	725.532	692.26	1023.76	783.463	698.174	888.992	19584.3	20966.1	21135.7	18709.7	17026.5	23599.9
com_647	3689.5	5347.84	5443.9	19120.5	10402.7	10189.4	9322.01	4885.68	5011.05	4923.02	23016	12402.7	11789.1	13474.8	13708.6	11882.4	10819.2	14338.5
com_648	32.3511	83.1	135.82	1130.13	483.254	315.426	326.611	76.2144	77.5442	84.9051	1353.25	478.147	52.4228	57.4628	69.3337	99.7946	112.713	79.6529
com_649	1111.68	1758.92	836.155	1084.72	1459.01	444.222	1116.44	2303.19	782.774	1567.87	817.436	773.059	7420.17	10073.8	6749.93	7470.83	6041.48	8944.25
com_650	423.51	513.549	172.966	360.308	228.127	308.598	127.604	539.501	682.636	298.54	393.616	170.454	39.8991	36.3514	36.3918	66.4636	26.8973	43.3268
com_651	2575.03	2500.58	2092.08	2041.76	1827.92	2171.33	2018.96	2617.49	2609.01	2378.86	2219.53	2736.12	72.7304	55.1831	44.5943	83.6739	64.4679	66.2704
com_652	579.747	473.477	504.561	546.699	357.383	574.877	632.075	594.643	577.643	485.598	477.26	584.951	25.7329	30.3404	21.4403	41.3888	26.5232	25.4549
com_653	8972.85	8344.32	7760.64	8316.81	5635.36	6759.75	8076.78	8716.45	9036.41	8375.78	7658.27	8696.49	1608.71	1499.29	1424.41	1765.55	1737.11	1688.16
com_654	17673	14188.3	17139.7	14298.3	16243.7	15823.1	15723.9	14690.5	18452.6	16089.7	23347.8	17000.9	1013.46	973.586	837.488	996.958	872.795	901.479
com_655	44.8462	165.428	263.094	2066.73	937.207	642.062	685.67	160.28	157.342	125.675	2558.44	861.49	8072.67	8222.03	7451.82	8721.08	7827.84	8567.9
com_656	1329.65	1501.66	1171.13	1416.47	946.795	1275.2	1477.44	1400.2	1586.1	1423.14	1118.32	1440.99	70.9503	156.246	119.434	133.444	134.343	75.0452
com_657	45.3929	66.6295	38.32	54.4516	30.3151	41.3842	50.8335	49.3914	69.2003	63.8424	45.4484	27.1992	8695	10748.3	10267	10270.9	8755.7	11711.5
com_658	114.144	117.354	94.4402	93.4931	68.12	98.4341	86.7666	136.619	105.292	180.893	82.615	57.0157	4098.25	2935.88	3338.87	1500.84	2658.9	5909.29
com_659	5378.56	5422.86	4585.75	5313.29	4442.4	4454.46	6257.46	5368.34	5581.78	5213.47	4905.37	5490.39	11000	12688.7	11163.2	12173.3	9789.63	13099.3
com_660	101.758	189.564	112.83	117.887	175.515	110.381	172.348	173.58	83.8719	135.858	230.152	100.115	124887	78070.9	87776.6	114766	136623	107172
com_661	53915.9	48042.3	43514.6	44073	38471.9	55477.5	48494.7	50813.4	54436.1	52957.1	50738.7	57143.2	12038.6	10684.4	11259.5	15309.8	12703.6	12741.7
com_662	228.267	216.181	189.508	192.304	139.731	177.797	205.336	220.526	225.05	200.706	179.694	239.602	3092.81	2820.96	3494.59	3803.81	3177.32	4010.13
com_663	310.879	609.146	301.839	393.388	367.069	120.091	648.991	630.257	221.13	386.016	198.362	251.526	1445.34	1266.24	1188.12	1512.76	1470.42	1430.95
com_664	68264.9	80421.1	68038	74186.2	55651.5	62912.4	81060.8	77424.4	85962.5	72647.1	66041.2	72114.7	1128.28	1025.25	1002.73	1297.89	1053.02	1337.87
com_665	85.5229	66.9989	64.794	64.0373	47.165	65.8979	71.6043	99.7735	75.9746	77.2916	47.7197	66.1579	56296.8	68539.7	62882.2	63895.1	48343.2	71487.9
com_666	1536	1713.37	1400.11	1616.78	1153.94	1518.61	1713.24	1579.54	1891.82	1720.78	1365.57	1671.78	638.101	650.558	607.905	857.999	577.419	789.826
com_667	962.43	924.039	762.585	744.275	995.876	809.294	867.297	1253.05	1028.58	1083.94	694.32	862.991	546683	661276	519858	668188	611161	650532
com_668	86.8309	111.497	395.577	1182.02	985.03	748.588	291.368	90.3544	132.776	72.7307	2740.89	581.031	13148.4	13730.2	13416.9	14162.7	12885	15622.1
com_669	71.6776	114.278	127.249	146.094	81.4794	80.2716	139.282	92.0151	74.5167	122.426	160.289	103.656	69587.3	66140.4	64219.1	84871.3	74549.5	73832.5
com_670	345.994	318.635	253.944	292.81	234.722	263.065	335.104	278.844	304.727	349.423	254.437	383.711	256.089	293.283	265.34	415.411	259.516	266.278
com_671	38028.8	49309.2	41137.6	45882.7	32784.8	35342.8	52038.6	47164.5	52268.2	42515.9	35726.2	40839.3	181.862	561.964	324.205	179.642	336.712	383.093
com_672	55918.2	65814	54910.2	59162.2	43618.8	51648.7	65990.7	64058.1	68932.2	60251.1	51358.4	59421.9	644.708	515.036	504.475	660.951	638.368	610.485
com_673	3632.09	4807.34	4783.22	10159.8	12051.5	5750.2	8525.29	4924.5	3543.17	5192.28	16698.4	7151.72	8036.45	8483.44	7573.78	9116.03	6169.13	7513.89
com_674	15699.4	14866.3	13505	12615.9	10283.7	12829.6	12744.5	14538.8	14428.9	18742	16195.7	12894.9	1286.27	1150.41	1218.59	1374.63	1361.35	1274.26
com_675	86.9895	91.6688	69.5382	65.5889	39.661	91.1848	74.6488	58.4094	119.671	73.2496	70.0731	103.043	88.0767	104.367	90.0344	131.285	102.802	84.9899
com_676	49.398	68.5707	57.8883	77.2215	43.6845	41.5489	85.2377	70.0733	63.6735	71.1102	31.6391	58.5557	49707.9	46955.9	45488.3	60706.4	53050.3	52672.2
com_677	0	8.81522	19.7549	42.6068	106.866	21.7297	2.88567	0	4.15775	0	165.98	7.64972	26233.4	30337.1	30342.5	28250.3	24605.6	32429.4
com_678	50716.2	43277.5	42342.3	54155	34130.1	57876.4	56666.4	55775.7	56110.5	48867.7	46344.4	54176.3	150.197	140.327	116.617	170.205	157.297	147.231
com_679	484090	542955	474166	562132	369984	361244	570615	569127	572921	539456	393095	500633	688.242	811.689	804.817	792.999	952.762	730.839
com_680	473.986	542.602	416.439	354.991	268.281	313.722	473.974	489.073	615.794	405.569	262.322	422.563	20922.7	22109	22792.4	22083.3	18898.6	24970.3
com_681	645.189	619.569	532.848	620.726	362.736	519.982	569.127	625.406	593.112	716.817	545.809	669.367	175.643	153.951	162.204	189.586	185.909	187.899
com_682	40234.7	37353	33124.6	33903.4	25244.4	34953	33151.5	35240.6	40247.9	46275.6	38229	38009.9	78380	66706.1	64632.9	80509.8	84003.2	66526.3
com_683	59.7857	105.459	61.1994	79.761	9.63315	0	0	115.819	44.9154	0	83.2069	41.8005	1368.23	2205.83	1599.63	1150.77	976.878	1671.21
com_684	80.7816	191.976	528.405	561.447	1785.03	324.6	451.849	396.782	268.07	175.238	1872.22	760.78	2676.84	2676.05	2430.49	2552.46	3144.77	3084.84
com_685	21876	18215.6	17950.6	13315.7	19397	25872.7	18826.3	19298.9	23783.5	21233.8	27251.9	21547.5	24.5969	404.261	189.587	9.14265	131.976	131.471
com_686	5655.07	6783.83	5822.15	7123.91	4187.15	6468.43	7314.97	6109	6579.01	6552.64	6319.45	8022.75	67.9382	53.3165	70.4476	117.524	132.25	62.6011
com_687	450.647	469.388	357.396	375.095	265.249	378.261	465.011	475.828	482.951	464.755	287.959	429.334	14567.4	13932.2	13520.4	18630.1	14377.3	17847.3
com_688	1238.65	1254.67	1081.65	1051.85	930.812	989.94	1311.18	1288.99	1563.5	1174.31	898.273	1197.92	109062	97474.8	100727	140018	103706	125676
com_689	3125.8	3419.57	2379.96	3035.46	2297.35	2926.42	3000.29	3632.07	3093.21	2866.39	3288.77	3631.74	152352	140234	144500	195016	147010	171156
com_690	6512.45	6046.03	5925.05	6835.44	5864.3	8363.6	7814.9	6139.63	7113.44	7571.76	8062.36	8246.77	30641.1	28909.8	28712.4	42114.4	27642.8	33654.5
com_691	2457.62	3436.41	2102.71	2863.5	2959.95	2739.76	3047.97	3428.95	2672.44	3172.79	3123.07	3385.18	1045.2	877.724	976.82	1217.98	910.916	1069.71
com_692	1672.73	1910.26	1227.83	1649.01	1280.2	1485.84	1584.31	1962.04	1653.13	1574.69	1815.68	1903	23764.1	24935.9	23878.9	25091.3	22246.8	27797.6
com_693	593.963	548.845	446.083	487.517	332.403	509.163	538.958	538.303	544.477	573.747	492.944	630.325	51417.7	41739.8	46522.8	59584.8	47222.2	57077.5
com_694	2520.53	2634.18	1804.52	2314.23	1759.66	2296.42	2317.31	2792.13	2349.14	2203.65	2584.26	2914.6	326480	300314	311927	420028	316016	368071
com_695	796.2	913.96	594.563	563.178	398.736	738.068	691.962	731.027	855.449	750.717	725.353	803.917	1713.05	2120.53	1652.37	2767.66	1887.12	2040.2
com_696	5956.48	6085.38	4301.11	5243.29	3958.55	4840.59	5636.81	5329.03	6573.77	5489.98	5585.43	5984.35	12404.5	15380.4	13017	13921.3	12229.6	13629
com_697	179.951	603.002	253.508	283.382	148.96	14.3908	198.15	667.361	198.605	357.91	118.064	150.255	382.288	229.022	284.171	375.46	338.85	456.159
com_698	140.005	164.298	134.154	153.354	92.0671	114.278	151.426	148.045	142.587	183.654	127.24	156.979	100.086	288.033	274.322	119.476	125.778	270.577
com_699	185.338	491.632	235.839	312.794	334.015	187.977	196.098	497.944	209.787	362.328	415.764	310.742	226.48	300.054	247.705	313.34	352.571	423.031
com_700	23.7644	89.0249	177.351	544.145	839.437	263.229	168.038	147.518	49.582	263.602	1416.32	164.373	642.006	953.891	839.116	657.276	633.524	1121.07
com_701	463.784	479.285	398.665	388.63	285.916	388.878	425.981	483.935	398.93	517.275	431.23	486.647	341.59	487.882	397.801	423.888	399.669	365.689
com_702	1382.78	1986.17	1388.7	1108.06	1661.41	1788.89	1777.16	1897.21	2141.12	1550.98	1360.26	1906.14	1305.94	1260.01	1245.77	1750.13	1287.27	1581.42
com_703	8055.24	11450.4	6964.92	7769.01	5442.09	5883.42	7709.35	11530.2	8089.85	9288.53	7140.68	8265.86	1944.98	2189.38	1954.34	2242.85	1862.11	2162.77
com_704	187.989	224.353	168.856	195.513	147.973	176.856	233.52	203.414	227.969	197.576	192.369	204.16	76228.7	71685.5	69833.9	93217.4	73840.9	88128
com_705	52.1777	58.9795	52.3623	40.3081	26.4574	35.8707	47.5525	50.3612	39.4217	52.4683	55.2369	59.1826	299.952	448.876	380.946	333.72	347.31	431.236
com_706	42.6555	175.592	159.498	845.85	443.494	467.414	491.224	272.367	256.112	251.971	543.526	624.612	3771.8	4202.6	3345.12	3758.69	3262.78	4462.33
com_707	528.36	495.219	508.038	935.702	1278.85	659.043	644.452	471.565	533.241	528.33	2006.16	857.289	14363.8	13174.2	13917.2	16070.8	14376.9	17361.5
com_708	439.822	481.041	452.688	460.516	304.091	474.435	652.053	441.029	521.187	454.438	434.011	492.294	538.361	420.802	435.03	584.581	560.429	510.127
com_709	301.173	415.499	257.188	292.038	217.194	242.694	297.578	434.075	324.55	340.895	269.164	313.504	1222.78	1574.64	1155.53	1488.46	1440.87	1505.89
com_710	26.4971	892.937	558.742	54.4427	268.433	42.029	99.1587	217.17	129.616	855.857	642.393	171.507	998.061	1067.97	926.532	1119.37	1013.51	889.36
com_711	287.418	330.274	232.099	272.523	178.13	240.335	302.39	320.395	291.992	320.1	247.134	287.248	230.766	206.37	224.704	258.506	234.858	239.278
com_712	54.3243	109.942	61.032	73.0753	78.2871	77.5341	117.688	101.686	79.0492	109.141	56.6373	57.4644	5079.31	4197.38	4119.2	4614.83	5090.88	5135.94
com_713	2134.09	2329.36	1951.82	1411.98	1605.36	1793.56	1972.11	2158.54	2558.74	1677.13	2278.89	2251.63	8021.72	7607.69	7233.15	9667.78	8148.46	9132.39
com_714	115.884	111.715	98.3937	97.601	63.5148	91.084	125.281	138.242	80.4523	109.839	101.068	110.034	1455.32	1339.66	1345.44	1938.51	1364.37	1483.48
com_715	1025.14	1104.13	593.08	613.999	591.105	482.482	795.444	676.517	818.491	913.398	1021.94	852.451	941.485	1265.75	927.467	1163.93	1232.26	1087.46
com_716	397.755	401.292	380.812	387.999	360.579	360.271	444.667	379.191	426.341	407.736	507.114	475.158	2045.68	2449.97	2160.86	2220.71	1867.04	2496.1
com_717	40.7186	222.288	154.222	155.633	84.1875	31.9483	114.975	86.2037	141.756	353.538	47.635	51.866	689.648	643.474	629.858	890.461	654.769	810.405
com_718	689.161	703.381	673.374	576.972	669.42	639.108	853.869	583.857	620.911	1030.62	814.649	668.219	12118.8	14462.8	12642.7	13076.1	11549.1	14154.5
com_719	1262.4	1018.57	5843.76	1276.28	3997.73	1564.28	3527.99	2285.65	1771.66	2742.16	4678.87	2317.59	73.4381	71.4863	71.64	83.7936	75.5089	77.6499
com_720	22508.5	22301.3	18962.5	19590.9	14299.2	20241.5	21696.6	24167.1	24058.9	23169.6	19921.1	23500.9	619.842	839.459	500.322	211.195	607.507	718.614
com_721	6048.14	5610.8	4956.27	5386.67	4713.87	6071.24	5746.32	5941.78	6362.15	6424.12	7012.35	6476.95	4034.68	4957.97	3648.58	4654.31	4709.78	3782.02
com_722	223.144	258.542	158.185	216.239	224.965	191.187	209.592	230.839	239.619	218.627	339.699	235.115	33099.4	30517.6	30540.6	41178.2	32257.3	37696.3
com_723	127.564	147.57	108.953	135.207	98.0678	125.491	145.637	147.006	142.551	134.8	145.852	146.582	515.229	405.133	402.591	551.763	507.029	505.037
com_724	331.147	366.32	288.878	556.182	390.856	351.469	252.751	190.639	192.721	174.679	1438.21	408.839	6277.29	6551.1	5892.13	6344.75	5118.11	7440.52
com_725	128.921	145.708	108.293	108.552	88.5201	97.7698	111.091	131.639	138.792	134.662	139.708	132.811	62178.1	52925.4	52324.2	64381.2	67568.8	53348.2
com_726	85.5588	94.8156	68.7923	73.9268	47.0954	82.7311	80.8253	103.212	98.3976	80.0612	68.6235	96.1337	2076.72	1926.88	2009.16	2252.56	1803.32	1969.25
com_727	67.4079	94.106	74.7437	64.2762	70.3392	94.6531	104.932	81.3885	74.8739	111.873	100.514	68.6983	2588.02	4417.76	3436.61	2168.69	3416.42	3668.03
com_728	1142.78	1420.26	1178	1148.04	1106.13	931.244	1206.55	1256.34	1447.36	1246.68	1577.88	1334.42	1212.52	1091.91	1091.2	1474.53	1135.24	1281.99
com_729	301.626	386.673	299.818	324.573	213.437	237.824	375	344.623	375.216	351.263	283.059	327.879	14674.4	16623.5	17087	21529.1	13595.9	16784.2
com_730	19.5031	49.8495	36.0333	49.1895	26.3079	20.3137	67.5152	34.9455	26.6457	66.9452	25.4608	13.186	3085.27	2793.56	2759.28	3827.51	2935.24	3501.21
com_731	196.856	235.751	129.104	159.741	136.689	165.055	179.623	239.097	177.078	267.296	119.489	211.145	44533	39773.8	39774.4	54701.8	43256.7	48425.3
com_732	2373.53	2207.21	1986.51	1991.5	1582.01	1793.5	2189.41	2360.61	2249.49	2493.07	2387.72	2247.07	2366.75	2194.31	2082.94	2878.64	2327.32	2469.83
com_733	11596.2	14131.5	11553.2	12945.4	10317.6	9948.99	14455.1	14175.1	14619.6	13318.4	12043	13672.4	610.859	533.628	521.109	713.919	632.815	625.242
com_734	1413.63	1645.1	1567.91	1561.64	1419.88	1123.87	1797.79	2013.95	1531.54	1528.36	1701.21	1622.93	5924.58	5745.31	5398.99	6712.97	5365.58	6950.32
com_735	1785.96	1618.81	1301.6	1354.74	992.595	1311.69	1548.24	1640.12	1907.91	1597.07	1401.45	1673.83	20328.4	19283.1	18775.1	25931.8	19973.8	24802.7
com_736	99.8401	100.492	27.5801	86.9987	21.5395	39.8164	16.2269	110.518	112.146	56.4223	114.029	30.1324	3357.51	3514.4	3357.08	4157.88	3835.12	3916.69
com_737	140.629	169.769	116.943	141.255	113.926	123.912	142.974	183.772	153.699	175.167	127.792	159.092	75390.8	66645.7	69184.5	94532.3	75343.4	80235.2
com_738	1155.14	1226.96	1029.74	1031.33	856.837	1165.5	1292.11	1216.32	1353.54	1263.26	1196.96	1238.18	1712.22	1814.98	1801.98	1797.28	1637.98	2014.72
com_739	1033.41	745.77	758.627	780.277	473.753	748.08	688.805	882.485	988.528	847.808	916.734	989.898	177693	152888	157271	209957	171538	187275
com_740	726.797	736.708	546.154	431.935	312.306	568.283	641.996	802.249	822.376	813.519	188.12	625.61	4782.08	4007.47	4100.3	5141.76	4829.93	4760.19
com_741	1523.17	1436.77	687.05	865.552	675.314	865.544	899.697	1403.22	1452.8	1486.29	747.348	1109.36	4451.9	4077.16	4125.22	5452.24	4378.29	4789.37
com_742	1017.55	1117.35	805.091	907.421	645.039	893.43	913.052	1162.65	1086.45	982.022	1008.51	1165.4	65.9283	82.9254	84.7717	64.07	66.2732	80.5274
com_743	4428.81	3299.04	5130.3	5600.26	2596.02	1683.11	3951.25	5201.05	3836.09	5088.88	5037.64	3558.68	2085.8	1966.8	1898.74	2683.99	2084.17	2425.01
com_744	4530.01	4751.77	3883.69	4254.73	3143.73	4230.53	4836.41	4902.57	5123.62	4936.74	4354.58	4944.99	65.1038	64.7782	68.6637	72.6764	63.9677	80.7766
com_745	554.91	559.862	404.068	432.922	305.1	487.497	549.263	638.781	485.773	538.88	446.924	561.531	5636.09	5984.53	5651.29	7418.69	5729.99	8360.05
com_746	2630.62	2990.9	2241.27	2687.6	1904.71	2866.86	2987.82	2836.62	3277.12	2740	2982.05	3161.53	3017.87	2694.54	2642.64	3568.75	3103.25	3140.4
com_747	3060.9	3285.54	2716.51	2963.29	2116.42	2566.55	3266.38	3339.8	3348.98	3366.16	2893.06	3405.33	4704.61	8539.64	8180.05	5022.97	3763.29	5653.86
com_748	230.225	367.154	1022.23	502.476	616.962	204.928	769.275	455.822	320.792	583.213	922.92	404.998	16168.2	15249.3	15737.9	20211.9	16015.2	14928.5
com_749	7697.33	9858.04	7019.59	8607.96	6298.36	6232.22	10360	9352.63	9842.98	8438.12	7589.85	8099.68	51.9406	54.0342	77.3214	37.5034	52.9564	48.0808
com_750	503.237	505.656	430.257	480.781	337.328	448.96	491.74	504.853	620.72	535.597	457.483	568.723	39.1506	427.246	244.477	15.4203	162.231	129.986
com_751	990.025	733.02	1341.58	709.959	1184.59	816.756	839.993	795.768	1700.18	994.156	1533.11	924.861	2466.42	2195.3	2129.15	2885.05	2331.96	2621.94
com_752	2820.64	624.323	2543.07	4076.66	2985.27	2138.26	2703.71	3199.6	3402.12	2454.6	4325.96	1775.73	54533.6	48248.7	50112.7	68200.8	54598.9	56857.4
com_753	14.5526	0	0	39.8897	82.3252	77.6945	33.4462	5.56041	2.85727	17.8041	250.075	46.9829	110.788	95.625	75.3956	93.5778	108.389	104.948
com_754	7378.95	6625.67	6050.03	5462.56	6226.33	7779.45	6317.31	6506.76	7272.64	7895.95	9057.89	9493.77	210282	193056	190809	257416	213513	229468
com_755	728.415	771.889	588.954	651.692	515.17	604.614	758.622	823.944	731.887	761.911	694.548	781.161	383.881	294.725	358.398	389.939	423.132	355.729
com_756	527.169	476.054	492.832	563.22	335.364	494.135	672.859	611.825	584.946	458.694	475.708	603.955	45797.1	42027.1	42106.8	56796.7	44173.8	49681
com_757	16349.2	14307.6	12875.4	12584.7	9711.82	15621.4	15242.1	15376.6	16340.8	17457.5	15212.7	16522.2	4986.8	4342.71	4350.16	5732.83	4958.83	5212.89
com_758	674.93	645.127	524.7	613.608	439.206	586.269	706.798	734.631	656.27	727.975	522.693	771.732	166.523	157.694	136.583	172.22	137.384	150.036
com_759	2985.96	3176.3	2519.14	2726.18	2053.24	2740.99	3098.51	3262.26	3261.82	3224.13	2903.87	3415.58	3191.89	4339.94	2933.2	3316.26	3859.78	2979.48
com_760	220.091	897.586	359.528	431.032	219.33	31.5286	325.393	972.91	287.093	520.723	193.48	254.582	3393.56	3113.22	3083.94	4232.23	3404.03	3641.28
com_761	1013.28	549.592	965.003	854.994	1325.13	1952.42	1352.58	797.649	832.706	1741.41	1454.2	1708.23	2326.8	2051.19	2041.73	2709.42	2400.89	2404.77
com_762	4491.82	4936.98	4033.77	4420.7	3067.3	3925.22	4863.89	5147.58	5226.06	4965.37	4248.48	5021.77	7756.22	6925.39	6967.41	9227.84	7868.73	8202.61
com_763	248.111	11.9029	192.571	523.338	346.563	160.015	232.337	266.76	450.059	159.129	548.859	100.317	113.608	454.925	260.105	54.3367	237.737	274.977
com_764	397.425	457.769	369.237	375.944	298.448	380.581	454.121	468.985	455.058	433.445	426.216	464.807	4277.71	3797.9	3750.82	4964.93	4318.06	4432.22
com_765	1348.62	1423	1003.27	1276.22	948.581	1196.51	1338.14	1539.76	1407.04	1275.88	1443.12	1534.42	2096.75	2060.52	1580.28	1417.53	1483.39	1649.58
com_766	14464	14905.6	11913.9	12956.9	9836.57	12944.4	14830	15525	15369.7	15537.8	14114.8	16103	2010.46	1792.31	1698.75	2299.52	2018.48	2170.03
com_767	19134	19412.9	16989.1	18414	13603.8	15400.7	20899.3	19725.7	20714.4	20656.8	19740.5	20614.9	113743	101336	101650	134222	115708	122640
com_768	1198.43	1141.09	942.56	947.569	742.485	941.235	1142.74	1038.12	1180.52	1297.71	1116.13	1255	453.52	390.108	330.987	507.871	418.991	419.215
com_769	6636.45	7752.99	6597.57	7537.75	5289.06	5116.39	8198.83	8161.85	8306.37	7723.77	6366.1	7576.26	872.362	797.554	818.475	1096.76	870.379	933.401
com_770	5.82335	0	16.8494	10.1928	21.7597	5.68955	18.4366	13.0449	0	14.1404	40.2513	7.36679	118073	104800	105442	139592	119751	127039
com_771	2715.8	2912.51	2552.64	2803.14	2403.67	2819.35	3231.6	2946.18	3186.17	3114.53	3629.69	3235.72	133.905	138.268	181.106	288.748	191.11	191.758
com_772	4775.42	5085.6	4117.86	4401.48	3211.12	4193.6	4943.76	5289.76	5196.7	5298.01	4572.33	5496.59	2753.16	2282.68	2429.43	3140.14	2697.65	2672.83
com_773	155.062	681.499	317.742	320.471	286.948	32.6759	204.711	738.019	340.229	284.351	355.753	220.634	140	118.46	137.242	200.405	135.346	152.218
com_774	84.9264	79.7676	73.7983	74.8071	58.3588	88.0219	92.827	81.7753	98.2104	88.3879	69.0027	119.379	21.7904	45.7118	154.019	100.7	82.6131	17.5772
com_775	811.235	732.029	619.05	746.42	416.588	632.911	796.208	824.848	802.602	806.428	684.121	819.441	13474	12400.6	12276.8	16471.5	13562.5	14613.9
com_776	73.6789	70.2491	64.6739	66.4008	54.3253	67.3683	84.3566	85.5562	85.8182	70.139	70.5974	78.0219	14267.8	12649.7	12619	16810.6	14617.5	15148
com_777	12.623	3.03058	51.1158	27.1829	11.3828	6.4671	13.7967	13.83	1.33989	4.57911	0	0	794.608	713.487	704.971	939.98	817.097	819.323
com_778	54.221	28.3987	71.3122	62.595	64.5647	14.0463	23.0742	58.6088	81.9309	27.4535	159.308	3.06087	687.306	569.392	583.614	778.778	619.008	638.065
com_779	22647.3	20634.2	17878.3	17643.1	13731.5	20834.6	21855.8	21756.3	23403	24596.2	20456.1	23717	5665.95	6931.48	5202.86	6666.43	6336.32	6353
com_780	653.889	954.887	466.206	502.44	863.73	209.62	499.839	1543.68	415.389	1040.3	379.369	495.837	208.017	150.824	194.85	221.119	230.672	190.028
com_781	123.143	145.517	116.936	139.854	87.2388	133.885	164.337	146.667	162.005	142.146	126.831	153.536	6097.08	6623.01	5394.08	7215.71	6300.1	6697.28
com_782	925.532	1180.72	1067.01	1006.2	828.568	1028.17	1219.81	1328	1388.14	1053.84	1067.06	1184.06	236.001	263.203	274.225	342.488	270.452	277.261
com_783	8026.27	8112.4	6721.87	7231.18	5292.84	7101.19	8206.28	8560.4	8624.6	8960.53	7556.39	9096.88	21556.1	12387.1	23520.6	38056	11993.4	26374.6
com_784	170.593	179.517	488.5	219.122	527.813	66.3733	586.636	305.326	601.76	43.9027	366.639	79.2432	745.871	514.666	677.66	718.569	758.676	966.025
com_785	7800.95	8022.72	6394.78	7065.37	5146.88	6930.02	8006.37	8382.59	8432.03	8422.56	7736.19	8721.33	462.386	368.359	436.35	405.757	478.708	425.412
com_786	3298.05	3609.09	2883.49	3114.35	2335.95	2976.49	3634.26	3712.09	3818.17	3696.06	3299.57	3731.66	3204.47	2573.92	2416.4	3157.19	3265.03	2683.53
com_787	1499.42	1469.61	1255.84	1364.18	958.249	1210.18	1502.62	1555.19	1602.84	1585	1410.45	1667.17	4715.59	3940.37	5360.19	3456.94	2614.74	11380.1
com_788	47751.3	45883.3	37935	41454.3	31474.6	41956.5	47129.9	49390.3	48694.1	51037	46525.6	53796.2	79.2298	85.1878	106.252	209.273	193.888	128.947
com_789	165683	151152	123883	136713	98383.1	141710	153357	165688	162231	173311	148849	180745	24641	21940.5	21778.3	28600.2	25508.1	25266
com_790	341.798	390.473	332.641	368.287	280.447	331.071	409.731	408.289	431.763	404.158	399.521	408.25	597.034	510.96	509.774	666.651	586.748	642.726
com_791	7115.91	7770.37	6368.72	6533.2	5194.92	6513.2	7660.21	8072.92	8387.98	7918.11	7330.18	8206.27	427.269	378.633	404.906	552.883	415.677	394.736
com_792	182.772	222.741	175.842	192.716	140.695	227.591	271.12	206.219	258.79	234.813	169.134	236.627	145.823	113.623	108.223	153.702	150.1	137.43
com_793	885.725	978.206	728.204	918.542	1043.95	494.487	2264.39	998.897	693.931	785.175	616.601	727.368	1306.73	1477.61	1642.57	1543.2	1121.73	1246.73
com_794	76880.8	97940.2	74119	105477	67656.5	77469.4	100658	120494	86659.1	92893.7	97979	103600	14490.3	13033.3	13121.8	17733.2	14265.1	15570.5
com_795	358038	323379	264889	293377	210881	304380	329616	358369	347768	372567	319723	388977	7648.3	7131.08	7150.06	9872.65	7512.04	7470.43
com_796	2602.39	2393.67	1955.89	2190.75	1507.3	2017.72	2478.75	2632.03	2334.26	2754.8	2270.29	2813.53	45231.9	39556.8	37985.1	43252	52964.3	34590.2
com_797	179211	173782	141006	156429	113608	157886	178044	190834	187867	192417	165993	197330	534.199	489.724	453.334	579.95	549.405	553.549
com_798	430.19	487.994	378.53	418.473	310.957	409.953	474.179	499.678	523.771	484.82	456.412	501.102	5765.25	6969.49	5159.31	6264.88	5311.89	7150.98
com_799	239.201	229.338	173.94	226.474	123.45	189.594	217.39	239.564	242.43	255.102	206.52	265.509	410.774	404.092	429.369	525.811	418.939	617.782
com_800	58.2416	52.0165	38.0733	39.5246	29.0846	55.5289	48.1054	64.9275	47.1108	61.4562	40.7711	66.585	18288.3	16384.8	16658.4	22217.2	18246.9	19606.7
com_801	708.467	667.595	540.893	571.168	407.511	611.949	643.962	719.214	730.911	727.843	654.843	759.108	656.256	1159.21	873.314	265.924	584.345	481.168
com_802	1072.41	1106.59	870.755	902.147	665.011	888.518	1077.28	1110.51	1139.75	1135.5	1031.95	1153.63	3158.98	2802.57	2835.58	3663.44	2977.45	2928.22
com_803	3079.19	3238.58	2797.62	2898.96	2229.92	3098.91	3540.57	3499.36	3831.15	3520.29	2950.32	3603.51	263.526	597.838	221.532	160.431	200.8	379.971
com_804	4662.5	5225.02	5525.38	5326.31	5021.86	4445.45	6135.09	5713.09	4867.25	6835.17	7474.61	5463.92	126.808	106.569	105.54	126.523	130.38	121.803
com_805	604.099	670.246	540.607	585.278	426.711	512.509	694.095	668.212	679.497	665.791	637.811	689.268	11125.1	12347.3	12915.2	11997.9	10991.6	12508.8
com_806	44791	45075.1	35680	39789.3	28747.5	40826.3	45558.3	48146	48115.1	47615.5	44253.7	50429.6	3614.21	4580.22	3756.15	3040.03	3788.11	4250.1
com_807	2616.18	2746.17	2249.86	2416.28	1725.61	2261.25	2814.49	2870.33	2967.25	2923.71	2459.58	2918.93	41225.4	47494.1	46155.8	51239.3	39575.8	71283
com_808	42083.2	58202.7	41962.5	47664.9	38226.2	40894.9	51359.5	59216.7	61648.5	53533.2	46355.3	53341.2	123671	109350	108670	144710	126168	127961
com_809	4733.33	4554	3572.37	3912.22	2859.24	4125.62	4424.22	4895.36	4804.22	5033.41	4448.95	5136.08	1025.64	894.74	952.126	1295.3	940.729	1100.6
com_810	1050.8	932.174	758.209	852.625	596.458	805.123	1013.62	957.355	1006.33	1072.14	890.019	1105.16	4488.52	3879.6	3804.49	5276.6	4441.94	4684.37
com_811	1213.04	1211.42	977.494	1045.52	767.368	1104.5	1233.66	1264.37	1313.69	1325.44	1161.98	1350.17	20279.3	17646.8	17858.1	23306.1	20638.3	21070.7
com_812	2267.9	2172.11	1785.3	1855.01	1398.85	1966.52	2189.38	2383.21	2266.37	2364.49	2156.42	2496.06	11079.7	9866.9	9814.51	13271.5	10919.7	11521.3
com_813	12495.5	12863.3	10957	11099.6	10235.6	12959.2	13912	12331.4	13510.8	18274.1	13390.9	14074.5	4399.04	3925.12	4106.9	5273.74	4462.17	5032.42
com_814	441.773	427.199	225.553	310.081	245.845	323.992	245.771	527.96	576.733	353.868	412.733	274.292	1191.65	1043.26	1026.34	1298.46	1186.02	1309.41
com_815	71405.3	69755.5	57144.6	63186	44803.6	61360.5	71343	75522.6	74735.8	80961.4	64298.3	78475.4	4072.03	3988.91	4119.67	4415.24	4030	4333.83
com_816	990.366	1080.36	890.992	938.481	736.284	836.744	1129	1169.9	1171.66	1100.02	986.282	1073.84	706.686	1028.77	1262.94	1371.89	1264.9	889.482
com_817	482.068	527.962	446.191	471.291	412.12	443.218	513.321	603.61	514.725	598.709	604.272	537.063	459.637	732.289	656.208	356.764	712.241	595.958
com_818	366.559	376.596	277.667	301.701	251.559	342.931	373.727	387.49	373.27	389.917	360.154	438.218	13014.7	13230.2	12032.2	13174.9	14423.3	13846.4
com_819	512.812	660.061	542.605	641.615	331.304	414.051	664.061	612.516	698.69	620.925	459.684	703.445	105.416	186.202	563.397	272.559	205.035	149.737
com_820	3188.95	4158.49	3190.82	4102.08	4955.6	3669.63	4039.8	4012.67	3872.44	4400.74	6996.14	4872.96	3478.78	2986.81	3028.39	3829.86	3565.83	3519.92
com_821	8429.27	9134.93	7428.88	8024.63	5895.45	7794.37	9511.23	9475.2	9773.37	9414.14	8671.92	9758.07	160.511	151.955	140.723	195.416	175.027	185.75
com_822	272.954	236.482	250.934	113.892	237.659	9.63491	10.8199	0.168619	155.693	975.848	79.3196	137.519	716.772	652.887	647.752	793.752	723.072	765.289
com_823	50750.6	50088.5	40990.2	45238.5	32125.1	43143.3	51178.4	53890.1	53009.6	57838.9	45986.1	56073.9	459179	393486	400246	525308	464143	477029
com_824	2890.76	3708.76	2890.35	3674.75	2475.8	2888.09	3832.94	4828.84	3385.61	3644.34	3019.62	3748.65	1050.61	902.514	824.567	1100.61	1106.69	999.641
com_825	253.19	337.198	247.465	379.583	161.36	367.037	305.494	348.274	433.204	293.258	374.274	361.866	74077.3	75648.6	64041.7	84077.7	80102.4	69916.7
com_826	56405.5	54686.6	45145.4	49610.5	36289.2	47464.2	55727.8	59892	57186.6	63642.6	51188.2	63491.6	378.217	403.293	433.382	298.462	406.073	334.304
com_827	78575.6	75499.1	61995.1	68311.6	49700.6	66090.5	76683.7	82992.5	78912.2	87693.3	71335.9	87718.2	9204.28	8010.69	8105.27	10739.9	9262.36	9592.6
com_828	13467.1	14919	12018.7	13082.2	9648.87	12071	15107.5	15475.1	15958.3	15283.7	13855.6	15580.8	544.781	639.221	644.464	868.938	540.483	603.487
com_829	254.258	334.281	359.357	1224.89	1226.29	604.307	863.049	279.598	210.394	208.974	2388.52	910.223	443.716	381.558	396.545	525.108	466.335	451.213
com_830	3177.96	3112.14	2582.94	2657.29	1951.71	2863.57	3044.02	3449.38	3299.87	3374.63	3063.09	3619.21	9004.44	7783.16	7651.37	10176.4	9088.03	8943.11
com_831	61.0821	59.7867	46.1027	46.9923	36.2959	47.4909	54.9351	58.9377	71.5114	61.9646	57.7496	56.5152	56.0767	50.7979	45.8938	67.9267	50.993	64.5765
com_832	754.282	724.756	680.176	754.567	606.546	816.436	847.398	709.52	782.265	876.546	1119.4	933.855	3436.62	2969.91	3049.93	4055.62	3248.15	3431.22
com_833	2246.57	2382.31	1881.16	2087.88	1508.86	2030.28	2397.14	2496.02	2495.24	2523.4	2250.77	2588.99	1467.95	1278.88	1329.63	1875.84	1416.56	1605.69
com_834	568.367	618.749	474.955	560.453	398.023	523.951	633.243	639.942	688.753	642.061	564.193	655.333	35460	31134.8	31210.4	41111.1	35347.8	37392.6
com_835	48.8193	446.969	63.3879	56.9947	324.54	0	27.7815	368.478	8.04115	778.713	0	5.63411	128.358	123.823	152.22	199.754	128.034	175.326
com_836	146.798	144.194	124.358	142.079	99.3432	114.279	172.135	173.635	146.345	169.576	115.625	160.62	1773.89	1537.16	1542.45	1779.04	1675.96	1781.13
com_837	356.656	546.267	330.359	331.269	285.824	359.348	479.139	471.654	448.554	364.708	532.837	393.219	6430.55	7224.31	5619.15	7209.18	7058.02	6235.16
com_838	2892.95	3135.61	2500.3	2638.57	2380.1	2490.31	3240.54	3439.1	3132.57	3321.51	2944.44	3473.47	377.2	495.17	511.963	471.511	381.456	406.919
com_839	34875.9	33445.2	26804.2	29136.9	21499.8	30694.9	33773	36253.7	35601.6	37198.1	33523.3	38812.8	8290.48	7293.27	7204.19	8904.14	6484.85	8252.77
com_840	591.328	660.095	516.73	558.716	415.285	522.882	638.791	768.647	714.455	648.006	571.016	641.803	986.751	931.614	937.344	1158.45	974.035	873.632
com_841	340.852	429.64	288.931	319.728	260.956	251.375	329.288	391.241	445.554	411.69	316.293	413.637	2705.88	2879.82	2968	2983.81	2547.06	3205.41
com_842	431.796	445.658	381.687	395.966	308.966	383.913	495.188	481.839	504.185	459.588	437.996	485.877	3930.24	3451.58	3524.4	4677.62	3841.49	4005.9
com_843	901.225	1043.19	842.88	918.71	700.416	855.33	1083.06	1089.94	1091.17	1074.04	992.965	1091.09	262.693	144.22	204.907	176.571	244.361	229.934
com_844	12306.8	13261	10586.5	11524.6	8612.91	11322.6	13664.4	13868.1	14354.3	13747.3	12695.1	14203.8	213.887	337.834	309.217	273.276	272.05	308.475
com_845	1456.39	1667.44	1376.68	1470.09	1110.68	1345.55	1723.92	1741.79	1814.24	1708.53	1532.45	1765.84	13185.6	11211.1	11080.6	14610.7	13219.1	13191.1
com_846	789.443	945.325	719.867	935.894	734.392	933.147	990.371	1400.58	1114.89	753.081	921.437	994.295	7473.11	6758.7	6649.6	7950.71	8599.27	5511.77
com_847	1424.83	1648.28	1311.97	1460.07	1084.1	1251.33	1692.03	1739.59	1764.88	1647.42	1454.51	1688.22	19320.3	16932.7	16991.7	22250.2	19469.7	20110.3
com_848	24122.5	25060.6	20061.2	22053.9	16225.3	21406.1	26027.1	26627.5	26547.7	26796.4	23856.3	27562.7	20058.6	16551.2	16690.1	21551.7	19951.9	19875.7
com_849	2418.97	2423.39	1944.23	2097.14	1568.6	2194.53	2409.48	2698.92	2655.45	2625.1	2325.12	2728.06	248021	210142	225818	298936	253469	259233
com_850	1443.3	1334.95	1080.28	1184.93	846.741	1291.94	1315.55	1466.69	1456.87	1532.64	1360.8	1638.48	1232.84	1208.45	1150.02	1368.78	1238.79	1219.28
com_851	18600.2	18672.8	15051.4	16500.8	11875	16677.7	19196.2	20146.1	19763.2	20262.6	18563.2	21005.3	4829.42	4189.14	4453.37	5325.61	4710.02	4963.76
com_852	18312.2	19982	15802.4	17361.1	12886.8	17065.2	20542.5	21134.6	21639.9	20451.5	19071.6	21022.3	13898.5	12020.8	12132.5	16018.1	14126.9	14107.8
com_853	348.077	391.724	285.658	315.759	261.046	313.23	389.444	410.758	349.264	360.252	431.937	398.511	1240.32	972.007	972.274	1271.31	1220.25	1186.51
com_854	3474.6	3453.14	2833.18	3076.87	2206.08	3034.55	3596.69	3689.61	3730.08	3759.8	3397.31	3914.1	97.8799	84.305	86.4348	108.902	99.6766	100.047
com_855	67.0414	74.8355	52.766	63.1544	41.4997	57.4276	82.2486	71.046	67.4051	60.2647	70.2086	84.723	3745.79	4679.53	4054.59	4318.67	4298.38	4354.96
com_856	215823	214859	171451	188213	137583	190850	219177	230721	230145	236693	208131	242357	1389.35	1871.89	1728.29	2001.48	1326.06	2425.7
com_857	13846.8	13849.6	11108.2	12192.6	8792.71	12162.7	14050.5	14797.7	14900.9	15140.7	13437.4	15616.1	4850.04	3774.12	4263.08	4968.69	4752.15	4609.38
com_858	4807.21	4944.35	3958.69	4274.49	3208.37	4396.11	5061.81	5333.58	5239.5	5365.86	4774.31	5501.39	697.846	895.78	833.76	904.19	971.55	864.342
com_859	4359.05	4523.16	3610.98	3883.79	2890.82	4005.16	4608.14	4782.77	4930.1	4748.69	4476.99	4918.89	628.339	553.851	554.191	698.445	673.307	616.698
com_860	19470.6	20461.1	16221.1	17956.5	13376.9	17069.8	21264.9	21800.4	21660.7	21617	19178.7	22368.1	122.454	120.281	102.59	142.24	124.763	115.611
com_861	579.744	618.984	472.346	510.369	376.516	503.918	607.359	657.153	650.468	640.998	554.461	635.171	5192.42	4203.14	4683.17	6380.46	4583.57	5476.54
com_862	2279.27	2386.98	1842.99	2205.63	1509.46	2072.86	2439.25	2616.05	2574.65	2584.76	2185.36	2643.4	2845.11	3529.51	3104.95	4135.42	2907.67	3160.19
com_863	14649.7	14848.5	11949.4	13033.2	9367.6	13075.6	15166.6	15813.3	15925.3	15994.6	14565.3	16640.9	236.424	282.118	326.022	232.347	247.173	242.689
com_864	5243.78	6848.93	5159.53	6456.93	4289.68	5302.39	6649	7880.75	6402.52	6523.5	6252.88	7043.97	186.699	164.234	121.009	100.077	124.429	174.012
com_865	773.032	818.539	639.017	704.927	528.377	694.752	829.393	852.778	852.132	893.468	772.737	889.157	22.0482	16.6147	23.5806	38.0478	24.4749	25.5614
com_866	7653.11	2614.05	8934.95	3823.51	11344	12263	14590.7	7283.33	7529.81	13518.3	5335.33	8819.82	142.753	66.4194	104.025	102.503	104.553	113.903
com_867	727.224	692.44	572.209	627.389	427.741	643.165	719.991	779.41	739.989	752.999	684.503	840.776	10731.2	9289.4	9398.56	12399.4	10559.5	10243.5
com_868	9031.68	9331.24	7505.55	8097.63	6077.83	8166.03	9601.96	9827.88	10039	9888.9	9245.6	10424.4	8161.9	9264.39	9366.96	8535.98	7666.84	9698.98
com_869	33696.4	28751.7	24764.6	27395.5	20359.7	27181.5	30770	32417.1	31589.9	35892.4	30561.6	37323.5	363.569	314.891	345.704	396.257	338.237	379.011
com_870	35085.4	35919.4	28951.4	31329.7	22958.3	31755.5	37052.5	38266.9	38888.7	38541.3	35075.5	39948.1	80.9721	60.8215	52.6181	87.2241	88.6418	88.8263
com_871	98.8922	104.951	130.69	144.002	121.457	121.893	156.784	109.933	127.228	152.134	203.084	135.031	178.672	148.746	160.777	187.334	197.132	162.683
com_872	19591.4	20657.1	16431.8	17906.9	13223.6	17801.1	21244.3	21637	22162.4	21856.1	19872.1	22638.3	690.568	633.569	630.912	751.243	737.2	742.85
com_873	113.487	136.501	102.025	133.712	95.6196	54.2698	137.676	166.438	156.973	149.255	39.4038	129.263	2333.08	1603.37	1288.04	2346.98	1866.47	1764.68
com_874	113026	115090	91331.9	100139	74678.5	101969	117902	123302	122653	124631	112940	129583	22405.4	19096.9	19713.7	25732.5	22287.4	22904.8
com_875	2204.81	2327.28	2376.96	2318.04	1760.27	1993.7	3071.92	2315.11	3384.91	1993.55	2874.44	2278.64	563.876	627.394	822.962	1025.72	884.225	743.646
com_876	18756.9	19654.4	15792.7	17249.6	12611.9	17165	20421.3	20828.3	21290.4	20907.7	19133.2	21585.4	14777.8	12185.6	12577.1	15592	14618.8	14122.6
com_877	3276.67	3425.23	2830.45	3058.89	2192.48	2911.56	3621.55	3632.76	3753.82	3698.19	3217.6	3796.23	10024.1	10282	9441.24	11138.6	9340.32	11380
com_878	21602.4	22708.7	18417.2	19905.9	14682.3	19696.5	23750.8	23873.2	24624.6	23920	22495.6	25043.7	4749.87	4115.63	4230.85	5566.35	4564.05	4893.13
com_879	1548.25	1500.89	1218.09	1273.47	919.363	1401.24	1560.65	1647.84	1573.45	1651.55	1516.15	1707.14	2272.83	2623.37	2403.34	3081.07	2540.09	3605.14
com_880	17089	18120.7	14746.5	14675.4	12414	16684.2	17605.5	18298	18865	24204.2	17659.2	18512.8	171.087	121.606	178.59	461.018	170.373	32.4052
com_881	117589	118724	94266.3	103519	76864.6	106081	122136	128089	127023	129601	116812	134402	20328.9	16741.1	17486.2	21325.5	21053.1	20470
com_882	5146.17	4744.91	4809.41	3537.08	3660.12	5321.59	6062.61	4442.39	7263.4	4937.69	6638.8	4095.12	20148.9	18503.5	18832.9	23758.3	19430.4	24628.2
com_883	119510	125501	99261.1	110070	81337.8	109689	130400	133027	136214	133250	122401	137642	124.8	175.668	147.717	153.075	104.931	251.981
com_884	203.909	192.871	191.817	155.42	188.602	215.647	180.895	182.06	238.343	171.943	424.131	213.551	231.977	1152.35	698.385	52.7658	491.575	625.997
com_885	1287.9	2397.25	954.879	925.7	1296.72	508.164	1725.48	1864.93	1840.92	1212.58	1105.07	1310.66	284.254	287.274	289.308	388.931	289.446	342.149
com_886	2541.28	2978.58	2164.81	4303.9	3442.36	3317.15	3408.08	3490.52	3316.21	3541.23	5130.5	4162.5	18870.2	16396.8	16551.6	22874.1	19982.9	17399.8
com_887	443184	459859	363840	406015	296606	403022	480003	493884	495927	492168	448537	507650	1715.08	1439.77	1362.73	1725.09	1672.08	1505.05
com_888	135.453	231.112	142.533	158.205	137.785	145.366	183.603	202.263	228.387	245.323	143.231	166.403	171.731	128.998	149.192	224.163	192.378	173.442
com_889	37930.8	42307	32430.2	35581.7	26344.1	33786.5	41673.6	41957.4	44909.7	44210.6	38986.4	44837.9	39964.3	32993.8	33862.9	47028	38374.6	42655.2
com_890	13362.6	14069.3	11313.7	12336.5	9069.47	12152.2	14831.6	14972.4	15216.7	14988.7	13631	15398.4	335.676	286.073	299.16	353.437	350.149	258.485
com_891	10906.6	11223.3	8978.57	9863.24	7019.21	9843.78	11491.5	12025.1	12336.9	12076.6	10840.9	12459.6	81289.6	97191.3	81156	87946.1	73845.4	100618
com_892	35.9826	86.7165	51.4617	51.7455	81.0232	67.4539	72.783	70.4148	55.7263	115.784	70.0629	76.3427	14183.8	17309.6	15013.6	16043.3	15521.3	17100
com_893	119059	106506	84050.6	93069.8	66830.9	99176	109685	118666	117511	123921	101157	129672	679.839	877.737	795.005	590.187	556.277	1725.98
com_894	379.186	425.397	334.446	395.109	271.443	335.773	473.774	465.147	489.902	437.015	353.763	421.088	349570	281395	332965	394440	394474	299634
com_895	104.269	142.986	94.0996	118.424	76.2401	94.921	126.669	167.028	146.407	131.602	61.8952	144.538	2216.93	2397.5	2474.35	2485.64	2183.52	2638.82
com_896	540.079	620.498	425.162	356.23	427.159	657.063	525.386	546.144	575.436	533.63	709.754	845.497	734.421	2041.53	1442.36	497.069	1145.04	1350.19
com_897	4466.27	6294	4812.85	7129.91	4457.13	4826.55	6679.15	7975.3	5568.61	5819.63	6841.73	6612.21	58868.1	61101.5	66938.7	60799	55617.9	70050.9
com_898	15937.9	15564.7	14150.1	15316.6	10683.6	12305.4	16263	17976.6	18460.2	17139.8	16279.8	17600.6	1049.13	923.901	874.835	1146.13	1050.13	1013.9
com_899	110685	107394	91350.2	91614.5	59456.8	96583.9	109384	110328	116233	134366	92823.6	125124	333.973	236.896	240.002	333.25	290.602	306.687
com_900	248525	250047	206730	229034	156116	217148	274421	272491	274395	272669	240665	281071	740.353	739.914	975.347	689.302	471.427	554.441
com_901	1805.24	1526.56	1565.74	1617.49	1216.97	1444.08	1675.84	1600.23	1663.11	3125.43	1588.87	1685.48	1480.89	1298.89	1466.15	1878.29	1326.82	1329.53
com_902	864.671	904.115	744.977	800.817	552.465	757.086	943.118	980.607	939.478	998.784	852.863	1000.88	3.10297	2.61287	6.46595	10.1116	12.0329	5.82981
com_903	8084.93	8085.71	6084.03	6894.61	5368.01	7540.08	7927.25	8536.85	8502.42	8910.39	8673.14	9464.97	467.489	385.321	399.858	491.555	467.543	472.093
com_904	2704.79	2440.47	2299.84	2046.52	1894.38	2457.63	2515.68	2402.6	2612.9	4463.53	2609.47	2520.94	3583.53	2284.64	1990.19	3237.31	3353	3544.06
com_905	5211.59	5132.91	4178.24	4516.4	3048.76	4658.59	5496.64	5854.89	5418.86	5418.6	5198.63	5707.25	149.316	143.631	150.271	213.039	152.028	189.581
com_906	527.181	552.814	472.687	480.301	365.802	530.098	622.685	578.849	617.918	631.196	574.916	598.746	66.7455	59.1858	56.7179	96.6816	60.1609	57.669
com_907	1026.9	958.368	782.522	834.251	586.458	823.095	1000.64	1081.84	1010.5	1041.89	899.604	1174.32	2494.21	2571.44	3316.74	2254.09	1525.07	1842.82
com_908	436.947	563.732	374.918	438.564	347.378	435.207	477.237	585.591	487.728	528.394	568.583	570.152	1589.59	1355.45	1324.51	1698.56	1687.66	1438.23
com_909	311017	362450	286850	368360	235605	245636	416665	389827	374604	389971	298722	374404	1076.54	887.748	845.405	1104.23	1113.66	1006.79
com_910	4076.26	4247.91	3343.4	3720.42	2726.97	3694.11	4382.05	4553.59	4538.72	4647.27	4164.09	4759.67	637.895	571.084	572.801	652.507	623.859	748.228
com_911	653.487	1029.77	551.725	1354.1	938.848	928.282	653.007	1267.33	1186.99	817.416	2055.13	786.437	1850.64	1458.42	1356.98	1987.54	1965.39	1673.06
com_912	993.586	1392.82	1059.33	1538.88	974.925	1090.71	1501.67	1771.28	1251.27	1301.43	1441.24	1479.94	109.364	77.3369	72.6745	116.303	96.4704	84.8695
com_913	3832.13	3971.29	3231.23	3462.63	2504.33	3350.79	4112.78	4266.37	4333.96	4288.81	3818.01	4435	214.578	195.404	163.075	225.79	222.282	229.637
com_914	38347.5	52819.2	37996	42749.2	34433.5	35985.6	53708.6	53673.8	55786.2	49835.2	40523	47249.5	7704.54	6056.85	6620.06	7630.43	7475.69	7713.24
com_915	294.924	357.382	283.607	330.815	189.006	265.494	363.388	335.023	395.904	371.689	267.927	403.629	28.0158	45.8208	46.477	34.7581	38.0325	52.5613
com_916	30017.8	43212.6	32150	51410.5	29744.9	31168.8	46244.3	59373.7	36162.4	39756.2	43139.3	45792.6	76.4696	78.3163	71.7812	80.4788	70.9484	148.499
com_917	4749.39	7316.03	5627.35	7481.28	4794.33	4496.29	7469.92	8563.31	6362.83	6338.86	6534.28	7563.72	697.992	548.527	545.217	678.079	670.184	626.425
com_918	321.446	271.781	203.49	224.249	122.829	173.072	264.718	280.595	274.487	282.748	224.672	310.014	362.287	352.273	323.331	397.464	389.758	409.225
com_919	4722.18	4809.01	3864.77	4184.12	2985.34	4030.29	5035.77	5209.82	5127.37	5145.92	4740.82	5339.39	44.6057	936.731	565.007	0	308.002	383.21
com_920	4249.3	3746.7	3433	3689.22	3108.24	3915.74	4139.75	3943.5	4165.6	6498.52	4284.72	4518.36	4257.9	5031.96	4460.07	4342.11	3827.17	4425.35
com_921	104.584	78.0243	92.1382	100.944	61.9457	105.188	137.84	140.616	107.312	89.0848	95.4221	105.178	8361.33	7285.65	6961.27	8652.69	9299.07	8118.73
com_922	1795.42	1452.71	1560.89	1739.64	1080.33	1717.92	2013.27	2033.47	1897.26	1801.91	1706.66	2179.67	746.837	958.695	885.863	777.644	767.082	538.52
com_923	8704.7	13686.9	13585.5	13888.1	30709.9	14394.2	17834.9	18806.3	14522	18263.6	27414.8	21392.4	9938.04	11926.3	9824.62	9728.69	8399.98	12450.1
com_924	207.381	220.726	167.628	190.818	133.41	162.376	232.603	231.4	246.119	239.052	179.018	219.683	10616.3	11270.1	11572.3	11818.9	10163.6	12688.5
com_925	790.921	1217.59	637.18	777.002	998.723	500.098	1086.38	1425.31	787.043	1404.67	736.158	690.546	13334.9	15649.4	15309.8	10927.3	7643.07	27590.3
com_926	733.356	710.994	608.042	691.195	431.009	639.104	792.863	780.815	829.578	808.383	724.656	814.988	923.885	789.697	786.516	1005.96	945.694	923.611
com_927	1228.42	2328.39	2077.28	2704.59	1891.69	1256.51	3035.47	2014.37	1825.08	2271.31	3110.64	2062.3	107296	89801.4	97704.8	130431	103364	94302.6
com_928	1646.49	1989.39	1449.81	2070.12	1361.99	1623.25	2046.1	2435.07	1617.04	1850.26	2528.65	2168.17	1623.68	1693.57	1543.56	1697.2	1527.23	1998.35
com_929	147.38	152.933	128.786	134.585	108.259	108.503	172.103	177.475	168.847	166.188	126.546	162.348	514.956	583.558	624.99	410.89	543.219	364.447
com_930	87548.3	110100	107902	47192.4	62828	53124.5	86041.9	108891	117176	79042	96441.7	97493	163.204	138.235	156.484	184.23	177.334	173.005
com_931	80052.3	75726.4	57616.7	65910.1	47624.7	67557.1	73505.8	87918.1	89360.3	86273.8	68209.2	87412.6	60.7398	66.7191	57.7068	61.1525	78.0269	65.0714
com_932	98.6473	109.53	82.995	66.4989	39.4178	79.1823	70.8177	84.7986	102.801	154.709	0	0	1780.26	1621.8	1639.83	2289.62	2122.93	1605.98
com_933	576.216	636.246	541.021	564.737	447.404	552.078	686.009	719.742	723.901	694.123	618.937	706.482	101.78	106.54	110.599	123.447	128.886	90.9064
com_934	303.761	305.959	283.859	234.417	169.905	249.236	280.41	287.824	357.704	640.41	137.005	233.727	397246	380259	370718	470130	541672	315942
com_935	153.849	178.82	142.259	165.08	119.046	138.941	192.215	184.486	222.402	181.504	162.327	182.72	636.592	530.603	516.893	680.384	647.536	581.199
com_936	2916.82	3311.55	2876.31	2031.72	3143.84	2542.8	3687.43	3499.36	2933	4270.45	3929.45	2780.81	1701.04	2089.74	1833.38	1773.7	1850.6	2060.82
com_937	351993	413535	327805	382771	270842	275014	456071	445709	425110	445408	338461	426462	759.602	579.06	655.193	805.352	703.886	782.387
com_938	9700.02	10789.9	8780.38	9734.63	6712.19	8448.63	11249.2	11652.8	11594.9	11385.9	10304	11796.4	398.748	342.565	371.075	457.58	428.953	382.007
com_939	920.593	1034.84	833.763	914.917	689.976	884.738	1116.43	1129.55	1131.3	1108.32	1015.1	1129.36	14044	13665.7	15584.9	14168.2	12798.2	16771.9
com_940	820.072	868.309	754.563	756.098	629.51	895.939	1075.84	925.673	1084.23	1014.41	905.98	932.308	101.814	82.5623	83.8614	121.002	108.927	96.6279
com_941	462500	593720	452994	622104	399306	453181	636188	758465	547789	580970	584628	651070	116.513	98.6582	102.772	123.947	115.01	129.066
com_942	118.922	235.171	189.09	323.983	195.464	139.997	249.096	315.76	178.907	171.118	366.051	234.494	5999.02	6877.59	6992.34	8757.68	6273.67	10492.2
com_943	71.0372	85.6051	72.997	36.0337	41.1296	63.9481	86.6792	69.6616	80.7171	89.2484	80.7825	60.4844	547.302	501.416	477.324	628.024	535.462	571.729
com_944	302.209	321.019	259.426	296.171	183.647	265.473	357.302	343.535	348.298	336.222	324.482	343.27	37287	61981.9	61749.7	49030.1	32536.4	42925.4
com_945	44856.2	61298.4	43727.6	49818.9	40066.9	42939.9	63968.2	62155.5	64065.6	61234.3	49283.7	56327.5	214.121	176.21	179.429	237.074	210.19	193.834
com_946	342.955	299.045	308.197	275.168	331.764	360.808	332.815	359.983	442.864	462.177	426.911	397.432	1377.41	1768.92	1619.72	1962.62	1581.84	1872.69
com_947	1282	1387.68	1403.08	1051.46	1112.32	802.642	1353.53	1396.52	1475.81	1109.56	2125.63	1430.01	180.717	279.364	211.011	214.311	256.675	218.624
com_948	456.764	489.401	369.821	414.356	281.145	381.668	501.126	541.686	526.136	550.107	404.377	503.225	17390.5	16007.3	15353.2	18316.4	17267.4	18975.1
com_949	1631.66	1708.98	1368.31	1436.15	1072.11	1367.17	1646.71	1830.3	2149.12	1846.58	1483.51	1901.81	119.901	106.157	106.696	137.132	111.747	126.37
com_950	9.00175	13.9164	15.3436	14.41	9.16132	11.303	16.0113	16.4494	12.0288	13.5929	15.5851	18.8956	587.995	795.099	655.348	650.335	713.441	733.2
com_951	105.13	121.859	101.648	102.884	74.4362	99.7163	120.35	131.169	143.824	133.422	111.997	126.239	835.263	714.389	693.258	833.315	800.236	837.061
com_952	58761.4	81529.6	62839.5	74452.2	49150	52732.7	82236.3	94985	78201.2	75753.9	67772.3	82214.4	3194.53	3414.95	3557.81	3532.02	3084.95	3873.47
com_953	63.4456	66.1785	52.5556	64.1728	47.4915	46.3672	78.2786	68.0481	81.8834	64.695	91.6256	46.9194	460.948	477.95	487.622	508.412	424.797	584.427
com_954	262.909	409.559	314.428	440.617	102.643	217.609	528.201	336.74	379.688	448.142	232.978	292.151	398376	319918	327150	449934	434218	338061
com_955	1582.03	1015.18	1628.5	661.817	1826.19	1551.71	1014.81	1041.02	1655.94	1282.68	4240.93	1260.58	380.97	484.763	381.872	346.455	513.285	457.587
com_956	93.8651	94.7432	76.3495	88.9466	58.9591	78.9735	106.83	99.7618	115.601	120.616	74.1632	107.826	6766.34	8131.05	6825.66	6974.37	6060.02	8542.17
com_957	63.0322	93.1371	115.477	38.5887	276.639	168.182	150.771	24.3039	76.3392	407.201	122.724	178.09	80.7581	162.56	81.7884	99.4273	36.9575	112.784
com_958	171.048	167.128	129.199	142.374	116.459	138.46	189.163	182.612	191.319	194.174	158.547	183.704	1820.55	1210.45	1334.45	1479.7	1728.45	1912.09
com_959	2745.77	4797.29	3622.63	4779.26	2826.01	2481.28	4941.46	5972.24	3969.91	3991.59	3512.93	4638.3	3656.48	4265.25	3572.67	3447.14	4463.5	4314.84
com_960	2578.49	2820.23	2276.34	2707.03	1892.24	2198.13	3346.31	3404.19	2949.69	3167.85	2598.67	2938.36	9879.74	6786.23	8649.2	10945.9	8834.76	9977.64
com_961	2104.39	2445.09	1773.93	1655.2	1661.95	4002.53	2777.4	3047.64	3816.11	3059.19	2424.1	2228.69	522.476	877.191	576.81	524.892	574.93	742.29
com_962	9115.35	9370.6	7777.49	8458.11	5216.65	8612.48	10749.2	10123.4	10720.6	10160	9458.46	10597.2	7.94138	185.402	27.4215	5.82736	190.565	2.30734
com_963	3602.73	2533.59	2926.33	2611.39	2416.4	2678.22	3205.81	3278.52	3078.81	4117.52	4263.73	3407.57	190.533	299.005	184.085	148.967	132.655	267.79
com_964	106.228	109.374	64.3391	77.8474	47.0056	78.8697	82.111	74.6061	78.0455	124.102	112.78	144.252	620.421	1473.76	848.831	606.656	521.095	988.788
com_965	177.484	279.791	139.765	177.292	146.302	193.835	226.995	262.726	329.126	144.221	230.872	225.925	2205.05	2221.64	1990.96	2761.45	2069.86	2391.58
com_966	129.103	250.199	215.127	195.804	151.322	120.584	265.444	296.458	224.003	229.405	143.872	194.774	208.675	635.173	474.16	158.933	185.093	238.781
com_967	730.726	758.203	746.034	673.693	649.457	564.511	909.024	872.871	886.854	942.259	838.717	805.838	193.915	131.85	158.028	165.419	172.064	159.472
com_968	2756.6	2936.4	2314.2	2679.23	1640.09	2594.01	3275.79	3074.84	3326.95	3176.54	2904.87	3277.62	145.534	125.576	128.325	158.702	125.985	151.914
com_969	163.516	175.487	131.116	130.033	100.617	156.001	178.865	164.21	181.28	185.387	175.841	207.957	779.052	733.511	659.001	886.253	731.955	881.058
com_970	13.2932	18.4882	15.4835	19.3327	8.31174	11.0559	23.4268	11.4842	16.3516	13.976	21.7347	22.7594	6137.7	7730.35	6671.53	6480.72	6579.86	7622.95
com_971	103.242	114.308	88.8417	109.392	83.4429	96.9293	124.645	133.054	126.62	124.822	120.494	131.885	89.2666	66.7284	66.7093	104.151	89.6343	112.768
com_972	142.111	80.5881	145.873	72.3169	156.988	141.665	137.946	41.7511	106.066	56.0009	476.981	126.134	681.666	916.012	1078.7	920.877	967.529	796.203
com_973	342.563	272.253	753.648	219.755	405.739	186.02	344.46	230.415	481.55	225.004	1146.2	357.655	3071.85	2255.67	2669.85	3350.48	2555.36	2943.13
com_974	81.7377	88.7285	104.623	108.474	60.6287	106.702	136.094	119.751	115.102	151.651	83.85	97.4835	1170.96	1079.76	981.208	1743.81	1010.43	1412.59
com_975	7374.26	7764.47	6304.34	7006.18	4655.28	5931.95	8255.62	8437.65	8249.97	8628.33	7557.01	8785.99	46.3526	49.8568	30.7771	54.8471	57.2697	31.1921
com_976	77.9078	98.2785	75.8232	86.2759	61.9586	83.2587	106.903	113.014	115.43	103.675	76.5858	104.2	1114.96	986.318	864.179	1149.7	1256.29	1024.84
com_977	6743.37	6667.91	4463.03	7750.47	5728.26	6547.09	7510.3	7265.32	6699.01	7531.1	11258.4	8326.48	148.975	170.592	76.1064	110.22	170.97	273.912
com_978	71.5994	180.673	101.662	68.4681	118.344	125.84	171.032	134.195	113.917	192.775	96.5501	146.381	34928.6	36355.3	36482.8	36704.1	31248.6	38544.1
com_979	3558.09	3905.81	2963.11	3453.51	3564.09	3364.36	3872.83	5957.7	3684.7	3899.69	4906.03	4428.67	23.263	14.6693	18.32	73.2797	45.1159	18.0995
com_980	170.664	130.975	121.964	121.813	77.5677	136.65	149.507	175.331	135.908	172.84	162.207	180.834	3226.2	3156.75	2652.55	3688.84	3376.03	3517.24
com_981	3254.67	3652.36	3041.52	2541.33	2988.51	3639.74	3786.39	3156.16	3664.97	6046.08	3863.76	4114.46	95.2853	102.67	116.623	100.738	95.2661	147.576
com_982	24.5482	48.7441	52.8398	9.75165	56.5845	34.9607	2.90116	1.28541	2.17359	0	0	2.2857	471.761	209.775	176.836	90.3522	445.586	1151
com_983	4013.17	4086.46	3420.39	3742.5	2196.09	3755.21	4775.96	4485.53	4724.49	4500.91	4183.25	4694.3	184.47	173.611	163.843	196.667	198.325	193.005
com_984	8.94206	11.2238	6.71416	6.47602	10.9391	3.41105	0.663836	0	2.36269	2.10625	4.23557	0	192.223	280.901	165.936	175.801	212.075	165.953
com_985	265.341	111.194	219.112	95.7619	230.325	240.56	322.267	110.895	362.301	262.139	193.082	250.595	54624.8	43244.6	40187.8	47711.5	54677.3	46228.5
com_986	462.834	607.153	412.389	782.128	552.8	596.772	727.55	501.922	487.304	601.983	1281.95	813.778	9593.27	10505.6	8564.62	9579.81	8207.64	11170.6
com_987	255.888	262.77	228.03	261.777	145.962	241.555	298.135	301.365	301.378	310.126	261.762	332.666	713.965	795.851	739.344	736.337	654.797	919.099
com_988	100.009	162.517	113.916	172.961	90.572	97.0619	186.227	228.491	166.25	154.972	87.6431	130.035	126.902	644.439	428.222	185.624	90.2799	210.297
com_989	73.1261	90.8541	82.8023	99.8392	55.5876	71.3963	109.751	107.839	107.575	98.606	77.3362	111.835	5420.4	6100.98	4660.17	6492.09	9957.6	19469.8
com_990	46.1755	49.343	44.5885	31.2876	21.6259	20.0883	52.3544	56.1582	45.0959	31.1169	42.956	48.5633	2.49512	233.344	43.1379	1.62005	81.5414	136.194
com_991	2306.57	2361.13	2843.71	2310.55	4056.13	2198.53	3391.4	3257.2	2814.44	3964.41	3808.02	3609.21	139.123	117.838	118.185	152.17	131.77	135.714
com_992	377936	405401	354101	419553	275075	280796	586017	430154	430251	606353	302161	389185	184.377	184.682	167.207	125.407	149.847	135.096
com_993	113.346	118.738	93.8449	114.112	76.4165	91.186	151.926	123.098	149.655	144.998	87.8282	133.237	354.362	272.22	313.041	364.112	268.507	301.85
com_994	1861.64	1881.73	1421.78	1234.04	932.842	1347.46	1943.83	2208.85	1803.36	1940.47	1492.91	1934.72	4390.02	2911.9	3776.53	4708.87	3847.83	4348.25
com_995	221.729	421.997	176.929	121.101	339.027	28.0621	144.238	714.752	93.3526	473.875	200.978	82.1588	7429.99	8084.85	7887.72	7758.1	6707.44	9017.53
com_996	66.3442	99.2516	110.647	70.458	89.2556	82.8907	97.8675	110.722	155.449	72.5997	128.555	112.53	427.851	327.115	357.355	420.995	414.807	419.662
com_997	45.042	65.8838	44.7251	43.3776	21.8829	51.6841	53.4741	71.1284	72.6911	66.3821	34.5511	58.1231	135.27	338.842	189.473	193.58	261.348	173.286
com_998	393.617	436.373	327.148	349.76	236.163	301.655	437.697	448.321	537.41	409.454	391.432	449.027	278.796	270.868	263.83	305.313	285.013	329.394
com_999	1751.59	1936.2	1498.53	1892.38	992.721	1301.23	2315.64	2086.97	2122.71	2101.85	1518.48	2109.88	273.462	1210.2	752.645	61.2468	624.716	625.842
com_1000	226.687	227.542	111.399	157.976	132.011	157.18	104.46	327.954	314.217	215.567	193.872	169.609	1618.22	1954.67	1432.21	1575.39	1614.74	1412.45
com_1001	216.605	227.714	233.778	266.183	267.642	163.243	222.535	222.356	283.467	192.359	614.691	265.073	492.56	403.87	349.644	547.193	539.26	482.089
com_1002	1564.48	4077.78	1575.17	1711.13	1069.63	771.645	1851.59	4460.28	1749.15	2827.7	1462.28	1761.22	348.509	316.172	294.732	369.379	397.185	317.807
com_1003	658.253	526.615	601.634	506.606	544.134	679.293	664.039	641.296	717.682	1121.01	721.219	745.516	100.365	250.707	90.6184	49.9493	206.567	139.389
com_1004	781.387	1252.59	1088.14	1448.1	1176.78	752.884	1431.34	1322.27	970.79	1318.81	2335.61	1147.64	20044.1	22779.9	23245.3	20850.3	18584.8	23559.9
com_1005	649.004	666.35	568.81	594.932	440.715	594.913	780.245	698.954	765.984	696.159	838.035	834.032	2825.61	2609.76	2533.44	3092.76	2830.03	2933.81
com_1006	3084.36	3716.49	3275.3	3248.43	3308.07	3644.82	4433.29	3614.91	4020.12	6240.24	4134.5	4176.93	25.126	40.4039	47.6929	3.81264	36.6901	0
com_1007	44.7296	64.1583	62.8935	57.8305	31.1456	41.4372	35.226	78.9573	105.022	77.0876	67.3903	33.2311	1439.4	946.303	777.815	729.746	1401.88	2819.74
com_1008	475.65	299.234	256.854	209.751	194.176	57.8684	330.243	338.541	291.318	365.572	255.651	380.511	946.316	1046.49	914.746	1053.41	928.135	1062.15
com_1009	363.414	679.493	294.319	454.068	346.712	845.273	639.647	660.278	898.4	634.249	527.316	560.668	965.392	1128.63	1108.31	949.439	915.024	719.752
com_1010	1755.45	1621.79	1544.07	1401.25	1428.68	1775.94	1858.66	1726.13	1867.26	2895.96	2053.75	2136.44	70.7206	70.3603	64.8265	80.3092	80.3943	92.0502
com_1011	988.621	625.989	604.821	654.104	459.964	439.346	755.958	749.657	806.101	899.991	846.712	908.982	57692.7	45723.2	42606.8	50310.7	63819.9	49037.6
com_1012	23751.6	32158.6	26760.5	32131.4	39748.4	34734	38907.4	36677.6	33901.6	36426.3	57425.4	45887	650.795	649.032	524.543	616.332	791.061	1061.52
com_1013	649.532	6.04366	1410.83	114.878	2377.73	2156.98	3207.34	765.793	845.759	2602.77	371.34	1057.52	48746.4	39018.6	36206.7	42898.2	52580.8	40966.8
com_1014	210.417	367.36	370.879	378.113	287.987	191.846	443.463	413.704	300.202	390.347	565.758	267.902	8288.32	9491.39	8407.59	8723.27	7261.23	10401.4
com_1015	695.387	804.143	561.867	638.04	565.416	474.284	725.961	783.218	981.859	690.694	1143.28	608.701	409.837	343.818	408.781	454.75	379.632	414.664
com_1016	89.0544	83.8388	56.9779	84.4034	39.6934	89.8715	108.182	90.3754	77.5519	111.424	96.0166	102.6	330.049	391.75	373.028	493.405	331.382	615.075
com_1017	252.075	282.635	219.878	259.718	191.282	245.04	319.106	359.264	312.616	343.713	270.307	311.659	10628	16112.3	14530	10257.5	9569.65	13247.8
com_1018	914.076	777.886	570.562	792.039	385.77	813.135	994.745	957.204	789.124	983.263	887.434	1008.38	3673.99	4784.92	3439.12	3756.57	3045.16	4261.07
com_1019	201.282	162.004	145.074	160.282	80.3179	167.257	220.245	193.691	170.836	213.556	189.659	223.461	657.9	1237.72	1256.95	466.137	715.64	855.796
com_1020	1278.57	1478.22	1686.08	2919.4	2858.82	1674.77	3723.01	2028.07	915.405	2419.86	4254.27	2394.41	0.786057	6.77429	0	1.60311	0	1.29989
com_1021	364.269	326.845	271.334	207.315	315.52	280.593	367.143	294.667	325.052	589.645	356.133	403.341	42.0695	125.519	49.1741	15.9839	4.41424	70.4007
com_1022	350.653	525.45	367.116	492.095	284.431	282.185	476.462	754.736	430.722	515.772	356.397	513.072	498.181	543.798	460.09	610.505	468.53	526.742
com_1023	229.479	238.449	165.663	235.933	210.411	206.362	258.321	279.793	320.58	272.993	234.305	338.797	1711.82	1495.24	1680.07	1800.89	1596.95	1820.1
com_1024	62.4552	103.12	104.708	195.907	160.065	160.074	185.759	110.895	114.575	108.759	307.418	215.135	7044.89	3276.86	8174.86	7984.33	3380.21	10315.3
com_1025	19.1585	24.2001	21.8248	22.0873	15.5787	28.7291	28.4017	28.3864	31.0868	29.5311	21.9853	35.3457	25353.6	26180.8	27078.8	27187.1	22567.4	30678.8
com_1026	461.618	301.239	472.187	298.982	560.488	436.984	471.037	405.229	589.478	810.521	551.382	536.717	597.266	545.95	527.129	755.015	706.118	555.844
com_1027	168.765	197.266	157.249	157.736	121.972	152.189	208.733	200.971	198.844	206.574	257.19	198.069	15694.7	18328.5	15558.9	16504.3	17304.2	19328
com_1028	2809.48	3661.62	2304.92	1997.59	2445.69	2680.58	3485.23	4420.14	3479.1	3365.08	2646.31	3768.69	2317.64	2103.84	1917.13	2747.04	2684.27	2500.97
com_1029	38.7272	65.2497	80.6138	288.468	310.59	154.187	78.7668	23.176	28.7163	7.19544	976.887	136.31	1.22089	0.891103	0.252073	2.79774	3.42143	1.89104
com_1030	916.583	3344.51	1348.25	1246.37	2212.06	72.4413	1087.07	4009.96	907.095	3795.48	1037.87	1384.48	32898.9	35421.9	36143.5	35128.3	30375.9	39285.4
com_1031	180.073	311.198	199.126	161.779	185.348	151.28	298.384	375.523	326.862	219.653	158.243	211.437	282.966	248.935	237.514	300.054	262.735	315.781
com_1032	143.568	166.208	120.023	147.301	102.214	130.168	184.125	194.542	195.282	203.813	114.812	190.49	2195.58	2417.87	2233.94	2616.08	2012.5	2187.12
com_1033	932.658	853.787	744.965	557.323	545.943	634.353	894.8	978.143	861.591	1079.56	876.693	1026.37	31393.9	34257.9	38836.5	36091.6	31637	37154.1
com_1034	308.979	155.907	325.14	181.308	304.906	388.461	522.001	273.001	333.203	482.895	252.444	367.259	11451.4	11126.9	13203	12635.8	11042	13785.7
com_1035	95.9545	107.838	70.7573	89.1499	51.0405	77.5244	110.408	112.795	115.241	105.335	86.1336	130.179	1811.64	2133.44	2046.8	2427.83	2124.43	2028.66
com_1036	3699.51	3990.16	3252.19	3585.55	3369.05	4124.95	4517.32	4188.64	4050.28	7785.65	4639.56	4390.54	70.6911	47.6222	53.665	98.0055	68.0925	65.8237
com_1037	11564.4	2178.72	9598.77	17483	12391.1	6829.9	10484.5	14027.2	19795.8	9926.57	19115.7	7306.61	116.411	96.2129	99.9295	126.956	128.124	108.06
com_1038	2548.98	2881.48	2599.28	3241.1	2116.54	2782.01	3627.71	3369.2	3502.69	3257.83	4105.72	3865.56	1969.37	3991.8	3005.82	1752.39	2543.42	2795.38
com_1039	2653.02	2131.04	2751.34	1963.76	2842.02	3003.99	3009.9	2450.61	2705.03	5084.09	3511.01	3911.62	105.648	78.5461	78.6291	111.376	112.175	81.3581
com_1040	6339.49	5703.38	5360.26	5710.75	3264.48	6184.94	6575.19	6461.57	7843.85	8119.1	6568.57	8373.72	33251.6	29635.5	22405.3	28235.7	30445.2	34947.5
com_1041	13077.9	13478.8	12258.7	11555.5	12751.1	13972.2	15709.9	14586.3	16488.7	20990.9	18737.3	17527	222.743	478.06	328.477	174.15	420.132	374.351
com_1042	23.823	61.6624	31.7469	26.1144	13.4587	27.2273	37.9526	41.603	34.8411	47.7661	44.6689	41.8075	41.3803	50.5478	48.0547	46.6783	58.068	46.3806
com_1043	3381.59	5291.27	3856.66	3613.89	3851.18	3716.22	4745.37	4934.9	4431.91	6074.54	5981.93	5877.72	372.717	310.594	342.753	386.522	411.673	469.073
com_1044	4692.85	2688.7	4522.73	2400.96	4703.32	3794.74	5567.92	3047.12	7224.33	4681.29	5121.41	5240.95	73903.4	76750.5	81054.1	78744.7	68450.3	91118.5
com_1045	212.93	223.043	255.822	229.275	209.946	200.901	290.629	248.44	271.631	387.204	371.78	234.603	2427.02	3025.6	2579.49	3676.71	2310.77	4451.75
com_1046	1441.2	2125.1	1748.21	1033.34	1233.04	1041.19	2130.7	1928.95	2478.16	2041.32	1741.28	1396.62	18001.6	23723.4	18618.5	18793.5	15676.4	21802.4
com_1047	34.0951	51.3867	5.87081	225.611	55.4565	138.397	96.59	136.323	243.09	43.0645	94.8138	81.2362	83.5712	79.739	89.2947	127.034	91.8594	121.33
com_1048	400.555	607.304	617.448	1723	1121.63	1004.52	1098.3	566.875	581.564	602.776	3080.38	1524.28	1055.58	1976.98	2286.7	2005.16	1232.99	3086.12
com_1049	743.263	662.605	575.75	600.246	532.155	642.226	671.236	788.832	1429.6	763.44	680.038	791.36	205.711	212.407	195.676	248.892	250.157	268.11
com_1050	5963.85	5853.71	5648.88	5183.08	5383.54	6003.4	6919.47	6677.97	6953.5	10435	7595.53	7937.19	695.986	710.956	722.033	654.822	626.526	797.258
com_1051	21.8116	20.3008	20.3989	19.6568	13.1313	23.9982	15.3871	23.0356	31.7117	28.6887	38.7608	25.5972	1152.08	1194.42	1233.48	1194.79	1139.19	1334.23
com_1052	2051.48	1843.74	1613.88	1170.35	1152.74	1293.06	2013.16	2125.55	1891.73	2371.88	1831.84	2248.37	7.754	28.6047	12.0071	9.51491	38.4448	16.6764
com_1053	135.776	132.236	171.919	124.938	129.881	84.8592	216.011	105.87	120.684	163.551	308.398	152.57	36624.5	34504.6	35485.2	38469.7	33017.8	43578.9
com_1054	427.38	376.373	405.834	398.512	565.683	573.983	650.633	419.853	568.642	970.194	617.688	538.447	1119.05	728.981	963.457	1280.99	915.727	718.202
com_1055	90.815	78.1864	77.3444	76.2618	49.3936	63.8051	103.603	107.934	111.037	126.219	47.0611	101.434	4745.27	4650.44	5565.68	5185.7	4684.84	5370.92
com_1056	34.0945	38.1746	36.2807	68.6921	41.2705	30.1068	30.4888	42.2936	31.8321	27.8576	150.018	58.2605	121.867	105.355	122.147	88.4207	78.2631	245.144
com_1057	214.002	182.59	138.764	176.678	126.091	180.3	199.002	217.508	202.388	263.091	248.263	266.256	947.747	979.142	995.135	1258.7	996.948	948.951
com_1058	6.01847	32.236	29.5159	125.977	84.5148	51.3744	30.4113	20.9398	10.592	16.0902	300.878	73.5314	25.8124	25.7423	28.0588	43.5366	29.3364	20.7526
com_1059	1200.48	1054.66	962.836	1081.32	583.652	1212.59	1359.04	1224.44	1382.6	1516.55	1309.81	1580.18	1208.52	2617.18	1896.42	2325.09	1523.46	1698.22
com_1060	1147.27	2319.98	1894.93	1891.97	1305.72	1182.92	1053.37	2027.88	3717.96	2375.22	2724.3	1497.95	880.564	1446.63	900.489	860.662	604.679	1365.99
com_1061	277.784	123.034	269.751	162.393	117.696	224.587	264.821	364.821	242.831	190.481	372.458	180.69	3059.14	2861.53	2841.54	3491.58	3424.6	3215.74
com_1062	4593.94	7502.3	6080.59	6831.4	8690.62	5731.73	8550.03	8179.05	8280.76	9195.96	10326.4	9718.23	5757.05	5276.93	5974.23	9291.49	5533.8	7224.64
com_1063	725.345	1072.68	755.769	387.233	1391.72	662.167	1099.3	1248.57	1263.63	1309.85	1185.72	772.285	363.575	280.213	311.207	341.019	312.933	327.453
com_1064	1282.36	1854.06	1053.38	1127.25	2861.51	797.274	1562.46	3090.56	1151.1	2729.9	2327.99	1501.75	1006.48	671.95	1164.27	1309.57	1459.02	1448.69
com_1065	1303.37	1384.38	1179.83	1394.97	837.994	876.603	1712.41	1609.76	1510.84	1792.72	1284.01	1706.24	11976.2	14150	13670	12559.1	11371.5	14507.8
com_1066	354.02	496.292	326.131	440.963	611.26	52.6024	1140.87	790.808	160.465	531.965	189.251	330.791	3733.25	3909.48	3517.74	3992.38	4453.46	5034.74
com_1067	3036.83	3322.23	2720.06	2587.34	2023.24	2642.96	3643.93	3702.82	4002.67	3834.55	3616.92	3714.12	249.041	285.591	293.985	140.498	234.89	299.297
com_1068	0	32.9957	42.4454	39.2005	38.0049	25.0882	61.2888	10.0638	30.6023	0	119.483	37.9253	2433.79	2715.27	2224.57	2882.07	2598.8	2479.11
com_1069	840.019	369.342	843.534	442.643	992.51	810.599	1215.69	817.772	1043.39	1220.4	681.334	951.035	6644.16	7755.96	7342.14	8079.55	6058.15	7385.2
com_1070	1924.52	1753.3	1520.31	1390.2	1291.7	1258.88	2066.71	2221.76	2436.49	2097.95	1613.5	2192.69	33.9418	76.2107	69.1656	59.7952	69.5215	89.9091
com_1071	25.7003	3.94042	117.715	57.1001	263.653	121.438	226.062	81.4662	81.8024	119.908	47.1474	258.623	6337.72	4585.22	5464.06	7520.77	5347.12	7250.09
com_1072	2228.94	1993.18	1473.33	1578.98	1631.21	1711.34	2626.31	2049.14	2089.53	2857.86	2486.97	2591.61	1075.91	1184.47	1091.42	1226.97	1084.93	1215.98
com_1073	1683.62	1497.66	1534.48	2308.7	1069.85	1801	2875.08	2296.02	2102.3	2193.79	1567.38	2690.45	31.9564	272.693	186.614	0	168.046	102.673
com_1074	630.207	1120.94	1599.99	1096.13	679.693	556.759	1609.66	1523.65	1995.29	1135.93	515.189	1141.1	782.214	1017.38	1200.1	604.018	811.357	502.02
com_1075	6618.3	6949.85	5290.75	7101.71	3871.39	6330.93	8639.12	8266.24	8612.1	8230.45	7405.35	9254.5	17559.9	18643.7	16483.8	19186.5	19147.3	20402
com_1076	264.396	415.73	1079.5	1422.77	2248.5	1245.36	1291.52	651.844	646.048	659.332	4312.69	1746.53	448.117	454.662	419.669	565.848	460.862	582.385
com_1077	3219.71	3717.29	2763.68	3778.56	3949.09	3384.82	4401.7	5833.65	4193.68	4698.39	5008.19	4903.24	0	19.5564	5.96684	0	0	0
com_1078	441.515	448.615	380.204	462.223	327.918	473.053	585.471	578.364	536.076	672.697	581.739	584.122	18962.9	14784	15372.1	19115.6	20411.2	20200.7
com_1079	85.9962	180.071	74.6009	151.759	245.145	17.8552	78.3408	198.72	22.6983	170.694	396.932	188.758	843.221	699.817	350.578	422.958	715.437	734.489
com_1080	99.9474	124.943	88.5322	101.522	74.2041	75.3579	141.992	155.646	138.766	129.08	90.1387	133.711	13055.2	15032.3	13977	13705	11363.2	15450.5
com_1081	109.36	138.838	99.3966	117.985	83.5164	96.3428	150.553	160.112	152.978	172.127	116.609	153.14	14646.3	13410.7	15716.2	16231.5	13931.1	16685.7
com_1082	489.848	183.67	369.45	259.256	357.272	458.512	645.21	441.466	453.645	677.2	277.375	477.439	139.124	144.231	178.745	188.172	165.954	228.993
com_1083	89.1723	193.262	191.985	239.665	121.666	162.615	234.248	363.649	227.078	224.746	121.888	230.848	12764	7508.82	12832.6	22054.3	8608.74	14246.9
com_1084	3407.17	4847	2755.18	4279.72	5731.96	312.693	11101.9	7473.5	1727.46	4878.95	1796.16	2999.89	511.801	273.655	315.891	448.278	474.551	414.25
com_1085	21.4946	34.7656	46.5473	9.25942	62.9686	0.82742	48.1533	27.7205	0.297876	96.1662	58.3559	16.7494	601.511	511.93	667.163	1639.97	1457.58	769.945
com_1086	47.3305	53.1765	33.5055	56.7907	39.1976	48.651	59.0682	77.7459	15.9758	50.5418	123.995	65.2406	558.751	983.573	631.136	794.903	564.713	709.91
com_1087	62121	99573.9	97292.4	86837.2	62658.5	64159.6	121710	124297	123941	98104.4	95060.9	102787	898.016	943.456	886.081	1284.97	992.515	968.792
com_1088	1286.2	1434.88	1389.91	1462.94	1450.41	770.674	2141.02	2147.1	1431.3	1629.43	1932.41	1706.09	0	103.529	16.227	0	29.9818	62.8183
com_1089	909.372	1451.38	1539.81	1461.16	1246.28	893.148	1807.23	1804.58	1455.31	1921.53	2367.56	1244.25	718.907	1723	1279.33	606.125	1139.99	1287.24
com_1090	159.934	272.448	169.272	259.472	210.737	181.715	330.481	299.438	281.65	307.449	287.946	264.881	102.898	194.06	133.087	146.481	147.309	149.386
com_1091	14936.3	15789.5	13577.8	13482.4	12329	14323.4	18338.5	18531	18057.6	26817.7	18657.4	18996.4	58.5899	69.697	91.0429	104.151	78.9248	97.6053
com_1092	39.3336	29.3042	3.25198	25.2372	0	5.11557	4.18631	78.3561	57.6834	12.9942	4.67261	0	42.5616	386.644	52.665	53.3227	63.3118	104.314
com_1093	4345.69	4100.83	2810.91	4004.86	5178.12	1592.31	10251.4	6758.9	2532.38	5172.41	2766.2	3713.95	21.5608	16.666	33.7305	14.3287	10.6252	188.963
com_1094	3884.29	6151.29	4383.49	13638.4	13207.9	9477.3	12514.5	7621.51	6205.37	7087.21	22740.3	15814.7	74475.3	90160	84111.6	78306.9	61682.9	102104
com_1095	186.156	158.845	103.522	156.25	66.171	125.829	168.359	200.556	193.449	254.909	130.598	188.084	1482.73	2003.47	1568.13	1933.3	1617.66	1557.82
com_1096	6052.37	7080.6	6236.32	5840.26	6398.02	5921.22	7968.61	8186.3	7338.84	8089.55	12544.3	9407.63	169.797	193.088	104.65	143.931	170.952	224.65
com_1097	71.8077	126.388	81.2346	86.9709	66.2046	68.4034	133.816	72.3055	99.8593	77.6997	173.986	157.137	3493.91	3558.92	3067.02	3906.44	3033.42	4985.28
com_1098	8177.24	16207.1	7764.88	14098	24174.4	182.308	48602.5	27408.9	2142.16	14182.4	3029.29	5747.32	187.476	107.903	207.289	223.09	159.502	290.193
com_1099	707.304	535.101	329.43	517.242	176.134	575.251	764.418	671.519	544.557	754.405	606.763	730.691	11.9452	296.482	154.889	8.76558	125.222	114.396
com_1100	4995.1	3075.76	4146.15	2997.69	3240.13	2759.57	4308.88	4019.31	4140.02	7722.23	5761.22	4469.02	2766.73	2324.73	1860.56	2590.12	2358.31	2770.4
com_1101	2211.73	2373.2	1696.98	2552.92	1724.43	2032.42	2642.25	2850.17	3251.46	2770.14	3311.79	3264.43	11409.4	13766.8	13981.4	11874.9	10551.8	14040.2
com_1102	3624.77	4173.84	2533.19	1911.75	2103.61	1659.1	2237.02	7190.24	4465.53	3082.36	1990.58	4035.48	373.429	548.379	492.32	388.234	368.834	460.823
com_1103	1119.17	2018.33	1123.92	1350.18	938.475	1046.6	1719.23	2304.56	1905.39	1781.91	1539.58	1684.63	27567.4	30971.1	31391.6	28549.4	25731.6	33997.4
com_1104	31706.5	46015.1	38438.4	56612.1	52837	55142.5	64490.5	60188.7	54006.5	74032.4	82804.1	70077.4	599.589	519.125	707.108	478.653	354.407	1516.17
com_1105	378.522	402.593	315.136	383.802	218.122	326.332	490.19	555.1	462.104	521.709	395.94	507.236	511.722	810.972	646.959	455.24	630.692	735.973
com_1106	102.234	192.273	159.277	153.27	103.81	142.647	274.606	228.052	227.643	136.497	175.907	195.222	181.5	187.901	184.279	224.57	212.756	200.836
com_1107	61.8881	68.3523	56.7202	66.8873	52.6988	57.778	84.7323	96.9674	77.776	96.2357	82.4959	90.4487	2303.61	4517.61	2562.16	2407.27	2025.6	2231.98
com_1108	1166.05	1165.44	1485.8	1123.56	1525.16	1031.5	1653.99	2062.79	1352.16	1634.68	2409.85	1788.61	3208.04	2691.79	2744.67	3246.93	3245.73	3337.06
com_1109	11.131	7.42331	22.4526	4.56941	75.154	17.7545	0	2.82368	7.56452	6.25084	0	0	1809.71	5750.97	4020.97	1270.57	3262.05	3670.94
com_1110	1023.94	966.229	802.014	985.375	519.781	689.548	1051.53	1255.31	1118.39	1817.37	867.555	1161.65	5629.87	7094.02	4898.57	5451.89	4668.2	6670.17
com_1111	3.31137	2.01868	1.06857	2.85453	2.52187	5.16637	0.627328	3.1877	2.38524	2.29218	11.3417	4.90421	696.414	585.595	594.194	855.32	619.814	782.827
com_1112	12531.3	15830.3	9306.43	8768.37	9760.31	7785.44	11151.5	21318.9	15288.5	13629.2	14264.3	17779.6	2086.24	1420.74	974.425	1090.26	1985.84	2492.75
com_1113	16872.4	17256	14251.7	15460.9	12420.3	15707	19994.1	20201.5	20133.9	34295.7	19139.5	20663.4	1294.65	1497.59	1348.01	1522.26	1377.98	1318.79
com_1114	970.941	657.053	933.919	546.913	947.402	495.05	1511.68	863.341	1202.13	1102.82	932.912	1054.61	883.55	2022.77	1475.17	713.082	1529.28	1388.78
com_1115	656.76	936.02	687.284	682.559	586.263	481.737	805.988	1068.64	1128.91	1018.28	843.35	1046.09	713.636	1236.53	1007.27	687.921	873.252	1030.79
com_1116	5517.73	6252.72	5796.86	3283.82	3077.45	4008.9	6258.87	4833.17	5038.31	10159.1	8677.54	6020.39	1262.97	884.318	1077.76	1594.17	982.266	2068.89
com_1117	167.239	466.228	415.761	1469.37	1977.89	887.662	1076.22	492.067	529.084	443.816	4010.4	1355.05	645.819	689.145	666.51	691.88	642.825	585.239
com_1118	243.528	241.623	156.39	251.47	212.048	239.598	267.332	337.885	369.448	249.009	378.468	376.31	257.861	215.049	207.739	277.624	242.366	220.161
com_1119	25321.8	32911.1	21625.7	28804.2	29099.1	26891.9	39720.8	37842.5	28623.6	39516.3	56727.2	40375.9	18992.6	24093.2	19657.7	19344.7	22217.7	22958.6
com_1120	699.291	1043.99	771.886	1021.14	555.046	588.875	1284.97	1509.45	890.223	1009.79	1099.23	1121.16	10081.9	10435.1	11264.5	10965.2	9291.8	12231.8
com_1121	1411.74	526.144	932.165	1193.73	1656.54	1693.15	1666.28	1408.39	856.582	1552.34	3686.38	1792.86	226.186	206.097	231.785	235.552	211.099	268.896
com_1122	583.892	1205.67	657.128	486.664	513.217	309.683	761.031	1209.33	690.743	977.015	1178.53	743.776	266.709	295.582	205.797	257.72	218.951	261.665
com_1123	64.5341	109.074	56.2913	103.429	158.108	0.3544	307.218	184.772	15.4679	121.631	43.2662	58.8184	554.428	585.064	514.007	656.127	529.049	672.184
com_1124	59.4313	47.9469	53.8454	23.4713	35.8106	22.9441	49.5023	59.6211	83.1126	66.845	72.2321	30.8924	4080.24	4087.11	4418.86	4126.92	3882.63	4369.89
com_1125	205.68	383.439	391.129	416.89	345.94	194.683	528.037	514.696	342.351	493.333	703.841	306.381	258.198	371.808	300.616	318.127	218.219	303.002
com_1126	41.623	33.8077	24.5663	24.2672	13.6436	25.8422	34.3544	44.3727	39.0064	47.41	33.9017	45.1951	184.696	103.945	72.0898	29.7173	143.402	270.356
com_1127	493.991	397.665	284.949	393.189	111.931	390.392	627.209	449.622	403.705	550.314	513.144	549.385	587.783	582.365	678.908	561.23	481.425	603.277
com_1128	536.45	1146.43	869.707	559.799	918.41	666.31	1090.71	992.691	912.807	1409.16	1342.78	1267.98	7073.63	6269.69	7729.78	6192.21	4742.06	14266.6
com_1129	102924	105867	87848.4	83032.9	51004.2	95742.1	115216	123614	155166	130139	118729	143595	4947.03	6238.04	5195.04	5167.9	5504.91	6009
com_1130	0	0	7.83398	7.07343	183.725	0	131.215	128.778	0	148.6	27.3366	56.6641	425.399	524.059	575.881	409.567	541.017	424.013
com_1131	405.963	638.245	436.542	637.639	559.837	435.91	898.623	785.917	1178.86	582.78	715.434	498.801	653.999	284.469	637.323	410.984	800.522	1004.58
com_1132	1669.33	2216.8	1818.64	1534.52	1133.11	1559.81	2380.39	3077.23	2431.47	2339.32	2150.92	2493.47	43.3003	82.6386	99.7715	92.5926	70.43	143.368
com_1133	88.4439	39.3867	250.589	992.893	1307.29	31.4159	609.206	147.554	103.973	140.966	2369.15	687.643	106.17	97.7031	88.0962	84.0289	73.5865	97.5531
com_1134	15291.1	25175.6	20824.7	30039.5	28436.1	21002.3	31994.6	30643.5	26664.6	32812.9	50298.8	38466	1091.66	1292.72	1048.14	1442.26	1136.36	1224.16
com_1135	1806.26	1925.78	1431.55	1552.63	1680.99	1905.3	2048.96	2026.11	2004.95	4273.67	2528.38	2564.53	5208.04	4558.04	5179.38	5661.9	5608.81	5367.18
com_1136	585.172	519.579	618.263	367.059	461.04	699.372	928.826	668.402	588.737	618.565	1228.28	852.862	1377.25	5675.39	3820.75	767.228	3085.04	3312.74
com_1137	3554.05	4382.39	3242.83	4133.52	5008.54	3470.4	5554.14	4793.83	5341.31	5124.47	8602.53	6389.46	3553.89	4721.67	3913.17	3840.89	4052.99	4755.71
com_1138	5059.07	5018.61	3270.61	11239	11010.2	3812.09	12062	8325.72	6835.26	7308.18	18204	6593.33	362.134	361.44	398.188	519.365	424.38	454.575
com_1139	322.439	587.192	515.316	295.441	695.6	616.227	767.334	736.807	517.07	760.248	1093.48	691.8	1173.74	1137.06	1446.1	1077.02	913.651	1552.13
com_1140	8290.59	14874.7	10169.8	9202.29	9909.89	9700.07	15234.4	14455.2	13949.8	16781.9	16613.7	16829.7	181.377	208.444	166.18	228.594	136.53	179.48
com_1141	818.158	948.938	741.554	829.118	621.308	537.08	1090.32	1343.58	1357.32	1234.39	662.132	1136.72	54.6315	36.5547	70.9511	41.5389	80.4407	70.1572
com_1142	1066.39	1162.62	1017.07	999.698	1147.99	1043.18	1452.1	1510	1584.12	1657.59	1886.01	1690.54	18348.6	19131.1	18011.2	18909.4	16820.7	21352.1
com_1143	1174.33	2016.5	2155.13	440.246	1099.85	421.652	1604.46	2190.65	2626.9	1217.97	1845.11	1629.81	451.926	570.775	553.796	523.126	477.061	731.884
com_1144	1035.42	922.591	784.087	919.389	475.398	650.279	1056.11	1263.88	1141.18	1867.58	762.572	1191.93	4620.84	7639.56	3228.42	4194.94	3433.1	6210.29
com_1145	822.765	1272.72	714.252	993.343	803.749	832.559	1349.59	1287.71	1127.48	1314.48	1628.74	1579.43	221.822	440.443	276.82	354.195	264.406	292.643
com_1146	1039.1	2284.41	942.517	1405.91	1520.64	1606.03	2142.99	1992.8	1970.67	2106.51	3004.14	2202.96	114.273	266.262	149.181	213.662	125.962	154.944
com_1147	438.141	507.638	373.957	394.322	445.218	390.874	634.177	726.254	901.826	514.513	624.249	488.626	407.335	456.138	555.429	424.581	450.061	708.992
com_1148	7030.55	9860.36	7922.7	8890.57	9837.53	10876.6	12777.6	12553.7	11899.9	15665.4	15459.6	14654.1	910.412	639.003	564.804	815.325	965.668	654.161
com_1149	323.614	471.272	437.278	916.595	1109.46	652.86	655.336	196.245	335.357	222.875	3435.04	1123.52	59.6057	97.2703	93.3179	76.0621	78.205	145.398
com_1150	159.218	121.444	129.007	96.1277	58.9291	79.3193	141.719	247.11	172.06	154.507	118.895	148.646	5756.39	6604.83	5747.92	6776.65	5801.87	6676.82
com_1151	3127.99	3059.91	5973.42	16254.2	15350.1	9755.63	13096.7	6391.86	5985.06	4311.09	36662.8	15326.9	10331.9	11510.1	9396.22	10755.4	9232.5	11683.8
com_1152	248.339	401.631	238.868	384.565	255.801	349.353	411.237	325.008	327.399	864.013	539.076	405.948	7033.81	10417.7	8247.13	6260.49	13918	9451.13
com_1153	6927.24	7963.97	6868.13	6915.04	6638.97	7095.62	10241.2	10232.6	9330.5	11885.2	11565.8	11598.2	615.4	680.065	779.299	985.801	644.917	739.158
com_1154	16786.6	18183.5	18542.5	19016.2	26772.5	21332.5	26508.3	26006.4	25166	27415.7	46288.6	33350.2	728.522	287.93	262.03	337.827	764.926	625.527
com_1155	900.451	622.091	1190.61	718.901	1049.18	882.244	995.116	793.967	1016.16	924.158	3091.01	1402.48	909.2	1093.82	1527.4	1232.2	1327.13	1410.82
com_1156	3.31042	25.9346	30.6631	34.1667	26.4424	5.2138	45.6495	44.9681	5.65456	21.4476	61.2253	13.9743	4813.35	5800.54	6354.32	5086.15	4733.15	5310.82
com_1157	463.383	489.343	500.746	453.839	560.615	585.218	727.915	572.897	652.674	1169.93	808.628	753.279	547.165	3087.17	1955.73	83.8778	1479.49	1500.26
com_1158	479.032	519.497	488.988	473.82	333.402	383.896	684.167	592.195	660.128	602.113	882.738	689.561	0	10.1175	11.6435	5.03431	0	20.43
com_1159	52.6594	94.3973	49.3313	92.2772	133.089	3.66343	276.508	157.249	37.1911	104.863	24.7925	52.897	226.215	548.959	322.265	54.8131	419.453	314.994
com_1160	533.432	303.666	576.751	365.276	584.91	762.325	1046.17	705.584	671.746	1053.59	534.081	795.361	268.054	484.784	272.996	278.539	265.549	269.655
com_1161	4268.14	4270.06	2742.67	4412.89	4839.17	1535.33	13829.1	6319.8	2552.11	4702.99	2688.37	3941.01	5930.07	5007.64	5075.65	5776.11	6021.42	6280.15
com_1162	851.127	598.424	572.545	695.611	359.002	961.112	1137.27	795.127	1318.14	1047.87	772.388	1167.36	84.8109	83.4852	48.317	81.0246	155.281	81.3448
com_1163	212.249	182.85	217.84	211.462	210.841	273.498	416.8	243.966	218.534	329.695	386.901	428.315	7317.3	9616.85	9694.69	7452.34	6272.28	9010.86
com_1164	17695.9	18367.1	16005.8	16523.2	15586.6	17784.1	23183.3	22099.3	22887	42402.8	24487.9	23819	4390.42	5654.41	4272.82	5419.21	4314.94	5308.89
com_1165	20310.3	30732.7	21469.9	15622	20300.2	26057.7	31118.8	32322	31844.1	38972.5	40138.9	35221.4	127.124	119.24	202.827	34.6989	59.191	415.668
com_1166	83.2094	71.8615	25.5017	67.0544	71.633	54.8934	47.9109	109.185	80.2205	148.146	130.512	70.0127	219.24	108.218	126.275	245.144	180.822	217.473
com_1167	1743.39	2040.4	2422.51	1252.82	1884.12	937.799	2906.52	1505.64	1871.3	2512.45	2868.91	4496.19	11861.1	13252.6	10231.1	11334.1	12441.6	16347
com_1168	24.6612	46.2125	26.2356	49.2379	72.5219	0	183.097	111.2	2.83897	45.4484	4.44122	27.8368	72.0804	50.7554	107.144	53.6531	47.9729	63.0605
com_1169	98.3336	129.033	39.521	289.934	112.643	126.203	98.6382	14.1429	23.4008	30.1921	835.722	249.575	34.612	70.7251	57.2207	53.1254	46.3058	39.3421
com_1170	1383.24	1237.06	1709.03	702.967	2025.06	2048.41	2567.35	1753.81	1554.9	2850.14	2622.4	3007.38	1703.81	1213.63	1444.15	1791.4	1308.26	1635.46
com_1171	0	6.47326	49.1973	0	5.2389	0	39.5994	114.473	0	80.6526	223.587	52.7788	425.985	438.968	405.043	482.989	403.611	469.03
com_1172	274.364	294.392	345.944	238.888	373.611	418.624	369.34	318.926	472.091	318.457	1065.83	531.353	532.905	530.13	531.009	543.244	450.093	612.919
com_1173	256.817	177.416	237.668	188.35	271.096	343.762	390.178	243.37	269.415	573.285	498.79	366.429	266.637	365.254	334.359	281.649	102.429	331.689
com_1174	14457.3	13457.8	13338	9315.64	9181.34	8820.67	15539.5	16928.7	18496.8	21465.4	16513	20242	865.181	878.448	876.254	861.621	810.502	1041.37
com_1175	1136.3	1361.35	1158.08	1072.79	1276.17	1115.91	1753.89	1688.82	1367.84	2085.69	2399.66	2045.08	31968.3	36522.4	37508.1	33580.9	29644.2	38682.5
com_1176	110.14	550.964	617.411	1499.43	2781.79	740.782	1607.36	887.497	757.268	745.226	4042.02	2001.38	2187.71	3064.45	2295.77	2557.7	2553.84	2848.05
com_1177	4594.37	4825.67	4215.03	4151.5	3883.13	4582.16	5987.97	6102.77	6187.31	10795.7	6505.48	6297.8	107.478	83.822	102.409	108.679	182.515	114.923
com_1178	2305.22	6624.65	2583.9	2828.43	1765.84	577.926	3180.77	10176.9	3628.3	4553.03	2390.54	2726.1	239821	128223	124370	139981	221786	222361
com_1179	1480.24	1772.13	1779.83	2023.44	2139.1	1786.63	2472.26	2121.87	2843.67	2126.41	4947.75	3081.4	1593.46	2228.24	2582.75	2261.99	1894.03	2690.98
com_1180	48.9384	35.8985	38.9484	64.5032	9.26988	39.5651	67.0382	73.6413	66.9083	51.6781	54.425	67.2837	80.4028	95.1762	101.528	54.8543	93.7736	83.8781
com_1181	104788	227069	102053	83959.2	145695	224104	226940	215862	262659	258612	218219	245460	1224.67	556.379	363.584	394.469	1360.68	1016.69
com_1182	427.251	416.08	351.381	381.482	286.692	374.621	600.126	586.029	583.019	627.097	560.128	648.308	2.58147	25.9388	2.03415	49.8171	28.4878	4.0206
com_1183	3462.13	3555.67	3073.86	3150.15	2947.84	3440.61	4286.12	4313.79	4605.02	8605.55	5081.8	4751.95	2857.17	3253.54	3216.43	2879.96	2549.03	3767.39
com_1184	83.3451	187.208	99.6187	112.953	52.2766	52.2158	258.222	116.196	78.1223	196.01	72.1553	226.879	4072.64	4910.66	4252.59	4286.93	3544.3	5130.8
com_1185	73.9609	189.659	221.137	436.428	612.775	298.218	398.684	267.322	247.077	229.255	1325.26	497.081	210.754	199.386	167.494	171.347	142.99	250.253
com_1186	5679.63	6625.38	6820.72	6060.25	6867.86	6206.88	9969.47	9272.71	9447.11	10299.8	12409.6	10551.3	412.25	971.444	519.959	493.035	365.407	429.665
com_1187	36.1373	134.295	67.2894	191.542	306.775	95.7516	207.572	0	198.752	225.236	81.0067	124.374	2534.23	2222.74	3080.13	1963.57	1467.46	6199.58
com_1188	16987	16559.8	13948.4	14038.8	13274.8	15533.3	19304	18344.7	19003.8	19801.6	40982.6	29251.7	645.462	1068.23	675.408	897.167	917.902	1033.89
com_1189	158.774	354.27	157.082	126.673	156.271	24.5215	457.77	48.2634	85.6041	402.699	116.712	478.782	4141.44	9225.69	8146.93	4315.63	3240.79	5330.25
com_1190	408.087	548.24	375.463	388.356	324.92	333.174	665.766	673.667	745.297	574.008	565.084	645.757	306.002	322.925	328.373	155.105	324.642	215.288
com_1191	244.307	76.6898	234.408	138.134	321.191	23.8732	27.2304	7.40624	108.521	137.482	1380.67	29.823	0.217111	697.026	336.584	0	50.4157	111.319
com_1192	926.505	868.801	1025.12	781.8	1257.24	1224.76	1486.43	1120.62	1231.58	2887.88	1612.24	1615.1	1549.91	1758.72	1531.63	1660.94	1514.01	1910.98
com_1193	4774.92	7620.41	4130.25	7837.54	7359.65	5825.66	9208.05	8774.26	7318.79	8081.44	16682.4	11478.8	623.802	1035.92	715.239	471.958	847.173	891.924
com_1194	938.806	1632.42	1183.61	872.799	1323.3	1640.51	2038.31	1965.2	1992.75	2293.27	2502.8	1666.93	864.509	2189.08	1128.98	968.232	765.627	996.509
com_1195	6492.09	9694.15	7426.03	9398.61	9043.2	7580.31	12384.7	12708.9	10612.5	13468.8	17561.6	14874	372.7	410.369	400.11	222.919	537.623	249.773
com_1196	732.602	637.913	675.471	603.13	777.246	769.945	1018.44	840.111	899.67	1628.69	1237.73	1276.01	53.9903	48.3759	82.5365	6.40838	0	202.381
com_1197	1266.21	407.756	353.853	386.555	1342.39	294.327	710.986	432.94	409.076	719.256	3479.71	924.143	2221.89	1865.85	2253.83	1295.27	1324.04	2645.6
com_1198	11137.4	16950.2	14676.8	16448.9	18257	15071.9	22550.8	24404.8	19770.1	24735	34322.3	27285.8	307.42	710.659	373.603	366.512	289.041	360.335
com_1199	944.707	1677.21	775.133	1158.2	1225.66	1227.31	1629.15	2453.01	1194.56	1610.54	2763.68	1976.03	814.591	3276.51	2300.69	448.039	1624.32	2102.84
com_1200	4804.75	8973.62	7739.13	10278	13244.3	8846.15	15215	12701.7	10996.1	15075.6	19888.2	15595.1	516.934	486.349	468.55	558.774	483.752	508.385
com_1201	122.326	297.063	106.233	303.351	158.562	134.379	373.696	395.592	185.874	282.65	418.028	210.402	131.567	99.437	121.371	215.683	173.695	126.552
com_1202	57.2234	81.1286	42.5539	62.226	9.78949	31.0335	73.8116	94.9309	107.494	88.9798	17.6134	89.5168	1204.9	1113.01	1032.16	905.269	771.371	892.118
com_1203	8005.32	9897.71	8340.84	9547.61	7920.36	9432.93	14023.5	13902.4	12503	15725.1	16049.6	16258	8256.12	9550.42	8690.57	8580.77	7472.99	10118.2
com_1204	319.585	281.178	183.402	174.729	99.9864	297.147	292.657	358.07	494.233	301.254	485.074	334.409	760.748	620.139	528.83	955.206	778.826	794.021
com_1205	247.384	261.8	191.62	279.118	141.834	271.915	393.164	370.986	424.315	349.618	413.62	378.724	8762.77	8276.38	9571.65	9540.36	8224.29	10028.1
com_1206	97.9444	102.262	108.891	106.725	135.729	101.675	144.01	145.508	119.691	237.901	265.772	181.378	628.435	1296.55	827.469	642.348	491.77	566.95
com_1207	1737.71	1502.64	2003.38	1441.37	2422.06	2095.33	2795.11	2155.79	2321.02	4462.9	3407.69	3663.23	2929.12	2953.75	3162.13	2735.98	2560.73	2484.66
com_1208	470.517	529.314	749.842	1974.87	1797.46	1170.3	1738.14	810.631	654.635	566.971	5254.6	2217.96	216.151	549.47	232.508	233.869	160.343	222.252
com_1209	190.87	230.929	157.818	237.737	127.26	169.097	222.72	252.19	257.684	265.793	567.11	307.677	2027.84	1483.2	1518.44	2002.57	1841.41	1977.77
com_1210	6271.76	7887.07	6884.81	7386.32	10518.6	6657.2	11408.8	11347	9857.82	11658.3	18672.3	13934.3	1801.42	2358.51	1792.89	1846.59	1666.04	2185.44
com_1211	4170.55	7396.78	5288.53	6068.89	5297.65	5239.94	9355.47	7992.42	6985.3	9299.84	12715.1	10067.5	1588.83	1855.99	1543.42	1850.86	1851.29	2532.57
com_1212	841.466	615.965	1241.24	907.578	1289.89	637.082	1703.74	852.568	1050.06	2205.92	2117.98	1417.24	43856.4	33629.2	35464	42919.4	41981.2	44733.8
com_1213	674.636	1354.2	1141.08	905.934	1629.35	887.136	2116.32	1594.58	1573.03	2047.51	1959.6	1860.41	55.746	50.4629	74.1809	35.5232	19.7226	174.106
com_1214	114.859	100.952	76.4955	138.823	80.7275	107.75	155.64	189.467	134.789	194.096	218.787	157.167	5422.58	5335.55	5973.73	6144.65	5476.04	6078.2
com_1215	30593	45853.1	35929.9	40733.7	52044.8	34588.8	66494.3	56070.9	54594.3	65941.6	91388.8	73947.4	175.818	382.481	233.977	276.373	184.309	383.387
com_1216	98.0784	53.0289	26.7374	62.0002	8.99786	32.3262	78.9536	96.1715	88.9723	84.9067	50.3717	80.1576	44.3829	122.535	65.9923	59.1515	56.3381	60.0212
com_1217	188.58	314.975	269.377	590.695	616.067	443.278	617.765	305.283	297.133	329.088	1723.75	864.59	369.435	222.856	248.581	46.3121	183.403	502.039
com_1218	1604.67	1482.97	1363.77	1409.92	1424.91	1694.54	1909.81	1783.49	1969.92	1898.87	5042.41	2731.93	430.983	511.535	305.461	198.616	340.744	774.119
com_1219	2200	1178.33	3081.12	1667.1	3827.24	1967.28	4531.59	3012.65	2953.93	3079.39	5624.03	4599.78	355.514	346.289	271.805	394.422	362.216	328.668
com_1220	3555.81	8449.63	7392.42	6613.83	7514.66	6412.5	10906.8	13164	9911.59	16469.5	7482.9	10397.4	2673.95	4093.69	3559.9	2686.21	2520.48	3356.66
com_1221	6340.24	9558.1	7935.43	9066.82	9527.64	7351.53	13090.8	12826.5	11749.9	13870.6	18667	15074.3	8476	9902.5	9077.55	8865.08	7703.24	10426.2
com_1222	466.733	197.632	387.543	828.489	780.071	600.703	761.153	644.554	810.126	644.035	1831.91	897.187	430.932	424.372	398.921	656.796	427.727	496.881
com_1223	11534.5	17211.9	14469.3	18291.9	28121	13884.2	28258.8	25039.5	23945.9	28682.7	39989.7	31637.7	20.6696	56.2405	41.9541	49.8672	36.3902	67.8132
com_1224	639.763	827.613	496.687	702.157	361.49	488.62	1049.57	1140.2	1112.45	1119.06	576.999	1054.94	7603.6	8681.27	9839.42	3890.02	7506.5	3225.46
com_1225	242.725	158.671	251.489	237.79	214.689	313.417	533.307	359.428	312.595	468.762	335.071	438.754	180.041	146.839	163.844	115.423	229.38	307.516
com_1226	9892.65	13962.2	11394.5	19232.9	15013.6	14488.1	23728.5	21290.3	18467	23691	31922.6	26023.7	3.63322	8.94809	9.87055	2.04946	16.949	2.52431
com_1227	16.0195	10.0085	10.8403	2.8086	2.49098	4.46359	13.3844	4.7248	32.332	16.8055	11.4284	1.91306	202.542	351.41	252.108	141.833	138.425	223.243
com_1228	2909.78	5092.37	2423.68	3342.15	3810.89	5143.74	6061.29	6339.79	6123.38	7108.36	5981.37	7676.69	300.82	567.349	442.455	335.498	262.633	378.044
com_1229	21.8065	44.0612	41.2786	46.4396	76.386	40.263	20.6546	17.0046	12.1379	13.588	381.312	23.7443	12671.7	13495.4	11854.6	15721.2	14049.5	15899
com_1230	392.444	406.879	275.985	339.586	418.753	546.405	774.69	283.35	659.066	726.84	1026.75	659.268	16684.6	15138	17244.1	21314.6	14925.5	18933.1
com_1231	151.155	259.906	184.044	371.266	257.513	204.583	344.585	330.916	230.36	234.336	1010.97	329.449	5667.53	5309.14	6364	6333.42	5025.73	7179.74
com_1232	6411.79	7851.01	6467.03	7522.62	8587.15	6430.83	12224.3	10222.7	9720.59	11862	17982.2	13145.1	530.537	503.792	688.139	416.541	288.446	1249.24
com_1233	478.501	948.79	642.59	1019.82	494.141	468.238	1154.45	1531.15	862.469	1221.49	1046.16	1244.15	1.79608	27.9701	19.1626	0	1.67598	3.0846
com_1234	113.287	307.981	136.264	104.501	197.032	45.2978	259.942	247.522	170.276	312.96	309.567	276.651	1566.17	1471.3	1386.86	2015.31	1537.7	2082.73
com_1235	743.129	640.5	799.829	653.817	987.047	896.553	1304.81	999.149	1016.84	2089.05	1404.24	1426.86	80.1747	53.015	50.7868	94.9409	91.4874	122.409
com_1236	0.485551	8.35007	1.82553	0.0873541	0	1.68954	7.07364	15.5726	5.06781	7.55745	86.8006	11.2337	13779.7	16035.8	15979	13563.5	12911	16705
com_1237	281.375	407.448	264.912	332.755	360.602	230.722	532.698	419.124	492.095	600.25	635.178	608.95	194.982	223.073	241.442	210.321	105.249	294.92
com_1238	4737.11	7591.84	6475.72	7679.94	9455.28	6186.5	12666.4	11918.6	10036	13904.4	13030.9	12718.6	33.8483	291.582	201.67	0	136.11	121.234
com_1239	25.3062	79.4927	54.2465	73.7948	128.822	33.7177	159.451	133.257	33.383	197.952	69.3164	105.446	4091.85	4465.71	4577.86	4312.67	3996.05	4709
com_1240	303.454	334.137	334.588	271.746	163.516	138.551	402.743	374.639	759.914	457.467	303.292	443.35	4398.26	6843.95	4948.6	4398.91	3696.34	5521.14
com_1241	4352.62	6309.75	4601.29	5811.58	6585.49	4582.66	8755.93	9015.57	7978.78	8727.1	12212.8	10545.7	37915.1	45519.9	45081.1	38746.3	34223.4	45754.1
com_1242	11384.8	13883.8	10500	10497.9	8621.35	11140.8	18442.1	14903.1	15499.2	17295.8	29886	21515.1	1102.21	1076.07	1032.09	1233.31	1196.89	1058.39
com_1243	4542.58	7832.32	5225.54	6744.67	5801.77	6585.44	10622.5	9799.05	8508.05	10648	14383	11476.1	40.5388	159.465	93.5368	20.9952	140.834	67.0636
com_1244	27148.9	28710.3	29488.4	20563.8	20885.9	23267.2	42396.6	45364.3	37171.2	54816	39196.6	48617.1	169.989	84.9544	110.194	131.876	83.3899	153.797
com_1245	6854.87	10602.9	7462.86	6889.49	8419.85	6657.61	12977.2	14506.6	11694.3	13905.9	15925.3	14725.2	1915.26	2927.26	2652.27	3693.12	2457.76	2516.9
com_1246	858.211	991.056	649.725	890.267	986.297	956.957	1646.11	1081.93	1175.79	1075.11	2667.39	1884.66	104.008	164.14	124.957	79.4161	134.657	154.726
com_1247	832.42	1222	937.522	747.145	728.553	703.54	1533.97	1494.56	1195.7	1844.62	1642.24	1544.9	303.424	1018.48	711.72	249.296	597.034	581.565
com_1248	23890.3	38170.1	32979.9	36945	41902.7	27974.3	57902.4	52107.6	51211.1	60935.5	75339.3	64148.5	4464.08	1671.52	4236.75	4350.41	1764.45	6761.93
com_1249	1116.24	1471.27	1035.47	952.596	1173.99	1420.02	2017.61	1836.11	1977.81	2196.52	2534.24	2298.23	11.6392	17.0928	30.341	30.6492	8.4336	59.5006
com_1250	98.6168	89.1856	103.102	77.009	166.724	124.835	159.921	139.801	109.537	219.171	354.831	202.237	236.313	366.53	286.641	346.235	246.335	293.066
com_1251	114.846	60.2789	159.635	171.124	198.14	115.565	305.371	102.705	178.651	365.596	283.416	241.858	77.4654	292.516	191.897	32.2932	88.8825	139.885
com_1252	1151.19	1469.3	1084.78	929.003	965.81	895.57	1834.96	1945.47	2187.95	1676.61	2058.29	2028.4	368.349	284.415	589.407	1084.12	25.8706	401.429
com_1253	6.25349	83.7749	107.216	504.055	681.327	228.399	354.565	90.3897	38.4201	89.4953	1881.43	462.603	54.8452	46.7835	49.3207	29.6302	64.1156	70.1866
com_1254	434.198	722.952	558.967	483.961	669.336	557.723	994.164	918.155	892.804	1561.45	945.64	895.774	632.374	622.207	632.213	889.734	709.043	786.639
com_1255	366.857	454.77	474.543	444.789	192.149	414.086	525.105	495.195	662.297	457.003	1261.83	851.737	103.869	185.543	149.371	218.675	172.226	259.471
com_1256	372.057	300.502	273.049	314.91	167.266	151.871	503.89	317.608	444.35	457.234	627.212	512.793	7.84344	21.1156	79.0136	31.149	41.4967	81.6174
com_1257	17.9082	17.3074	157.776	26.7765	242.371	130.676	148.61	35.1705	81.0486	368.468	204.103	237.552	106.975	92.7652	100.012	182.159	137.976	112.487
com_1258	0	27.9685	49.683	0	127.363	0	155.266	118.517	80.5777	220.207	829.382	318.834	149.707	339.35	222.627	126.699	47.4084	213.534
com_1259	1259.76	1419.98	2541.54	8448.96	8027.03	4158.79	7210.77	2982.98	2743.29	2248.55	23509.7	8626.46	191.562	154.769	165.753	219.862	197.654	243.161
com_1260	132.487	110.651	169.738	113.946	290.04	185.702	436.12	94.5959	328.225	325.706	387.669	262.608	554.894	887.83	366.711	575.598	442.643	545.669
com_1261	0.464088	2.38247	1.09344	1.18871	0.786685	0.711815	1.65063	3.33584	1.02773	3.03557	0.879543	2.24897	2632.14	1420.34	1319.63	1414.05	2590.81	2520.94
com_1262	1965.89	1497.58	1745.97	1730.85	1551.91	2330.15	3935.94	3201.93	2672.77	4255.07	2478.16	3367.57	1449.68	1309.72	1625.72	1533.82	1225.51	2124.39
com_1263	418.579	705.094	462.381	398.247	278.267	258.79	680.527	873.33	746.259	667.15	701.84	971.111	10.9351	0	0	14.558	38.6133	7.20751
com_1264	4.52437	11.4331	8.10903	7.24128	4.57551	2.94813	14.0052	13.119	11.4491	16.8052	6.09227	10.0489	4655.92	4807.43	4538.31	5746.49	4472.97	5867.17
com_1265	3061.98	3303.47	3448.84	3224.22	3867.47	2562.64	5594.96	5449.89	5358.59	5915.95	7145.49	6423.02	242.985	285.885	299.166	247.741	228.624	325.831
com_1266	18443.9	23398.1	19520.6	22797.4	27092.9	20538.8	37865.9	35609.5	32864.8	38628.1	54787.5	43588.7	31401	41457.8	39090.1	31427.7	28573.5	38082.2
com_1267	74.239	122.492	87.3091	57.5263	21.7571	86.867	128.402	194.406	210.233	125.518	31.1914	142.543	1934.17	2731.07	2759.06	2747.27	1405.29	2756.59
com_1268	2263.92	2201.51	1844.22	2148.41	3931.16	1647.09	3422.82	3312.46	2253.78	6587.39	5737.02	4663.55	127.302	271.534	184.737	137.904	107.094	154.923
com_1269	567.816	786.89	605.598	543.125	709.558	486.407	1235.47	1145.11	1020.73	1214.29	1106.5	1130.98	279.588	428.439	326.035	345.25	237.179	468.892
com_1270	333.252	355.615	416.777	277.876	384.879	172.029	520.155	606.109	636.075	733.013	457.43	645.53	625.261	861.896	591.224	676.497	706.311	692.555
com_1271	288.664	146.913	433.507	340.042	466.548	303.741	528.509	197.019	469.355	832.887	1064.76	587.785	70.5188	147.391	65.4623	58.8425	68.8074	72.5533
com_1272	4195.22	6451.5	5481.88	9404.41	13730.5	6966.95	13305.8	9854.4	9421.44	11024.5	26606.9	15882.2	364.745	244.396	300.775	334.321	352.725	223.426
com_1273	7.79501	3.8754	1.88988	9.57752	0.393039	2.35521	10.2969	9.2576	5.12569	15.782	1.93699	5.96561	71.3835	80.8645	79.368	51.067	116.047	76.721
com_1274	1401.46	2027.8	1613.93	1513.65	1865.19	1541.65	2592.46	2579.76	2223.79	3457.06	4401.66	3377.8	3504.62	3507.27	2639.7	2682.27	3413.93	6549.01
com_1275	7457.98	8626.81	7071.82	7302.83	8781.76	6409.15	13185.8	14287.7	11659.2	13377.7	17386	15523.2	18.879	9.86745	24.7239	34.2771	19.8031	41.656
com_1276	47.9348	36.3821	94.8008	67.3725	47.287	30.6815	109.024	165.993	70.0383	101.702	70.9112	90.2797	330.423	451.952	261.199	219.344	349.573	542.446
com_1277	836.364	1245.62	964.111	1031.1	940.243	926.802	1938.81	1699.91	1434.14	1962.49	2143.01	1971.33	167.16	184.979	251.522	284.347	201.998	162.373
com_1278	305.531	276.044	313.526	126.589	114.637	295.7	451.956	392.626	286.16	316.087	831.029	415.974	14102.8	20932.7	15757.8	14917.4	12841.5	17158.1
com_1279	325.393	502.243	400.672	481.645	573.092	458.195	703.399	979.96	626.613	815.359	1233.76	820.76	0	20.1516	7.65242	2.61606	0	0
com_1280	419.69	578.238	543.164	352.565	351.912	350.249	637.347	1135.9	768.787	744.096	749.178	872.966	468.5	231.032	401.667	464.143	454.294	476.463
com_1281	0	0	126.18	36.0896	3.36169	0	358.406	34.6678	160.888	66.2329	144.834	8.06934	90.9525	253.537	205.363	365.444	234.606	174.648
com_1282	4.56321	0	10.5256	29.4741	25.8109	8.78948	84.3309	0	22.6796	18.1465	21.697	0	3319.02	4208.52	3858.26	3313.34	2852.33	3953.81
com_1283	197.782	118.597	194.357	180.118	164.721	119.735	340.272	185.932	376.799	125.247	539.864	281.634	12975.8	15079	19065.3	11020.4	11970.5	7851.69
com_1284	2076.89	1528.93	1891.35	1271.91	3469.14	1886.48	3156.83	1749.84	3976.08	1776.89	7984.25	4372.73	19.0315	68.1523	48.6337	47.5756	12.0837	27.399
com_1285	82.7994	174.302	101.018	91.1479	84.886	86.0425	183.603	232.668	246.989	210.736	138.571	168.952	200.329	816.765	529.192	99.482	414.395	434.843
com_1286	10685.1	16317.4	13426.1	14908.8	12946.1	13162.9	25547.1	24833.7	21413.9	30181.1	26193.9	27224.4	758.475	699.778	682.254	697.052	679.108	757.847
com_1287	399.936	278.162	376.418	440.453	861.816	303.549	396.827	111.047	36.7314	153.314	3755.05	660.739	220.821	174.684	154.392	251.044	207.182	218.209
com_1288	112.985	132.072	166.795	94.733	161.531	95.061	222.216	146.281	92.0102	572.728	245.867	196.194	839.454	1387.83	780.115	481.661	1233.22	2066.49
com_1289	31.0329	34.506	53.4897	60.4444	52.0319	101.341	56.2672	60.9624	77.5934	168.951	194.252	85.6226	1544.64	1067.37	1193.12	1418.09	576.747	1339.95
com_1290	354343	387444	409060	239207	262962	263059	580145	640380	518695	738935	548900	680505	1623.44	2129.08	1519.93	1864.63	2513.72	2674.05
com_1291	47.0714	84.9147	94.2101	76.0576	84.6952	37.66	157.189	129.769	85.0602	153.633	208.544	87.8722	49.1436	188.312	121.147	22.5835	35.667	50.3458
com_1292	189.15	281.839	429.194	660.795	1268.91	582.319	906.719	570.769	373.927	418.213	3102.4	1244.22	24.469	83.1939	68.279	48.0567	36.0641	51.8064
com_1293	266.528	285.003	467.994	576.077	816.608	613.431	569.411	216.834	70.8432	213.911	3738.09	1079.29	220.984	493.216	336.338	247.467	217.551	297.55
com_1294	1772.9	1440.39	2179.45	1570.38	3022.19	2596.26	3725.97	2430.37	2764.27	6448.92	4201.11	4923.91	81.8637	176.285	123.304	92.9108	73.7093	99.5669
com_1295	0	14.3972	115.013	38.4447	157.367	60.2654	168.636	55.2109	117.038	126.027	182.098	228.304	13931.9	19341.6	17719.2	14614.1	11927.7	17229.7
com_1296	305.394	373.54	268.037	354.625	251.069	262.127	408.272	400.423	485.985	427.375	1188.81	628.831	3792.85	5216.57	6122.75	5760.45	4069.3	4010.13
com_1297	711.24	1026.85	685.98	635.587	669.94	665.55	1341.04	1509.39	1681.27	1083.43	1475.8	1481.74	3517.04	3303.59	4257	3761.68	2905.95	4505.3
com_1298	131.181	173.729	240.492	119.368	396.496	202.14	432.966	215.075	243.035	794.684	405.293	379.769	1566.25	1759.15	1635.17	1726.33	1354.52	1903.74
com_1299	2930.51	4219.81	2575.85	4269.52	3979.74	3334.8	7276.46	6923.28	5660.3	7004.98	7636.88	7350.48	6337.55	8807.44	7071.84	7632.45	6952.76	9336.97
com_1300	13646.9	19121.7	16945.3	9037.08	11365.7	7974.95	24447	26902.1	30047.8	21598	25411.4	25522.4	570.271	1062.71	749.755	937.881	824.967	622.15
com_1301	4033.67	4653.71	4685.03	3591.84	4645.52	4012.52	8503.95	7983.61	6611.13	9004.56	9425.32	8979.77	576.244	916.397	563.825	603.702	583.566	659.409
com_1302	35688.8	54013.3	40097	55592.3	53453.7	40897.7	86360.1	80890.9	72222.3	88053	126151	98029.2	461.436	466.809	391.093	457.425	475.102	478.937
com_1303	4579	6367.27	5404.8	6934.8	7720.54	5387.59	12470.3	9677.57	7983.83	12638.9	16539.2	12495.2	0.00260164	1.5914	0.131024	0	0	0.29869
com_1304	126.058	314.468	194.743	171.593	231.359	52.6941	321.433	324.252	355.377	438.031	293.934	423.165	565.684	362.893	404.41	590.619	525.955	598.368
com_1305	108.312	62.9218	96.0978	435.352	221.936	212.124	373.866	270.258	405.401	163.973	755.748	280.054	100.305	410.85	114.49	60.4109	153.576	336.336
com_1306	6389.3	10113.7	7565.07	7487.48	11023.5	6215.44	14554.5	13662.3	14244.6	16302.8	19982.1	17832.4	7776.43	5617.58	5579.7	6819.15	7368.73	7707.55
com_1307	183.916	115.558	581.254	220.967	783.493	280.67	653.034	566.958	306.007	775.945	1019.34	971.665	1101.24	1371.2	1400.75	1173.84	932.43	1157.4
com_1308	433.52	575.189	330.191	254.094	323.101	301.489	718.393	768.467	889.938	539.879	783.932	717.507	560.705	569.6	632.022	390.513	556.798	377.342
com_1309	373.808	873.299	423.49	442.181	553.02	611.358	1506.58	1260.86	1229.14	1103.9	943.31	500.165	2005.6	6784.76	3999.39	3322.67	1735.85	2185.47
com_1310	214.474	249.428	411.383	162.272	311.26	229.969	440.492	381.928	341.781	665.898	812.564	526.672	4184.97	3383.84	3509.22	4522.1	3646.44	4663.69
com_1311	332.203	474.56	399.331	298.587	317.707	260.055	751.143	673.698	579.634	813.622	689.181	677.118	325.36	179.348	266.246	620.006	349.895	137.407
com_1312	1996.65	2542.22	2071.78	1569.47	2226.41	2275.07	4275.9	4006.15	4175.97	3858.86	4564.63	4652.37	320.342	275.105	289.086	246.212	211.226	325.522
com_1313	9562.15	9506.7	8762.63	6431.38	6223.45	5721.11	14062.3	15447	15693.6	17368.7	13028.8	17452.9	232.473	313.279	277.582	213.456	273.151	390.609
com_1314	395.081	401.259	327.001	370.53	283.11	318.181	506.148	650.304	580.953	1656.12	376.617	451.935	15087.6	17600.3	17780	14556.5	13472	18060.6
com_1315	25900.2	26964	28043.5	16779.9	17038	18952.8	41761.9	45588	37584.7	55486.4	40158	49991.8	3720.07	3302.32	4816.56	2706.49	1749.71	10025.5
com_1316	383.007	625.38	284.771	825.613	1210.91	861.411	1593.21	633.453	760.145	1589.93	2385.69	1530.52	1474.15	1543.08	1241.17	1528.27	1453.49	1530.82
com_1317	243.499	473.767	734.186	3242.75	2312.83	1763.23	2825.82	1483.42	1360.32	1322.61	7306.04	3475.54	26.523	94.975	47.9449	59.7743	28.8912	20.0245
com_1318	412.32	165.616	457.216	236.632	426.666	638.916	946.656	368.849	366.37	833.097	1237.73	985.515	4144.99	4960.77	3803.81	4926.35	4306.89	4227.2
com_1319	4991.81	7577.43	6384.15	8789.33	10642.7	7810.05	16754.1	12904	11811.4	13546.4	19821.3	19053	177.122	87.7824	133.948	178.659	155.358	149.69
com_1320	121.374	93.6523	338.859	188.734	594.629	407.197	704.28	337.857	370.608	605.061	706.567	823.613	312.559	624.686	266.855	175.166	202.348	415.689
com_1321	108.637	104.722	180.595	113.932	48.3805	49.8485	212.633	333.071	185.883	215.775	112.808	175.151	106.141	289.892	159.419	130.648	95.334	105.633
com_1322	1305.15	490.175	1353.89	799.816	1674.13	2416.92	4033.88	2043.7	1656.11	4307.57	1741.97	2638.65	54.2748	0	61.6476	101.03	229.518	558.794
com_1323	158.142	289.587	771.87	427.14	263.334	63.6522	1561.13	287.669	754.57	438.284	759.918	233.013	100.134	119.892	77.7615	30.3121	112.603	213.719
com_1324	3139.75	3996.94	2754.26	2671.27	2629.2	2944.79	5914.47	5450.65	6515.7	5663.07	6953.15	6614.32	261.293	146.68	152.635	36.2339	325.013	75.8917
com_1325	721.448	1345.95	772.749	752.91	788.966	767.416	1839.74	2202.78	1466.38	2139.44	1607.93	1308.03	197.045	47.0348	108.917	148.727	132.872	136.645
com_1326	339.246	360.465	433.058	277.455	254.949	274.841	671.337	686.752	1084.72	533.525	364.605	639.567	3148.81	4281.71	3653.07	8098.87	2112.02	3025.62
com_1327	126.346	296.34	141.725	207.183	254.009	142.326	399.619	337.851	335.917	450.643	556.695	316.135	4883.69	2366.36	2067.5	2711.44	5923.76	6545.44
com_1328	3093.13	4858	3335.21	3216.43	3474.75	3513.4	6621.58	10069.9	6837.86	6029.78	6735.61	7870.55	1186.51	1215.49	1370.3	1441.94	941.241	1141.68
com_1329	146.261	180.874	71.5042	199.283	140.165	211.103	299.262	222.888	255.661	263.054	421.248	490.375	7.39222	24.2707	31.0282	0	0	82.8749
com_1330	59.0534	82.5643	46.1035	61.644	65.6978	24.46	140.939	151.178	114.264	140.857	62.0249	89.2007	1528.31	1578.29	1620.75	1647.39	1273.96	2029.23
com_1331	3204.75	4088.96	3472.6	3232.28	2713.62	3922.57	6240.91	8163.37	6493.88	7219.92	6464.31	7892.05	53.2441	53.7775	69.0595	69.8038	56.953	73.0072
com_1332	1184.77	1869.34	1410.22	1045.22	1053.25	852.588	2193	2833.44	2558.98	2397.19	2390.5	2983.58	16.8889	23.3923	44.9535	3.21611	13.3754	57.1198
com_1333	71.1185	37.878	77.3961	25.333	149.647	116.973	157.666	70.2694	88.7741	326.894	133.612	218.056	103.224	788.099	238.402	25.0427	269.374	377.979
com_1334	149.811	198.244	131.009	120.607	128.752	102.21	271.004	287.05	336.643	255.184	298.975	279.599	2598.88	2552.71	2755.71	2613.57	2285.24	2967.82
com_1335	5874.44	8654.8	7247.25	8241.43	10108.5	7965.82	15979.2	15203.3	13024.6	15809.7	22234.3	18057.6	1559.76	1894.89	1772.72	1892.02	1549.08	1816.36
com_1336	1895.22	2391.31	2865.27	3651.04	5866.14	3389.62	6062.41	4746.69	4329	4778.77	14833.7	7119.83	4069.15	4729.44	5456	3220.88	3151.21	4604.04
com_1337	444.246	331.862	706.146	621.134	838.946	307.267	684.078	169.114	291.288	215.409	4204.73	1226.07	400.815	1122.64	605.008	374.561	948.413	527.542
com_1338	1748.38	3561.93	2625.49	1820.68	2581.23	1257.06	4906.88	4409.98	5563.06	6279.7	2916.12	4583.46	4627.55	4665.04	3891.44	4819.57	4597.08	4624.04
com_1339	2496.19	3408.74	2768.74	1764.13	1596.32	1951.57	4967.99	4605.24	5833.5	4768.63	4331.46	4978.63	333.259	531.887	345.939	467.103	656.894	349.805
com_1340	235.664	290.426	272.291	140.121	275.524	227.378	295.015	319.885	1047.48	499.485	356.95	526.79	5014.81	6901.12	5263.85	4795.93	4197.59	6066.37
com_1341	179.174	276.304	148.827	211.534	245.331	146.465	390.692	395.143	431.9	462.181	428.876	445.585	238.373	232.841	216.563	240.617	256.667	265.763
com_1342	4.51254	20.2021	160.943	51.9744	31.7208	0	463.801	25.9705	170.818	80.8134	159.531	13.8486	10853.3	29642	21068.3	12586.6	9596.37	15914.8
com_1343	180.253	416.7	221.19	205.913	229.799	167.2	379.882	376.286	370.565	639.021	723.056	521.747	1468.95	1692.41	1305.29	1568.22	1438.21	1355.79
com_1344	8875.07	16405.7	13107.2	10252	14981.1	10042.1	24719.6	24230.4	22650.9	32556.4	23501.8	28811.9	876.485	1114.11	953.579	1058.01	1199.48	1232.52
com_1345	489.774	291.234	255.637	300.909	349.961	183.198	429.629	372.02	343.819	1197.6	533.452	1097.33	40902.9	31965.8	38523.1	48776.4	35026.4	84264.8
com_1346	212.273	23.4636	36.559	58.2667	55.5214	19.4249	125.053	81.8258	120.139	258.977	181.97	94.027	4136.3	4178.36	3674.83	4744.37	4064.83	4869.62
com_1347	197.521	232.718	176.389	189.351	140.27	177.95	271.058	358.857	311.715	959.257	222.193	255.655	208.353	214.164	251.514	199.492	190.676	175.912
com_1348	308.284	68.954	15.4495	217.973	130.722	66.4807	126.629	584.681	260.621	595.425	0.439671	157.929	171.269	128.669	127.574	121.676	136.967	128.633
com_1349	1339.28	1025.79	1939.97	1330.71	2949.93	2140.84	3463.3	2040.76	2434.26	5927.62	4230.36	4854.59	651.183	1967.84	1269.17	693.453	571.564	945.193
com_1350	481.691	1382.74	1155.27	910.271	1436.76	716.251	2107.94	2171.49	1635.37	2414.2	2580.61	2129.69	1126.28	1760.13	1039.09	1336.2	1775.99	956.475
com_1351	348.541	323.014	398.964	354.788	544.687	345.178	726.911	594.514	654.336	1201	921.799	875.468	3.76611	47.6441	21.5725	8.21329	0	4.25313
com_1352	54368.9	70661.2	61885.7	41881.5	37099.8	46221.1	102194	107689	98538.7	129589	107282	126539	142.131	151.993	168.179	229.807	299.974	165.775
com_1353	33.8469	19.631	144.726	49.0496	242.125	133.26	250.82	112.468	148.065	359.83	313.521	159.259	3138.76	3411.29	4095.3	3183.48	2014.21	2459.91
com_1354	186.117	320.717	235.943	112.795	358.034	141.899	385.139	735.283	571.443	569.384	345.948	321.445	47.9447	357.666	229.477	40.6622	123.156	195.178
com_1355	1110.81	2027	1686.12	2382.73	1831.43	1952.28	3608.82	3549.26	2709.24	4786.65	4794.81	4315.44	4572.34	5607.89	5917.73	4674.71	4523.88	5648.13
com_1356	8766.91	12507.3	10438.1	10797.4	17208.4	8897.09	23069.9	21561.6	19408.2	23442.7	33659	27237.5	2419.15	3179.74	3284.93	2689.07	1982.07	2982.92
com_1357	2152.93	2722.18	4842.8	8801.44	11169.3	6167.8	11832.8	6105.9	7233.74	4933.91	32072.3	15529.2	797.371	1285.61	1623.46	30.8523	826.984	0
com_1358	340.711	492.107	306.84	392.458	185.039	105.426	635.085	734.161	651.807	747.734	445.85	742.953	3175.28	6622.06	3110.34	2697.02	3061.04	3695.86
com_1359	1215.18	2209.79	992.117	932.81	1193.28	1233.07	2689.02	2498.63	2396.18	3224.92	2903.81	3264.06	176.2	189.381	311.011	121.743	57.0116	641.952
com_1360	4912.84	7515.33	6005.71	7153.31	10772.6	6179.07	14956.3	13658.7	11682.6	14924.9	21182.7	16853.8	221.461	285.748	220.473	255.372	234.537	244.74
com_1361	30.2714	14.1444	45.8951	42.459	39.4464	47.7889	3.23274	1.13194	0	0.580981	9.73157	0	108.2	122.648	169.191	71.0618	30.2749	428.182
com_1362	73.047	97.8804	80.9818	92.1806	82.2102	186.559	125.143	347.523	315.963	227.604	98.8987	229.653	1192.41	1279.1	1126.01	1269.58	988.288	1493.59
com_1363	1744.4	3036.97	2213.43	6451.48	4767.15	7375.63	9383.78	7569.75	6263.4	7924.3	14434.2	10679.1	199.654	330.462	218.019	116.563	195.477	239.335
com_1364	34620.9	53584.8	41684.9	42350.4	47109	39480.5	90235.1	89044.4	73989.2	99252.1	116582	101445	2026.71	2027.73	1999.44	1833.36	2148.9	1627.23
com_1365	4751.82	8521.69	4953.71	4426	4290.68	5482.69	10840.4	10221.4	12860.4	12586.7	11818.6	13362.6	7940.92	7931.92	8474.06	8552.36	6780.34	9630.27
com_1366	835.374	1539.78	2060.93	4501.92	5135.91	3052.96	4440	2260.38	2057.68	1804.82	20459.8	6896.13	54.208	32.6985	19.1122	56.7861	61.1291	69.0667
com_1367	11201.1	18442.3	15181.1	16168.9	23410.7	14484.2	35024	29840.3	28807	31741	54494.2	40069.8	29515.9	29268.1	45880.9	32965.3	27529.1	33357.9
com_1368	2225.51	4195.94	3108.25	3149.03	2565.36	2317.67	6441.03	6154.21	4696.31	7448.71	7226.14	7109.66	16644.9	35787.1	19765.2	19144.2	15053.3	24536.1
com_1369	1476.65	6751.65	3526.28	539.536	823.38	588.116	4064.55	1132.08	3826.86	11422.6	4682.48	5372.11	60.3555	82.5829	113.014	8.83932	21.7611	11.1611
com_1370	23.0911	142.224	112.117	6.21456	61.8817	0	207.539	183.946	249.644	205.358	27.877	171.774	331.244	281.398	267.943	418.643	369.397	362.251
com_1371	237.558	347.3	287.738	320.435	396.68	326.817	662.212	862.168	629.682	628.434	670.635	813.988	62.1045	257.686	167.259	40.6177	38.3187	98.803
com_1372	267.218	197.369	414.794	288.984	170.797	84.484	626.256	374.704	687.21	236.556	754.235	492.471	25.1466	154.299	79.4533	25.943	18.0906	42.3815
com_1373	7376.51	11948.6	10281.6	9689	12902	9370.05	19961	24034.5	16676.5	21768.1	31850.5	23007.3	132.286	541.077	272.647	118.144	99.3562	171.146
com_1374	871.485	1470.31	932.543	1054.79	972.723	1055.98	2146.21	3413.47	2032.06	1887.66	2197.05	2549.81	39.8514	110.976	29.0063	27.8191	48.2536	9.2592
com_1375	1528.09	1867.04	1325.98	1051.91	1005.14	1439.76	2909.92	3016.39	2917.83	2978.36	3243.42	3351.86	131.227	193.97	129.245	209.114	203.345	195.381
com_1376	3947.19	6873.12	5296.7	4623.21	5464.64	4421.3	11698.4	11158.4	8781.37	10777.7	13971.9	12286.7	86.2376	164.595	140.818	43.6769	107.138	58.3487
com_1377	1769.99	3912.58	3033.56	3026.12	3603.51	2463.11	5665.86	5593.62	5094.76	6881.41	9435.31	7294.83	173.755	261.889	351.877	163.279	194.391	247.172
com_1378	19.2651	1.672	170.93	105.156	259.805	151.663	243.729	110.255	68.232	215.704	697.224	261.416	199.366	499.059	290.223	178.418	224.959	289.129
com_1379	3244.93	6007.45	4002.19	4361.64	5295.64	3971.13	9487.44	9264.88	8338.39	11149	11370.2	11131.8	66.8564	84.0603	56.7503	57.1068	103.367	71.7663
com_1380	1817.27	2221.49	2218.66	2526.87	3417.38	2101.06	5169.4	4028.78	3196.25	4151.01	9445.41	6465.33	180.005	149.671	159.07	9.10346	130.497	78.6669
com_1381	8832.69	10184	8201.41	6530.51	8815.59	5872.79	16830.3	17863.4	18941	17198.6	19579	19683.4	14.3148	104.671	60.8449	4.71075	22.1062	67.9591
com_1382	134.279	70.3572	90.6156	77.1137	100.746	156.613	245.647	199.562	137.4	266.889	342.258	251.321	707.02	962.151	812.113	1031.44	848.065	1016.27
com_1383	3838.8	6626.32	4991.03	5631.37	6121.74	3838.73	10793	10803.6	9187.08	11051.8	16379.6	12973.5	142.598	135.831	213.754	150.105	109.762	94.6382
com_1384	165.971	75.8811	376.516	179.621	625.566	341.206	750.28	442.961	355.32	691.01	803.366	1011.42	2228.43	1434.11	1232.01	1636.48	2360.65	1856.65
com_1385	73.4883	121.081	102.706	70.3043	63.7945	56.2106	176.408	203.017	201.034	160.381	183.561	199.291	83.9455	330.098	222.527	79.974	97.2298	105.305
com_1386	71.8324	14.2875	121.636	47.6093	134.843	9.23635	187.446	67.2523	43.6162	250.784	253.49	118.888	18980.7	52313	37382.7	15208.5	13395	26337.6
com_1387	1907.69	1863.07	2030.15	1432.95	1927.49	1677.54	3509.34	2928.41	3122.74	3107.44	7335.38	5025.88	169.159	151.047	156.042	220.523	190.939	218.105
com_1388	17.7469	0	70.2334	22.6275	145.311	55.2526	192.194	59.8072	48.7316	147.402	121.63	258.422	11223.1	15828.6	14381	10416.4	10111.7	13065
com_1389	3.09194	24.3452	99.776	102.845	51.0469	17.339	292.63	73.4945	163.078	52.7997	91.3463	19.5181	1946.61	8247.6	4012.62	1917.48	886.451	1916.86
com_1390	5312.23	5668.31	4724.83	5230.89	6107.27	4949.23	11423.3	11433.3	11778.5	11688.9	14536.7	13458.8	1058.53	1959.66	1328.93	1227.58	801.801	1454.06
com_1391	3264.23	3930.83	2973.95	2953.44	4293.83	3053.04	7525.25	8854.85	7234.52	6901.65	8368.7	8779.85	6823.11	6363.46	4321.27	5141.7	7421.57	6988.37
com_1392	0	0	60.0144	41.8048	58.4132	0	106.595	315.246	5.2406	46.2935	140.32	146.803	168.068	84.6788	65.1246	58.9929	117.792	142.075
com_1393	2313.06	2598.82	2799.95	1878.74	2828.63	2252.67	5772.01	5333.12	4200.73	6257.04	6423.84	6309.33	813.22	661.958	794.752	897.63	601.219	768.295
com_1394	12935.4	21618.8	18200	19469.5	29407.3	15731.4	38751	39403.2	35314.5	38801.2	74383.5	48277.5	3.93842	43.1823	21.9187	14.2423	0	2.21394
com_1395	1010.2	1535.84	1604.31	1726.84	3570.09	1727.07	4054.86	3978.92	3044.05	3329.73	6894.19	5022.78	29629.6	31665.9	27966.3	31992.8	26983.9	33597.5
com_1396	0	0	7.52353	7.50158	8.97135	0	21.5862	32.319	0	1.8759	0	0	563.033	1061.36	568.388	527.158	357.747	585.734
com_1397	2113.42	4011.65	3425.99	3252.14	4357.66	3276.3	7643.99	7075.19	5623.36	7741.25	11868.5	8560.22	13.9237	108.899	54.7623	9.05774	8.57397	18.4091
com_1398	2692.17	4367.72	3846.15	3435.09	4958.8	3163.99	8126.04	7325.47	6777.55	8398.25	13133.9	9741.17	0	0	0.242265	0.105157	0.57988	5.87084
com_1399	17260.5	23113.6	20623.6	15625.5	17690.7	15608.7	39179	37911	33850.2	42535.3	61400.9	47606.1	855.821	1023.23	896.072	955.896	811.394	961.886
com_1400	485.911	221.971	997.218	438.55	1631.35	901.127	1991.05	1097.06	1124.66	2251.81	2205.18	2622.82	1416.4	1814.02	1554.19	868.933	1816.05	1141.26
com_1401	17561	24417.8	22401.9	12751.4	12672.9	14024.1	37832.7	42905.3	36863.8	49997.8	37374.5	46508.1	8942.33	9220.33	9453.5	10177.3	8458.84	10519.7
com_1402	58.2409	53.401	83.4388	35.1886	6.89341	77.5408	91.9154	93.7856	309.332	95.3112	62.3425	110.528	858.127	1528.1	935.201	1007.02	893.069	1092.15
com_1403	742.647	2153.14	1385.38	1195.17	755.803	856.395	3306.35	3759.43	3338.06	2755.55	1420.83	2612.08	7767.93	8688.35	6823.17	8612.49	7204.53	8508.7
com_1404	13.759	33.9442	36.883	34.4872	15.4123	4.03349	64.0536	70.0276	67.829	82.6079	24.0749	27.6861	424.637	411.816	381.271	469.513	448.166	471.867
com_1405	11.6712	75.0267	15.528	8.95019	38.9241	2.33463	64.3174	69.8923	84.0008	51.0129	40.2649	62.3735	3.35306	42.7295	11.2104	6.24379	0	10.3005
com_1406	0	0	8.98061	54.9714	0	0	670.001	4.03508	0	791.352	0	0	53.366	120.536	98.8528	16.1722	63.0974	105.911
com_1407	6987.35	8013.39	6697.27	7547.37	6641.38	6764.59	14539.8	12615.9	13566.1	12707.8	31107	19616	3879.79	5465.53	4840.41	3920.68	3474.44	4703.58
com_1408	7106.14	13342	10174	6836.53	11458.1	6680.08	19759.7	21545.2	21246.8	23680.7	24967.3	24820.3	108.919	131.012	60.9247	43.0027	35.0659	90.0291
com_1409	1242.93	1603.8	1072.49	1716.04	1507.73	1190.13	1872.62	1924.94	2002.06	1769.65	8972.73	3852.04	1652.58	1745.99	1606.24	1709.68	1715.06	2016.83
com_1410	253.593	269.486	228.698	223.477	215.37	210.236	564.349	543.296	539.65	639.077	554.273	623.291	7.16925	76.8182	18.7743	6.71452	12.7367	10.5342
com_1411	26.6165	0	19.8463	85.931	21.692	0	145.625	98.9356	14.6456	49.3992	249.494	9.58322	451.867	1265.7	846.265	1038.99	720.666	1182.96
com_1412	83.2465	136.569	140.548	75.7209	85.8768	78.2345	205.442	256.763	217.988	380.96	176.978	263.652	0	87.9437	14.2395	0	0	0
com_1413	1711.38	2015.89	1753.16	1590.49	1183.38	966.479	3477.01	4429.8	2474.17	4999.22	4329.98	3406.67	12695.1	16139.7	15635.1	12746.2	11745.9	15545.7
com_1414	5143.58	6595.15	5478.3	5120.62	6096.11	5372.06	14266.9	13651.2	11619.8	14710.7	15403.6	15182.2	127.085	306.89	206.654	227.905	126.926	122.807
com_1415	4.98442	7.73105	12.3943	7.07947	18.5635	9.86723	27.9011	29.5833	14.6901	8.37449	49.5361	22.1401	2396.5	2818.97	1987.67	2300.08	1949.51	2711.84
com_1416	6.33418	7.43823	101.282	18.747	186.678	87.6002	191.62	73.4154	45.4648	285.326	147.093	282.068	939.496	1039.21	755.893	649.4	899.827	1986.15
com_1417	4359.21	6551.96	5318.22	4815.31	6450.59	4255	12472.6	12173.3	11203.1	12628.4	17529.1	14471.5	119.887	254.774	104.28	19.9933	161.103	278.522
com_1418	2199.58	1433.57	1312.43	1160.49	1195.22	794.205	3145.41	2884.18	3161.94	4206.6	3035.22	4122.77	376.599	226.115	207.388	92.5059	119.658	59.5413
com_1419	586.555	573.613	389.964	437.141	383.941	479.736	1180.24	898.024	1221.73	1215.98	1362.7	1360.93	4922.34	5546.92	5468.01	5424.1	4864.3	5675.79
com_1420	458.465	545.303	947.507	1059.39	2752.06	1076.05	2135.9	1523.45	1220.18	1337.35	8000.48	3212.83	0	0	12.9865	0	0	69.9758
com_1421	3.57049	5.45514	11.1758	14.3186	1.86055	5.95268	9.70367	0	0	5.20687	5.62042	4.54784	0	0	4.77619	0	0	30.1046
com_1422	40.5171	71.2526	29.8551	31.9119	4.43169	18.5811	92.448	107.722	86.5101	106.392	24.1462	86.9824	2.31631	14.9814	63.3826	0	672.583	0
com_1423	9.86492	22.7339	21.071	11.7941	4.71162	11.0166	31.442	32.9703	29.9406	46.8534	33.4	33.6832	1969.31	1624.62	2057.57	2819.75	2392.94	2487.01
com_1424	1199.41	1072.23	785.537	982.897	774.066	1840.76	2577.38	3657.15	2655.12	2778.67	2188.42	3218.46	170.599	81.5869	91.8656	11.7621	124.669	353.934
com_1425	17.4533	52.8035	58.1708	48.8219	136.344	17.2629	156.458	166.527	141.75	91.6047	156.049	137.312	19.1196	34.0029	17.1428	18.8188	45.7344	37.9184
com_1426	106.573	207.476	184.581	181.583	245.996	87.6475	605.222	392.605	237.903	441.715	502.466	423.947	1277.57	1565.73	1148.69	937.428	1568.8	2133.65
com_1427	2952.88	6292.99	5164.79	3805.66	6543.63	2972.53	11941.5	10899.8	8791.44	13110.5	14399.9	12480	0	8.68831	19.2381	0	0	99.7788
com_1428	182.171	134.641	251.897	186.584	440.365	265.491	616.658	290.387	263.241	1080.48	748.026	787.81	25.7327	6.05243	21.6856	15.6612	30.9554	6.5976
com_1429	33.0544	48.6871	103.982	141.977	246.663	116.27	256.208	86.7332	88.3268	104.713	808.285	447.599	4984.08	9260.5	8832.38	4149.35	3892.79	6446.51
com_1430	817.968	1377.8	1407.25	1918.06	3210.73	1669.34	3978.83	2893.02	2874.37	2731.74	9363.7	5236.49	644.364	812.732	698.804	762.1	617.963	761.229
com_1431	1517.46	1961.35	1647.65	1201.09	1408	1037.13	3888.1	3708.18	4206.71	3959.89	3275.24	3830.1	111.406	760.403	323.522	196.58	98.9338	109.584
com_1432	35.881	26.3445	71.8166	36.0196	75.6083	40.4861	153.373	115.905	79.9615	175.602	131.753	89.3538	130.959	313.752	268.838	147.291	233.443	106.472
com_1433	277.716	313.916	436.048	127	172.653	110.387	605.563	474.81	660.635	600.69	727.749	683.935	14513.1	14959	14702.1	15236	11856.4	17261.7
com_1434	317.556	364.324	321.444	234.922	322.438	413.591	544.031	610.642	1827.29	792.369	578.348	802.665	193.918	145.293	255.386	60.8126	198.96	136.818
com_1435	2541.38	2197.52	2826.28	1923.3	3298.89	2128.1	2713.56	3143.1	9580.94	3321.85	13711	6514.4	1525.28	1863.29	1328.27	1093.18	2162.05	3167.38
com_1436	2255.42	3516.39	4176.67	7945.27	10482.8	5912.24	14052.7	11375.8	10215.6	11141.5	25616.7	17256.1	117.887	226.453	70.7082	123.166	274.065	48.8929
com_1437	14870.1	23823.5	21037	22551.5	34165.8	18020.4	56418.7	49709.5	41624.8	53729.6	86180.6	64101.8	98.4909	98.8414	122.117	101.656	74.7681	182.181
com_1438	676.071	1012.65	650.926	422.11	501.046	694.91	1565.88	1537.11	1640.75	1562.71	2036.91	2040.68	1502.16	1312.95	1160.51	1518.99	1536.28	1556.32
com_1439	709.866	1196.65	911.185	630.448	587.522	616.017	1950.76	1987.82	1805.47	2327.55	2017.07	2116.35	1338.07	1798.02	1084.72	925.539	1491.79	2358.46
com_1440	201.159	556.541	408.991	220.276	445.159	154.889	769.335	716.626	797.454	1102.69	790.439	1050.35	20.65	203.433	27.3761	16.9168	1870.93	7.98716
com_1441	76.5836	115.867	88.7454	63.6913	44.8722	121.896	126.605	241.634	329.521	244.572	155.019	250.631	20.9472	46.0153	21.566	23.3367	29.7123	27.9926
com_1442	346.019	251.539	324.325	266.44	384.608	125.032	734.899	485.941	614.744	707.188	1071.94	889.328	2100.34	2820.89	2344.02	2494.68	1970.67	2479.1
com_1443	12454.8	17875.8	16498.5	18915.2	33292	17365	47010.3	41322.9	35318	43023.5	85501.8	56850.2	4435.45	4659.74	3396.86	3134.81	4270.24	9526.91
com_1444	135.187	103.178	128.294	78.933	221.002	107.654	234.844	193.272	387.428	224.643	646.44	374.325	1310.6	1327.35	1150.27	1565.03	1334.52	1495.13
com_1445	14966	31134.7	25125.9	20231.7	19993	17530.5	57753.9	54820.5	43066.4	71679.7	56023.5	60002.2	398.288	807.45	464.883	507.225	525.526	625.087
com_1446	0	0	19.211	6.17653	30.0079	8.37019	76.1196	22.1025	16.2991	48.0634	92.1559	102.037	474.887	758.035	734.483	509.958	402.817	676.378
com_1447	14958.5	12943.9	11183.3	11005.3	8466.64	12144.1	15881	17861.7	17341.4	19176.6	83170.8	35995.9	733.862	308.96	541.393	478.898	119.985	548.053
com_1448	7.32431	9.1768	24.2906	20.2647	24.1895	3.9734	26.7291	13.9526	0	31.7589	36.3192	15.6198	0	0	0.0975262	0	150.156	0
com_1449	95.5307	89.4216	117.255	129.021	43.4824	52.1788	245.533	184.943	171.463	323.29	224.153	272.108	507.286	504.301	444.409	354.284	501.423	619.175
com_1450	1007.1	1724.43	1476.35	1573.33	2119.4	1302.56	3752.75	3878.11	3147.26	3825.06	5740.14	4495.6	1021.79	2259.43	1370.3	1142.35	730.525	1667.11
com_1451	4.46852	2.63912	4.00394	1.13121	0.0998595	4.64542	2.25936	7.67305	1.61992	4.76559	0.422682	0	2116.28	2874.9	2337.35	1800.68	1728.75	2355.95
com_1452	320.846	454.367	389.059	759.955	827.396	578.014	1645.5	599.768	488.072	542.149	4076.07	1686.44	55.9552	123.822	70.1791	0	44.67	53.3991
com_1453	3997.07	6529.12	4417.32	6037.76	4616.22	4412.54	13268.3	12611.7	11059.5	15100	15454.2	14330.9	28.7313	70.9508	40.2971	59.3508	63.4945	46.7243
com_1454	5916.45	8017.83	7468.34	6918.03	11620.9	6218.64	20115.5	17181.2	15857.4	18246	32152.4	22585.3	122.769	139.022	129.898	95.6314	133.097	79.5176
com_1455	4199.81	5695.85	4525.69	3371.19	3434.61	3234.34	10366	10669.8	9075.86	11830.1	12847.6	12246.7	1545.57	1844.19	1574.82	1651.06	1435.29	1854.35
com_1456	43.1589	61.8607	44.5699	26.8809	7.09562	77.791	76.0065	94.8945	269.819	90.9572	64.4831	121.726	73.49	218.048	115.72	149.37	232.431	416.042
com_1457	49.0365	103.293	370.587	202.463	119.219	7.64214	942.904	151.452	393.99	244.012	490.406	127.651	90.0947	166.068	53.5391	8.43112	50.5305	336.68
com_1458	3.59817	0	29.5494	30.1553	49.7974	0	116.161	48.5476	25.2854	129.427	98.2001	68.7081	314.773	362.898	287.854	272.184	287.885	452.013
com_1459	6362.68	10077.2	8049.16	8268.36	10707.9	7784.55	21185.3	24064.3	15877.7	21054.4	35611.6	25293.6	1051.21	6981.34	2997.26	1766.28	701.283	733.047
com_1460	53675.7	78741.7	65703.7	42911.2	43531.8	43038.5	140574	141187	131867	181810	156132	171964	316.705	415.587	365.646	265.771	443.587	367.177
com_1461	0	7.18676	9.59237	14.5092	4.23695	0	104.235	137.205	117.549	82.8514	133.986	112.6	9444.66	12155.7	10270.9	11049	8680.96	11453.6
com_1462	531.334	382.511	383.114	16.6511	278.44	278.711	1391.07	1094.2	485.512	1487.66	1738.53	1012.96	2730.17	2123.86	1866.05	2144.93	1160.62	1684.89
com_1463	105.943	163.967	95.7836	35.0202	32.6946	46.9752	315.982	336.771	210.109	375.948	315.939	336.049	0.933246	0.304425	0.226559	4.09243	1.64204	0.851334
com_1464	148.711	495.052	438.917	111.666	490.198	15.0754	1127.68	1067.64	810.902	1407.56	1183.1	1189.11	895.939	836.533	597.822	840.945	972.838	847.475
com_1465	19.0947	107.863	40.0885	30.7987	23.5648	36.6276	176.095	143.692	283.594	160.937	141.447	173.276	5.28797	141.31	56.6734	8.75063	4.17841	4.16887
com_1466	1084.3	1732	1053.2	922.218	1008.84	721.621	4486.73	4012.47	4779.45	4435.72	5199.9	5060.81	20.37	54.2154	25.5445	11.9571	7.06016	3.32454
com_1467	0	7.37262	33.2437	0	0	0	233.612	99.3824	131.948	370.696	280.142	259.205	77.2748	68.3566	59.7365	36.9869	114.624	18.4415
com_1468	10.403	145.136	453.825	233.531	90.307	0	1541.68	287.473	695.909	547.29	981.382	288.9	12590	9109.25	9144.34	9035.71	8450.05	11219.7
com_1469	507.802	854.395	637.952	516.17	414.014	206.382	2555.55	2356.74	1594.64	2789.67	2236.78	2316.08	755.535	1268.2	949.808	728.263	568.487	868.167
com_1470	62.0567	86.0488	82.7939	43.8531	51.5589	56.2727	179.234	315.644	243.551	228.723	460.397	272.095	816.68	633.452	917.551	1417.4	961.643	1262.52
com_1471	995.436	2617.19	2620.54	1014.01	2078.06	859.967	7588.43	6765.33	4868.94	8681.66	9633.12	8180.45	20.0602	234.102	90.7979	22.2641	89.0323	112.678
com_1472	22.8448	43.4534	70.3136	37.1848	7.87937	40.285	147.883	130.259	0	121.145	352.184	123.517	38.8296	606.766	119.567	160.77	549.922	25.9266
com_1473	1284.57	3235.21	2523.19	3895.53	1699.05	1987.73	12436.5	11749.9	10228.5	12401.8	9424.79	10685.3	564.56	1242.87	434.06	346.494	260.159	925.625
com_1474	13.0913	218.267	367.623	291.371	933.699	98.6381	1583.74	1171.16	747.075	1329.04	2790.32	1652.91	306.954	286.476	153.486	137.049	404.763	299.341
com_1475	22.0575	58.2311	43.729	10.4039	22.2481	15.5364	139.858	132.467	121.456	204.785	101.284	140.127	1217.19	2315.66	1713.4	847.791	1100.41	1604.25
com_1476	5191.98	7715.07	5460.25	9770.85	7824.63	9791.21	36236.8	22789	26146.3	28748.8	68957.6	45094.9	45.8053	163.154	375.739	26.0578	43.5668	85.9186
com_1477	367.153	139.796	378.444	834.412	1568.55	569.945	2772.5	1989.01	1669.11	2010.85	7878.95	3964.2	8025.04	10958.8	10594.5	7555.53	6825.31	8975.52
com_1478	132.599	280.976	720.549	2103.22	3584.37	1664.73	3941.15	2399.56	2899.81	1349.48	25229.8	8844.47	482.777	615.064	464.622	610.748	453.073	730.511
com_1479	2.75884	8.54488	4.18132	0	0	0	100.728	102.993	109.429	102.091	101.86	100.996	689.763	722.051	649.697	747.25	679.207	705.651
com_1480	93.9695	363.221	390.905	136.373	478.526	74.2694	1467.86	1552.57	799.315	1850.05	1416.48	1362.15	14.572	242.156	90.5801	39.8119	138.712	155.727
com_1481	5.61861	7.5205	2.59311	2.19437	0	0	73.2427	51.9818	48.9116	86.4847	40.4343	40.4039	330.197	462.176	361.085	276.75	317.649	361.568
com_1482	3.94491	0	16.4939	14.9132	67.6555	18.9508	127.161	168.716	30.5226	132.706	242.9	148.838	4330.48	5331.1	4845.12	4427.82	3772.05	5147.45
com_1483	152.167	266.594	304.705	226.13	132.99	205.739	1744.42	1669.5	754.308	1598.21	681.955	952.796	36.5725	77.835	49.2132	73.9549	14.2673	36.2971
com_1484	990.418	3402.8	3266.62	2935.12	5762.09	1469.43	16007.6	12698.9	9670.76	5652.3	39347.8	23169.3	1391.55	2283.29	1777.74	1130.47	1054.47	1621.54
com_1485	27.6292	159.08	111.131	28.9054	31.7698	6.88921	294.149	260.783	205.671	351.72	587.52	521.672	71.0862	69.5663	21.8051	44.0779	123.874	32.8373
com_1486	42.9674	73.0403	103.913	117.302	44.5677	94.2736	617.367	636.726	338.785	601.82	284.169	480.018	63.7969	89.4842	74.1541	116.753	93.8444	231.585
com_1487	347.804	514.436	320.51	416.212	397.375	498.407	2571.29	2568.87	2074.96	3066.44	2647.53	2676.33	858.004	2171.52	1268.39	719.792	640.445	1121.76
com_1488	570.649	1022.41	1139.47	2015.19	3099.07	1692.38	17542	3893.06	2733.85	3055.99	21882.7	11899.1	56.556	297.124	116.051	47.9771	54.2736	140.099
com_1489	334.558	1226.66	1038.29	1530.7	5931.78	964.041	8937.05	6358.29	3001.53	3481.22	35983.4	14501.6	142.312	171.984	147.971	114.318	125.34	174.283
com_1490	72.7033	318.589	200.916	304.774	359.886	129.636	1475.72	1341.69	1235.54	1747.21	1675.59	1860.23	23.2727	74.3518	53.576	14.1111	27.9874	59.9471
com_1491	13.4006	5.4911	37.1145	10.3734	32.8642	8.56814	126.346	64.1382	64.1097	177.366	118.337	176.881	203.834	148.643	169.813	187.428	224.54	503.409
com_1492	606.096	1224.04	931.539	2957.68	4533.64	3465.95	13574.1	9818.94	9259.06	7918.26	36107.8	17528.9	267.256	626.123	525.928	233.097	243.766	337.593
com_1493	2118.39	3746.79	2537.78	1204.05	1422.53	1037.6	14134.6	13730.5	13790.4	15743	14702.6	15599	416.838	1108.71	715.977	128.791	414.035	816.296
com_1494	549.122	704.533	466.322	620.975	606.334	582.942	3109.09	3495.81	3234.05	2515.86	9259.92	4600.35	512.64	1089.7	756.966	365.167	429.22	703.696
com_1495	106.68	96.459	127.931	193.199	56.0464	136.819	955.939	689.462	966.712	944.234	856.184	983.848	763.994	963.702	1314.23	349.221	310.379	254.665
com_1496	82.4704	459.681	270.055	71.175	337.004	4.93717	1399.33	1512.76	927.355	1990.03	1886.38	1610.44	2.47099	45.3424	483.802	117.675	0	0
com_1497	328.584	434.73	297.651	902.626	1136.09	621.03	2987.55	1314.46	657.321	887.72	17904.2	5418.4	11838.8	14002.6	11395.9	12095	10408.4	13726.4
com_1498	819.33	2556.24	1961.7	2043.41	3691.79	1476.67	13997.7	10206.7	10546	10203.9	36652.5	20724.9	49.48	147.797	83.3165	277.821	169.091	173.187
com_1499	323.137	536.244	476.603	271.843	368.742	151.527	3320.46	3156.23	2890.74	3479.42	3471.11	3348.82	586.995	1172.86	843.585	631.12	504.271	691.47
com_1500	344.765	587.467	445.959	293.967	294.383	220.064	3355.77	3215.03	2943.7	4068.76	3202.29	3686.6	218.166	437.263	230.214	252.966	216.025	418.993
com_1501	2.96722	8.25438	22.3515	0	0.148251	0	274.765	254.606	182.838	310.886	214.869	298.605	311.473	1008.8	651.094	224.781	97.1349	363.822
com_1502	193.251	257.704	287.982	894.64	1170.33	567.528	4841	1962.04	862.689	1243.96	20166.6	7748.36	643.396	1070.67	784.212	341.087	505.288	1119.75
com_1503	0	8.55663	28.8719	59.0677	704.105	13.8525	1315.12	1126.41	685.365	751.146	4973.39	1968.59	34.4625	262.265	233.48	31.8736	21.4481	61.6485
com_1504	21.6575	319.141	498.449	2100.65	3014.77	628.321	10269.6	4609.05	5684.28	3546.11	34187.6	16055.6	263.604	636.699	376.867	196.882	191.568	296.658
com_1505	151.862	185.206	503.942	468.854	977.407	206.205	4338.7	2330.39	2141.84	2185.81	15999	6222.68	52.9314	167.843	59.4695	61.9374	31.9441	98.6245
com_1506	26.4809	63.1374	78.9508	150.85	209.03	104.995	858.176	442.325	695.146	692.039	4466.04	1725	704.744	1459.77	817.548	768.168	511.115	1157.87
com_1507	65.9884	428.646	359.586	698.443	1296.53	474.42	7374.02	3595.05	5373.82	4859.99	19431.8	8817.61	127.893	335.681	194.322	175.289	89.0449	172.217
com_1508	143.96	150.855	167.295	181.75	402.77	187.123	1898.1	2178.13	428.97	435.416	10608	3478.39	147.565	207.054	165.604	134.111	106.911	201.447
com_1509	1073.36	2127.23	2131.74	2070.63	3310.74	1690.39	24940.4	16851.6	16570.5	17566.7	90743.8	38207.5	914.086	828.266	754.776	1811.18	785.958	801.918
com_1510	61.7089	52.6875	394.432	182.512	1501.19	250.205	5957.5	4955.81	3715.82	3568.17	17590.3	8206.13	21232	23919	23189.3	22211.7	18805.1	25338.4
com_1511	106.585	298.647	657.574	709.66	1696.91	538.901	5957.81	3806.4	3453.23	4470.23	49431.8	6848.99	299.94	522.74	385.168	111.551	255.282	434.944
com_1512	10.7241	17.394	14.146	11.351	2.8793	15.7648	230.541	223.352	188.031	355.404	142.477	216.137	16.9529	36.3955	17.4069	8.1441	14.5101	25.1084
com_1513	1001.13	3178.04	3030.6	1874.02	6187.22	951.098	52064.1	49212.2	37983.8	31569.4	88514.5	63436.8	6.81832	16.1652	11.8351	1.26564	95.8688	30.3908
com_1514	9.36235	18.9203	6.01889	82.1819	48.8571	43.9433	853.798	701.353	571.382	585.286	664.51	847.233	3386.88	5899.16	4446.73	3018.46	2579.11	3946.86
com_1515	51.2616	139.179	10.6314	76.382	453.055	71.2104	2440.66	2403.02	2780.53	2090.88	4182.88	3188.46	198.935	315.306	264.566	240.053	278.292	388.964
com_1516	957.789	813.527	759.256	885.417	783.746	667.012	7350.77	4058.87	3980.6	3377.1	66208.8	24708.2	850.804	992.004	816.336	1931.47	628.066	659.806
com_1517	199.528	118.512	139.856	85.1254	141.873	78.9379	7561.48	137.569	5851.64	383.924	1022.73	2692.39	11643.3	11788.9	12020.8	11996.6	10805.8	12990.3
com_1518	1.833	47.3455	95.2103	87.3927	455.044	98.0391	1898.86	1318.38	825.205	671.521	11108.8	4173.77	68.3774	394.363	189.464	100.186	105.879	248.019
com_1519	0.332713	5.78422	17.5041	22.6204	28.226	15.0208	474.722	326.175	310.677	384.838	631.951	530.369	134.896	330.084	252.461	71.9171	67.2198	162.976
com_1520	10.1951	16.2312	31.5076	65.533	90.6656	82.1905	1426.46	848.579	892.602	804.431	3890.67	1861.97	22984.1	26263.9	21110.5	24630.4	17753.2	26384.8
com_1521	27.6797	24.2621	0.166949	1.44588	121.738	0.00427547	793.804	797.022	953.192	792.026	1462.45	1051.64	77807.2	86530.1	85717.9	76752	52125.5	74896
com_1522	4.63027	60.241	23.0525	1.67194	8.18315	5.43867	632.085	599.12	541.524	769.721	635.141	677.454	9.28435	107.074	15.482	9.98238	13.3423	20.5482
com_1523	67.362	32.5559	107.175	391.534	366.295	299.349	6642.78	4535.75	4674.41	4788.05	18796.6	9599.62	792.96	2559.97	2131.33	1150.36	314.912	1034.03
com_1524	6.77143	50.0647	80.5879	361.129	379.471	141.112	6032.79	4388.44	3719.57	4143	16710.2	8400.89	54.0039	51.1397	50.7981	56.8448	53.9682	38.5503
com_1525	14.4809	13.2282	5.4481	15.0509	11.1746	33.3935	323.016	135.478	72.1137	114.482	2164.9	1148.32	24.5906	212.839	40.8846	23.4954	21.8939	23.1855
com_1526	1006.39	609.679	565.457	723.935	473.451	709.136	11428.2	6388.25	5018.66	4875.87	107936	40628.2	2450.5	3116.51	2401.16	2146.63	1615.21	2259.36
com_1527	181.441	231.608	230.596	901.015	779.658	886.829	22569.7	14135.8	11660.9	13529.6	57080	25538.3	98.0613	190.554	144.421	59.2719	92.3034	216.976
com_1528	78.3601	167.505	137.882	296.029	210.941	192.435	8078.22	4055.55	6708.1	5265.37	16134.6	12034	11.7357	79.225	18.3054	9.54987	11.7169	19.7751
com_1529	71.0704	68.0085	134.094	65.4219	136.263	39.7683	4267.06	3688.91	3685.64	3966.35	5977.88	5343.3	0	79.7043	40.8511	6.56109	0	0
com_1530	618.365	1278.56	1464.51	2059.95	4669.68	1095.5	83193.7	67267.2	65714.7	97779.4	195857	112075	35.6454	340	215.293	10.5353	20.1907	67.4941
com_1531	44.4006	60.6235	38.9175	44.6789	31.0317	47.6466	2058.25	1511.62	1521.68	1523	6876.14	3334.98	47.0579	261.075	219.617	5.64479	19.289	53.5889
com_1532	20.8128	10.1405	15.2756	2.59241	0	3.7984	6718.61	4756.78	3914.01	4519.79	19465	8463.86	0	90.9393	12.0643	44.4045	5.37451	18.8394
com_1533	0	0	5.68174	8.38857	293.143	0	8716.93	5302.75	4300.65	7627.09	22551.3	11095.5	525.419	731.119	503.413	416.254	367.322	585.93
com_1534	0	0	3.87606	0.322897	75.7346	0	5622.39	4791.32	5132.06	4966.48	9539.88	7129.2	199.67	143.334	103.303	138.044	236.101	243.251
com_1535	238.477	678.652	713.769	2006.42	2457.71	1319.64	94093.9	78329.9	66937.4	72074.8	183261	115540	7123.29	6627.97	6494.21	6962.01	5797.05	7470.33
com_1536	0	4.9129	1.49271	16.9161	758.757	10.6867	12104.2	6119.07	5431.81	10664.4	33353.9	20328.9	0	56.731	30.5574	7.18871	42.1064	3.88541
com_1537	39.7847	65.4213	125.884	45.5823	245.463	33.7984	8789.12	6552.54	3609.42	9927.54	14864.5	9822.89	1196.19	2108.29	1972.84	1962.36	521.889	1172.82
com_1538	0	0	2.93239	14.1341	65.0238	4.83028	5742.44	3828.06	3134.79	3850.67	14295.4	6585.18	89.7938	347.476	208.137	54.9414	67.451	154.351
com_1539	2.11478	4.74819	24.7867	10.3816	2.94884	3.3543	1422.44	588.791	979.36	861.225	1200.38	1235.05	300.52	313.427	235.423	223.705	244.411	171.643
com_1540	20.6791	8.05945	23.468	59.6119	90.4748	90.5529	4681.96	3542.85	3683.4	3572.83	18943.2	7941.24	6.64491	62.3063	28.5159	0	0.245202	18.762
com_1541	613.793	769.91	1218.52	896.442	1073.83	694.535	117684	75544.3	70099.5	113255	292856	168179	9.42047	50.819	25.7509	6.33065	27.5011	32.9018
com_1542	15856	23760.6	18861.3	21757.9	29960.3	19561.3	3.13058e+06	2.75129e+06	2.62428e+06	2.82281e+06	5.36987e+06	4.28876e+06	33.3643	46.5499	43.209	7.28544	31.3266	4.37235
com_1543	2.11179	57.8272	58.3801	124.372	340.023	47.4453	22618.2	15204.7	12965.4	16931.9	41187.8	29517.7	38.2777	64.5669	42.1888	17.5142	7.66078	34.7233
com_1544	222.579	206.338	241.597	77.2288	66.9703	168.261	33862.7	21860.4	17638.9	21107.6	105654	43078.3	14.1547	21.2087	33.6735	12.9356	9.38282	16.3142
com_1545	2694.37	3200.54	3373.08	4116.35	3736.61	4191.09	864180	807892	879998	786569	1.13758e+06	1.03756e+06	41.0367	62.7836	54.3847	50.0053	54.3093	48.8417
com_1546	12.1076	38.1881	47.3542	81.2657	60.7793	32.8159	12112.6	8994.35	9545.94	9314.33	25398.2	17562.4	82.5447	82.7131	101.217	95.1276	93.687	40.1526
com_1547	35.2831	28.5633	32.7323	12.5398	8.16669	6.11086	7201.43	5909.3	5977.71	6330.02	27428.6	12768	17.4703	137.143	85.7342	4.33326	7.00352	21.0946
com_1548	66.3042	115.338	59.838	67.1244	28.6254	77.2077	32367.2	25345.6	24470	24858.3	127969	51896.6	5.58386	67.8128	8.49047	0.226861	0.190312	1.01189

## Sheet: figure 4b
Volcano plots to infer the overall distribution of all (significant and non-significant) expressed metabolites in conventional vs. ABX fly hemolymph (n=6 in each condition)
ID	Compound	Conventional 1	Conventional 2	Conventional 3	Conventional 4	Conventional 5	Conventional 6	ABX 1	ABX 2	ABX 3	ABX 4	ABX 5	ABX 6	FC	log2FC	Pvalue	ROC	lowROC	upROC	VIP
com_1	Glucopyranosiduronic acid	417.632	1918.85	626.38	4147.04	812.859	357.712	9.65758	14.4698	19.9536	7.94869	104.461	22.7197	46.2052	5.52998	3.07e-05	1	1	1	2.63567
com_2	Cyclopamine	3375.9	7124.96	5314.18	13286.1	13423.5	22405.8	143.57	53.4635	14.342	16.8974	1153.07	134.803	42.8261	5.42042	0.000384146	1	1	1	3.21438
com_3	L-proline	362.051	480.825	564.002	476.144	281.19	554.074	4.3887	17.4242	31.0163	9.00679	8.09215	8.66711	34.5859	5.11211	8.54e-06	1	1	1	2.52595
com_4	L-Histidine	4291.36	6234.02	3163.31	6822.83	4535.82	3936.45	142.78	120.082	93.0509	86.1986	277.096	219.865	30.8643	4.94787	1.93e-07	1	1	1	2.37743
com_5	Latanoprost	13505.6	27355.5	19838.9	48351.4	47453.3	79847	1202.44	642.671	362.142	251.589	6427.98	1932.36	21.8456	4.44927	0.000243841	1	1	1	2.40867
com_6	uridine	1163.56	937.766	1122.86	898.28	535.443	1920.22	7.90342	52.0124	61.421	15.951	3.94295	0	21.6952	4.4393	0.000866866	1	1	1	2.5155
com_7	Semilepidinoside A	2835.95	2106.94	2393.38	2396.89	1202.52	3547.05	34.9965	157.201	197.743	21.4231	0	39.6462	20.8079	4.37906	0.00024869	1	1	1	2.29891
com_8	glycerol	9933.69	4155.16	5152.32	4582.09	2802.28	18730	715.286	36.3253	1016.22	108.742	200.803	229.622	19.66	4.29719	0.000453546	1	1	1	2.24516
com_9	Alosetron	60.7886	5.41434	156.026	102.912	281.934	176.159	4.07055	16.9337	10.881	7.06744	2.09504	0.00205472	19.0801	4.254	0.0373379	0.916667	0.722222	1	2.62825
com_10	Carteolol	989.196	561.738	589.029	608.701	287.657	748.777	37.7101	22.5852	36.713	46.4132	21.0886	40.7226	18.443	4.205	1.59e-07	1	1	1	1.9653
com_11	1-(Isothiocyanatomethyl)-4-methoxybenzene	1925.55	1177.13	1609.13	1332.14	642.736	2766.6	60.6535	88.8938	86.9952	87.0031	58.1147	157.558	17.5315	4.13188	1.11e-06	1	1	1	1.92034
com_12	Ginsenoside III	1174.41	441.533	874.167	936.279	732.406	3228.18	27.7009	0	190.533	7.89414	95.0123	9.81747	17.2568	4.10909	0.000888691	1	1	1	2.20651
com_13	(S)-10-hydroxycamptothecin	397.556	268.511	212.13	312.167	188.783	475.288	6.22974	0	13.1034	20.6224	20.4357	15.4484	16.3544	4.03161	6.51e-06	1	1	1	1.95648
com_14	Methylarsonous acid	660.382	594.399	508.61	599.735	550.82	830.526	23.5395	37.034	76.78	4.4787	55.8984	32.89	16.2365	4.02117	0.000545998	1	1	1	2.0858
com_15	a-Eucaine	621.634	495.536	783.999	697.464	553.877	1272.45	26.3729	5.96247	10.3479	0	30.7617	8.03772	16.1942	4.01741	0.000743795	1	1	1	2.40312
com_16	unidentified	1031.84	2239.89	1129.51	5592.47	4021.09	4711.56	39.4066	4.37964	60.5508	4.88035	1050.04	62.8668	15.3228	3.9376	0.00268961	0.972222	0.833333	1	2.85433
com_17	(Z)-2-Butene-1,2,3-tricarboxylic acid	1157.65	721.39	962.154	588.034	474.529	1487.13	42.8844	119.412	90.7823	22.8863	36.9562	41.3053	15.2188	3.92778	7.42e-06	1	1	1	1.90928
com_18	Fumonisin FP3	417.112	400.634	282.833	303.877	95.7433	741.96	34.3439	38.6865	39.4078	7.36678	9.62744	22.6948	14.7387	3.88154	5.96e-05	1	1	1	1.85419
com_19	Chelerythrine	619.113	417.301	278.443	350.341	265.703	693.359	16.9861	20.2235	28.9538	44.0229	32.9945	58.8414	12.99	3.69933	1.45e-06	1	1	1	1.7572
com_20	Geraniol	995.48	1049.62	2345.56	968.483	1037.38	1179.02	164.037	138.743	136.355	73.9143	13.8078	56.673	12.9823	3.69847	0.000377402	1	1	1	1.87978
com_21	Pipemidic acid	12205.9	6464.5	8615.41	13237.5	8237.97	7810.76	146.01	466.346	842.028	147.603	2619	249.535	12.6544	3.66157	0.000825455	1	1	1	2.09133
com_22	2,6-Di-tert-butyl-4-ethylphenol	37282	23498.6	19068	33330	19140.6	62612.3	2291.39	1635.94	3563.76	1522.92	3591.96	2919.65	12.5555	3.65025	1.74e-06	1	1	1	1.69401
com_23	Fluocinolone Acetonide	3131.24	2547.8	1435.89	1737.43	1250.86	3099.6	173.017	130.119	454.262	44.2881	77.1248	229.13	11.9165	3.57489	0.000150132	1	1	1	1.825
com_24	Pyronaridine	193.901	32.9866	416.475	19.0865	581.229	435.114	26.4287	0	11.9538	0	7.42643	18.1494	11.8974	3.57258	0.0168507	0.888889	0.638889	1	1.38976
com_25	L-isoleucyl-L-proline	5727.19	17070.7	9674.37	23587.5	23639.4	33419.4	1152.34	465.27	425.817	372.132	5780.51	1439.63	11.7395	3.5533	0.000419885	0.972222	0.833333	1	1.94446
com_26	Murrastifoline F	975.174	847.368	667.132	773.468	260.89	1584.88	78.3375	126.112	121.573	67.8083	16.0383	29.7889	11.6202	3.53856	0.000154597	1	1	1	1.74314
com_27	Icosanoyl-CoA	1398.49	770.577	885.389	989.766	626.197	1678.81	37.9454	9.20124	52.824	0	6.2553	0	11.497	3.52319	0.00315824	1	1	1	2.14894
com_28	Tafluprost	387.629	135.787	181.278	188.471	297.242	1492.41	0	0	18.6148	7.71451	7.259	8.1795	11.2721	3.49468	0.00193859	1	1	1	1.82803
com_29	3-Hydroxy-7-oxociguatoxin	1864.29	1510.72	1048.08	1089.05	107.152	4764.03	26.8453	0	68.7065	15.1244	0	0	11.1131	3.47419	0.00733333	0.916667	0.722222	1	1.69537
com_30	unidentified	22835.5	12373.5	59151.2	36595	73896.9	76580.6	5400.54	5688.26	5453.77	1899.85	3048.28	4085.36	11.0038	3.45992	0.000156406	1	1	1	1.54954
com_31	Notoginsenoside R6	1035.86	558.935	798.125	1216.55	476.761	3539.42	117.002	28.575	366.402	70.5214	60.2824	61.0881	10.8339	3.43748	0.000317023	1	1	1	1.69819
com_32	Cinnavalininate	465.948	462.437	576.953	437.448	336.613	528.789	29.064	37.9128	133.608	14.2609	11.8818	32.7933	10.8206	3.43571	0.000433903	1	1	1	1.8474
com_33	Saponin D	1126.43	687.481	719.589	496.278	405.241	1388.53	64.84	38.3257	195.942	43.6425	54.1007	49.2975	10.8115	3.4345	1.58e-05	1	1	1	1.68382
com_34	HOMATROPINE	2855.19	2739.57	1998.01	2295.84	846.488	4034.31	312.295	51.1326	701.819	71.6266	1.83414	233.429	10.7638	3.42811	0.0112789	1	1	1	2.243
com_35	amaranthin	297.812	677.724	850.413	832.981	499.396	551.727	24.9318	122.171	31.1109	29.5961	0	39.1537	10.1758	3.34706	8.47e-05	1	1	1	1.69655
com_36	Acridine Orange	358.331	255.719	149.678	177.046	152.241	356.888	3.3398	5.24703	16.8318	5.44689	0	0	10.1294	3.34048	0.00175668	1	1	1	1.93454
com_37	Trp-Met-Lys	13662.1	7685.92	6966.85	6094.73	11504.6	10832.4	1058.9	556.49	2030.91	479.559	821.632	697.315	10.0529	3.32954	8.9e-06	1	1	1	1.62412
com_38	L-arginine	788.173	523.926	803.938	399.841	1014.87	829.157	61.4821	42.5224	111.744	20.3486	151.956	52.1996	9.9032	3.3079	0.000113717	1	1	1	1.66248
com_39	Prednisolone valerate acetate	1701.93	528.227	1560.82	618.999	2378.49	3029.34	337.908	71.8178	278.024	93.5261	121.318	110.589	9.69005	3.2765	0.000176688	1	1	1	1.53052
com_40	Cicloprofen	2308.77	2314.43	1881.79	1897.36	745.389	2590.49	228.781	39.9606	690.022	51.378	35.1593	167.86	9.67574	3.27437	0.00131125	1	1	1	1.90744
com_41	2-Propyl-4-pentenoic acid	85.9432	71.846	127.451	121.114	150.798	154.321	25.5483	3.06301	20.4147	0	8.14622	3.14586	9.64409	3.26964	0.000620554	1	1	1	1.72254
com_42	NAc-DNP-Cys	3626.81	1813.49	2061.52	2052.74	1126.71	2393.94	242.306	330.301	276.383	252.027	44.6382	248.325	9.37977	3.22955	0.000177174	1	1	1	1.58811
com_43	D-Psicose	255.666	309.624	482.172	121.076	344.01	930.507	0	0	0	19.5495	11.8424	22.4444	9.27627	3.21354	0.00035222	1	1	1	1.56136
com_44	(+)-Isomenthone	164.086	145.437	161.969	131.079	145.313	118.899	11.5813	14.1819	21.0316	0	15.6901	4.7653	9.11103	3.18761	0.000164873	1	1	1	1.58729
com_45	Urolithin A 3,8-O-diglucuronide	329.565	318.142	323.887	313.515	252.27	345.982	45.2847	61.9535	62.1763	2.80449	8.80319	27.072	9.05052	3.178	0.00338485	1	1	1	1.8029
com_46	4-[(2,4-Dihydroxyphenyl)azo]benzenesulfonic acid	485.654	256.682	244.45	376.603	261.945	420.055	58.8651	42.9288	27.3938	63.7701	14.0682	23.8189	8.86044	3.14738	4.43e-05	1	1	1	1.54673
com_47	Pipereicosalidine	278.513	143.827	242.786	93.2514	238.921	162.481	8.68869	6.37299	2.7103	2.6405	80.8073	0	8.85121	3.14588	0.00255219	1	1	1	1.988
com_48	Dodecanoic acid	34764.1	12500.3	29465.7	16802.1	20496	38456.7	1578.89	1021.46	3260.69	2970.22	6049.68	2441.44	8.80277	3.13796	4.48e-05	1	1	1	1.52975
com_49	Heptadecanal	1169.76	3066.05	2047.44	4177.15	4475.5	6355.87	397.968	268.012	263.827	299.682	857.985	412.969	8.5152	3.09004	7.28e-05	1	1	1	1.43454
com_50	3-Hydroxy-8'-apo-epsilon-caroten-8'-al	5077.85	3213.32	1791.04	2048.22	1866.1	5379.64	316.618	245.947	347.777	565.733	416.478	395.57	8.46814	3.08205	2.43e-05	1	1	1	1.402
com_51	Hyoscyamine	472.385	209.364	365.896	484.509	233.199	943.206	75.8889	4.31365	245.875	5.40998	0.920115	1.94479	8.10092	3.01809	0.00767491	0.944444	0.75	1	2.55147
com_52	unidentified	635.43	235.649	237.424	347.371	175.417	573.783	44.0781	72.0056	35.2967	74.3174	15.2392	35.3136	7.98215	2.99678	6.92e-05	1	1	1	1.42067
com_53	5'-Deoxy-5-fluorocytidine	299.434	127.237	173.037	224.006	112.103	219.216	4.86051	13.6761	12.5788	0	0	0	7.96106	2.99296	0.000585938	1	1	1	1.54205
com_54	Bepridil	604.38	639.667	1113.14	501.51	1654.36	1046.23	66.9291	68.5863	76.0819	34.9344	433.076	35.9107	7.76959	2.95784	0.000583252	1	1	1	1.64696
com_55	4-Trimethylammoniobutanal	465.693	617.148	646.065	3476.65	2136.51	2304.66	227.143	15.2006	8.61956	22.6236	814.638	181.483	7.5976	2.92554	0.00929932	0.916667	0.666667	1	1.994
com_56	2-Methyl-1-[2,4,6-trihydroxy-3-(3-methyl-2-butenyl)phenyl]-1-propanone	444.548	157.022	235.543	211.041	290.342	726.36	65.8068	12.5526	42.255	18.1674	107.469	26.8181	7.56165	2.9187	0.000464261	1	1	1	1.46095
com_57	unidentified	445.846	507.262	238.634	452.049	396.089	266.212	71.7137	114.786	74.3705	13.02	8.67222	32.7254	7.31425	2.87071	0.00205765	1	1	1	1.57961
com_58	unidentified	134.519	89.023	90.1184	55.3704	22.9634	127.484	4.15267	23.326	9.85703	4.38823	0	3.084	7.17261	2.8425	0.0011936	0.944444	0.75	1	1.48856
com_59	3'-Sialyllactosamine	500.856	350.728	543.831	156.915	309.141	379.037	72.6184	30.3858	147.074	11.0553	18.5476	36.5907	7.08411	2.82459	0.000998881	1	1	1	1.53206
com_60	3-Hydroxytetradecanedioic acid	784.106	474.142	1048.54	260.832	889.696	594.759	202.548	27.4981	237.382	37.7474	14.1396	56.1576	7.0413	2.81584	0.00227865	1	1	1	1.60021
com_61	4-deoxyphorbol 12-acetate 13-(2Z,4E,6E)-deca-2,4,6-trienoate	677.796	437.138	364.457	561.468	263.907	1136.92	73.0762	10.5942	80.1217	65.7127	203.154	67.0696	6.88711	2.7839	0.0016428	1	1	1	1.43815
com_62	m-Trigallic acid	360.463	564.266	253.426	449.401	474.746	353.739	53.4758	152.057	100.441	10.8603	3.86141	43.4451	6.74476	2.75377	0.00685627	1	1	1	1.67482
com_63	(3E)-5-(Dihydroxymethylene)-2-oxo-3-heptenedioic acid	84.4209	62.4873	67.8844	55.7918	47.3267	82.0476	3.36881	1.14955	5.0998	2.8271	0	6.39088	6.50568	2.7017	0.00303093	1	1	1	1.75145
com_64	Atorvastatin	2153.77	1344.6	1112.24	2059	840.595	3317.65	298.473	246.07	327.841	262.209	295.501	261.737	6.40008	2.67809	0.000255973	1	1	1	1.19561
com_65	Myriocin	6815.62	6434.18	7833	3858.7	11482.7	5096.88	996.632	781.896	1311.38	485.056	1912.27	1009.03	6.39154	2.67616	2.02e-05	1	1	1	1.28356
com_66	28-Glucosyloleanolic acid 3-arabinoside	333.687	183.394	498.249	205.849	565.294	229.685	81.2546	19.5344	30.0191	33.9041	114.716	39.6024	6.31964	2.65984	0.00024049	1	1	1	1.3262
com_67	hippeastrine	84.7881	38.9823	107.19	13.0133	102.093	34.7562	0.512116	0.743172	14.4082	0	0.0289727	0	6.02294	2.59047	0.0336655	0.916667	0.666667	1	2.16225
com_68	Methyl (9E)-9-octadecenoate	7073.51	7600.3	7554.87	39355.4	22900.5	25528.5	4206.76	737.004	1026	663.92	8492.85	3162.43	6.01527	2.58863	0.00422326	0.916667	0.722222	1	1.37205
com_69	Prephenic acid	196.601	208.161	214.149	212.172	163.752	348.239	28.7962	62.5248	52.2215	26.4111	17.8044	36.9884	5.97596	2.57917	3.28e-05	1	1	1	1.25553
com_70	Indoleacrylic acid	903.002	626.306	617.137	1259.91	1949.35	806.468	133.822	83.041	106.437	183.06	269.612	260.079	5.94776	2.57235	5.55e-05	1	1	1	1.2289
com_71	12-deoxyphorbol 20-acetate 13-(2-methylbutanoate)	27.7948	232.103	86.0736	357.811	335.148	447.558	19.6901	1.5187	0	4.55704	158.7	15.115	5.92082	2.5658	0.0166255	0.916667	0.722222	1	1.63614
com_72	Arachidonic acid	64236.8	54676.5	44716.6	46943.5	21432.1	124226	10375.4	7191.01	16594	6952.29	9224.89	9839.07	5.91975	2.56554	0.000246256	1	1	1	1.15363
com_73	DL-Nordihydroguaiaretic acid	1878.08	1185.68	1614.89	923.528	1255.08	1131.79	318.38	239.336	342.953	316.83	29.4582	171.635	5.63168	2.49357	0.00313722	1	1	1	1.31781
com_74	Thalsimine	947.655	476.803	1473.38	1557.8	2997.45	2318.95	309.886	281.897	326.38	137.766	425.824	259.001	5.61368	2.48895	0.000795609	1	1	1	1.10214
com_75	Spinacetin 3-gentiobioside	326.365	255.37	354.994	121.684	154.25	242.019	57.7722	16.4869	89.7902	5.11451	0	20.5114	5.5523	2.47309	0.00460172	1	1	1	1.38984
com_76	1,4-Dimethoxyglucobrassicin	331.232	137.715	174.073	207.054	62.3831	239.646	34.9783	36.9591	41.1425	24.9912	31.9657	39.2851	5.50398	2.46047	0.000639536	1	1	1	1.09239
com_77	L-ornithine	3202.75	2750.48	3340.65	2857.01	2892.12	4058.3	794.101	166.218	789.314	160.113	1059.37	549.91	5.42801	2.44042	0.00213619	1	1	1	1.30552
com_78	3'-Sialyllactosamine	661.694	412.704	464.878	520.375	387.002	899.67	70.8659	36.9019	221.534	71.1093	0	90.3682	5.39343	2.4312	0.000266523	1	1	1	1.22185
com_79	Mannitol 1-phosphate	134.753	190.452	97.5596	149.638	184.144	89.7881	25.1249	23.5732	50.4416	35.3667	19.3763	6.81885	5.2665	2.39685	0.000631433	1	1	1	1.21217
com_80	cis-13-Octadecenoic acid	704.346	1113.25	968.36	519.877	941.402	635.417	157.599	144.847	289.517	78.4917	170.77	90.915	5.23812	2.38905	5.01e-05	1	1	1	1.16497
com_81	(-)-Nopol	64.0523	62.2251	165.089	69.9098	194.835	104.567	8.44741	8.04954	48.3284	32.1459	15.1059	0	5.23453	2.38806	0.000812006	1	1	1	1.20571
com_82	Nonadecylic acid	145.201	100.214	304.053	192.362	270.228	203.083	26.625	0	63.6619	0	18.2952	4.65693	5.22154	2.38448	0.00448796	1	1	1	1.29297
com_83	10-Hydroxy-2,8-decadiene-4,6-diynoic acid	37.6411	82.4929	56.1373	40.8745	51.9362	26.0302	6.32558	9.44687	4.62056	14.3786	2.01126	0	5.15719	2.36659	0.00174016	1	1	1	1.25606
com_84	2,6-Di-tert-butyl-4-ethylphenol	1272.68	874.464	575.842	1302.03	700.383	2135.76	253.737	230.456	203.489	219.761	210.121	224.055	5.1141	2.35448	0.000447723	1	1	1	1.04499
com_85	2,5-Diethyl-3,6-dimethylpyrazine	2532	1857.46	1941.77	2026.41	2229.05	2742.69	203.399	28.7757	33.5107	50.6472	2161.15	146.266	5.08027	2.34491	0.0069188	0.916667	0.666667	1	1.9859
com_86	Strigolactone ABC-rings	2346.48	5483.31	1645.81	3913.08	3377.1	6432.71	633.925	711.134	680.418	616.626	996.807	999.601	5.00128	2.3223	0.000317578	1	1	1	1.03991
com_87	limonoic acid	224.04	224.864	188.597	176.22	121.074	195.026	45.1198	4.67737	96.6342	24.5213	24.3476	38.5261	4.83189	2.27259	0.00521165	1	1	1	1.28544
com_88	unidentified	889.593	848.564	1303.66	585.134	1468.32	881.294	133.924	49.4626	105.639	0	668.097	82.5767	4.82198	2.26963	0.00230339	0.972222	0.833333	1	1.31176
com_89	Dopexamine	5849.54	6906.54	7940.43	2758.63	8715.66	6163.5	1588.06	1045.43	2697.44	186.861	1021.47	1426.32	4.81249	2.26678	0.00350636	1	1	1	1.19741
com_90	Botrydial	3334.03	3081.71	3704.34	2873.46	3566.3	4657.34	907.816	405.182	904.903	357.915	1000.6	859.587	4.78295	2.2579	0.000135314	1	1	1	1.10806
com_91	4-Methoxybenzyl O-(2-sulfoglucoside)	392.599	272.605	205.947	314.599	266.795	295.409	52.4808	87.9607	57.8928	35.0382	62.678	73.1212	4.7348	2.2433	3.78e-06	1	1	1	1.07048
com_92	Epiafzelechin-(4beta->6)-epicatechin 3,3'-digallate	1954.5	1769.29	1298.18	2307.53	1626.17	2136.77	420.169	409.372	503.793	242.536	378.637	393.438	4.72432	2.24011	3.95e-07	1	1	1	1.05883
com_93	Tridecanal	231.21	389.039	273.931	236.113	247.642	150.47	50.5029	84.7418	57.4674	33.5215	60.832	37.9155	4.70306	2.2336	8.27e-06	1	1	1	1.05975
com_94	Isometheptene	1833.3	1705.63	1530.64	1336.3	1060.21	3175.91	334.457	257.697	431.617	426.412	609.46	203.526	4.70225	2.23335	3.73e-05	1	1	1	1.05365
com_95	Butalamine	770.789	434.39	803.583	1098.88	892.353	893.746	440.133	149.9	138.902	115.523	74.3847	122.984	4.69727	2.23182	0.000338663	0.972222	0.859722	1	1.14403
com_96	Cinnzeylanine	4253.05	4072.08	3220.54	3541.38	1560.02	6044.29	1021.06	273.144	1307.26	791.193	622.042	823.353	4.69018	2.22964	0.000305897	1	1	1	1.07213
com_97	Methyl 6-O-digalloyl-beta-D-glucopyranoside	156.718	142.053	109.053	58.7048	24.6678	56.8034	5.06003	3.85819	8.12944	11.4249	0	0	4.58733	2.19766	0.00751053	0.944444	0.75	1	1.23442
com_98	Norerythrostachaldine	391.864	478.231	244.374	243.275	205.021	465.618	42.2238	30.8128	52.8305	19.7349	239.604	58.8164	4.5682	2.19163	0.00206111	0.972222	0.833333	1	1.23757
com_99	Vescalin	88.3784	121.659	97.7054	143.064	116.084	74.4187	51.4309	32.2918	25.3741	5.851	14.6264	12.4993	4.51392	2.17438	0.00211649	1	1	1	1.16296
com_100	Dihydrogranaticin	595.295	770.766	595.713	775.386	554.915	618.041	158.239	177.041	161.817	98.3797	125.983	146.412	4.50542	2.17166	2.1e-07	1	1	1	1.02929
com_101	(1S,2S,4R)-p-Menth-8-ene-1,2,10-triol 2-glucoside	2536.87	1623.25	3097.34	683.532	3827.02	1493.86	432.463	284.045	1294.24	91.3403	559.827	338.698	4.41972	2.14396	0.00460588	0.972222	0.833333	1	1.11053
com_102	13'-Hydroxy-gamma-tocotrienol	727.158	609.166	263.275	412.209	263.174	745.899	27.4949	88.5927	267.484	87.9281	169.421	52.1575	4.35865	2.12388	0.00267605	0.944444	0.777778	1	1.12015
com_103	AminoDHQ	20.8568	118.428	26.8719	29.1677	16.9448	16.2828	1.33766	0.743775	2.35202	0	6.29595	0	4.27738	2.09673	0.0219203	0.861111	0.583333	1	1.30644
com_104	Dehydroisochalciporone	925.517	3839.24	1716.45	5397.28	5157.26	7223.66	581.682	298.338	291.107	200.089	3509.14	809.854	4.26336	2.09199	0.00827633	0.944444	0.75	1	1.22596
com_105	Idebenone	5638.88	4348.09	5326.34	4843.09	4453.67	7276.14	1467.24	746.875	1810.31	690.559	1415.88	1504.41	4.17617	2.06218	7.81e-05	1	1	1	1.00326
com_106	(1beta,2beta)-1-Hydroxy-7-methoxycrinan-2-yl acetate	220.479	169.339	268.807	66.1334	244.322	107.112	16.1623	15.8099	122.233	8.56301	17.7387	0	4.15613	2.05524	0.00650857	0.916667	0.694444	1	1.21798
com_107	Filfiline	660.955	471.451	925.649	756.79	1341.1	1300.01	214.767	108.847	170.296	119.964	561.395	141.566	4.14324	2.05076	0.000617324	0.972222	0.833333	1	1.04684
com_108	1-Oxo-1H-2-benzopyran-3-carboxaldehyde	63.229	87.5796	69.4088	39.3083	70.8072	47.9581	23.3529	14.7291	35.3338	1.85374	3.88484	12.8662	4.11094	2.03947	0.0100982	1	1	1	1.21727
com_109	12(S)-Hydroxy-16-heptadecynoic acid	159.749	287.689	211.665	785.782	849.284	741.474	48.7847	12.9021	43.0882	34.1263	557.912	96.7856	3.82516	1.93552	0.0126749	0.916667	0.666667	1	1.31979
com_110	putrescine	1698.2	1337.15	1202.41	1180.4	1201.72	1642.99	543.846	57.9886	581.01	276.947	268.268	476.151	3.74868	1.90638	0.00676623	1	1	1	1.04094
com_111	Betamethasone butyrate propionate (JAN)	195.683	807.6	447.594	1362.98	1150.44	1622.55	169.409	4.16504	0	4.88815	1346.4	153.307	3.05452	1.61095	0.0496803	0.888889	0.666667	1	1.62926
com_112	Epigallocatechin-(4beta->8)-epicatechin-3-O-gallate ester	43.2871	110.679	103.992	126.835	76.8046	135.496	0	6.43293	4.41083	5.77883	0	0	2.96987	1.5704	0.0205237	0.888889	0.583333	1	1.20751
com_113	Cavipetin B	391.813	125.257	187.73	108.605	249.523	214.688	4.79548	10.8777	15.5133	31.5259	359.205	29.7805	2.82848	1.50003	0.0180937	0.861111	0.583333	1	1.38876
com_114	4-Trimethylammoniobutanoic acid	8556	6650.86	5639.91	7164.78	4315.14	7134.53	2088.46	2647.81	2545.7	1869.48	2773.99	2111.39	2.81126	1.49122	1.3e-05	1	1	1	0.694868
com_115	3-hydroxypristanic acid	1316.57	593.853	2301.15	2030.95	2232.93	994.285	263.117	83.2868	42.3975	5.2458	2633.85	365.428	2.7907	1.48063	0.0384807	0.833333	0.5	1	1.64126
com_116	Dihydroceramide	482.237	430.642	886.916	1069.37	1520.06	610.724	245.232	128.938	25.7752	80.9143	1028.81	296.82	2.76777	1.46872	0.0301819	0.888889	0.622917	1	1.08025
com_117	Perindoprilat glucuronide	552.984	1078.39	800.748	1639.88	1323.31	1913	239.546	126.282	150.583	52.0348	2030.88	575.314	2.30209	1.20295	0.0363913	0.805556	0.5	1	1.01604
com_118	Glutamyl-Valine	100.177	287.496	149.5	404.407	440.398	529.121	13.9954	5.50172	1.29398	0	779.038	44.6378	2.17985	1.12423	0.0351294	0.833333	0.5	1	1.78325
com_119	({[(3aS,4R,10aS)-2-Amino-5,10,10-trihydroxy-6-imino-3a,4,5,6,9,10-hexahydro-1H,8H-pyrrolo[1,2-c]purin-4-yl]methoxy}carbonyl)sulfamic acid	526.901	561.5	472.651	503.966	387.704	553.104	240.382	303.597	348.027	184.011	198.261	230.149	1.99799	0.998548	0.000281451	1	1	1	0.484865
com_120	Ambenonium	455.577	288.943	428.691	332.993	631.925	507.617	186.67	186.753	238.088	302.558	229.226	189.757	1.98473	0.988942	0.00106992	0.972222	0.874306	1	0.455331
com_121	Malonoben	3041.06	1939.42	1947.39	2296.43	1781.29	2831.17	1123.28	691.923	1796.62	1165.96	1179.78	1052.95	1.97372	0.980914	0.00134388	0.972222	0.888889	1	0.477628
com_122	54-Deoxyciguatoxin	284.007	349.69	350.984	332.552	399.486	383.941	175.506	127.97	239.615	181.968	196.527	143.24	1.97277	0.980223	0.000189679	1	1	1	0.472213
com_123	Fluocinolone Acetonide	203.443	122.252	190.124	86.2433	218.011	134.102	94.6056	49.507	124.651	47.1448	91.7181	76.6233	1.97042	0.978504	0.00967098	0.888889	0.638889	1	0.466752
com_124	millettone	16.548	86.4808	92.1428	680.251	1290.64	235.054	63.1842	35.822	82.4938	23.7057	821.855	197.683	1.96051	0.971227	0.482857	0.666667	0.333333	1	0.527633
com_125	10-Hydroxy-2,8-decadiene-4,6-diynoic acid	740.252	786.846	769.647	479.824	680.592	657.965	394.537	350.299	529.145	132.274	288.273	416.805	1.94907	0.962782	0.0116306	0.972222	0.833333	1	0.501627
com_126	(2alpha,3alpha,5alpha,22R,23R)-2,3,22,23-Tetrahydroxy-25-methylergost-24(28)en-6-one	56.752	11.3904	61.9499	29.4964	185.179	50.8616	74.3525	25.92	6.89259	4.76539	60.576	30.6121	1.94777	0.961825	0.230941	0.666667	0.361111	0.972222	0.540657
com_127	Physagulin F	1478.76	1116.97	1640.08	750.592	2147.2	1418.76	516.502	515.379	652.989	359.646	1684.17	667.834	1.94526	0.95996	0.0183045	0.861111	0.583333	1	0.510428
com_128	2,4-Dodecadienoic acid pyrrolidide	8547.4	13957.2	10276.2	9911.94	9716.12	5404.63	3981.69	7605.85	5141.09	4543.63	4576.5	4168.13	1.92603	0.945631	0.00271725	0.972222	0.833333	1	0.439704
com_129	Decanal	10103	5910.31	7274.12	8002.13	8919.53	25735.5	4870.55	4624.11	7217.49	4026.22	7446.33	6093.22	1.92382	0.943975	0.0502761	0.888889	0.611111	1	0.3801
com_130	LysoPE(0:0/20:0)	2077.51	1445.88	1261.69	1442.06	1355.77	2387.87	1167.02	477.861	1047.07	869.335	708.442	925.243	1.91931	0.940588	0.00301753	1	1	1	0.451755
com_131	6''-Acetylapiin	2369.55	2074.84	1998.72	2241.12	1750.57	2529.52	1269.72	1284.1	1083.21	823.475	1168.94	1126.95	1.91882	0.940219	2.15e-05	1	1	1	0.445328
com_132	3-(9-(5-(1,4-Dihydroxy-4-(5-(1-hydroxyundecyl)tetrahydro-2-furanyl)butyl)tetrahydro-2-furanyl)-2-hydroxynonyl)-5-methyl-2(5H)-furanone	9101.1	8308.56	10195.9	7617.8	2728.47	5593.96	1481.13	4904.51	8545.25	2153.18	3630.71	1995.09	1.91748	0.939215	0.0484591	0.833333	0.527778	1	0.535181
com_133	(17beta)-4,4-Difluoro-17-hydroxy-17-methylandrost-5-en-3-one	1739.72	1512.07	1677.4	1812.43	1618.16	2166.7	967.575	378.766	1146.09	671.506	1268.5	1060.09	1.91651	0.938482	0.0103793	1	1	1	0.487303
com_134	MG(0:0/16:1(9Z)/0:0)	974.234	1430.25	1320.46	1212.36	949.474	1193.18	482.744	566.151	1098.19	363.421	662.932	524.995	1.91432	0.936828	0.00406519	0.944444	0.763194	1	0.477298
com_135	guattegaumerine	42428	27120.1	38278.7	23760	32667.3	41073.3	17753.5	15339	21420.7	20553.7	14303.4	18326.8	1.90653	0.930948	0.000443816	1	1	1	0.430932
com_136	2-(3-CARBOXYPROPIONYL)-6-HYDROXY-CYCLOHEXA-2,4-DIENE CARBOXYLIC ACID	223.458	389.58	200.704	133.066	172.695	171.539	112.075	149.841	147.631	95.5799	92.0527	79.9896	1.90653	0.930948	0.00849028	0.944444	0.75	1	0.416536
com_137	Bracteoline	554.188	359.124	419.545	430.265	364.698	592.878	297.854	281.427	257.989	204.367	117.436	268.448	1.90589	0.930465	0.00361121	1	1	1	0.458592
com_138	3S6OA3M74Z	69.2493	86.4923	217.377	600.958	681.762	532.313	64.196	57.7241	40.8994	12.9558	842.39	132.381	1.90184	0.927393	0.12322	0.777778	0.429861	1	0.835375
com_139	2-Methoxyhexadecanoic acid	344.072	737.547	943.92	2739.63	2691.24	2279.65	673.51	462.777	560.158	638.633	1804.42	1006.91	1.89182	0.919772	0.247861	0.722222	0.359722	1	0.373505
com_140	Cinncassiol D2 glucoside	785.953	616.367	886.636	948.035	1126.78	1089.41	550.871	518.121	611.258	449.227	285.324	474.27	1.88752	0.916492	0.00119532	1	1	1	0.436407
com_141	13,14-Dihydroprostaglandin F1.alpha.	183.958	107.384	190.362	212.2	258.652	162.154	87.2739	77.6769	50.4606	26.5377	278.94	70.3629	1.88534	0.914824	0.0391777	0.833333	0.5	1	0.59839
com_142	Gentamicin	75.597	43.5495	59.9252	93.9489	263.531	102.635	40.8462	23.3464	27.3401	114.864	85.624	47.535	1.88242	0.912589	0.114654	0.75	0.429861	1	0.458931
com_143	2-Amino-4-{6-[(3-methyl-2-buten-1-yl)amino]-3H-purin-3-yl}butanoic acid	185.907	137.39	224.863	55.8702	171.997	149.767	53.7958	109.433	109.992	78.1245	45.0626	95.5937	1.88169	0.912028	0.0385979	0.888889	0.666667	1	0.412505
com_144	Allylestrenol	2093.92	1642.47	2047.8	2076.63	1798.51	2233.1	1312.29	969.589	2066.95	598.959	678.015	704.883	1.87854	0.909611	0.0122215	0.916667	0.666667	1	0.501213
com_145	.gamma.-Butyrobetaine-d9, methyl ester	512.621	1157.98	625.447	613.873	483.791	193.743	232.109	675.19	304.189	315.055	199.793	188.975	1.87304	0.905384	0.0761381	0.75	0.416667	1	0.414813
com_146	(+-)-5-[3-(tert-butylamino)-2-hydroxypropoxy]-1,2,3,4-tetrahydro-1-naphthol	769.659	1105.76	838.352	822.06	779.235	442.826	336.035	588.451	468.076	399.735	378.233	369.815	1.87293	0.905297	0.00265578	0.944444	0.75	1	0.417076
com_147	Pretetramid	509.273	468.51	402.161	312.997	319.092	428.443	310.735	254.675	241.876	194.496	140.819	161.587	1.87126	0.904011	0.0018152	1	1	1	0.441386
com_148	T9680JD4IY	111.409	92.3012	98.6686	60.8975	100.034	83.3181	52.024	34.5876	81.8388	12.2877	54.2701	57.3676	1.86961	0.902736	0.0381677	0.972222	0.833333	1	0.513397
com_149	1,2-Ditetradecanoyl-sn-glycero-3-phosphate	1201.65	1037.07	1098.84	693.984	804.897	1162.54	227.3	75.7944	1444.68	225.292	1016.9	219.111	1.86938	0.902558	0.0588394	0.777778	0.444444	1	0.749164
com_150	AJ0QU2286V	1895.35	2374.92	1195.32	5540.85	3758.86	3059.77	1590.8	1553.51	1429.77	1401.62	2088.26	1488.28	1.86606	0.899996	0.0653033	0.805556	0.457639	1	0.357095
com_151	Deferitrin	131.598	150.553	78.279	88.1138	56.1054	75.0453	28.344	36.4025	87.8457	88.2027	0	16.2228	1.8643	0.898632	0.0467762	0.805556	0.444444	1	0.50337
com_152	Chlormequat-d9	370.793	419.02	378.382	415.388	237.75	264.396	168.101	297.767	191.18	61.1953	268.984	134.904	1.85872	0.89431	0.0270137	0.888889	0.666667	1	0.485702
com_153	3-(10,11-Dihydro-5H-dibenzo[a,d][7]annulen-5-yloxy)-8-methyl-8-azabicyclo[3.2.1]octane	3588.16	2253.9	3424.7	2375.87	2428.79	5482.66	804.34	933.827	2575.03	1181.79	3876.44	1154.35	1.85773	0.893542	0.034371	0.777778	0.472222	1	0.508796
com_154	Kynurenine, butyl ester	43.5636	46.586	77.8432	62.6579	104.67	85.4378	51.3677	18.6043	13.2239	100.345	34.9933	9.21071	1.8475	0.885576	0.0591305	0.805556	0.5	1	0.627103
com_155	2-Butyl-4-chloro-1-(2-nitrobenzyl)imidazole-5-acetic acid	403.055	271.91	401.443	210.424	300.995	290.346	177.394	153.853	218.733	254.988	46.977	164.859	1.84713	0.885287	0.0343527	0.944444	0.777778	1	0.480111
com_156	DG(14:1(9Z)/16:0/0:0)	131630	107478	97171.4	82562.6	48286.3	193201	41502.4	57261.3	112054	42701.9	53949.1	50106.1	1.84669	0.88494	0.0356172	0.805556	0.5	1	0.429561
com_157	Decanoic acid	193.909	166.755	95.5019	353.769	145.4	112.148	66.5824	60.7026	54.275	67.1418	242.499	88.5636	1.84124	0.880675	0.0462109	0.861111	0.526389	1	0.464121
com_158	O-Carbamoyl-deacetylcephalosporin C	16.9278	64.3899	53.9654	77.5997	39.0238	43.2114	24.3679	38.5943	49.8927	12.7427	30.4466	6.37593	1.817	0.861561	0.100422	0.833333	0.527778	1	0.476021
com_159	1,3-Diaminopropane	136.18	193.156	164.762	110.737	179.413	136.374	83.2789	76.1888	111.186	67.3942	77.8418	91.0167	1.81616	0.860889	0.000349687	0.972222	0.833333	1	0.402852
com_160	Butylate	914.494	620.463	1086.56	523.025	1094.38	1176.62	827.928	480.368	493.782	348.256	384.659	448.193	1.81535	0.860249	0.0094068	0.944444	0.777778	1	0.403388
com_161	Cinegalline	1768.07	1903.08	1803.67	1204.49	1538.06	1485.63	1067.48	859.001	1347.49	239.67	836.013	997.354	1.81466	0.859701	0.0362572	0.972222	0.833333	1	0.479614
com_162	5,6-Dihydroxy-3-methyl-2(1H)-quinolinone	340.983	297.043	289.191	320.874	209.953	379.861	236.709	237.677	78.2416	239.839	104.394	123.149	1.80185	0.849479	0.0196799	0.916667	0.722222	1	0.454769
com_163	N1,N12-Diacetylspermine	52575.7	42427.8	43358.7	47578.5	16055.8	61215.6	14201	22680.5	50767.8	18027	21600.7	18848.8	1.80127	0.849015	0.0447441	0.777778	0.457639	1	0.443332
com_164	Ipomeatetrahydrofuran	396.445	357.594	927.81	425.445	967.721	406.732	272.839	159.049	301.763	345.029	558.141	297.908	1.7996	0.84768	0.0471328	0.888889	0.666667	1	0.399212
com_165	Imazethapyr	7709.02	4788.46	7273.72	4095.98	6716.9	6571.01	3528.34	2871.23	3996.11	3931.4	2842.24	3510.29	1.7967	0.845351	0.00135169	1	1	1	0.387353
com_166	flumioxazin	2282.58	2336.24	1732.03	2004.57	1552.44	2166.5	907.59	1247.41	1221.28	949.669	1081.73	1324.99	1.7934	0.842697	8.36e-05	1	1	1	0.396711
com_167	prilocaine	92.9143	140.311	64.9944	62.3186	85.8175	70.143	9.86144	97.9392	121.308	13.8365	43.8535	3.20598	1.781	0.832687	0.0929992	0.722222	0.333333	1	0.831844
com_168	Hexetidine	12925.7	9400.61	10096.7	9099.64	9941.05	35048.2	7386.8	7405.24	8617.25	8036.1	8105.54	9034.76	1.7806	0.832367	0.092492	1	1	1	0.30708
com_169	1-Hexadecanoyl-sn-glycero-3-phosphoserine	7394.43	6971.36	5671.69	4961.25	4811.55	6931.59	3379.6	2936.67	5180.9	2389.96	3114.23	3646.56	1.77945	0.831428	0.00136877	0.944444	0.777778	1	0.405408
com_170	N-Palmitoylsphingosine	22869.4	18802.3	18505.2	16432.6	8094.2	29330.2	6706.92	9844.49	18514.8	7171.53	12261	9634.76	1.77807	0.830314	0.0362044	0.833333	0.555556	1	0.409056
com_171	2,4,6-triaminotoluene	6904.44	5002.44	4351.82	5084.87	3827.94	4178.51	2599.22	2852.61	3702.41	2380.1	2033.9	2943.8	1.77749	0.829843	0.00070355	1	1	1	0.392398
com_172	Acetyllycopsamine	3183.82	4403.51	4120.18	14623.3	12862.8	7922.15	7450.46	3849.91	3031.62	3427.16	4213.2	4539.09	1.77718	0.829593	0.16065	0.722222	0.416667	1	0.327599
com_173	dihydrostreptomycin 3'alpha,6-bisphosphate	999.995	938.277	828.303	783.979	689.521	854.157	501.517	567.523	687.898	396.846	386.016	334.639	1.77225	0.825584	0.00169142	1	1	1	0.408661
com_174	16beta-Methyl-D-homo-17a-oxa-5alpha-androstane-3,17-dione	693.48	343.619	556.641	337.477	591.975	216.092	168.185	152.087	393.527	221.458	435.018	176.258	1.77124	0.824762	0.0473245	0.805556	0.527778	1	0.398157
com_175	9-Hexadecenoylcholine	3686.72	3217.97	3556.08	3826.67	2828.34	6961.32	1883.97	1052.38	3420.83	2736.43	1654.47	2899.35	1.76422	0.819031	0.0236845	0.916667	0.707639	1	0.409094
com_176	9,12,13-TriHOME	622.547	770.464	798.525	663.875	525.103	618.231	311.086	266.624	704.98	218.582	402.851	385.31	1.74661	0.804557	0.0115539	0.888889	0.622917	1	0.424759
com_177	2,6(1H,3H)-Pyridinedione, 3-(1,6-dihydro-5-hydroxy-2,6-dioxo-3(2H)-pyridinylidene)-5-hydroxy-	271.074	408.134	188.553	150.557	141.982	145.573	112.066	158.009	208.059	109.391	50.205	113.17	1.73908	0.798325	0.0589608	0.805556	0.444444	1	0.384121
com_178	Arachidonoyl-N-methyl amide	81.2597	130.038	87.6162	140.067	138.327	64.2947	49.3146	114.938	64.0448	37.2762	69.2336	34.697	1.73639	0.796089	0.0267173	0.888889	0.666667	1	0.407138
com_179	actodigin	3261.17	1690.24	2973.86	1502.54	3055.48	2726.46	1924.13	1009	1796.32	1400.44	1237.17	1398.49	1.73517	0.795081	0.0111476	0.888889	0.666667	1	0.361487
com_180	Licorice glycoside E	630.092	568.719	560.04	418.886	413.823	330.357	270.904	221.692	608.539	138.829	107.655	337.32	1.73414	0.794219	0.042428	0.833333	0.540972	1	0.474846
com_181	Theadibenzotropolone A	62.9843	142.487	202.007	245.075	104.549	135.812	75.4972	114.062	147.022	40.3527	61.1641	81.4356	1.71868	0.781302	0.0769057	0.777778	0.444444	1	0.365505
com_182	Kaempferol 3-sophoroside 7-glucuronide	509.035	628.838	387.021	444.566	364.932	474.946	274.603	230.799	370.813	237.429	193.716	332.007	1.71367	0.777091	0.00174822	0.972222	0.888889	1	0.37272
com_183	Incyclinide	1015.14	708.382	732.485	1448.8	1090.46	1177.37	1320.72	266.47	260.976	222.93	585.005	964.911	1.70467	0.769493	0.0631105	0.805556	0.540972	1	0.507795
com_184	Dehydrospermidine	1902.21	9423.87	1478.02	2138.5	1761.75	2561.79	1741.75	1309.87	1948.15	2371.38	1707.87	2233.41	1.70309	0.768159	0.325417	0.638889	0.305556	0.916667	0.213543
com_185	(4-bromophenylsulfanyl)pyruvic acid	362.2	1550.4	427.527	474.467	1092.02	1305.81	643.988	587.618	816.871	57.7473	369.88	589.659	1.70021	0.76571	0.225902	0.638889	0.305556	0.916667	0.423606
com_186	VES	2557.59	1919.32	2657.21	1493.99	2382.07	3925.77	1184.38	978.424	1200.46	1344.89	2674.5	1434.82	1.6939	0.760352	0.0196779	0.861111	0.583333	1	0.366488
com_187	SAE475O6E4	1539.18	1073.43	1151.38	935.863	1290.4	1340.1	649.658	541.594	631.205	867.972	1064.38	610.882	1.67908	0.747674	0.00225247	0.972222	0.833333	1	0.363432
com_188	(5beta)-Pregnan-21-al	20.1863	54.5463	69.257	261.665	219.124	179.903	101.762	66.399	11.4895	10.6466	248.711	40.7008	1.67744	0.74626	0.271514	0.694444	0.361111	0.972222	0.564862
com_189	DOPA sulfate	632.736	449.959	421.338	480.537	303.175	301.925	296.034	342.143	321.048	284.529	81.6286	219.256	1.67655	0.7455	0.0506796	0.888889	0.666667	1	0.396801
com_190	Ibuprofen sodium	85.6542	44.7084	60.6122	45.4766	177.432	68.4365	43.2063	46.3712	61.7765	82.9458	19.3854	34.374	1.67438	0.743625	0.125842	0.75	0.388889	1	0.333407
com_191	Glutamyl-Gamma-glutamate	695.193	700.636	570.12	611.234	225.882	762.466	279.686	162.873	348.181	196.691	715.816	427.153	1.67364	0.742992	0.0757915	0.777778	0.470833	1	0.392334
com_192	4-Trimethylammoniobutanal	6.50719	61.5825	17.2514	21.1371	7.96497	0	9.20495	52.1194	6.16047	2.78719	4.94442	1.3554	1.67242	0.741938	0.153954	0.805556	0.5	1	0.641314
com_193	7-Hydroxy-2-methyl-4-oxo-4H-1-benzopyran-5-carboxylic acid 7-glucoside	259.586	281.373	261.739	204.359	232.584	258.583	140.194	172.443	248.51	46.5952	142.199	147.238	1.66993	0.739785	0.0430438	0.944444	0.777778	1	0.423132
com_194	N8-Acetylspermidine	74.2066	225.336	85.2509	179.448	14.871	1.66874	14.9142	254.806	30.4915	2.54479	23.0464	24.9177	1.65597	0.727673	0.547488	0.583333	0.222222	1	0.410444
com_195	Herniarin	277.335	286.073	229.994	180.958	91.3453	234.02	88.5103	95.5907	106.599	147.939	0	0	1.65562	0.727371	0.0511615	0.833333	0.555556	1	0.326817
com_196	Gly-Ser-Arg	10074.5	6396.93	8662.91	5520.96	7606.11	8532.02	4688.34	3813.94	6859.73	3806.68	3771.64	5328.38	1.65531	0.7271	0.00340922	0.944444	0.75	1	0.349465
com_197	2495	9.57575	26.2932	18.7204	22.9894	73.1806	7.56865	0	2.96433	5.0351	0	3.21439	2.72811	1.65461	0.726488	0.169934	0.722222	0.333333	1	0.698433
com_198	(+)-AS 115	261.818	150.231	217.182	235.161	200.48	295.813	175.362	135.978	182.747	140.89	69.0862	119.117	1.65296	0.725052	0.0144149	0.944444	0.777778	1	0.364222
com_199	922SI67369	2908.37	2583.19	1559.33	1771.7	814.684	2516.71	1026.04	1232.34	1474.46	1059.47	1481.97	1080.38	1.65256	0.724701	0.0765773	0.833333	0.5	1	0.311369
com_200	4K0M952561	0	17.3357	18.1526	27.9806	8.48366	6.32809	23.9034	10.1558	0	17.1816	34.9936	12.9153	1.65236	0.724527	0.906323	0.555556	0.166667	0.888889	0.27363
com_201	dipotassium 5,11-dioxo-2,6,8,12,13,14-hexaoxa-1,7-distibatricyclo[8.2.1.1~4,7~]tetradecane-3,9-dicarboxylate trihydrate	1160.22	1296.38	915.971	1108.32	1076.61	1039.88	635.734	739.161	937.276	508.625	577.735	598.362	1.65063	0.723015	0.000977643	0.972222	0.833333	1	0.351195
com_202	Chlormequat-d9	2017.16	2406.5	1806.94	2279.9	1040.49	668.335	870.82	2053.98	935.411	331.674	1106.74	896.596	1.64955	0.722072	0.121531	0.75	0.444444	1	0.365797
com_203	Quinclorac	28.4972	33.3618	29.4741	20.3638	22.3387	26.4739	15.3134	15.3402	27.3729	9.1958	17.04	13.0801	1.64892	0.721521	0.0118356	0.916667	0.666667	1	0.371446
com_204	CD 1790	1611.74	1545.46	1606.11	974.15	1440.78	1147.47	857.387	565.519	1415.96	440.054	977.779	792.534	1.64891	0.721511	0.0205443	0.916667	0.694444	1	0.376416
com_205	Betaine aldehyde cation	12.6132	75.377	33.9247	31.6667	15.4524	0	19.3243	61.1432	16.3162	9.3847	6.41966	3.9503	1.64248	0.715872	0.160608	0.75	0.429861	1	0.493045
com_206	Dodecanoylcarnitine	3721.98	2670.06	3190.59	3242.18	2700.06	3990.46	2089.78	1075.74	2382.49	1780.14	2311.42	2342.03	1.62878	0.703789	0.00748101	1	1	1	0.348008
com_207	Bisindolylmaleimide IV	215.9	151.065	230.827	100.229	193.943	137.775	31.7496	137.543	167.701	81.9278	82.2479	131.166	1.62847	0.703517	0.0744682	0.861111	0.652083	1	0.390521
com_208	Palmitic amide	573.252	756.779	647.792	556.654	649.571	410.378	371.168	490.809	378.124	341.835	327.017	299.991	1.62721	0.702404	0.00146174	0.972222	0.859722	1	0.329526
com_209	1-(beta-D-Ribofuranosyl)-1,2-dihydropyrimidine	158.11	124.393	138.866	71.2531	159.971	102.894	95.3607	70.4661	152.766	23.8957	54.5083	67.5725	1.62621	0.701514	0.0711704	0.861111	0.596528	1	0.409181
com_210	(3E,5S,6S,7S,9R,11E,13E,15S,16R)-16-Ethyl-5,7,9,15-tetramethyl-2,10-dioxooxacyclohexadeca-3,11,13-trien-6-yl 3,4,6-trideoxy-3-(dimethylamino)-beta-D-xylo-hexopyranoside	129.707	249.798	609.559	1273.11	1081.38	694.407	283.207	251.417	243.246	211.512	1058.4	456.109	1.61267	0.689452	0.391083	0.666667	0.333333	0.972222	0.315755
com_211	Cucurbitacin B	40803.4	27922.9	40609.5	21497.4	37964	29431.8	21288.4	16987.1	30447.6	16370.6	16419.6	22283.5	1.60124	0.679193	0.00863429	0.888889	0.666667	1	0.320656
com_212	Cerulenin	1134.73	1564.17	884.073	3040.22	2657.68	1943.58	1398.49	1188.81	1036.2	1118.08	1300.39	1008.98	1.59191	0.670757	0.113106	0.75	0.388889	1	0.266923
com_213	20a-Dihydroprogesterone	104.245	205.392	111.281	990.684	680.702	490.507	338.446	71.6517	77.0884	46.7262	904.993	185.025	1.59047	0.669453	0.295875	0.722222	0.388889	0.972222	0.490251
com_214	Japonine	760.179	642.277	649.342	268.036	340.551	161.988	224.744	618.434	87.6679	623.137	16.4466	204.266	1.59034	0.669338	0.198994	0.777778	0.429861	1	0.593659
com_215	2,4-Dimethyl-5-pentylthiazole	6252.71	3476.84	6207.8	3782.11	6018.71	7988.88	4554.63	2886.9	3032.58	4420.05	2840.43	3478.7	1.5899	0.668937	0.0220875	0.861111	0.596528	1	0.299607
com_216	Dihydroceramide	8750.06	14909.2	9521.55	11587.9	4512.55	3918.57	2237.22	14465.6	6920.26	1698.83	4020.88	4158.11	1.58801	0.667221	0.143197	0.75	0.416667	1	0.422128
com_217	Bethanidine	2923.77	3338.67	3211.01	3295.81	2670.23	4027.66	1921.17	1637.66	1694.88	1500	3442.04	2103.6	1.58278	0.66246	0.00798547	0.861111	0.583333	1	0.335006
com_218	N-Undecanoylglycine	584.272	497.711	556.821	356.25	458.257	518.292	317.313	267.621	549.839	186.137	239.082	318.764	1.58169	0.661464	0.0178223	0.888889	0.666667	1	0.349331
com_219	1-(2-Deoxy-5-O-phosphono-beta-D-erythro-pentofuranosyl)-1,2-dihydropyrimidine	523.511	723.701	328.414	461.343	491.799	270.876	323.128	371.048	351.425	270.81	198.951	256.359	1.58018	0.660092	0.0346647	0.861111	0.596528	1	0.292334
com_220	alpha-fluoro-beta-ureidopropionic acid	46.9294	46.5804	46.1734	34.085	47.0366	67.7172	28.688	29.569	26.4648	17.5909	40.5225	39.8359	1.57946	0.659432	0.0129732	0.944444	0.777778	1	0.322133
com_221	S-[2-({N-[(2R)-2-Hydroxy-3,3-dimethyl-4-(phosphonooxy)butanoyl]-beta-alanyl}amino)ethyl] ethanethioate	828.24	813.906	722.047	655.444	462.205	724.733	466.916	424.607	471.76	397.277	390.223	517.524	1.5765	0.656722	0.00233598	0.916667	0.666667	1	0.302527
com_222	1-Octadecanoyl-sn-glycero-3-phosphoserine	452.195	385.16	390.946	221.534	362.409	576.88	309.905	183.898	239.483	128.202	365.199	288.811	1.57646	0.65669	0.0430785	0.861111	0.611111	1	0.321998
com_223	CerP(d18:1/12:0)	21900.1	18401.8	13536.8	16478	14209.7	17396.6	10600.1	11224.2	11083.3	11182.9	8910.29	11748.2	1.57413	0.654552	0.000691552	1	1	1	0.302507
com_224	Acidissiminin	2921.23	1534.53	1932.5	1172	2274.54	5555.82	1552.62	1409.72	1894.7	1372.31	1733.93	1834.66	1.5708	0.651502	0.207164	0.722222	0.333333	1	0.233363
com_225	MJS1DTX3X1	68.6869	67.3528	27.9126	34.7409	11.9037	0.228408	13.8288	0	14.1296	0	5.19749	0	1.57068	0.651393	0.844889	0.555556	0.194444	0.944444	0.210539
com_226	2,4,6,8-Tridecatetrayne	1032.44	814.53	986.22	1333.18	842.249	848.371	664.748	179.501	693.89	659.664	874.18	664.287	1.5676	0.648561	0.0707322	0.916667	0.666667	1	0.364955
com_227	N-(4-{[(2-Amino-4-oxo-1,4,5,6,7,8-hexahydro-6-pteridinyl)methyl]amino}benzoyl)-gamma-glutamylglutamic acid	679.715	790.424	584.795	636.25	447.328	466.206	452.545	385.236	668.211	341.628	157.269	294.755	1.56751	0.648475	0.0474735	0.861111	0.583333	1	0.359746
com_228	3-Hydroxy-9,10-secoandrosta-1,3,5(10)-triene-9,17-dione	6110.95	4593.74	5419.86	5318.08	4398.35	8023.46	3760.86	3417.08	3954.83	3299.35	3472.51	3722.13	1.56586	0.646954	0.00368726	1	1	1	0.295195
com_229	Deacetoxycephalosporin C	903.313	804.024	660.557	480.858	428.592	898.128	429.699	443.881	439.425	417.887	432.489	505.62	1.56443	0.64564	0.0257804	0.833333	0.5	1	0.28164
com_230	112A6Z7SN5	74779.3	43037.1	62619.3	48078.9	120105	65860	39814	41017.1	43981	59510.1	40430.8	40762.9	1.56104	0.642504	0.0440618	0.916667	0.694444	1	0.274511
com_231	Alangimarine	214.763	289.533	775.702	2164.25	3450.3	1791.83	822.234	335.581	360.233	408.577	2515.92	1135.76	1.55717	0.638928	0.624895	0.527778	0.179861	0.861111	0.294121
com_232	3-hydroxyhexanoyl carnitine	438.58	999.057	530.15	560.169	433.845	370.96	300.053	790.819	252.559	438.348	166.579	193.992	1.55566	0.637524	0.0859501	0.805556	0.5	1	0.364726
com_233	5'-Hydroxypiroxicam	449.069	325.581	261.935	383.653	259.555	172.053	238.059	258.571	301.36	215.076	35.4919	142.075	1.55535	0.637236	0.144958	0.833333	0.583333	1	0.400755
com_234	4-[(Hydroxymethyl)(nitroso)amino]-1-(3-pyridinyl)-1-butanol	36.2764	37.8421	43.6817	44.0914	48.241	60.6829	31.2414	38.995	17.6034	43.321	23.0275	20.3389	1.55171	0.633859	0.0225245	0.888889	0.666667	1	0.329175
com_235	N-Tridecanoyl-L-homserine lactone	209.638	959.934	807.049	371.906	571.812	754.951	249.178	684.788	351.835	732.147	262.848	90.1884	1.55011	0.632371	0.203837	0.75	0.388889	1	0.367167
com_236	Clopyralid	35.8766	58.2574	54.6905	77.1421	55.0233	142.7	46.1912	56.301	56.5027	48.1649	19.9476	46.3202	1.54955	0.63185	0.143234	0.75	0.444444	1	0.272016
com_237	338LTB451D	593.989	525.664	448.134	491.223	496.019	514.494	315.938	500.462	227.906	255.379	349.76	332.464	1.54877	0.631123	0.00725022	0.916667	0.722222	1	0.317517
com_238	actodigin	4400.23	3955.01	8089.62	4753.68	11618.5	4811.21	4386.26	2491.89	3039.36	2476.15	8289.44	3629.98	1.54765	0.630082	0.104587	0.833333	0.583333	1	0.328233
com_239	Camazepam	338.081	345.742	348.185	341.098	223.926	358.107	199.343	261.237	278.001	153.35	189.126	183.552	1.54604	0.62858	0.00392476	0.944444	0.777778	1	0.308485
com_240	2,4-Dodecadienoic acid pyrrolidide	18372.8	27030.6	21425.9	19049.5	20634.6	14398.6	11925.3	18738.1	13836.4	12523.5	10747.1	10756.6	1.53975	0.622697	0.00473307	0.944444	0.777778	1	0.295549
com_241	Merodesmosine	23562	26785.4	69818.3	20001.8	25966	96071.3	20338.1	20590.3	25495	29930.3	26919.6	47471.9	1.53565	0.61885	0.372168	0.555556	0.166667	0.888889	0.192797
com_242	Chlormequat-d9	1688.87	1798.36	1590.23	1699.52	1361.82	1417.64	1111.12	1511.08	998.269	557.482	1134.93	914.226	1.53465	0.617911	0.0166079	0.944444	0.75	1	0.316627
com_243	testolic acid	111.03	175.459	80.9408	539.806	344.183	304.366	296.524	84.6376	23.0784	18.0863	394.049	198.614	1.53281	0.616178	0.238623	0.666667	0.333333	0.944444	0.566714
com_244	(4S)-4-Amino-5-{[1-(2-amino-4-{[(2S)-2-amino-4-carboxybutanoyl]oxy}-5-methyl-5,8-dihydro-6-pteridinyl)-1-{[(2S)-2-amino-4-carboxybutanoyl]oxy}-2-propanyl]oxy}-5-oxopentanoic acid	1794.08	1257.76	1716.38	970.547	1344.06	1305.62	936.064	773.847	1107.61	1162.83	588.288	923.173	1.52745	0.611121	0.0111611	0.944444	0.75	1	0.291246
com_245	Dehydroisoandrosterone 3-glucuronide	658.959	323.236	122.107	181.88	192.975	406.552	9.67459	0	321.749	0	564.663	49.0423	1.52643	0.61016	0.211658	0.722222	0.361111	0.972222	0.619435
com_246	2-Octadecoxyethanol	26759.4	16963.8	25660.7	17028	26204.8	24726.5	14380	11504.1	16702.6	18062.1	14555.8	14893.4	1.52437	0.608217	0.00428871	0.944444	0.777778	1	0.280269
com_247	12(S)-Hydroxy-16-heptadecynoic acid	872.783	364.276	864.469	921.553	1183.04	1252.93	358.036	171.295	368.605	133.907	1905.51	671.004	1.51289	0.597308	0.121465	0.777778	0.416667	1	0.519915
com_248	(1R,3S,9R,10S,13R,15E,17E,19E,21E,23R,25S,26R,27S)-23-[(3-Amino-3,6-dideoxy-beta-D-mannopyranosyl)oxy]-10-ethyl-1,3,9,27-tetrahydroxy-13-methyl-7,11-dioxo-12,29-dioxabicyclo[23.3.1]nonacosa-15,17,19,21-tetraene-26-carboxylic acid	373.461	786.935	1165.59	937.071	949.514	550.209	714.997	494.77	469.075	579.392	438.307	463.152	1.50735	0.592018	0.0981298	0.777778	0.444444	1	0.260985
com_249	Bucindolol hydrochloride	1152.5	1091.45	704.12	1484.59	1130.95	1422.16	713.692	922.338	903.799	613.414	853.11	630.503	1.50658	0.591273	0.014895	0.888889	0.666667	1	0.270409
com_250	8-Hydroxycarteolol	822.381	578.343	663.275	718.238	742.366	735.067	429.326	245.646	468.973	706.348	524.582	468.636	1.49803	0.583068	0.0239738	0.944444	0.777778	1	0.303114
com_251	AFN911	76.4425	0	85.0836	0	191.381	73.0623	41.3643	46.8082	39.1343	31.4064	114.593	49.7833	1.4976	0.582657	0.429365	0.583333	0.193056	0.944444	0.212465
com_252	1,3-Octadiene	119.677	371.637	175.642	171.454	172.435	58.4984	113.444	258.856	110.212	107.834	85.5976	40.8255	1.49189	0.577143	0.272507	0.75	0.416667	1	0.280828
com_253	1,3-Octadiene	8440.36	12713	9931.19	8822.33	9685.92	6832.53	5658.03	9333.27	6652.63	5972.69	5232.23	4988.21	1.49127	0.576543	0.008972	0.916667	0.666667	1	0.276331
com_254	BITOLTEROL	1092.78	795.539	1085.19	569.192	731.074	572.03	364.677	577.732	716.307	515.501	546.252	528.997	1.49126	0.576535	0.0289075	0.888889	0.666667	1	0.261412
com_255	6-Hydroxy-1H-indole-3-acetamide	3283.76	1742.22	1676.29	1803.18	1180.26	3997.33	1463.05	1463.93	1324.27	1590.95	1665.43	1679.87	1.48931	0.574648	0.160445	0.805556	0.485417	1	0.226803
com_256	7-Sulfocholic acid	4698.19	6278.88	4684.9	4447.71	3894.58	5123.21	3252.38	3309.8	4385.34	2683.42	2527.23	3418.48	1.48787	0.573247	0.00315729	0.972222	0.833333	1	0.275669
com_257	Debrisoquin	44.6304	25.1698	46.128	17.5538	68.2409	29.6255	36.8624	21.3457	49.1578	22.9644	12.2478	13.1239	1.48584	0.571278	0.187282	0.722222	0.346528	1	0.29141
com_258	1-Dodecanoyl-2-tridecanoyl-sn-glycero-3-phospho-(1'-rac-glycerol)	1852.17	1204.75	1298.9	798.332	870.919	1156.82	723.035	758.332	949.87	937.143	955.679	524.037	1.48138	0.566944	0.0382756	0.833333	0.555556	1	0.260195
com_259	Dehydrocarpaine II	3412.73	1804.23	4668.75	1998.87	5547.66	5843.24	3328.21	1886.35	1707.25	3033.64	2773.83	3025.74	1.47734	0.563	0.216914	0.75	0.388889	1	0.223523
com_260	Nonivamide	2508.41	3644.27	2934.08	2621.95	2831.89	2043.03	1639.74	2656.91	2006.16	1767.24	1591.08	1572.45	1.47626	0.561943	0.00615545	0.916667	0.722222	1	0.267593
com_261	Bentiromide	1821.79	1758.69	1433.57	1597.79	1474.37	1931.03	1089.37	1078.65	1518.57	863.084	1076.3	1163.8	1.47534	0.561052	0.00173582	0.944444	0.777778	1	0.272679
com_262	16alpha-Fluoro-17alpha-hydroxyandrost-4-en-3-one	550.969	773.112	3127.65	559.06	715.312	4287.28	812.856	735.366	967.717	1297.71	693.942	2325.31	1.46547	0.55136	0.806925	0.583333	0.207639	0.944444	0.0863448
com_263	NBBCC	45957.1	39770.2	35370	30107.6	20323.7	31758.8	21128.7	21959.9	32442.8	17017.3	22441.7	23817.1	1.46453	0.550435	0.0288964	0.805556	0.5	1	0.261498
com_264	1,2-Diethylhydrazine	32.7776	109.199	78.4992	167.786	216.355	183.057	47.6878	0	8.32103	24.1495	349.734	92.8988	1.46384	0.54976	0.149814	0.75	0.472222	1	0.750377
com_265	1,2-Diethylhydrazine	105.859	177.752	122.726	160.027	54.7201	32.975	68.2152	148.921	71.2487	35.4497	59.9729	63.6637	1.46168	0.547625	0.35522	0.638889	0.305556	1	0.217219
com_266	Treprostinil diolamine	22403.2	12279.4	12855.3	16396.2	19595.2	19964.5	13684.5	9622.25	10194.5	13685.5	12249	11524.1	1.45848	0.54447	0.0149765	0.888889	0.666667	1	0.245798
com_267	Acetyl-N-formyl-5-methoxykynurenamine	1931.04	2371.1	1292.59	1270.49	1020.64	1446.52	889.846	1239.35	1388.71	1674.07	328.1	895.698	1.4546	0.540622	0.134129	0.777778	0.472222	1	0.310686
com_268	Glucosyl (2E,6E,10x)-10,11-dihydroxy-2,6-farnesadienoate	2263.64	1376.75	1866.98	1557.7	3095.63	2089.16	1306.8	1303.3	1441.39	1967.7	1213.8	1241.65	1.44547	0.531541	0.0349945	0.888889	0.666667	1	0.237958
com_269	15,9'-di-cis-phytofluene	9151.04	9668.56	7120.99	7496.39	5348.53	8618.38	4859.93	5034.15	7480.22	5960.81	4673.47	4852.16	1.44257	0.528641	0.0107573	0.916667	0.722222	1	0.252353
com_270	Chenodeoxycholic acid disulfate	394.657	508.392	215.42	374.665	133.343	411.263	315.556	326.229	317.865	203.92	88.2257	162.189	1.44113	0.527202	0.236472	0.777778	0.5	1	0.287022
com_271	1,3-Octadiene	9250.83	18716.4	11143.5	11005.9	10908.7	5706.62	5928.92	13800.8	6778.58	7979.73	6079.23	5850.83	1.43763	0.523691	0.11658	0.722222	0.333333	1	0.248194
com_272	Castaneiolide	2203.19	2237.86	1996.11	1941.09	1904.5	2071.15	1663.6	1700.64	1667.57	1357.32	945.653	1273.76	1.43507	0.521125	0.00838808	1	1	1	0.259265
com_273	Alvameline maleate	2356.84	2139.88	7246.99	2041.8	4865.91	2353.51	3093.94	2097.85	2129.72	1700.66	4042.29	1616.75	1.43074	0.516757	0.299907	0.722222	0.374306	1	0.206809
com_274	PyroGlu-Gln-Arg	2822.84	2231.3	6522.63	1735.54	2307.29	9816	2015.36	2365.29	2661.23	3215.18	3300.83	4330.81	1.42188	0.5078	0.592498	0.527778	0.194444	0.888889	0.129023
com_275	2-(4-Chloro-3,5-dimethylphenoxy)-N-(2-phenyl-2H-benzotriazol-5-yl)acetamide	90.3263	93.2579	123.954	59.5795	97.3665	92.9202	68.0306	89.6696	39.0919	69.8676	90.4186	35.6156	1.41944	0.505319	0.0748953	0.861111	0.583333	1	0.270773
com_276	deoxyuridine	1.02437	2.20772	0.858511	1.75	0	0.789602	2.25817	4.43138	4.52813	1.32687	1.64404	3.75132	1.40852	0.494176	0.548951	0.722222	0.333333	1	0.29004
com_277	(+)-Setoclavine	3210.08	3813.22	2640.98	2351.92	2059.67	3036.02	1792.47	1967.22	2203.69	1668.68	1917.64	2617.92	1.40635	0.491951	0.0159455	0.916667	0.722222	1	0.226539
com_278	Propyl propane thiosulfonate	120.508	123.737	107.663	178.161	108.688	106.179	96.8752	92.9	134.121	88.3733	55.6191	64.855	1.3983	0.483674	0.0430798	0.861111	0.583333	1	0.246907
com_279	Fenpropidin	186.048	121.538	89.8966	110.339	63.3291	56.1427	40.3624	29.379	63.8201	88.5302	96.0722	130.462	1.39825	0.483625	0.230232	0.666667	0.277778	0.944444	0.25606
com_280	Hexacosanoic acid	73.8541	377.162	125.956	129.48	338.146	0.0958912	26.4403	443.517	63.9307	145.387	36.7343	32.2313	1.3962	0.481507	0.797502	0.611111	0.25	0.93125	0.533113
com_281	1-Octadecanoyl-sn-glycero-3-phosphoserine	699.1	583.167	548.801	857.317	584.643	819.167	528.036	235.031	549.086	391.989	653.715	573.405	1.39605	0.481353	0.0655968	0.861111	0.611111	1	0.251216
com_282	MG(0:0/18:1(11Z)/0:0)	1037.43	1748.2	1084.29	2023.52	2518.2	1342.77	1168.43	697.696	648.758	794.106	2455.93	1228.31	1.39484	0.480096	0.148498	0.75	0.402083	1	0.304556
com_283	Silandrone	258.845	285.288	947.485	210.535	269.415	1232.95	255.418	281.803	396.446	407.086	286.835	669.967	1.39475	0.480008	0.713593	0.555556	0.207639	0.888889	0.109294
com_284	Acetamide	542.517	407.881	399.301	441.464	296.994	463.684	265.205	271.289	294.972	311.874	369.391	319.245	1.39294	0.478138	0.00955058	0.916667	0.722222	1	0.220069
com_285	buprofezin	248.577	109.062	235.284	81.0254	327.33	145.855	102.479	151.535	243.008	66.6476	98.069	162.615	1.39156	0.4767	0.318667	0.666667	0.333333	0.944444	0.209055
com_286	Leu-Leu-Tyr	363.615	324.276	243.182	278.201	239.252	268.377	258.262	232.054	236.729	33.9359	157.183	316.42	1.39067	0.475784	0.191288	0.833333	0.513194	1	0.353412
com_287	Geldanamycin	716.465	469.777	792.706	472.729	804.228	726.487	469.112	319.928	510.142	487.158	672.167	406.744	1.38989	0.474974	0.0444692	0.833333	0.555556	1	0.22434
com_288	glybuzole	941.574	1176.29	996.786	1118.94	1024.05	1096.33	757.941	743.265	957.119	631.516	767.212	724.808	1.38677	0.471724	0.000773208	0.972222	0.833333	1	0.225653
com_289	Quercetin 3-O-(6-malonyl-glucoside) 7-O-glucoside	453.64	435.913	371.327	463.974	400.992	459.666	380.787	296.303	326.907	289.417	263.906	308.324	1.38586	0.470776	0.000504916	0.972222	0.833333	1	0.224244
com_290	Haloprogin	600.827	651.942	459.863	528.802	481.58	593.728	389.295	388.942	494.334	358.667	417.966	357.851	1.37793	0.462498	0.00165713	0.944444	0.777778	1	0.218341
com_291	Withaperuvin E	2003.98	3705.4	2451.42	1692	1519.41	2051.57	1605.69	1194.82	2171.44	1500.95	1403.73	1869.29	1.37738	0.461923	0.0912029	0.805556	0.5	1	0.200943
com_292	2,2-Dibromo-2-cyanoacetamide	11365.1	5612.65	10730.5	4184.95	12078.3	5535.09	6484.21	5852.82	9330.76	5430.45	3431.15	5420.66	1.37709	0.461624	0.252063	0.694444	0.305556	0.959028	0.191296
com_293	Cyclohexanemethanol	58727.6	48445	44438.6	48728	30378.4	50191.5	31373.1	31547.8	38127	30990.3	35479.7	36627.5	1.37603	0.460507	0.0185929	0.833333	0.5	1	0.211745
com_294	Metobromuron	217.686	343.756	241.191	290.793	258.451	297.741	162.58	235.164	348.502	154.875	95.0753	203.405	1.37514	0.459578	0.0870314	0.805556	0.472222	1	0.266994
com_295	Telotristat ethyl	1659.28	1775.3	1273.25	1807.4	1548.34	1466.41	1195.25	1341.15	1341.44	916.678	1072.16	1074.77	1.37291	0.457237	0.00283892	0.944444	0.777778	1	0.216961
com_296	Endosulfan-sulfate	2628.56	2688.04	2238.38	1963.18	1749.81	2354.46	1529.57	1848.64	2048.29	1260.18	1592.7	1645.57	1.37254	0.456851	0.0081953	0.916667	0.722222	1	0.219583
com_297	2'-Hydroxyisoflavone	296.502	382.007	429.496	202.842	306.144	216.704	215.893	265.456	331.502	137.842	190.972	195.409	1.37142	0.455675	0.096742	0.805556	0.513194	1	0.216222
com_298	3,5-Dihydroxyergosta-7,22-dien-6-one	4222.72	2932.35	6153.42	4253.29	4483.29	4153.76	3300.85	2342.74	2638.8	3437.29	5082.29	2309.64	1.37083	0.455053	0.0602571	0.805556	0.5	1	0.227881
com_299	6-[8-Hydroxy-1-(hydroxymethyl)octahydro-2H-quinolizin-3-yl]-2-piperidinone	311.082	309.472	251.477	464.527	253.189	385.781	362.564	139.013	343.216	180.201	151.786	268.488	1.36689	0.450901	0.105213	0.722222	0.388889	0.972222	0.250125
com_300	Macrophorin D	303.048	421.566	702.516	680.155	473.902	232.489	432.915	320.136	516.682	215.865	360.012	214.312	1.36591	0.449866	0.242691	0.694444	0.305556	0.944444	0.196425
com_301	Tuberoside	0	239.182	9.33722	482.187	111.209	0	0	0	9.99258	0	314.522	1.88259	1.36213	0.445867	0.534319	0.555556	0.194444	0.861111	0.490083
com_302	1-Oleoylglycerophosphoserine	295.145	383.31	241.337	330.866	326.409	428.964	268.018	166.949	222.068	211.353	352.535	259.46	1.35508	0.438374	0.0396797	0.833333	0.527778	1	0.214853
com_303	Triethylenetetramine	12.1562	63.3773	28.4561	32.2517	18.1784	0	26.1131	61.7533	13.6496	11.0595	8.11179	7.03705	1.35382	0.437034	0.276939	0.75	0.388889	1	0.322158
com_304	DG(14:1(9Z)/20:1(11Z)/0:0)	24486.1	14942.2	23856.1	18930.3	22012.1	27074.5	18644.6	16212.5	15476.2	14757.6	18029.3	13947.3	1.35268	0.435824	0.0203966	0.888889	0.666667	1	0.197319
com_305	Cer(d18:0/12:0)	17390.2	15953.8	12335.4	14334.2	11682.2	17126	11109	10765.3	11816.2	11827.2	9123.13	11122.7	1.35063	0.433627	0.00619997	0.944444	0.75	1	0.201326
com_306	AMC Arachidonoyl amide	664.036	308.483	505.546	248.159	704.442	614.975	192.503	84.8988	877.322	149.149	690.203	262.752	1.34952	0.432449	0.212582	0.666667	0.305556	1	0.386233
com_307	3-Methoxy-16-methylestra-1,3,5(10)-triene-16beta,17beta-diol 17-acetate	35.1736	50.768	89.4169	143.873	173.534	120.85	60.4102	32.8492	34.6957	22.1448	227.92	76.688	1.34947	0.432393	0.283673	0.722222	0.333333	1	0.360718
com_308	(2S)-2-Carboxy-1,1-dimethylpiperidinium	456.634	787.311	486.64	349.653	292.05	285.38	259.154	328.762	320.241	276.803	225.865	558.643	1.34944	0.432356	0.199187	0.75	0.444444	1	0.190328
com_309	Palifosfamide tromethamine	198.993	33.5864	35.151	4.71217	18.9626	0	0	0	28.8423	8.98243	0	54.9992	1.34644	0.429147	0.891095	0.527778	0.166667	0.833333	0.210406
com_310	Stearamide	1143.06	1969.48	1252.76	1635.13	447.361	484.683	390.739	2105.5	1104.65	274.01	647.409	633.841	1.34451	0.427076	0.354804	0.666667	0.333333	1	0.272272
com_311	Betaine aldehyde cation	25.8308	90.0707	35.2087	40.2704	28.2976	3.28236	17.6241	76.2087	13.1076	37.5208	15.3384	6.34238	1.34199	0.424373	0.660421	0.638889	0.304167	1	0.237915
com_312	5.alpha.-Pregnane-3.alpha.,20.alpha.-diol	841.348	953.545	588.406	1024.42	1187.69	761.15	562.405	562.778	479.535	405.922	1283.56	698.554	1.34157	0.42392	0.109754	0.805556	0.485417	1	0.246712
com_313	fluvoxamino acid	333.303	244.173	305.488	139.403	239.726	282.099	157.668	241.792	262.376	147.95	173.823	169.355	1.33932	0.421505	0.110757	0.75	0.444444	1	0.199559
com_314	3-O-Sulfogalactosylceramide (d18:1/12:0)	41849.1	21091.3	25407.2	23211.6	25250.9	53909.2	18412.4	20436.2	26510.3	25364.7	23557.1	28128.6	1.33924	0.421409	0.193782	0.638889	0.333333	0.916667	0.176379
com_315	Undecanoic acid	300.211	593.846	341.86	392.573	49.8789	6.83331	8.68943	560.169	237.418	20.3554	272.932	160.177	1.33774	0.419794	0.729118	0.638889	0.277778	1	0.235376
com_316	H4154A0WOP	209.074	202.87	183.26	171.98	160.91	157.529	127.491	144.579	177.441	179.496	73.7708	109.004	1.33733	0.419359	0.0630772	0.833333	0.555556	1	0.225365
com_317	1,2-Epoxy-1,2,7,7',8,8',11,12-octahydro-psi,psi-carotene	1185.01	1133.32	547.871	610.906	178.884	1313.34	314.983	784.007	897.084	641.715	547.143	551.175	1.33008	0.411517	0.673361	0.638889	0.277778	0.916667	0.218715
com_318	Myrianthic acid	1722.11	2026.31	1805.78	1272.12	1880.87	1515.45	1163.66	1038.9	1559.77	1195.23	1416.98	1314.32	1.32954	0.410927	0.01147	0.888889	0.611111	1	0.192488
com_319	12-Dehydroporson	2385.87	2495.54	1625.94	2493.06	2355.93	2538.55	1708.64	1640.26	1781.63	1594.26	1963.79	1772.55	1.32824	0.409516	0.00879563	0.861111	0.5	1	0.186979
com_320	2-[(Isopropylthio)methyl]furan	283.408	280.72	260.818	213.734	210.124	307.004	203.704	201.746	259.219	152.15	150.27	205.686	1.3266	0.407737	0.0223998	0.944444	0.75	1	0.204743
com_321	U 60257B	1399.8	2919.52	2164.66	4577.59	4267.73	6567.9	2166.19	1595.04	1497.81	1607.55	6610.94	3078.91	1.32258	0.403355	0.355871	0.611111	0.25	0.944444	0.237838
com_322	(4R,5S,7R,11x)-11,12-Dihydroxy-1(10)-spirovetiven-2-one 12-glucoside	3768.07	2387.88	3106.38	2676.75	2685.63	4495.86	2550.95	1684.94	2922.1	2022.43	2557.82	2810.93	1.3142	0.394188	0.0691216	0.777778	0.444444	1	0.187988
com_323	Imipramine	2893.14	1797.42	4961.51	3014.08	3503.26	3157.66	2413.12	1849.65	1699.57	2851.58	4142.89	1775.39	1.31189	0.39165	0.179534	0.777778	0.472222	1	0.197533
com_324	Hexamine	416.453	473.42	329.632	413.29	339.561	956.429	312.87	291.625	311.578	371.671	500.21	448.178	1.30976	0.389297	0.268868	0.694444	0.31875	0.972222	0.149166
com_325	I5JL49BERK	2402.45	3746.86	1853.36	9139.33	5013.4	6721	3156.38	1537.29	1283.25	1252.7	11173.7	3692.53	1.30687	0.386116	0.306419	0.722222	0.388889	1	0.335742
com_326	(Z,Z,Z)-octadeca-4,7,10-trienenitrile	27.6525	55.5527	52.993	71.5787	38.9335	49.2227	56.8652	38.9191	7.92928	69.3159	16.6808	37.1457	1.3045	0.383494	0.254034	0.666667	0.333333	1	0.340707
com_327	Lenthionine	1284.38	1418.4	1140.5	651.919	961.959	2746.34	1054.72	1030.64	1554.53	716.037	875.182	1069.44	1.30203	0.380763	0.412009	0.638889	0.31875	1	0.165315
com_328	Erucic acid	392640	254936	370537	217352	377507	317495	242727	214868	327110	219331	229314	251990	1.29968	0.378156	0.0629564	0.805556	0.5	1	0.170865
com_329	PE(14:1(9Z)/15:0)	8802.82	6653.19	9004.23	6797.23	7604.2	10894.6	6617.47	5716.26	7734.8	5159.65	8449.36	4647.22	1.29828	0.3766	0.0544488	0.833333	0.555556	1	0.187382
com_330	Tranilast	1714.57	1463.16	1703.77	1135.41	1324.85	1030.32	1184.94	906.938	1645.14	835.821	714.677	1171.27	1.29623	0.374324	0.0939193	0.777778	0.5	1	0.193433
com_331	dihydromonacolin L	726.873	1012.57	3031.14	2126.84	1890.05	1315.28	860.895	1011.69	969.716	792.637	2697.12	1471	1.29472	0.372638	0.402354	0.666667	0.333333	0.959028	0.19405
com_332	Hexacosanoic acid	48.4878	319.808	79.564	82.6034	310.967	0	36.7002	363.53	36.1228	159.295	24.8832	37.1386	1.29472	0.372636	0.72147	0.611111	0.25	1	0.346758
com_333	93Q159SRNN	626.088	457.591	535.424	337.411	453.537	408.689	374.363	267.382	481.016	295.373	376.678	385.135	1.29303	0.370756	0.0624009	0.805556	0.527778	1	0.175941
com_334	propamidine	51.6351	26.7308	117.478	53.512	146.42	11.1984	63.6302	16.6335	8.33982	50.8798	97.2332	78.2901	1.29195	0.369555	0.677827	0.416667	0.111111	0.777778	0.374617
com_335	Hericene B	3407.75	2060.03	5083.44	2802.16	3334.59	3080.21	2444.16	2064.2	2046.46	2885.04	4175.72	1695.92	1.29107	0.368565	0.167291	0.75	0.444444	1	0.180993
com_336	54ST71P9EE	70.4663	185.673	93.8786	151.316	0	0	0	244.816	82.1303	0.000719251	0	19.1024	1.29094	0.368417	0.326021	0.666667	0.333333	0.944444	1.46578
com_337	arsenic(3+) pentahydride;oxygen(2-)	52.1561	53.6957	42.2409	38.8361	16.5036	46.6362	15.2033	24.0447	22.5781	27.5392	0	0	1.28989	0.367252	0.302655	0.666667	0.333333	1	0.201934
com_338	Carnitine-d3	30.0351	169.41	111.537	692.409	830.098	325.32	44.6622	1.22437	17.4001	1.182	1558.92	54.2931	1.28678	0.363765	0.0971147	0.777778	0.444444	1	1.6191
com_339	Metocurine Iodide	38.7365	15.1089	31.3267	36.7476	23.8645	31.5107	1.11728	8.56581	76.6064	1.2939	0	2.75116	1.28395	0.360592	0.122472	0.666667	0.333333	1	0.968459
com_340	Burimamide	901.364	697.48	718.825	462.158	443.028	307.295	468.593	538.206	690.925	376.85	229.78	450.016	1.28165	0.358007	0.308192	0.666667	0.305556	0.972222	0.172257
com_341	Istamycin C0	1941.04	2362.39	2336.14	1338.66	2114.48	1666.49	1469.34	1385.6	1672.66	1093.79	2044.73	1532.29	1.27839	0.354332	0.0757306	0.777778	0.444444	1	0.167103
com_342	N8-Acetylspermidine	49.1962	218.597	87.5966	184.188	12.3767	0	0	323.462	24.2218	0	10.652	15.5789	1.27761	0.353447	0.513162	0.611111	0.25	0.916667	0.328692
com_343	Dodecanoylcarnitine	1097.32	1223.03	836.596	991.927	465.868	244.28	550.685	1403.95	590.187	170.849	503.691	586.944	1.27657	0.352272	0.465112	0.611111	0.277778	0.93125	0.195362
com_344	Ceftobiprole	207.9	290.588	312.167	272.261	185.805	179.145	162.478	278.7	182.776	152.34	153.702	204.393	1.27634	0.352011	0.104366	0.805556	0.527778	1	0.165616
com_345	(2S,3S,5R,10R,12S,14S,15R,16R)-2-Amino-12,16-dimethyl-3,5,10,14,15-icosanepentol	575935	545075	496031	484275	466806	616411	385849	424187	426467	397994	428063	451997	1.26644	0.340778	0.00193604	1	1	1	0.158773
com_346	Hexadecylmethylglycerol	862.025	1183.36	924.274	1444.87	1500.02	1166.71	800.672	566.197	613.847	617.46	2192.07	806.58	1.26523	0.339396	0.171867	0.833333	0.5	1	0.250912
com_347	Hemibrevetoxin B	1635.98	1021.49	1505.23	813.11	1874.64	1638.87	1003.64	925.489	839.621	1177.59	1555.69	1219.57	1.26299	0.336845	0.216895	0.722222	0.346528	1	0.150958
com_348	Decanoic acid	120.991	173.337	122.359	181.399	101.4	32.1125	99.7234	132.582	85.9011	34.6194	167.451	59.6263	1.26158	0.335236	0.53115	0.666667	0.333333	1	0.1608
com_349	Vinaginsenoside R12	26582	17314.7	20082.5	21734.7	18775.2	34128	18595.2	18144.9	23369.7	15579.1	17925.5	16864.2	1.2547	0.327338	0.115706	0.805556	0.513194	1	0.158359
com_350	Rhizocticin B	920.165	980.016	825.639	874.469	895.142	1152.56	749.05	787.351	663.714	710.692	935.143	659.114	1.2537	0.32619	0.00992925	0.888889	0.583333	1	0.154703
com_351	Noralfentanil	295.662	326.416	337.859	284.713	267.617	278.881	268.087	226.711	296.278	154.069	223.251	260.383	1.25362	0.326102	0.049281	0.861111	0.596528	1	0.166651
com_352	8-Hydroxy-5,6-octadienoic acid	2.17916	2.65494	0.949324	1.09269	1.08968	4.70382	2.1893	2.53728	1.3804	0.850158	2.37629	0.801218	1.25013	0.322078	0.661803	0.416667	0.111111	0.805556	0.148382
com_353	G3VF11QD86	1137.97	1252.08	882.852	667.511	769.151	963.629	762.927	615.861	943.419	631.434	729.403	855.908	1.24989	0.321802	0.106648	0.805556	0.5	1	0.147304
com_354	Heptadecanal	2652.02	3667.64	2073.56	7844.32	3935.97	3396.75	2596.72	3513.68	1734.83	2782.3	5455.1	2796.61	1.24848	0.320167	0.444932	0.638889	0.263194	0.944444	0.155847
com_355	4-Trimethylammoniobutanal	125.593	101.112	181.133	390.43	253.925	155.912	104.687	49.2599	58.4447	18.3546	618.493	118.532	1.24834	0.320008	0.19585	0.777778	0.457639	1	0.519624
com_356	amidosulfuron	583.676	533.033	584.63	623.976	518.235	530.337	591.911	430.218	616.174	473.171	316.719	280.55	1.24555	0.316788	0.10684	0.722222	0.333333	1	0.180618
com_357	Undecanal	200.339	308.326	216.749	257.991	68.3909	71.9085	68.6786	353.962	192.99	43.0888	112.604	131.484	1.24468	0.315773	0.491996	0.638889	0.31875	0.973611	0.217417
com_358	Pentadecanoylglycine	13048.3	13111.8	14040.2	10813.5	5902.69	11391.3	5865.01	8734.35	13250.3	7923.78	10304	8815.31	1.24439	0.315437	0.243131	0.75	0.416667	1	0.165589
com_359	(1S,2R,3S,4S,6R,7S,8R,14R)-3-Hydroxy-2,4,7,14-tetramethyl-9-oxo-4-vinyltricyclo[5.4.3.0~1,8~]tetradec-6-yl {[(1R,5S)-8-methyl-8-azabicyclo[3.2.1]oct-3-yl]sulfanyl}acetate	18948.4	8452.19	17288.5	18048.6	56687.5	26857.1	22745.2	13669.5	12353.3	32794	18188.3	17987.1	1.24244	0.313181	0.736051	0.555556	0.25	0.888889	0.124086
com_360	(3b,6b,8b,12a)-8,12-Epoxy-7(11)-eremophilene-6-angeloyloxy-8,12-dimethoxy-3-ol	13913.1	10171.5	12621.5	10985.5	12094.1	15927.8	9603.95	6786.11	19565.5	6494.59	8886.91	9738.29	1.23968	0.309962	0.159111	0.833333	0.5	1	0.205775
com_361	2-(10-Heptadecenyl)-6-hydroxybenzoic acid	5908.29	6425.95	5861.31	4087.26	5109.43	5521.73	4180.48	3220.53	4690.45	1758.31	7649.53	5059.33	1.23929	0.309519	0.209921	0.75	0.402083	1	0.202527
com_362	Dibutyl adipate	2324.57	1342.49	3586.62	2441.16	2788.56	2355.44	1899.73	1526.36	1415.38	2345	3392.59	1396.24	1.23912	0.309318	0.26712	0.694444	0.333333	1	0.162088
com_363	Solacaproine	4742.32	8957.03	5321.48	6767.77	1561.19	1780.04	1459.6	10561.1	4736.82	1452.45	2514.41	2792.59	1.23867	0.308795	0.511322	0.666667	0.333333	0.944444	0.217528
com_364	trans-o-Coumaric acid 2-glucoside	806.777	569.666	725.237	380.692	537.595	701.86	327.84	517.597	707.247	471.966	420.999	560.579	1.23804	0.308056	0.197441	0.75	0.388889	1	0.156714
com_365	DG(22:5(4Z,7Z,10Z,13Z,16Z)/24:1(15Z)/0:0)	67878.1	95490.4	66346.1	66597.5	57352	38638.3	43465.7	63715.2	51506.7	57614.3	48693.4	52574	1.23533	0.304895	0.205147	0.777778	0.402083	1	0.12883
com_366	Nitrosonornicotine	64835.7	44650.3	47239.2	86190.4	116312	63458	65717.3	38668.8	30201.4	52222.6	93317.3	62283.9	1.23444	0.303855	0.34418	0.638889	0.333333	0.916667	0.186641
com_367	Hydroxyhexanoycarnitine	119.78	81.0219	101.535	115.799	54.6917	118.487	79.8642	121.255	138.653	48.3949	44.0148	48.0475	1.23132	0.300203	0.278153	0.638889	0.290972	1	0.246064
com_368	Chaksine	2385.9	1689.11	5953.14	4317.17	8791.06	3443.62	3278.76	2441.24	1894.62	1836.9	8077.09	4080.97	1.23001	0.29867	0.555295	0.611111	0.277778	0.916667	0.198268
com_369	(2alpha,3alpha,5alpha,14xi,22R,23R,24S)-Ergostane-2,3,22,23-tetrol	3362.8	2021.76	4847.79	3558.02	3829.56	3269.4	2674.23	2222.16	1973.7	3383.39	4700.29	2069.7	1.22709	0.29524	0.246529	0.694444	0.31875	0.986806	0.158624
com_370	2,4-Undecadiene-8,10-diynoic acid isobutylamide	41733.1	29145.9	26649	32712.5	36085.7	27751.7	24452.4	22799.3	31601.9	25402.6	25609.2	28464.2	1.22578	0.293704	0.0461112	0.861111	0.583333	1	0.133803
com_371	Jasmolone glucoside	276.201	285.314	249.505	233.895	206.104	302.362	210.46	206.023	286.454	144.185	197.628	226.107	1.22231	0.289611	0.0814691	0.805556	0.5	1	0.154855
com_372	Hexadecyltrimethylammonium	22252.8	31468.3	21609.9	27673.6	10768.2	8119.31	12103.4	33439.4	17241.3	10050.7	13025.8	13928.5	1.2215	0.288649	0.545239	0.583333	0.25	0.888889	0.122952
com_373	Lisinopril	153.917	144.62	181.28	136.024	70.655	169.087	227.924	65.0016	110.586	119.388	123.642	54.2067	1.22096	0.288011	0.314059	0.75	0.416667	1	0.193007
com_374	Piperazine	27.3246	0	45.581	4.16445	73.8879	68.775	77.8104	6.04151	22.7827	55.2442	11.7097	36.2504	1.21869	0.285335	0.712854	0.555556	0.207639	0.888889	0.173485
com_375	L-(-)-Arabitol, permethyl-	329.624	67.3349	338.636	172.26	274.202	223.343	274.168	101.705	147.361	156.21	248.488	228.067	1.21574	0.281839	0.667911	0.666667	0.333333	0.959028	0.0882533
com_376	Undecanoic acid	127.405	237.985	133.07	172.906	17.7247	0	31.0426	249.245	98.2187	0	93.1823	74.5644	1.21412	0.279912	0.990811	0.555556	0.166667	1	0.0843103
com_377	2-methylaminoethylphosphonic acid	52.0236	43.0997	28.2709	34.9994	42.1664	49.1506	13.8243	12.1646	21.0155	13.8016	102.19	42.7986	1.21339	0.279049	0.201643	0.75	0.333333	1	0.351231
com_378	Alpha-Linoleoylcholine	524.829	347.946	347.621	313.484	547.311	221.45	501.476	316.053	203.456	258.699	331.26	287.304	1.21303	0.278621	0.339986	0.722222	0.444444	1	0.144972
com_379	CXY7B3Q98Z	1126.47	1313.14	2541.66	1198.25	1906.77	2143.31	1224.91	1005.56	1695.94	1535.66	1661.21	1313.2	1.21254	0.278036	0.346066	0.611111	0.277778	0.916667	0.110245
com_380	Gladiatoside C2	891.322	954.459	793.303	864.448	880.402	812.339	790.893	804.494	738.378	558.333	674.271	719.124	1.21253	0.278016	0.013227	0.972222	0.888889	1	0.134533
com_381	Capsiamide	972.906	1436.66	1678.17	1500.05	1500.1	1006.75	1192.12	1293.19	1097.5	953.804	1216.3	953.406	1.20702	0.271446	0.145148	0.777778	0.444444	1	0.125824
com_382	Nb-Arachidoyltryptamine	650.457	1863.52	642.616	1097.81	3033.22	573.171	610.717	3210.1	336.631	1651.28	144.323	575.377	1.20409	0.26794	0.403455	0.666667	0.333333	1	0.370332
com_383	D6BKO039M0	2317.48	3834.59	3237.24	14032.5	11955.1	13635.3	4531.31	2144.08	2514.49	2143.73	21927.4	7547.39	1.20103	0.264273	0.516124	0.638889	0.290972	0.93125	0.274315
com_384	5beta-scymnol	4089.96	2016.32	3528.7	2455.93	2829.7	5920.7	3242.53	1666.04	3750.55	2300.48	3692.59	2703.49	1.20083	0.264037	0.456671	0.611111	0.25	0.888889	0.13302
com_385	Neuromedin C	21040.1	8757.65	23197.4	9822.69	24939.5	21877.2	21048.9	10523.2	17467.7	16180.1	10139.3	15997.5	1.20007	0.26312	0.562559	0.638889	0.277778	1	0.0944642
com_386	445160R1U6	0	123.773	46.6917	0	0	0	41.3129	0	30.6217	192.935	0	39.9633	1.19999	0.263017	0.353316	0.583333	0.207639	0.888889	0.278608
com_387	Trimethylaminoacetone	102.484	223.481	132.091	184.647	20.8629	16.3515	29.6726	276.123	118.961	13.5507	65.0002	63.3673	1.19984	0.262838	0.746884	0.583333	0.25	0.944444	0.184194
com_388	Curcumol	1208.71	1202.13	3222.41	1110.09	1916.02	1070.12	1696.96	1098.29	1173.53	989.495	2085.39	1095.77	1.19535	0.257433	0.56591	0.638889	0.305556	0.944444	0.105109
com_389	Homoagmatine	59.578	188.192	74.0927	86.8151	45.129	12.0175	50.1004	150.237	62.6578	62.3922	31.5592	33.4605	1.19318	0.254809	0.932271	0.583333	0.25	0.916667	0.0559554
com_390	Stearamide	1032.51	1881.73	1188.35	1443.95	305.617	319.009	344.714	2210.88	1080.21	265.422	615.701	662.395	1.1915	0.252778	0.640715	0.583333	0.25	0.916667	0.175244
com_391	carbamoyl adenylate	263.903	338.495	408.41	280.427	188.328	352.891	224.672	351.564	338.525	203.835	171.931	251.72	1.18817	0.248744	0.297844	0.694444	0.333333	1	0.140526
com_392	glutathione amide disulfide	1120.54	1270.53	1298.88	1106.34	770.604	1022.5	1066.63	1104.33	1119.58	700.949	696.49	866.132	1.1864	0.24659	0.169644	0.777778	0.457639	1	0.130091
com_393	W2FJ03CM74	373.627	403.641	139.438	147.958	138.901	177.221	144.172	183.872	235.617	325.229	112.163	163.122	1.18606	0.246182	0.647444	0.472222	0.124306	0.833333	0.0981372
com_394	LysoPE(0:0/22:2(13Z,16Z))	430.091	474.453	534.537	329.195	522.179	632.575	230.369	62.5113	255.716	119.4	1407.15	396.144	1.1828	0.242202	0.200755	0.805556	0.5	1	0.444585
com_395	2-(2-Methylpropoxy)naphthalene	147.876	186.365	144.042	204.371	149.076	214.118	149.335	142.41	141.985	147.086	160.624	142.793	1.18277	0.242174	0.0869097	0.805556	0.5	1	0.105687
com_396	1,2-Didodecanoyl-sn-glycero-3-phosphate	570.239	1765.23	737.164	522.001	279.417	458.1	608.202	616.327	1174.36	626.046	299.028	340.182	1.18231	0.241606	0.773935	0.527778	0.166667	0.875694	0.115752
com_397	25-Acetyl-6,7-didehydrofevicordin F 3-glucoside	20.3795	100.363	192.402	669.862	450.01	301.84	244.015	60.1044	56.4666	49.1033	752.76	308.537	1.17938	0.238033	0.754499	0.555556	0.179861	0.93125	0.314037
com_398	N-(p-Hydroxyphenethyl)actinidine	8308.11	7832.77	6097.37	3056.54	2124.14	5413.73	3159.56	2980.77	4858.55	4587.55	4592.76	7705.94	1.17743	0.235636	0.699136	0.638889	0.290972	1	0.102019
com_399	omega-hydroxyfinasteride	4240.02	3221.06	3862.16	3846.91	3358.71	4351.84	3062.08	2266.53	4028.71	2167.03	4353.68	3590.33	1.17528	0.233	0.188006	0.666667	0.333333	1	0.134234
com_400	Mycophenolate mofetil	44.2736	75.3542	40.347	78.967	45.972	16.9115	19.7696	61.8307	40.1123	20.9476	92.7408	21.8319	1.17335	0.230639	0.525195	0.611111	0.25	1	0.165506
com_401	RSO143122K	122.425	132.435	94.2076	108.929	121.547	96.4778	110.036	106.341	136.702	118.977	20.3594	83.8404	1.17313	0.230359	0.352719	0.611111	0.25	0.888889	0.207475
com_402	Romucosine H	92.8588	156.802	278.927	171.777	204.212	181.543	130.684	91.358	141.681	246.89	168.211	147.207	1.17288	0.230051	0.459641	0.722222	0.388889	1	0.128617
com_403	2-[(2R,4aS,6S,8aS)-6-({6-O-[(2R,3R,4R)-3,4-Dihydroxy-4-(hydroxymethyl)tetrahydro-2-furanyl]-beta-D-glucopyranosyl}oxy)-4a-methyl-8-methylenedecahydro-2-naphthalenyl]-2-propanyl 6-O-[(2R,3R,4R)-3,4-dihydroxy-4-(hydroxymethyl)tetrahydro-2-furanyl]-beta-D-glucopyranoside	156.607	55.6339	168.263	55.7277	182.291	92.4001	135.058	67.4506	116.67	112.693	97.441	77.184	1.17218	0.229194	0.784511	0.555556	0.166667	0.861111	0.0481426
com_404	p-tert-Octylphenol hexaglycol ether	506.734	358.008	529.685	252.034	568.369	261.687	386.102	342.154	491.163	302.509	257.721	333.406	1.17201	0.228982	0.486088	0.638889	0.277778	0.972222	0.085941
com_405	(4R,9beta,16alpha)-2,16,20,24,25-Pentahydroxy-9,10,14-trimethyl-4,9-cyclo-9,10-secocholesta-2,5-diene-1,11,22-trione	1869.72	1182.28	1732.21	1060.81	2276.05	1548.5	1024.71	1283.45	1767.01	832.253	1885.97	1489.87	1.16736	0.223255	0.377681	0.638889	0.263194	0.888889	0.109921
com_406	Colestipol	0	0	0	2.86095	9.38526	0	21.5571	32.6035	0	63.8745	17.1028	21.3701	1.16492	0.220237	0.766121	0.555556	0.222222	0.875694	0.235196
com_407	2,4-Dimethyldodecane	204.952	440.469	214.462	217.96	201.674	67.2014	193.126	345.413	159.298	184.775	147.393	130.54	1.16042	0.214646	0.813589	0.722222	0.333333	1	0.084395
com_408	Lysyl-Serine	292.916	651.022	337.731	492.835	34.2703	16.3916	46.1988	875.065	324.838	24.162	127.934	178.914	1.15728	0.210743	0.858906	0.555556	0.25	0.833333	0.167517
com_409	(2S,3R,4E)-2-Ammonio-3-hydroxy-4-octadecen-1-yl 2-(trimethylammonio)ethyl phosphate	154.252	158.112	85.6913	176.582	179.52	319.569	203.529	66.0426	252.394	61.0502	179.38	165.663	1.15696	0.210339	0.510506	0.472222	0.138889	0.833333	0.156404
com_410	Paeonilactone C	855.609	881.8	796.768	390.77	379.811	723.512	355.991	559.779	881.252	581.305	486.364	618.779	1.1564	0.209636	0.552048	0.638889	0.305556	1	0.122394
com_411	95JU7URF64	426.147	475.049	364.833	396.839	314.343	404.988	401.197	318.489	449.586	356.694	206.159	329.697	1.15539	0.208376	0.223617	0.694444	0.333333	0.944444	0.120815
com_412	8FS62J40NX	7262.73	6548.23	5312.29	6337.59	7528.94	7652.98	5687.14	5828.66	6395.07	5207.45	6113.6	5960.46	1.15487	0.207735	0.062586	0.833333	0.5	1	0.0942998
com_413	UH430IGW0C	469.559	982.688	555.007	807.61	62.4149	53.4373	79.9972	1307.79	540.335	72.2833	236.94	302.325	1.15398	0.206613	0.841984	0.527778	0.194444	0.944444	0.169752
com_414	9E12MBV9NE	44.1223	85.8518	49.9083	63.9481	8.05936	9.46518	16.0931	114.148	41.1557	25.9914	16.1208	13.3083	1.15227	0.20448	0.81076	0.555556	0.166667	1	0.145966
com_415	Decapropylene glycol	508.067	1164.78	1583.82	12908.2	5277.14	4124.08	3185.75	871.166	936.972	845.645	11362.8	4991.91	1.15192	0.204043	0.852848	0.583333	0.25	0.916667	0.236109
com_416	Procainamide	708.172	411.778	560.627	475.177	795.594	593.146	495.914	522.765	485.341	678.819	429.854	470.022	1.1498	0.201379	0.317614	0.666667	0.305556	0.944444	0.0863614
com_417	(3E,9R,11E,12aS,13S,15S,15aS,16S,18aS)-16-Benzyl-13-hydroxy-9,15-dimethyl-14-methylene-6,7,8,9,10,12a,13,14,15,15a,16,17-dodecahydro-2H-oxacyclotetradecino[2,3-d]isoindole-2,5,18-trione	2283.2	2478.59	1982.86	1997.8	1695.07	2345.74	1758.53	2028.79	1876.51	1732.37	1794.93	1948.69	1.14753	0.198531	0.0747585	0.777778	0.444444	1	0.0920105
com_418	(2E,6E,8E)-N-Isobutyl-2,6,8-hexadecatrien-10-ynamide	82.5607	119.596	36.2599	55.3021	47.4595	45.6981	78.3351	46.5655	51.9567	78.3015	39.8842	42.5357	1.14603	0.196649	0.691705	0.583333	0.25	0.888889	0.0605176
com_419	2-methylaminoethylphosphonic acid	36.0153	35.4162	26.6303	54.3409	52.0576	49.8501	19.2121	22.4314	19.4608	10.087	114.047	36.8048	1.14532	0.195754	0.26745	0.75	0.388889	1	0.302428
com_420	Pimilprost	37646.1	121396	53570.7	57964.4	46438.1	16882.9	35498.9	98498.3	40407	56572.3	29027	31757.3	1.14442	0.194622	0.83565	0.611111	0.277778	0.972222	0.0911508
com_421	N-[(4E,8E)-1,3-dihydroxyoctadeca-4,8-dien-2-yl]hexadecanamide	4468.25	4274.44	2729.28	3608.46	2805.8	4658.12	3322.76	3826.31	3689.31	3007.6	2522.37	3348.37	1.14341	0.193347	0.320703	0.666667	0.305556	0.944444	0.100031
com_422	1-(5Z,8Z,11Z,14Z-Eicosatetraenoyl)-sn-glycero-3-phosphocholine	42.3401	241.039	81.9679	64.631	69.5461	32.1772	22.0643	210.123	78.5533	47.6545	65.4193	41.3979	1.14292	0.192727	0.71456	0.583333	0.235417	0.888889	0.119315
com_423	Methyl chlorohematommate	133.584	192.338	151.718	225.778	188.386	229.324	158.814	194.572	240.115	148.988	91.5434	148.617	1.14092	0.1902	0.356433	0.611111	0.290972	0.944444	0.111902
com_424	icomucret	2833.41	1951.34	3330.96	2621.23	1595.22	2980.98	2656.26	2237.57	3524.2	1307.63	1822.72	1880.76	1.14029	0.189405	0.428821	0.638889	0.277778	1	0.15293
com_425	Ethyl (2E,6Z)-dodecadienoate	3565.56	4992.14	2863.15	5377.4	4923.35	4820.83	3916.54	3855.78	3621.34	3675.59	4513.71	3706.61	1.13967	0.188616	0.338999	0.666667	0.333333	1	0.0802022
com_426	16-Hydroxy hexadecanoic acid	0	7.04614	3.28441	0	5.02289	0	6.38731	7.94518	17.9238	11.1236	9.31344	17.0822	1.13949	0.188393	0.878569	0.527778	0.166667	0.861111	0.185449
com_427	L(-)-Nicotine pestanal	467.174	377.423	787.085	4289	3143.07	2689.42	1590.67	628.809	569.303	470.848	5301.1	1833.37	1.13075	0.177284	0.852286	0.5	0.138889	0.833333	0.165707
com_428	MUL0OE3YBF	0.143973	0.105236	0.268101	0	1.64138	0	0.25856	0.0177785	0	0	0.533568	0	1.1287	0.174662	0.863359	0.472222	0.111111	0.833333	0.342296
com_429	ibufenac	635.63	668.222	581.125	447.415	329.612	736.225	512.283	406.288	612.031	458.707	525.707	498.527	1.12765	0.173323	0.511579	0.666667	0.290972	1	0.0949345
com_430	imidazole, 5-(2-aminoethyl)-1-methyl-	25.994	98.3797	47.2168	75.775	0	0	0	150.738	28.9258	0	5.95218	0	1.12541	0.170452	0.396632	0.638889	0.277778	0.986806	0.303724
com_431	Homoagmatine	74.7739	284.21	104.561	124.195	68.6439	22.295	84.5832	237.874	97.2506	79.5367	48.8083	55.0567	1.1253	0.170309	0.996904	0.555556	0.235417	0.888889	0.043498
com_432	N-Stearoylsphingosine	3903.98	3441.8	3194.76	3639.83	2393.81	3043.48	2928.98	3167.74	3011.53	2759.55	2596.26	2994.45	1.12367	0.168223	0.20389	0.805556	0.5	1	0.0799346
com_433	Norepinephrine-d3	296.288	338.83	278.351	1333.87	665.746	698.209	857.21	252.006	314.933	283.161	921.45	585.538	1.12351	0.168012	0.810557	0.555556	0.222222	0.875694	0.0953933
com_434	7a,12a-Dihydroxy-3-oxo-4-cholenoic acid	119.04	146.473	198.236	361.06	600.249	468.63	65.6265	47.541	23.505	55.1789	1309.57	186.334	1.12201	0.166091	0.170696	0.777778	0.5	1	0.722382
com_435	thelepin	106.052	249.672	101.87	158.578	200.922	165.214	114.439	102.666	222.579	71.5407	222.404	142.505	1.12119	0.165025	0.546761	0.583333	0.25	0.888889	0.0998763
com_436	Diethylenetriamine	33.8565	87.1777	25.7929	40.7994	37.4529	0	66.0128	93.4931	15.4116	11.2962	17.5701	1.28496	1.12038	0.163988	0.501389	0.611111	0.277778	1	0.359166
com_437	Homocapsaicin	6448.27	8987.49	6527.22	6554.25	5794.3	6995.35	6387.59	6039.41	8022.34	5317.03	4913.89	6247.99	1.11857	0.161658	0.241249	0.777778	0.444444	1	0.0836408
com_438	Cer(d18:0/14:0)	22958.5	14510.5	17841.8	15737.8	12742.4	22019.6	12495	16185.7	21048.2	14686.3	18443.8	11980	1.11569	0.157934	0.432839	0.638889	0.333333	0.916667	0.110298
com_439	Pyrrolidine	3.84236	66.2209	22.1083	9.01721	9.17088	0	5.96596	51.6574	3.71094	5.58462	0	0	1.11318	0.154688	0.777202	0.583333	0.222222	0.888889	0.185956
com_440	Epinastine	24.901	140.668	76.9986	114.174	0	0	0	233.48	39.9031	0	5.06831	4.14545	1.11289	0.154311	0.347656	0.638889	0.263194	0.944444	0.482132
com_441	Varanic acid	3354	4534.71	3888.78	4404.22	3147.2	4898.78	4035.76	4760.02	3449.32	3503.41	2729.97	3331.24	1.11087	0.151686	0.33196	0.638889	0.333333	0.944444	0.0762867
com_442	Decanoic acid	1941.9	1760.09	1570.85	4262.33	2735.24	3089.99	2140.44	2107	1628.03	2524.55	2995.49	2449.22	1.10948	0.149878	0.749623	0.527778	0.166667	0.888889	0.0577186
com_443	2-Methyl-5-(methylthio)pyrazine	115.195	242.265	214.78	362.773	271.81	126.614	287.291	178.199	175.195	158.847	247.79	154.542	1.10947	0.149876	0.808351	0.527778	0.166667	0.861111	0.0986729
com_444	Palmitic amide	149.663	346.219	175.563	180.905	163.202	87.1017	153.502	303.932	145.313	163.228	114.818	113.989	1.10844	0.148527	0.738361	0.638889	0.25	0.944444	0.0697996
com_445	Mulberrofuran P	1277.79	1420.85	1173.15	1454.03	1144.79	1259.37	1329.05	1497.38	1264.08	1016.5	823.563	1051.03	1.10719	0.146905	0.266783	0.638889	0.277778	0.944444	0.0836353
com_446	Silandrone	1534.1	1528.16	2199.53	1276.03	1521.08	3390.93	1571.01	1387.53	1782.93	1769.59	1953.06	1879.87	1.10691	0.146534	0.760906	0.583333	0.222222	1	0.0485031
com_447	Surfynol PSA-336	31444.8	43646.8	39802.1	38734.4	30848.6	50549.2	52952.3	19888.5	31614.3	30519.4	33345.9	45013	1.10168	0.139709	0.443146	0.583333	0.25	0.93125	0.0874812
com_448	Asn-Trp	331.958	354.209	377.414	87.4422	145.177	242.577	113.088	243.8	361.483	205.672	257.109	216.458	1.10101	0.138821	0.918446	0.555556	0.179861	0.888889	0.0911169
com_449	Amlexanox	198.664	179.358	137.279	168.504	129.509	118.366	154.678	124.93	105.698	128.101	159.473	173.358	1.10097	0.138769	0.428448	0.666667	0.333333	0.916667	0.0672337
com_450	LysoPE(0:0/20:0)	410.309	401.867	491.675	476.6	578.341	408.266	390.635	334.421	417.55	389.068	654.162	328.095	1.10069	0.138408	0.355548	0.75	0.333333	1	0.0869597
com_451	bulldock	437.741	507.38	380.051	332.782	344.803	313.038	357.772	370.743	478.882	271.488	295.025	330.341	1.10053	0.138201	0.394369	0.666667	0.305556	0.916667	0.0746901
com_452	Isopentenyladenine-9-N-glucoside	43.6816	29.2977	26.76	11.2161	9.5671	23.9827	14.911	5.14631	0	3.45434	0	7.38764	1.09988	0.137351	0.390061	0.611111	0.193056	0.972222	0.378675
com_453	Methyl linoleate	1531.95	2143.6	1734.56	5335.06	3698.53	4052.89	2723.92	1143.92	1105.27	1109.19	7801.98	2934.16	1.09978	0.137215	0.490978	0.666667	0.333333	0.944444	0.222184
com_454	Dihexyverine	4644.36	5658.74	1999.2	4269.36	2387.72	2796.7	1636.41	5738.95	5722.01	2215.02	3220	1321.34	1.09582	0.132008	0.569604	0.555556	0.166667	0.916667	0.16161
com_455	L-.alpha.-Amino-.gamma.-butyrolactone	632.345	684.068	613.666	617.281	479.295	758.063	501.414	499.839	506.657	478.54	953.333	515.397	1.09538	0.131425	0.383101	0.722222	0.388889	1	0.0787932
com_456	13'-Hydroxy-gamma-tocotrienol	921.55	649.048	986.518	394.176	1060.04	989.675	589.101	308.033	1689.97	446.172	863.447	670.167	1.09506	0.131004	0.527453	0.666667	0.305556	1	0.143511
com_457	Serine, butyl ester	236.422	496.413	352.883	1450.11	2106.03	1139.7	943.457	254.116	343.708	290.808	2321.77	1136.62	1.09282	0.128059	0.792413	0.583333	0.222222	0.944444	0.223327
com_458	1-Methylpiperazine	52.0756	431.899	136.129	159.252	103.942	11.3644	101.402	344.037	109.904	142.356	68.244	53.7938	1.0914	0.126184	0.724339	0.5	0.166667	0.847917	0.20664
com_459	Hydroxylated N-acetyl desmethyl frovatriptan	5179.62	3978.62	4661.17	4850.51	3185.73	5614.18	4825.17	4415.45	4663.89	3277.81	3629.09	4443.3	1.08771	0.121296	0.48031	0.666667	0.305556	0.959028	0.0841297
com_460	N(1)-acetylspermidine	10838.6	18540.8	11663.2	13979.5	3910.13	4691.83	4917.34	21645.4	12233.5	3940.91	7474.89	8307.32	1.08723	0.120658	0.773645	0.527778	0.179861	0.888889	0.113654
com_461	Propam	172.916	154.147	168.553	172.709	128.754	205.28	183.732	164.689	165.758	106.007	147.473	154.519	1.08695	0.120286	0.401395	0.666667	0.333333	0.973611	0.0785718
com_462	Tragopogonsaponin G	1015.68	1286.32	1095.19	802.923	874.255	980.865	873.395	929.409	1140.26	799.278	923.136	924.131	1.0833	0.115432	0.394836	0.666667	0.333333	1	0.0552823
com_463	UYV23L1N89	15.9058	123.249	34.0794	0	45.1521	0	14.4142	21.519	68.0962	20.1646	72.3421	0	1.08161	0.11318	0.601708	0.611111	0.277778	0.944444	0.205028
com_464	Pentadecanol	3174.69	3336.1	2467.03	2470.2	1783.08	2709.59	2331.71	2249.88	2620.08	2167.54	2814.84	2579.05	1.07977	0.110718	0.562974	0.638889	0.277778	0.916667	0.0561609
com_465	1-Butyl-3-methylimidazolium	53.8538	74.9887	55.3126	59.0492	44.7086	53.3298	52.8283	49.5728	48.0411	49.3073	50.2373	66.0776	1.07966	0.11058	0.423796	0.722222	0.388889	1	0.0485314
com_466	16-Hydroxy hexadecanoic acid	529.503	949.345	589.514	579.296	479.561	377.563	545.869	775.463	554.331	531.963	396.921	442.82	1.07927	0.110055	0.717833	0.555556	0.207639	0.888889	0.0402076
com_467	N8-Acetylspermidine	7007.27	15156.9	8197.96	11326.3	1542.41	1488.67	2008.73	19446.7	8476.18	1976.26	4517.94	5096.51	1.077	0.107015	0.903378	0.5	0.166667	0.8625	0.116171
com_468	75BYI5834N	454.939	497.326	419.849	353.519	330.207	431.045	405.384	421.305	458.701	335.731	339.231	352.882	1.07507	0.104428	0.418722	0.638889	0.290972	0.972222	0.0636692
com_469	N1-Acetylspermine	11568.1	11943.4	13599.9	26591	23428.2	19378.3	18593.2	14698.4	12157	12819.1	23945.1	17042	1.07308	0.101763	0.809868	0.5	0.138889	0.875694	0.0677935
com_470	8-Hydroxy-5,6-octadienoic acid	27.0743	26.45	22.7881	23.2867	20.5184	27.839	27.4389	20.2217	22.4781	22.8141	22.5476	22.3834	1.07305	0.10172	0.30406	0.722222	0.388889	1	0.0507488
com_471	Succinamide	1347.79	1450.16	1188.02	1211.11	854.69	1054.03	1096.06	1343.89	1428.54	1343.52	427.236	989.168	1.07202	0.10033	0.552738	0.444444	0.111111	0.833333	0.105203
com_472	2M66QX49ZZ	678.742	982.971	658.079	711.193	639.654	773.278	705.271	740.883	917.424	566.884	569.774	650.375	1.07067	0.0985081	0.485804	0.638889	0.277778	0.944444	0.0597588
com_473	Ledipasvir	510.539	329.18	421.987	260.18	420.533	290.23	388.679	302.588	475.033	317.005	266.906	337.128	1.06962	0.0970921	0.676469	0.555556	0.222222	0.888889	0.0488293
com_474	N-Phenylacetylphenylalanine	87.2628	61.3043	59.5364	58.8596	114.725	173.284	42.0199	6.67468	40.2836	3.37207	360.394	67.0252	1.06773	0.0945437	0.209675	0.75	0.388889	1	0.680308
com_475	1,3,3-Trimethyl-2-oxabicyclo[2.2.2]octane-6,7-diol	41.5053	47.1926	72.6557	80.2595	26.3936	74.5176	69.735	30.9862	75.6842	32.8011	49.8812	62.1929	1.06612	0.0923728	0.837095	0.555556	0.166667	0.861111	0.0992851
com_476	5-(5-(4-(4,5-dihydro-2-oxazoly)phenoxy)pentyl)-3-methyl osoxazole	222.293	139.824	33.2078	126.826	43.044	48.7084	34.1728	166.976	187.011	72.4081	74.7864	42.0556	1.0632	0.088416	0.962778	0.5	0.138889	0.833333	0.16508
com_477	Palmitoylserotonin	286.141	722.097	362.287	302.327	172.664	54.6506	76.7325	969.484	247.194	54.8556	303.311	141.22	1.05989	0.0839146	0.64053	0.583333	0.263194	0.944444	0.180998
com_478	arsenic(3+) pentahydride;oxygen(2-)	455.668	448.047	335.574	277.54	163.137	330.515	279.94	372.382	382.43	358.442	0	186.729	1.05824	0.0816607	0.875825	0.472222	0.111111	0.777778	0.094004
com_479	4-[[4-(4-Chlorophenyl)-2-thiazolyl]amino]phenol	0.0561171	0.00234796	2.56241	3.11391	0	0.00914299	3.11672	0.0990706	0.115271	0.0701113	0	0.225709	1.05821	0.0816238	0.767287	0.388889	0.0555556	0.736806	1.00597
com_480	Citalopram	2530.23	3823.64	2542.45	2282.92	2276.37	4094.19	2526.58	3609.4	2898.46	2172.55	2681.94	2701.26	1.05784	0.0811247	0.770681	0.5	0.194444	0.833333	0.0459108
com_481	Dolichyl b-D-glucosyl phosphate	303.651	155.237	392.756	74.223	479.428	163.111	473.675	0	258.549	0	0	46.0962	1.05557	0.0780199	0.870261	0.472222	0.138889	0.833333	0.0520366
com_482	delphinine	1113.05	959.279	592.012	637.918	479.002	907.227	582.767	480.877	831.166	1088	517.809	944.071	1.05485	0.0770412	0.770429	0.583333	0.25	0.916667	0.0683369
com_483	(3aR,4S,6E,10Z,11aR)-10-(Hydroxymethyl)-6-methyl-3-methylene-2-oxo-2,3,3a,4,5,8,9,11a-octahydrocyclodeca[b]furan-4-yl 3-hydroxy-2-methylpropanoate	1536.11	1524.27	1065.73	1476.09	1367.55	1338.84	1277.98	1359.23	1362.71	1166.5	1441.5	1284.98	1.05267	0.0740507	0.488061	0.722222	0.388889	1	0.0319369
com_484	Dihydro-3(2H)-thiophenone	61.7014	72.1496	58.8705	55.1948	43.7983	49.8271	50.3327	69.0573	63.1649	66.4355	23.0687	52.612	1.05196	0.0730826	0.612385	0.527778	0.166667	0.888889	0.077302
com_485	(R)-2-Hydroxysterculic acid	14760.7	22114.3	21812.7	115154	55467.7	52899.9	42290.4	18373.5	19476.3	18045.4	115575	55134.8	1.04951	0.0697204	0.905005	0.555556	0.194444	0.903472	0.134944
com_486	N,N-Diethylisonicotinamide	1376.57	1416.75	1140.28	1206.15	883.104	1252.97	1083.71	1146.1	1339.6	1164.51	1068.54	1149.61	1.04657	0.0656699	0.646486	0.666667	0.333333	0.959028	0.0491701
com_487	arsenic(3+) pentahydride;oxygen(2-)	143.7	153.474	114.386	108.978	66.7571	116.035	139.904	137.389	144.523	141.367	8.52042	101.649	1.04452	0.0628399	0.544984	0.5	0.138889	0.847917	0.241861
com_488	L-Lathyrine	476.504	656.449	484.733	669.501	479.754	400.167	821.468	279.602	575.509	337.587	547.82	474.074	1.04316	0.0609657	0.642042	0.416667	0.0965278	0.833333	0.0594585
com_489	7625LXB9M8	411.279	412.881	495.594	343.284	301.189	325.764	305.245	488.342	403.293	299.355	293.394	406.163	1.0429	0.0606005	0.693885	0.666667	0.346528	0.959028	0.04492
com_490	(3S,7E,9R)-4,7-Megastigmadiene-3,9-diol 9-[apiosyl-(1->6)-glucoside]	3017.96	1915.06	3156.27	1361.21	3451.61	3119.72	2130.72	1179.53	5758.84	1362.27	2718.11	2221.35	1.04235	0.0598444	0.63631	0.638889	0.305556	1	0.11922
com_491	1-Methylpiperazine	72.304	303.271	92.5995	117.685	88.2489	6.03799	69.0748	280.483	84.5543	120.806	66.2457	31.8848	1.04149	0.0586543	0.753954	0.583333	0.222222	0.903472	0.19755
com_492	N-Hydroxy-1-methyl-6-phenyl-1H-imidazo[4,5-b]pyridin-2-amine	39491.2	47178.1	26322.2	26167	20504.5	29267.5	26891.6	32975.4	34603	40661.1	17634.9	28870	1.04016	0.0568048	0.854753	0.527778	0.194444	0.861111	0.0543227
com_493	Iridodial glucoside tetraacetate	9380.38	7135.14	7200.92	6459.2	3498.04	5738.84	6032.51	5824.63	8014.76	5370.76	6073.51	6604.91	1.03933	0.0556543	0.974117	0.583333	0.222222	0.944444	0.0830636
com_494	L-a-Amino-e-caprolactam	166.633	150.575	152.121	227.806	133.425	250.039	201.246	185.56	207.464	143.63	152.014	154.726	1.03442	0.0488258	0.890715	0.5	0.166667	0.833333	0.0685273
com_495	1-Palmitoylglycerophosphoinositol	2477.63	1299.74	2228.62	1007.29	2883.29	1530.69	1365.94	1628.57	2310.1	1135.68	2624.5	1985.05	1.03416	0.0484565	0.970579	0.5	0.152083	0.805556	0.00571683
com_496	Buformin	7011.24	11901	6998.22	8357.22	8503.98	8816.79	7612.3	9114.48	7966.89	7821.47	8690.75	8788.56	1.03188	0.0452786	0.846706	0.472222	0.111111	0.833333	0.0237253
com_497	2-(5-Hydroxy-1H-indol-3-yl)-N,N,N-trimethylethanaminium	28374.4	26719.2	19416.5	31310	26825.1	34357.2	23298.5	20925.9	21810.4	23680	43648.8	28640	1.03086	0.0438419	0.724585	0.611111	0.25	0.972222	0.0368126
com_498	trans,cis-3,6-Nonadien-1-ol	110.636	122.07	106.866	100.244	93.5367	96.4262	100.722	88.3446	120.258	64.3267	141.416	97.2406	1.02853	0.0405885	0.663599	0.555556	0.207639	0.916667	0.0414447
com_499	Nonadeca-10(Z)-enoic acid	1033.72	1169.82	1280.33	1159.24	1058.7	1034.13	1148.66	962.343	1105.07	991.245	1320.94	1023.43	1.02812	0.040013	0.619311	0.666667	0.277778	1	0.0220828
com_500	Ulodesine	402.359	241.307	233.015	306.459	272.948	467.825	243.17	208.888	251.716	243.118	582.344	342.132	1.02808	0.03995	0.762757	0.555556	0.166667	0.833333	0.0451391
com_501	RMI 8090DJ	2544.68	2112.59	2608.73	2082.97	2147.19	2253.85	2077.25	1903.54	2314.01	3040.73	2081	1965	1.02754	0.0391889	0.665684	0.722222	0.333333	1	0.0258144
com_502	4-Hydroxy-3-(3-methyl-3-butene-1-ynyl)benzaldehyde	8.09384	28.2603	15.4106	25.3811	19.0736	3.88843	22.1615	8.93026	6.25065	12.9152	30.996	16.2186	1.02704	0.0384914	0.937011	0.5	0.194444	0.833333	0.23491
com_503	Acetophenazine	472.054	461.627	516.443	490.474	288.995	528.164	551.923	548.591	548.224	411.134	276.548	366.908	1.02013	0.028759	0.829245	0.444444	0.0395833	0.833333	0.085203
com_504	9E12MBV9NE	56.3943	192.682	70.5542	77.8569	51.0007	39.7359	66.9882	166.36	55.7316	71.9661	51.2546	66.3413	1.02002	0.0285977	0.895779	0.527778	0.166667	0.861111	0.0488094
com_505	N-Nonanoylglycine	4767.54	4216.99	3501.12	6020.64	6713.72	6744.02	4653.61	4357.46	5116.33	4172.08	7690.75	5471.2	1.01598	0.0228652	0.952615	0.527778	0.194444	0.888889	0.0147023
com_506	N-[(2S,3R,4E)-1,3-Dihydroxy-4-octadecen-2-yl]tetradecanamide	2180.14	2206.68	2057.57	1953.95	2055.27	1715.73	1904.8	2121.84	1747.66	2166.12	2130.07	1921.82	1.01476	0.0211416	0.786272	0.583333	0.263194	0.888889	0.023418
com_507	7(14)-Bisabolene-2,3,10,11-tetrol	210.209	173.72	145.115	244.795	113.054	216.998	248.725	135.732	214.851	136.231	152.395	201.839	1.01295	0.01857	0.962281	0.527778	0.222222	0.888889	0.0755542
com_508	Argatroban	564.061	629.56	654.753	288.607	501.641	559.29	564.846	378.235	661.269	277.651	695.614	579.582	1.0129	0.0184861	0.882321	0.583333	0.222222	0.916667	0.0352363
com_509	2,5-Dibutyl-4-methyloxazole	7809.91	7686.53	9500.64	8297.35	9470.46	5942.25	10518.6	7547.06	6310.95	7258.81	9283.26	7363.89	1.00879	0.0126312	0.914107	0.611111	0.25	1	0.0497874
com_510	(1S,2S,4R,8S)-p-Menthane-1,2,8,9-tetrol 2-glucoside	1032.66	1069.34	787.54	1095.9	1220.54	1115.81	988.101	975.285	1060.75	980.972	1163.96	1108.72	1.00701	0.010076	0.994361	0.611111	0.25	0.959028	0.0117296
com_511	26UEP3Z5W8	4691.01	4947.69	5758.49	6684.08	3860.21	2542.81	5578.94	5361.95	5314.84	4477.84	3495.02	4070.69	1.00654	0.00940137	0.883024	0.472222	0.111111	0.888889	0.0171554
com_512	TG(22:0/22:0/o-18:0)	136.417	72.1052	114.495	49.9671	72.89	53.8323	106.576	70.972	132.291	44.9899	0	71.3181	1.00598	0.00860684	0.984972	0.583333	0.25	0.888889	0.079855
com_513	X2CFE4SDT6	172.784	621.877	279.561	305.107	218.878	47.419	213.204	573.757	221.649	291.721	176.751	160.067	1.00518	0.0074504	0.729017	0.527778	0.166667	0.833333	0.139962
com_514	1,1'-Ethylidenebis-cyclopentane	2199.3	2066.12	2018.94	2057.25	1619.54	2403.96	2201.86	2175.67	2203.72	1709.19	1892.77	2119.46	1.00508	0.00730402	0.971595	0.555556	0.235417	0.888889	0.0437997
com_515	11-Cycloheptylundecanoic acid	578.262	723.789	562.599	490.47	443.436	528.799	524.081	494.598	669.297	533.836	505.108	584.527	1.0048	0.0069139	0.984829	0.472222	0.166667	0.833333	0.0265251
com_516	(-)-L-Chicoric acid	190.101	354.949	194.213	131.23	236.857	53.8286	211.087	258.902	248.865	132.838	141.443	162.85	1.00449	0.00646647	0.721727	0.444444	0.111111	0.777778	0.0880979
com_517	Thamnosin	1851.85	3120.97	2210.78	1899.33	1738.56	2234.62	2319.34	2052.07	2603.39	1807.92	2041.62	2180.92	1.00391	0.0056295	0.927629	0.555556	0.207639	0.847917	0.0224501
com_518	Oxatomide	1060.38	1291.7	1762.07	3512.92	5325.38	3876.77	1599.15	401.673	193.465	303.809	11421.3	2864.46	1.0027	0.00388963	0.273149	0.694444	0.388889	1	0.631511
com_519	Isopentenyladenine-9-N-glucoside	1373.4	1366.16	940.215	1389.59	1367.74	1604.83	1366.41	1533.69	1401.2	1142.09	1353.54	1227.13	1.00223	0.00321183	0.947168	0.583333	0.222222	0.944444	0.0216757
com_520	Avocadene 1-acetate	1051.24	1178.35	962.448	968.318	979.145	924.364	866.724	753.192	971.72	748.342	1707.38	1008.39	1.00134	0.00193277	0.763002	0.638889	0.222222	0.93125	0.031956
com_521	4alpha-Hydroxymethyl-4beta-methyl-5alpha-cholesta-8-en-3beta-ol	9353.11	5947.37	8092.3	5873.54	6942.06	10511.7	7874.8	5224.96	8046.89	6753.4	11146.4	7617.85	1.0012	0.00172368	0.985179	0.472222	0.138889	0.833333	0.0359693
com_522	2-Methyltricosane	165.185	248.059	217.273	172.105	205.233	204.534	139.806	289.43	164.739	327.904	136.415	152.684	1.00116	0.00167742	0.74455	0.666667	0.333333	1	0.0472256
com_523	Mono-2-ethylhexyl phthalate	148.139	116.404	135.132	91.4168	102.748	204.252	73.4385	121.114	182.944	93.9848	175.951	149.9	1.00095	0.00137351	0.929647	0.527778	0.179861	0.888889	0.0801023
com_524	arsenic(3+) pentahydride;oxygen(2-)	86.1628	90.9722	58.5688	19.7808	24.8008	52.9135	54.2355	72.8797	86.1255	74.09	2.26942	43.4751	1.00037	0.000535598	0.687707	0.472222	0.138889	0.833333	0.256829
com_525	Elaidic acid	712.725	750.73	598.694	602.894	534.724	709.393	623.228	655.541	708.691	611.063	640.308	669.145	1.0003	0.000437614	0.92496	0.5	0.166667	0.833333	0.0306211
com_526	Tubastatin A	36.5566	44.6135	117.277	66.8266	65.2335	6.09681	131.761	21.8412	10.6791	27.9932	81.4615	62.9011	0.999904	-0.000138304	0.967297	0.527778	0.194444	0.888889	0.284179
com_527	DG(20:1(11Z)/24:0/0:0)	54064	24274	25805.1	28062.3	15043.5	33259.1	20363.1	31422.7	27991.8	33749.7	26614.6	40603.6	0.998686	-0.00189634	0.793883	0.583333	0.235417	0.944444	0.0962752
com_528	1-Octadecyl-sn-glycero-3-phosphocholine	125.439	130.837	108.78	70.0498	215.558	53.4465	145.83	117.723	132.706	87.5119	165.292	56.4899	0.997956	-0.0029526	0.872036	0.583333	0.222222	0.916667	0.0662289
com_529	1-Dodecylpyridinium	152.993	178.3	123.708	118.012	91.8827	177.971	125.347	118.444	149.697	135.209	150.31	165.696	0.997827	-0.00313808	0.850352	0.5	0.152083	0.875694	0.0470743
com_530	Tricosanoylglycine	8413.94	8127.09	8109.32	7317.91	9507.27	8397.64	8238.24	7643.43	7373.44	8026.1	9688.41	9035.06	0.99737	-0.00379934	0.983748	0.527778	0.194444	0.888889	0.0240801
com_531	2,4-Dinitrophenylhydrazine	218.846	190.92	159.83	151.474	94.7227	156.771	149.116	180.943	187.72	151.38	143.099	162.903	0.997336	-0.00384813	0.823396	0.583333	0.263194	0.916667	0.0753218
com_532	6-O-Phosphono-beta-D-fructofuranosyl alpha-D-mannopyranoside	325.053	499.299	543.253	504.491	391.029	436.501	474.527	589.541	457.915	371.243	352.647	462.482	0.996777	-0.00465677	0.974577	0.527778	0.222222	0.875694	0.00518149
com_533	Hordatine B glucoside	168.234	84.4834	106.642	93.3453	81.2293	53.0863	120.684	107.03	158.399	82.4149	59.8147	60.6495	0.996653	-0.00483649	0.998456	0.527778	0.179861	0.861111	0.0848923
com_534	Bemotrizinol	1504.8	1424.31	1267.67	1210.52	1081.14	1508.3	1299.08	1355.27	1482.81	1526.13	926.781	1437.43	0.996168	-0.00553969	0.985443	0.555556	0.194444	0.861111	0.0404246
com_535	4-Trimethylammoniobutanal	1194.1	3813.19	1603.6	1810.64	1271.52	478.264	1337.62	3391.69	1439.46	1895.8	1061.13	1092.62	0.995399	-0.00665269	0.775219	0.5	0.166667	0.833333	0.0925401
com_536	(1E,3Z,6E,10E)-14-Isopropyl-3,7,11-trimethyl-1,3,6,10-cyclotetradecatetraene	432.765	574.449	387.028	333.714	386.871	282.452	385.6	351.902	404.21	450.072	446.483	372.767	0.994295	-0.00825474	0.811757	0.555556	0.207639	0.888889	0.0309734
com_537	3-Chlorobenzamide	1270.85	1474.3	1132.58	1224.13	1015.94	1265.25	1172	1246.77	1453.26	1193.79	1158.15	1203.35	0.994039	-0.00862515	0.881675	0.555556	0.166667	0.888889	0.0311927
com_538	8FS62J40NX	41.6383	148.214	66.8871	88.7065	54.8992	20.5833	40.1148	164.962	55.502	97.2996	35.8021	30.2487	0.992921	-0.0102498	0.977413	0.527778	0.166667	0.861111	0.071491
com_539	Panaxytriol	23942.5	20502.9	21477.8	22900.2	15760.2	25407.7	23884.3	23464.5	23436.4	17651.1	20035.9	22533	0.992261	-0.0112086	0.87891	0.472222	0.111111	0.861111	0.055977
com_540	sulcatone	200.924	206.503	186.194	226.253	156.693	240.085	208.304	179.427	211.343	193.488	239.754	194.638	0.991603	-0.0121661	0.858634	0.5	0.138889	0.833333	0.03006
com_541	(1S,2R)-2-(Diethylamino)-1-phenyl-1-propanol	36.3884	251.263	85.09	64.3716	63.603	0	12.0378	406.679	63.2087	7.50572	15.9406	12.0255	0.991003	-0.0130391	0.341098	0.722222	0.444444	1	0.504504
com_542	protionamide	729.674	720.256	739.251	826.871	639.489	1021.44	742.164	826.192	709.139	661.988	1042.01	740.773	0.990409	-0.0139042	0.919985	0.555556	0.222222	0.888889	0.0220247
com_543	12-(2,3-Dihydroxycyclopentyl)-2-dodecanone	34.7471	294.125	122.825	127.038	167.984	37.3187	243.899	79.4179	102.925	61.5102	218.572	85.9621	0.989589	-0.015098	0.746672	0.5	0.166667	0.888889	0.206187
com_544	(2Z)-4-[(1R,2S,19S)-12-Hydroxy-8,8,21,21-tetramethyl-5-(3-methyl-2-buten-1-yl)-14,18-dioxo-3,7,20-trioxahexacyclo[15.4.1.0~2,15~.0~2,19~.0~4,13~.0~6,11~]docosa-4(13),5,9,11,15-pentaen-19-yl]-2-methyl-2-butenal	261.537	251.836	193.844	207.072	168.096	184.155	191.73	175.9	323.464	168.889	123.742	296.319	0.989449	-0.015303	0.851724	0.555556	0.166667	0.916667	0.0648097
com_545	Cer(d18:0/16:0)	132678	114487	108614	110331	94611.9	130205	111233	108505	119739	118105	115888	124883	0.989365	-0.0154251	0.77955	0.555556	0.166667	0.888889	0.0321637
com_546	beta-Sitosterol 3-O-beta-D-galactopyranoside	798.653	1756.04	2270.41	18642.3	7640.32	5861.62	5158.57	1529.5	1525.06	1443.59	20069.2	7703.39	0.98771	-0.0178403	0.997961	0.527778	0.194444	0.959028	0.215101
com_547	Piperazine	21374.4	57985.4	25301.2	28167.6	19592.9	8848.74	20122.8	54495.1	22978.9	30007.4	17627.5	18310.8	0.986106	-0.0201854	0.803725	0.527778	0.166667	0.861111	0.0721947
com_548	4-Chloro-6,7-dimethoxy-2-benzoxazolinone	566.203	533.522	324.578	502.632	434.48	455.419	392.074	595.644	406.044	384.918	529.693	548.942	0.985832	-0.0205859	0.903509	0.5	0.179861	0.833333	0.0102277
com_549	16,17-Dihydro-16a,17-dihydroxygibberellin A4 17-glucoside	257.699	370.458	200.208	205.625	151.739	392.965	286.906	301.05	355.251	250.658	162.562	245.121	0.98573	-0.0207361	0.816453	0.527778	0.222222	0.888889	0.102224
com_550	Androsterone sulfate	1964.09	871.804	1743.52	1463.84	995.532	956.621	1307.96	1131	982.054	1566.4	1611	1518.32	0.985051	-0.0217302	0.773023	0.555556	0.166667	0.888889	0.0329296
com_551	Palmitic amide	2135.26	3255.44	1691.47	1763.35	3511.98	846.888	1481.29	4283.25	1185.36	3189.29	1836.57	1430	0.98498	-0.0218342	0.990649	0.555556	0.25	0.916667	0.133375
com_552	gevotroline hydrochloride	4.93954	76.9966	22.4023	19.3555	9.17605	0	7.8506	84.283	7.2687	45.8993	4.56208	5.95041	0.984011	-0.0232533	0.670988	0.611111	0.277778	1	0.199435
com_553	Hericenone D	13763.5	12860	12731.7	11792.7	11846.4	12407	11457.9	12195.3	14338	12454.2	13703.8	12585.4	0.982625	-0.0252866	0.700895	0.472222	0.111111	0.820139	0.0204515
com_554	1-Methylpiperazine	39.3213	299.348	78.402	109.306	77.4283	5.55599	53.5293	294.879	60.1365	121.048	56.7108	34.0361	0.982304	-0.0257583	0.677107	0.527778	0.222222	0.888889	0.266146
com_555	(S)-9-Hydroxy-10-undecenoic acid	140.383	132.213	108.787	124.949	80.4106	100.034	99.6069	109.182	129.36	134.664	93.4106	135.274	0.979014	-0.0305992	0.802951	0.527778	0.222222	0.861111	0.039584
com_556	H27VG833JY	1413.71	1601.39	1326.75	715.122	504.641	1488.15	796.172	1045.94	2749.02	768.316	811.588	1041.67	0.977411	-0.0329635	0.961764	0.555556	0.222222	0.833333	0.174725
com_557	2759C7222C	120.851	174.179	96.5567	102.43	112.103	111.119	146.773	109.91	140.464	91.0264	77.3202	168.354	0.977368	-0.0330267	0.970068	0.472222	0.138889	0.833333	0.0148678
com_558	Docosahexaenoyl Ethanolamide	3580.45	4747.05	3763.41	2559.49	3890.77	4325.01	3890.48	3968.63	4580	3156.72	4136.08	3675.45	0.97688	-0.033747	0.738378	0.527778	0.194444	0.888889	0.0288711
com_559	His-Leu	470.362	338.429	354.843	269.031	320.969	294.229	368.194	388.184	482.46	314.949	207.97	335.022	0.976671	-0.0340553	0.950761	0.583333	0.222222	0.888889	0.0601636
com_560	1D-3-amino-1-guanidino-1,3-dideoxy-scyllo-inositol	338.507	305.181	327.906	277.206	242.283	253.227	358.149	273.286	386.09	236.555	244.197	289.012	0.975954	-0.0351153	0.882022	0.5	0.166667	0.805556	0.0475242
com_561	Piracetam	0.0358735	0	29.7274	0	0	0	271.766	32.0269	26.8456	100.229	449.896	70.9655	0.975079	-0.0364088	0.551037	0.472222	0.166667	0.833333	0.893406
com_562	Stearidonic acid	2411.87	2488.06	570.746	1843.61	646.114	1167.67	465.405	3015.42	2815.92	1109.8	1434.38	522.114	0.974904	-0.036668	0.885905	0.527778	0.222222	0.888889	0.171023
com_563	2-(3,4-Dihydroxyphenyl)-2-hydroxyethyl 6-O-(6-deoxy-alpha-L-mannopyranosyl)-4-O-[(2E)-3-(3,4-dihydroxyphenyl)-2-propenoyl]-beta-D-glucopyranoside	334.941	368.72	316.12	362.581	360.025	347.485	442.082	328.632	460.79	257.565	298.023	359.732	0.973471	-0.0387898	0.942659	0.555556	0.207639	0.916667	0.0270667
com_564	3,6-Nonadienal	423.265	501.769	258.406	490.815	309.272	363.38	191.325	506.961	600.496	314.445	566.463	231.449	0.97336	-0.0389547	0.869231	0.555556	0.179861	0.916667	0.0668526
com_565	Acridine	137.821	148.531	121.375	137.022	96.6739	114.442	129.547	140.084	138.119	130.338	98.4821	140.005	0.973329	-0.0390001	0.731199	0.611111	0.290972	0.944444	0.0349861
com_566	Avocadenofuran	211.173	452.444	222.655	219.976	204.834	59.1651	216.897	418.34	158.829	262.376	186.15	168.722	0.970902	-0.0426031	0.698701	0.555556	0.222222	0.903472	0.12538
com_567	Fenuron	144.99	139.191	30.5207	121.385	47.2133	66.2291	32.7037	153.96	169.746	76.3881	95.9589	37.4671	0.970514	-0.0431784	0.998651	0.444444	0.111111	0.764583	0.137082
com_568	nornicotine	126.643	144.295	77.1072	71.3931	71.2321	70.3948	74.5748	98.8377	106.666	119.134	108.839	70.1701	0.970328	-0.0434562	0.72439	0.527778	0.166667	0.959028	0.0452585
com_569	b-D-Glucuronopyranosyl-(1->3)-a-D-galacturonopyranosyl-(1->2)-L-rhamnose	394.462	583.807	543.437	557.01	343.576	457.455	511.628	579.549	556.908	428.978	385.103	505.972	0.97022	-0.0436166	0.729462	0.5	0.179861	0.861111	0.0400736
com_570	Tyr-Ala-Arg	1582.84	1413.8	1263.34	1313.64	929.977	1555.23	1476.36	1341.22	1463.19	1342.45	1175.27	1533.89	0.967171	-0.0481577	0.630991	0.527778	0.166667	0.861111	0.0607077
com_571	Choline cation	453.919	1003.89	512.207	534.162	391.52	203.191	443.217	917.589	492.945	543.088	401.25	407.062	0.966847	-0.0486411	0.702472	0.472222	0.138889	0.833333	0.0743739
com_572	(-)-Erythromycin	14.4395	9.07186	94.8106	127.242	287.07	133.633	165.74	33.273	79.143	183.846	143.232	84.214	0.966378	-0.0493402	0.479906	0.583333	0.166667	0.888889	0.349443
com_573	Di-n-pentyl phthalate	240.269	393.441	267.297	160.505	222.741	289.649	175.839	247.788	337.424	281.619	305.089	281.712	0.965898	-0.0500577	0.744759	0.611111	0.277778	0.888889	0.0388923
com_574	Gonan-3-ol	207.625	418.722	222.966	236.185	201.061	112.342	239.762	373.202	198.38	289.129	175.182	174.027	0.964971	-0.051443	0.751607	0.5	0.138889	0.861111	0.065255
com_575	meso-Erythritol	591.894	593.683	457.475	438.216	301.768	495.399	580.022	500.571	543.716	607.444	247.12	505.673	0.964447	-0.0522262	0.901805	0.611111	0.25	1	0.0654717
com_576	5-Phenylvaleric acid	251.357	267.9	218.342	224.043	190.219	251.937	229.134	226.3	243.265	222.227	252.716	281.921	0.964436	-0.0522421	0.547731	0.388889	0.138889	0.75	0.0330653
com_577	Methyl (9E)-9-octadecenoate	1320.53	1372.46	1262.16	1294.59	929.712	1431.67	1330.22	1222.11	1576.86	1222.65	1242.98	1304.75	0.963486	-0.0536637	0.583635	0.555556	0.222222	0.888889	0.0575715
com_578	3,4-Dihydroxyphthalic acid	88.2113	95.5998	61.4699	69.8632	48.7376	94.0411	68.1602	86.2992	98.3637	80.9946	46.3205	96.1853	0.961369	-0.0568371	0.815503	0.555556	0.222222	0.888889	0.0817602
com_579	Phosphoenolpyruvic acid	91.9917	115.184	87.3099	69.4691	78.9711	41.905	85.5838	116.98	126.772	65.8816	47.7063	61.4801	0.961196	-0.0570982	0.912318	0.5	0.166667	0.833333	0.0360255
com_580	Tenonitrozole	301.131	303.86	216.042	141.79	112.435	210.097	213.145	280.64	312.773	320.679	12.2372	199.714	0.959802	-0.0591909	0.658828	0.583333	0.194444	0.903472	0.227597
com_581	N-Methylnicotinium	13.4066	7.81516	18.6513	23.3217	6.09957	22.1979	24.4833	12.7901	31.5294	12.2188	2.30047	12.111	0.958707	-0.0608387	0.822725	0.5	0.166667	0.861111	0.226157
com_582	CYCLURON	1036.73	1059.88	303.522	779.708	360.261	577.276	272.994	1297.38	1259.92	535.997	667.447	261.377	0.95862	-0.0609686	0.907021	0.527778	0.166667	0.861111	0.147994
com_583	Vosaroxin	201.281	175.642	189.08	216.434	125.416	208.374	251.193	217.498	198.015	119.159	163.93	215.549	0.957851	-0.0621263	0.824053	0.583333	0.235417	0.916667	0.0663828
com_584	2-Methyl-5-(methylthio)pyrazine	54.58	149.085	113.657	111.536	115.553	97.0858	101.531	139.42	85.1138	111.604	170.489	61.7327	0.957614	-0.0624841	0.871151	0.5	0.166667	0.888889	0.0740695
com_585	dichlorphenolindophenol	129.489	115.522	60.9801	141.253	131.168	135.643	146.819	134.52	135.837	124.575	87.7997	116.514	0.957095	-0.0632662	0.667471	0.444444	0.111111	0.805556	0.0519542
com_586	1-Octene	783.823	1141.61	1196.86	4041.14	2234.08	2103.28	1899.11	1019.97	1027.61	983.998	4608.2	2488.89	0.956186	-0.0646365	0.963318	0.527778	0.166667	0.833333	0.108377
com_587	Physapubenolide	1877.57	1933.56	1763.27	1334.19	1353.05	1633.38	1687.99	1385.73	2112.03	1599.93	1880.71	1686.69	0.955756	-0.0652859	0.602984	0.416667	0.138889	0.777778	0.0466722
com_588	S-(2-Furanylmethyl) propanethioate	9.85393	87.9912	91.1949	183.691	68.0921	7.86401	170.56	48.075	33.0964	76.1078	101.572	40.1258	0.955595	-0.0655288	0.520922	0.472222	0.124306	0.833333	0.38977
com_589	Coagulin R 3-glucoside	417.133	381.246	350.519	403.757	405.883	465.349	388.949	438.437	435.739	456.67	359.304	458.828	0.955066	-0.0663283	0.429575	0.638889	0.305556	1	0.0345721
com_590	93E895X03C	966.682	971.572	664.567	805.831	681.983	837.504	526.366	1043.96	1201.26	735.237	1019.52	641.642	0.953591	-0.0685572	0.913136	0.555556	0.166667	0.916667	0.0606274
com_591	Tirasemtiv	4071.49	6243.48	4118.3	7507.07	7397.24	6647.29	6951.11	1410.57	8430.73	7776.58	5918.37	7251.86	0.953514	-0.0686744	0.856638	0.611111	0.25	0.916667	0.0546375
com_592	2-Methyl-(3 or 5 or 6)-(methylthio)pyrazine (mixture of isomers)	111.895	460.257	324.96	584.596	286.603	106.723	604.637	237.898	198.899	271.647	375.125	279.224	0.953037	-0.0693955	0.630079	0.5	0.138889	0.833333	0.189098
com_593	(E)-2-Hydroxy-N-desmethyldoxepin	3469.99	3100.37	3218.56	2515.04	2870.64	2552.56	2982.21	3010.53	3846.95	2976.88	2636.7	3167.57	0.952007	-0.0709558	0.514035	0.583333	0.222222	0.888889	0.0422295
com_594	Nb-Palmitoyltryptamine	27099.4	24383.8	24378.5	22244.7	20075.8	28980.8	23093.5	23704.1	27416.8	26042.9	26943.2	27440.8	0.95164	-0.0715119	0.407188	0.611111	0.263194	0.944444	0.0499491
com_595	lysoPC(28:0)	106173	76704.5	71804.6	31628.4	56208	93641.6	54088.3	70820.6	99823.4	73335	62056.9	99133.8	0.949705	-0.0744483	0.652473	0.5	0.166667	0.861111	0.102276
com_596	(2R)-3-Carboxy-2-hydroxy-N,N,N-trimethyl-1-propanaminium	1682.58	1259.95	3702.77	13788.3	11517.6	7603.13	8139.35	2905.43	2709.97	2402.33	17936.4	7563	0.949535	-0.0747062	0.807283	0.472222	0.138889	0.833333	0.168032
com_597	Acetarsol	141.767	151.387	121.295	151.088	94.7758	125.612	133.273	142.238	150.848	129.719	117.11	154.673	0.949344	-0.0749972	0.494967	0.583333	0.263194	0.888889	0.054997
com_598	Propionylcholine	789.598	754.97	253.367	600.212	272.753	425.481	232.306	908.299	886.124	393.484	582.005	265.939	0.947439	-0.0778946	0.967429	0.5	0.152083	0.833333	0.129956
com_599	Stizolobic acid	262.093	288.344	212.962	243.528	226.031	265.465	254.882	294.327	254.297	216.928	254.589	306.748	0.947308	-0.0780948	0.454621	0.611111	0.25	0.916667	0.0385254
com_600	2-Hydroxylauroylcarnitine	66.54	115.592	81.485	417.23	388.009	206.014	192.635	137.293	144.731	133.665	561.658	176.415	0.946876	-0.0787522	0.714141	0.416667	0.0965278	0.833333	0.16699
com_601	2495	16.3752	38.5677	43.0349	72.6191	59.6298	16.3447	49.7891	27.5968	32.9066	54.7331	65.5899	30.1341	0.945625	-0.0806595	0.616237	0.527778	0.166667	0.888889	0.191359
com_602	Stigmatellin Y	19657.5	18887.1	18001	20762.7	12479.5	13362	18578.4	19703.9	19862.9	18579.3	14124.7	18347.3	0.944626	-0.0821846	0.514532	0.583333	0.222222	0.888889	0.0571369
com_603	(.+/-.)-p-Methoxyamphetamine	158.88	175.822	152.123	167.382	120.687	137.177	125.364	185.114	194.28	194.047	95.6789	171.228	0.944454	-0.0824478	0.809849	0.666667	0.263194	1	0.0425804
com_604	59IVB8D01O	463.757	329.159	508.041	324.08	630.749	428.13	557.646	282.905	391.909	375.663	745.69	493.769	0.942525	-0.0853973	0.829491	0.472222	0.138889	0.805556	0.0523312
com_605	Flavidulol D	2133.56	1885.49	1985.81	1933.7	1243.47	1584.55	1642.46	1880.03	2295.44	1931.97	1752.81	1922.45	0.942358	-0.0856533	0.478404	0.5	0.152083	0.833333	0.0683593
com_606	Descladinose roxithromycin	25692.1	22746.1	21234.9	22657.3	12994	19503.6	20756.9	23569.9	24623	22754.3	17491.6	23337.2	0.941864	-0.0864091	0.513483	0.638889	0.263194	1	0.0781302
com_607	Cyclobenzaprine	38706.3	43982.3	32486.5	43251	14705.3	36586	45338.1	38659.8	42228.1	46398.1	14949.8	35408.1	0.940513	-0.0884809	0.816965	0.611111	0.222222	0.916667	0.10816
com_608	DSJ5KEN6J3	1049.03	931.3	742.819	866.056	811.171	979.515	865.268	848.97	824.379	851.843	1293.61	1039.28	0.93999	-0.0892824	0.552716	0.472222	0.166667	0.833333	0.0373441
com_609	Pectenotoxin 3	307.819	423.749	456.588	258.77	377.786	421.179	322.388	331.127	295.225	592.595	524.941	324.401	0.939437	-0.0901316	0.779394	0.472222	0.111111	0.833333	0.0545622
com_610	Blumenol C glucoside	2841.9	4039.57	3967.01	9032.34	5347.07	5820.15	5813.76	3730.88	3894.81	3809.65	8888.35	6918.45	0.939258	-0.0904068	0.748939	0.472222	0.152083	0.833333	0.0774803
com_611	(-)-Nopol	312.2	585.471	314.11	360.425	273.973	249.247	348.862	549.777	327.737	389.426	260.646	355.335	0.938902	-0.0909529	0.630266	0.638889	0.290972	1	0.0547802
com_612	Diethylenetriamine	34.6625	38.5316	40.5427	104.484	98.7242	69.2745	69.9915	5.17217	12.3648	17.602	222.588	83.8024	0.938517	-0.0915452	0.403309	0.611111	0.277778	0.916667	0.43375
com_613	Desmosine	517.702	543.59	564.771	658.741	955.237	783.048	673.439	497.987	545.824	523.656	1301.91	745.743	0.938098	-0.0921893	0.873949	0.527778	0.194444	0.888889	0.0628562
com_614	Choline	331.912	872.633	422.894	453.139	335.049	190.734	393.345	810.138	404.101	498.825	329.979	347.675	0.936172	-0.0951548	0.629709	0.555556	0.222222	0.916667	0.0927009
com_615	Bracteoline	1088.36	1013.8	1033.33	885.718	865.861	724.381	1040.45	1054.94	1253.57	867.073	688.166	1092.68	0.935728	-0.0958388	0.596044	0.666667	0.305556	0.944444	0.0500852
com_616	Artomunoxanthentrione epoxide	376.099	545.384	519.35	405.483	396.842	342.377	388.324	620.64	305.385	571.224	510.606	368.871	0.935077	-0.0968427	0.72316	0.527778	0.166667	0.875694	0.059905
com_617	3-epi-3-hydroxy-2'-deoxymugineic acid	110.889	95.4169	100.404	57.3631	38.3105	71.2587	76.847	91.9478	109.679	85.8815	46.5931	96.0879	0.934138	-0.0982929	0.64777	0.527778	0.166667	0.861111	0.122314
com_618	trans,octacis-decaprenylphospho-beta-D-erythro-pentofuranosid-2-ulose	2120.68	1304.62	1014.7	1128.1	630.511	1232.98	860.109	1407.4	1293.49	1768.24	853.579	1777.2	0.933616	-0.0990993	0.679969	0.583333	0.222222	0.93125	0.101213
com_619	Hydromorphone-3-glucoside	2533.94	2580.43	2182.96	1953.67	1715.9	2135.59	2237.58	2426.56	2447.73	2253.88	2233.7	2444.81	0.932943	-0.100139	0.281391	0.666667	0.333333	1	0.0611138
com_620	1alpha,15-Dihydroxymarasmene	267.143	255.219	201.979	171.509	195.03	191.833	107.965	334.242	386.192	220.866	173.283	153.031	0.93249	-0.10084	0.951703	0.527778	0.166667	0.916667	0.0770248
com_621	Pyronine	20853.1	20488.5	17694.9	21522.4	23640.5	20329	19651.1	20034.7	19009.4	20390.1	30751.4	23955.5	0.93076	-0.103518	0.493934	0.527778	0.179861	0.916667	0.0505429
com_622	(S)-?-undecalactone	174.545	290.435	197.146	184.641	240.239	241.245	288.748	246.507	196.591	307.792	190.604	198.668	0.929555	-0.105388	0.561096	0.638889	0.305556	0.916667	0.0577247
com_623	l-hydroxyvaline	4001.71	3818.03	3020.49	3354.46	2441.78	4023.9	3349.33	3814.34	4553.42	3574.05	3090.63	3854.17	0.929143	-0.106027	0.423442	0.555556	0.194444	0.875694	0.0859243
com_624	Spermine	32.0849	132.285	60.3233	60.8061	44.1532	2.82832	50.0702	126.568	32.7028	49.1057	71.072	28.3478	0.929065	-0.106149	0.524157	0.472222	0.138889	0.833333	0.33149
com_625	(-)-Nupharamine	2046.08	2204.04	1880.98	2733.27	2503.26	3245.25	2283.2	2092.1	2464.76	2497.2	3607.51	2800.31	0.928092	-0.10766	0.516891	0.611111	0.277778	0.888889	0.0520209
com_626	CONDELPHINE	593.399	776.716	1492.15	937.382	1892.38	280.258	1256.06	962.233	2206.34	548.166	1252.4	228.447	0.925412	-0.111832	0.938952	0.527778	0.166667	0.861111	0.0364772
com_627	6-Methyl-9,10-didehydroergoline-8-carboxylic acid	181.91	156.673	179.315	188.158	128.976	188.278	204.428	203.879	188.642	131.393	172.267	206.651	0.924182	-0.113752	0.438799	0.75	0.444444	1	0.0700983
com_628	Mericitabine	3079.3	3667.3	2529.61	3029.47	2792.83	2623.3	3174.49	3444.9	3355.3	3117.66	2916.76	3175.36	0.923757	-0.114414	0.196264	0.777778	0.444444	1	0.0584331
com_629	Methyl (2S,3S)-3-[4-(~123~I)iodophenyl]-8-methyl-8-azabicyclo[3.2.1]octane-2-carboxylate	92.4728	114.766	95.5329	98.35	74.0631	98.7525	101.424	109.196	89.2644	105.371	115.455	100.966	0.923206	-0.115275	0.246256	0.75	0.402083	1	0.0579148
com_630	D-benzylpenicilloic acid	515.85	631.953	433.917	459.373	187.665	232.685	419.768	394.596	747.754	386.599	188.133	531.069	0.922608	-0.116211	0.753591	0.5	0.166667	0.833333	0.114566
com_631	2-Methoxyhexadecanoic acid	3696.9	3583.19	2252.18	2911.54	2117.12	2646.55	2641.67	2780.89	3492.71	3321.4	2841.26	3583.19	0.922104	-0.116999	0.400832	0.583333	0.222222	0.93125	0.0750252
com_632	Oryzarol	1794.12	1479.35	1452.48	1181.58	1045.18	1741.95	1266.46	1455.38	1741.51	1341.65	1831.44	1795.99	0.921783	-0.117502	0.432576	0.638889	0.263194	0.916667	0.0823258
com_633	4-O-alpha-D-Glucopyranosyl-D-glucopyranose hydrate (1:1)	230.503	241.614	200.45	206.904	157.342	216.705	237.142	247.204	254.727	230.356	166.515	226.816	0.919835	-0.120553	0.365254	0.722222	0.388889	1	0.0733335
com_634	(3alpha,5alpha,14xi,22R,23R,24S)-3,22,23-Trihydroxyergostan-6-one	2993.41	3508.4	2905.32	3262.42	2530.58	3081.33	3369.06	3749.35	3279.26	3190.62	3011.74	3313.95	0.918021	-0.123401	0.13827	0.777778	0.472222	1	0.0626475
com_635	arsenic(3+) pentahydride;oxygen(2-)	200.595	189.708	154.541	142.825	87.1331	148.461	154.851	224.9	216.586	207.742	33.7567	168.384	0.917557	-0.124131	0.9206	0.722222	0.388889	1	0.113554
com_636	9-Decenoic Acid	126.906	199.434	274.806	1194.36	748.105	717.901	777.926	173.057	281.716	437.927	1161.02	726.219	0.916705	-0.12547	0.688595	0.583333	0.25	0.903472	0.194595
com_637	zanapezil	4805.15	4693.93	4021.84	4092.39	3660.96	5411.33	4776.21	4950.9	4991.95	5046.35	4486.22	4895.27	0.915556	-0.12728	0.166605	0.75	0.402083	1	0.0741671
com_638	Trimethyl sulfonium	378.906	441.395	313.85	385.549	333.627	342.439	422.741	326.945	455.619	402.877	396.559	394.8	0.915077	-0.128035	0.210692	0.75	0.416667	1	0.0623991
com_639	10,20-Dihydroxyeicosanoic acid	330.513	606.845	324.644	639.726	803.31	424.649	282.343	187.827	171.545	441.208	1981.07	356.758	0.914911	-0.128297	0.519093	0.694444	0.305556	0.944444	0.270094
com_640	2,4,4-Trimethylcyclopentanone	428.043	397.713	383.497	420.208	321.129	471.386	478.452	443.68	450.368	401.141	415.345	459.072	0.914623	-0.12875	0.153254	0.75	0.402083	1	0.07455
com_641	Phytal	930.561	1117.21	912.844	849.483	697.234	819.885	992.42	1198.34	1003.08	816.757	902.075	920.259	0.9133	-0.13084	0.28481	0.666667	0.305556	0.972222	0.0696894
com_642	PE(20:3(5Z,8Z,11Z)/15:0)	13926.1	11644	11632	13106.6	3548.27	10606.6	12217.3	12396.7	13691.6	13233.8	6969.6	12148.1	0.912343	-0.132351	0.531574	0.638889	0.277778	1	0.163324
com_643	1,2-Diethylhydrazine	77.7058	58.232	58.7531	305.218	240.999	194.126	49.5265	18.1816	132.006	4.09477	656.857	165.638	0.911069	-0.134368	0.400164	0.666667	0.333333	0.944444	0.484114
com_644	icomucret	15411.1	13136.6	17780.8	14973.9	10268.7	15537.2	17849.4	15644.8	19978.4	13168	15121.7	13899	0.910589	-0.135128	0.353566	0.666667	0.305556	0.944444	0.0948785
com_645	Triflusal	185.728	166.733	148.204	130.028	158.439	133.123	177.838	185.313	217.812	214.931	74.8766	142.19	0.910454	-0.135341	0.806023	0.666667	0.333333	1	0.0495898
com_646	Colestipol	825.666	913.972	656.669	643.08	723.72	618.166	725.532	692.26	1023.76	783.463	698.174	888.992	0.910454	-0.135342	0.320885	0.694444	0.388889	1	0.0654959
com_647	2-Diethylaminoethanol	3689.5	5347.84	5443.9	19120.5	10402.7	10189.4	9322.01	4885.68	5011.05	4923.02	23016	12402.7	0.909897	-0.136225	0.859892	0.527778	0.194444	0.888889	0.114615
com_648	1-Dodecanoyl-2-tridecanoyl-sn-glycero-3-phosphoethanolamine	32.3511	83.1	135.82	1130.13	483.254	315.426	326.611	76.2144	77.5442	84.9051	1353.25	478.147	0.909628	-0.136652	0.905714	0.5	0.194444	0.833333	0.26303
com_649	Heneicosane	1111.68	1758.92	836.155	1084.72	1459.01	444.222	1116.44	2303.19	782.774	1567.87	817.436	773.059	0.909511	-0.136836	0.739562	0.5	0.138889	0.833333	0.110349
com_650	Cycluron	423.51	513.549	172.966	360.308	228.127	308.598	127.604	539.501	682.636	298.54	393.616	170.454	0.907205	-0.1405	0.994385	0.5	0.166667	0.888889	0.110395
com_651	Cer(d18:0/14:0)	2575.03	2500.58	2092.08	2041.76	1827.92	2171.33	2018.96	2617.49	2609.01	2378.86	2219.53	2736.12	0.905949	-0.142499	0.18845	0.75	0.416667	1	0.0744414
com_652	N9VOG4YJ1H	579.747	473.477	504.561	546.699	357.383	574.877	632.075	594.643	577.643	485.598	477.26	584.951	0.905903	-0.142571	0.259316	0.75	0.444444	1	0.0922513
com_653	Hericenone G	8972.85	8344.32	7760.64	8316.81	5635.36	6759.75	8076.78	8716.45	9036.41	8375.78	7658.27	8696.49	0.905648	-0.142977	0.189883	0.722222	0.361111	1	0.0824856
com_654	Momordicoside K	17673	14188.3	17139.7	14298.3	16243.7	15823.1	15723.9	14690.5	18452.6	16089.7	23347.8	17000.9	0.905615	-0.143031	0.272141	0.638889	0.305556	0.916667	0.0621958
com_655	1,2-Didodecanoyl-sn-glycero-3-phospho-(1'-sn-glycerol)	44.8462	165.428	263.094	2066.73	937.207	642.062	685.67	160.28	157.342	125.675	2558.44	861.49	0.905574	-0.143096	0.882419	0.527778	0.207639	0.888889	0.268241
com_656	7CJ707H131	1329.65	1501.66	1171.13	1416.47	946.795	1275.2	1477.44	1400.2	1586.1	1423.14	1118.32	1440.99	0.904657	-0.144557	0.233623	0.722222	0.388889	1	0.0816937
com_657	7,7'-Dihydroxy-6,8'-bicoumarin	45.3929	66.6295	38.32	54.4516	30.3151	41.3842	50.8335	49.3914	69.2003	63.8424	45.4484	27.1992	0.903823	-0.145887	0.613251	0.638889	0.277778	0.944444	0.0835417
com_658	3-Methylsulfinylpropyl isothiocyanate	114.144	117.354	94.4402	93.4931	68.12	98.4341	86.7666	136.619	105.292	180.893	82.615	57.0157	0.902625	-0.147801	0.797578	0.5	0.166667	0.833333	0.0551099
com_659	Octadecylamine	5378.56	5422.86	4585.75	5313.29	4442.4	4454.46	6257.46	5368.34	5581.78	5213.47	4905.37	5490.39	0.901895	-0.148968	0.0738907	0.777778	0.444444	1	0.0723348
com_660	Glutaminyl-Gamma-glutamate	101.758	189.564	112.83	117.887	175.515	110.381	172.348	173.58	83.8719	135.858	230.152	100.115	0.901788	-0.14914	0.694613	0.5	0.166667	0.833333	0.108468
com_661	Cer(d18:0/18:0)	53915.9	48042.3	43514.6	44073	38471.9	55477.5	48494.7	50813.4	54436.1	52957.1	50738.7	57143.2	0.901177	-0.150118	0.11753	0.75	0.361111	1	0.08374
com_662	2-Undecyl-4(1H)-quinolinone N-oxide	228.267	216.181	189.508	192.304	139.731	177.797	205.336	220.526	225.05	200.706	179.694	239.602	0.899972	-0.152047	0.203243	0.722222	0.388889	1	0.0864615
com_663	N,N,N-Triethyl-12-(ethylamino)dodecaneaminium	310.879	609.146	301.839	393.388	367.069	120.091	648.991	630.257	221.13	386.016	198.362	251.526	0.899896	-0.152169	0.765434	0.472222	0.138889	0.888889	0.11
com_664	AMC Arachidonoyl amide	68264.9	80421.1	68038	74186.2	55651.5	62912.4	81060.8	77424.4	85962.5	72647.1	66041.2	72114.7	0.899448	-0.152889	0.125939	0.75	0.402083	1	0.0789171
com_665	2,6-Dimethyl-2,4-heptadiene	85.5229	66.9989	64.794	64.0373	47.165	65.8979	71.6043	99.7735	75.9746	77.2916	47.7197	66.1579	0.899422	-0.15293	0.455995	0.722222	0.333333	1	0.0912451
com_666	H4154A0WOP	1536	1713.37	1400.11	1616.78	1153.94	1518.61	1713.24	1579.54	1891.82	1720.78	1365.57	1671.78	0.89903	-0.153558	0.162329	0.75	0.444444	1	0.0826475
com_667	N-Methylnicotinium	962.43	924.039	762.585	744.275	995.876	809.294	867.297	1253.05	1028.58	1083.94	694.32	862.991	0.897813	-0.155512	0.357764	0.666667	0.333333	1	0.066281
com_668	N-Butylaniline	86.8309	111.497	395.577	1182.02	985.03	748.588	291.368	90.3544	132.776	72.7307	2740.89	581.031	0.897777	-0.155571	0.63807	0.611111	0.263194	0.944444	0.318852
com_669	4-[(Hydroxymethyl)(nitroso)amino]-1-(3-pyridinyl)-1-butanol	71.6776	114.278	127.249	146.094	81.4794	80.2716	139.282	92.0151	74.5167	122.426	160.289	103.656	0.89723	-0.15645	0.514735	0.611111	0.277778	0.916667	0.0963448
com_670	(S)-9-Hydroxy-10-undecenoic acid	345.994	318.635	253.944	292.81	234.722	263.065	335.104	278.844	304.727	349.423	254.437	383.711	0.896615	-0.157439	0.236004	0.722222	0.402083	0.972222	0.0754886
com_671	Glutaconyl-CoA	38028.8	49309.2	41137.6	45882.7	32784.8	35342.8	52038.6	47164.5	52268.2	42515.9	35726.2	40839.3	0.896262	-0.158008	0.237753	0.722222	0.402083	0.972222	0.0795685
com_672	TG(16:0/22:2(13Z,16Z)/o-18:0)	55918.2	65814	54910.2	59162.2	43618.8	51648.7	65990.7	64058.1	68932.2	60251.1	51358.4	59421.9	0.89476	-0.160428	0.137397	0.777778	0.457639	1	0.0835969
com_673	8240818JGU	3632.09	4807.34	4783.22	10159.8	12051.5	5750.2	8525.29	4924.5	3543.17	5192.28	16698.4	7151.72	0.894619	-0.160654	0.803006	0.555556	0.194444	0.888889	0.158217
com_674	PS(16:1(9Z)/22:6(4Z,7Z,10Z,13Z,16Z,19Z))	15699.4	14866.3	13505	12615.9	10283.7	12829.6	12744.5	14538.8	14428.9	18742	16195.7	12894.9	0.891173	-0.166223	0.204966	0.694444	0.305556	0.972222	0.0809447
com_675	(+)-absinthin	86.9895	91.6688	69.5382	65.5889	39.661	91.1848	74.6488	58.4094	119.671	73.2496	70.0731	103.043	0.890876	-0.166704	0.485383	0.388889	0.0833333	0.75	0.127461
com_676	3-Amino-2-oxazolidinone, 2-nitrobenzaldehyde derivative	49.398	68.5707	57.8883	77.2215	43.6845	41.5489	85.2377	70.0733	63.6735	71.1102	31.6391	58.5557	0.889616	-0.168745	0.577076	0.666667	0.333333	1	0.0690236
com_677	Dimethyl sebacate	0	8.81522	19.7549	42.6068	106.866	21.7297	2.88567	0	4.15775	0	165.98	7.64972	0.889535	-0.168876	0.496151	0.611111	0.222222	0.916667	0.452825
com_678	10-Hydroxymyristic acid methyl ester	50716.2	43277.5	42342.3	54155	34130.1	57876.4	56666.4	55775.7	56110.5	48867.7	46344.4	54176.3	0.888522	-0.170521	0.175352	0.722222	0.416667	1	0.105733
com_679	TG(15:0/22:1(13Z)/o-18:0)	484090	542955	474166	562132	369984	361244	570615	569127	572921	539456	393095	500633	0.888337	-0.170821	0.231787	0.777778	0.444444	1	0.0874224
com_680	Isopentyl pyrophosphate	473.986	542.602	416.439	354.991	268.281	313.722	473.974	489.073	615.794	405.569	262.322	422.563	0.887883	-0.171558	0.479919	0.611111	0.25	0.916667	0.104468
com_681	S(8)-glutaryldihydrolipoamide	645.189	619.569	532.848	620.726	362.736	519.982	569.127	625.406	593.112	716.817	545.809	669.367	0.887465	-0.172237	0.212702	0.722222	0.359722	0.972222	0.0963846
com_682	vincristine	40234.7	37353	33124.6	33903.4	25244.4	34953	33151.5	35240.6	40247.9	46275.6	38229	38009.9	0.886044	-0.17455	0.15197	0.777778	0.472222	1	0.0918143
com_683	Triethylenetetramine	59.7857	105.459	61.1994	79.761	9.63315	0	0	115.819	44.9154	0	83.2069	41.8005	0.885186	-0.175948	0.490381	0.472222	0.138889	0.833333	0.214859
com_684	53Z134JHBQ	80.7816	191.976	528.405	561.447	1785.03	324.6	451.849	396.782	268.07	175.238	1872.22	760.78	0.88466	-0.176804	0.657478	0.444444	0.138889	0.805556	0.307197
com_685	Hydroxyspheroidenone	21876	18215.6	17950.6	13315.7	19397	25872.7	18826.3	19298.9	23783.5	21233.8	27251.9	21547.5	0.883931	-0.177994	0.238543	0.694444	0.361111	0.986806	0.0967488
com_686	.epsilon.-Trimethyllysine, methyl ester	5655.07	6783.83	5822.15	7123.91	4187.15	6468.43	7314.97	6109	6579.01	6552.64	6319.45	8022.75	0.881234	-0.182402	0.163737	0.722222	0.388889	0.972222	0.0960019
com_687	Cymarose	450.647	469.388	357.396	375.095	265.249	378.261	465.011	475.828	482.951	464.755	287.959	429.334	0.881112	-0.182603	0.294537	0.75	0.444444	1	0.102883
com_688	(7S)-7-{[(2S)-9-Hydroxy-2-isobutyl-3-oxo-2,3,9,9a-tetrahydro-1H-imidazo[1,2-a]indol-9-yl]methyl}-6,7-dihydroquinazolino[3,2-a][1,4]benzodiazepine-5,13-dione	1238.65	1254.67	1081.65	1051.85	930.812	989.94	1311.18	1288.99	1563.5	1174.31	898.273	1197.92	0.88074	-0.183213	0.212462	0.722222	0.388889	1	0.0925447
com_689	4-Nitrophenyl sulfate	3125.8	3419.57	2379.96	3035.46	2297.35	2926.42	3000.29	3632.07	3093.21	2866.39	3288.77	3631.74	0.880696	-0.183283	0.117218	0.722222	0.388889	0.972222	0.0930813
com_690	(-)-S-Timolol	6512.45	6046.03	5925.05	6835.44	5864.3	8363.6	7814.9	6139.63	7113.44	7571.76	8062.36	8246.77	0.879819	-0.184721	0.0936047	0.777778	0.444444	1	0.0906844
com_691	(6R,7S)-6,7-Epoxy-1,3-tetradecadiyne	2457.62	3436.41	2102.71	2863.5	2959.95	2739.76	3047.97	3428.95	2672.44	3172.79	3123.07	3385.18	0.879426	-0.185367	0.118332	0.75	0.429861	1	0.0967467
com_692	(E)-10-Hydroxy-2-decene-4,6-diynoic acid	1672.73	1910.26	1227.83	1649.01	1280.2	1485.84	1584.31	1962.04	1653.13	1574.69	1815.68	1903	0.879252	-0.185652	0.123875	0.722222	0.361111	0.986806	0.0939636
com_693	3-[(3-Methylbutyl)nitrosoamino]-2-butanone	593.963	548.845	446.083	487.517	332.403	509.163	538.958	538.303	544.477	573.747	492.944	630.325	0.879238	-0.185675	0.159252	0.722222	0.333333	1	0.105566
com_694	Temozolomide	2520.53	2634.18	1804.52	2314.23	1759.66	2296.42	2317.31	2792.13	2349.14	2203.65	2584.26	2914.6	0.879193	-0.185747	0.139027	0.75	0.444444	1	0.0948302
com_695	1-[(5-Amino-5-carboxypentyl)amino]-1-deoxyfructose	796.2	913.96	594.563	563.178	398.736	738.068	691.962	731.027	855.449	750.717	725.353	803.917	0.878528	-0.186839	0.246055	0.638889	0.277778	0.93125	0.126655
com_696	phenglutarimide	5956.48	6085.38	4301.11	5243.29	3958.55	4840.59	5636.81	5329.03	6573.77	5489.98	5585.43	5984.35	0.878206	-0.187369	0.113751	0.75	0.361111	1	0.101901
com_697	Paroxetine	179.951	603.002	253.508	283.382	148.96	14.3908	198.15	667.361	198.605	357.91	118.064	150.255	0.877451	-0.18861	0.52932	0.444444	0.166667	0.833333	0.28795
com_698	2-oxo-3-(5-oxofuran-2-ylidene)propanoic acid	140.005	164.298	134.154	153.354	92.0671	114.278	151.426	148.045	142.587	183.654	127.24	156.979	0.877162	-0.189085	0.189487	0.694444	0.361111	1	0.0982755
com_699	(5alpha,14xi,22S,24R)-22-Hydroxyergostan-3-one	185.338	491.632	235.839	312.794	334.015	187.977	196.098	497.944	209.787	362.328	415.764	310.742	0.877015	-0.189326	0.542532	0.638889	0.277778	0.916667	0.13954
com_700	3-Hydroxy-11Z-octadecenoylcarnitine	23.7644	89.0249	177.351	544.145	839.437	263.229	168.038	147.518	49.582	263.602	1416.32	164.373	0.876672	-0.189891	0.903886	0.527778	0.179861	0.903472	0.365962
com_701	Coagulin R 3-glucoside	463.784	479.285	398.665	388.63	285.916	388.878	425.981	483.935	398.93	517.275	431.23	486.647	0.876516	-0.190147	0.137618	0.833333	0.555556	1	0.0978842
com_702	1-(9Z-Octadecenyl)-sn-glycero-3-phosphocholine	1382.78	1986.17	1388.7	1108.06	1661.41	1788.89	1777.16	1897.21	2141.12	1550.98	1360.26	1906.14	0.876153	-0.190745	0.230478	0.666667	0.290972	0.944444	0.0967859
com_703	1,3-Diaminopropane	8055.24	11450.4	6964.92	7769.01	5442.09	5883.42	7709.35	11530.2	8089.85	9288.53	7140.68	8265.86	0.875839	-0.191263	0.272791	0.75	0.444444	1	0.103103
com_704	4-Nitrodiphenylamine	187.989	224.353	168.856	195.513	147.973	176.856	233.52	203.414	227.969	197.576	192.369	204.16	0.874927	-0.192765	0.0682535	0.861111	0.611111	1	0.0982156
com_705	Fusarochromanone	52.1777	58.9795	52.3623	40.3081	26.4574	35.8707	47.5525	50.3612	39.4217	52.4683	55.2369	59.1826	0.87487	-0.19286	0.272047	0.666667	0.333333	0.916667	0.109812
com_706	5-O-Desmethyldonepezil	42.6555	175.592	159.498	845.85	443.494	467.414	491.224	272.367	256.112	251.971	543.526	624.612	0.874863	-0.19287	0.379588	0.666667	0.333333	0.944444	0.326883
com_707	Methanaminium, N-[4-[bis[4-(dimethylamino)phenyl]methylene]-2,5-cyclohexadien-1-ylidene]-N-methyl-	528.36	495.219	508.038	935.702	1278.85	659.043	644.452	471.565	533.241	528.33	2006.16	857.289	0.873871	-0.194508	0.839263	0.5	0.138889	0.833333	0.112385
com_708	N(6)-(Octanoyl)lysine	439.822	481.041	452.688	460.516	304.091	474.435	652.053	441.029	521.187	454.438	434.011	492.294	0.872315	-0.197079	0.174825	0.666667	0.305556	0.944444	0.103197
com_709	Laurylguanidine	301.173	415.499	257.188	292.038	217.194	242.694	297.578	434.075	324.55	340.895	269.164	313.504	0.871712	-0.198076	0.223094	0.777778	0.5	1	0.102564
com_710	Olitorin	26.4971	892.937	558.742	54.4427	268.433	42.029	99.1587	217.17	129.616	855.857	642.393	171.507	0.871144	-0.199016	0.431664	0.611111	0.25	0.916667	0.521174
com_711	procainamide	287.418	330.274	232.099	272.523	178.13	240.335	302.39	320.395	291.992	320.1	247.134	287.248	0.870861	-0.199486	0.152971	0.75	0.359722	1	0.108984
com_712	2-Methyl-5-(methylthio)pyrazine	54.3243	109.942	61.032	73.0753	78.2871	77.5341	117.688	101.686	79.0492	109.141	56.6373	57.4644	0.870661	-0.199816	0.478131	0.638889	0.305556	1	0.0846089
com_713	Cyclolinopeptide H	2134.09	2329.36	1951.82	1411.98	1605.36	1793.56	1972.11	2158.54	2558.74	1677.13	2278.89	2251.63	0.870446	-0.200173	0.164494	0.75	0.444444	1	0.104224
com_714	3,4-Dihydroxyphthalic acid	115.884	111.715	98.3937	97.601	63.5148	91.084	125.281	138.242	80.4523	109.839	101.068	110.034	0.869572	-0.201622	0.245629	0.694444	0.333333	1	0.0998462
com_715	Oleyl alcohol	1025.14	1104.13	593.08	613.999	591.105	482.482	795.444	676.517	818.491	913.398	1021.94	852.451	0.868399	-0.20357	0.261654	0.666667	0.333333	1	0.123755
com_716	Oxagrelate	397.755	401.292	380.812	387.999	360.579	360.271	444.667	379.191	426.341	407.736	507.114	475.158	0.866867	-0.206117	0.0211213	0.888889	0.622917	1	0.0945839
com_717	E98A8F5X4Y	40.7186	222.288	154.222	155.633	84.1875	31.9483	114.975	86.2037	141.756	353.538	47.635	51.866	0.865603	-0.208223	0.785056	0.472222	0.138889	0.833333	0.125163
com_718	Capillartemisin B	689.161	703.381	673.374	576.972	669.42	639.108	853.869	583.857	620.911	1030.62	814.649	668.219	0.86424	-0.210497	0.219197	0.611111	0.222222	0.888889	0.0904941
com_719	Alitame	1262.4	1018.57	5843.76	1276.28	3997.73	1564.28	3527.99	2285.65	1771.66	2742.16	4678.87	2317.59	0.86372	-0.211364	0.347123	0.694444	0.333333	1	0.248638
com_720	Selegiline	22508.5	22301.3	18962.5	19590.9	14299.2	20241.5	21696.6	24167.1	24058.9	23169.6	19921.1	23500.9	0.863674	-0.211441	0.0750948	0.861111	0.611111	1	0.114035
com_721	5-O-Mycaminosyprotylonolide	6048.14	5610.8	4956.27	5386.67	4713.87	6071.24	5746.32	5941.78	6362.15	6424.12	7012.35	6476.95	0.863641	-0.211497	0.0174669	0.888889	0.666667	1	0.103951
com_722	2-Decylfuran	223.144	258.542	158.185	216.239	224.965	191.187	209.592	230.839	239.619	218.627	339.699	235.115	0.863434	-0.211843	0.171911	0.722222	0.402083	1	0.0993324
com_723	Dimethylcarbamoyl chloride	127.564	147.57	108.953	135.207	98.0678	125.491	145.637	147.006	142.551	134.8	145.852	146.582	0.861352	-0.215325	0.0473168	0.805556	0.485417	1	0.109488
com_724	3,6,10-Trimethyltetradecane	331.147	366.32	288.878	556.182	390.856	351.469	252.751	190.639	192.721	174.679	1438.21	408.839	0.859666	-0.218152	0.633645	0.694444	0.333333	1	0.148076
com_725	Laurylguanidine	128.921	145.708	108.293	108.552	88.5201	97.7698	111.091	131.639	138.792	134.662	139.708	132.811	0.85934	-0.218699	0.0864989	0.805556	0.444444	1	0.112336
com_726	3,4-Dihydroxyphthalic acid	85.5588	94.8156	68.7923	73.9268	47.0954	82.7311	80.8253	103.212	98.3976	80.0612	68.6235	96.1337	0.859018	-0.21924	0.201276	0.694444	0.388889	0.972222	0.130888
com_727	2-(2-Methylpropoxy)naphthalene	67.4079	94.106	74.7437	64.2762	70.3392	94.6531	104.932	81.3885	74.8739	111.873	100.514	68.6983	0.85846	-0.220178	0.195392	0.777778	0.444444	1	0.101099
com_728	Atraton	1142.78	1420.26	1178	1148.04	1106.13	931.244	1206.55	1256.34	1447.36	1246.68	1577.88	1334.42	0.858379	-0.220313	0.0501176	0.888889	0.622917	1	0.106007
com_729	(6S,7R)-2-Azaspiro[5.5]undecan-7-ol	301.626	386.673	299.818	324.573	213.437	237.824	375	344.623	375.216	351.263	283.059	327.879	0.857519	-0.221759	0.127347	0.75	0.416667	1	0.117232
com_730	41-O-demethylrapamycin	19.5031	49.8495	36.0333	49.1895	26.3079	20.3137	67.5152	34.9455	26.6457	66.9452	25.4608	13.186	0.857258	-0.222198	0.822309	0.444444	0.124306	0.820139	0.0744869
com_731	Aranidipine	196.856	235.751	129.104	159.741	136.689	165.055	179.623	239.097	177.078	267.296	119.489	211.145	0.857144	-0.222391	0.354004	0.694444	0.333333	1	0.0993972
com_732	5.alpha.,7.alpha.-Dihydroxy-11-oxotetranorprosta-1,16-dioic acid	2373.53	2207.21	1986.51	1991.5	1582.01	1793.5	2189.41	2360.61	2249.49	2493.07	2387.72	2247.07	0.856893	-0.222813	0.0399485	0.861111	0.596528	1	0.112122
com_733	Octadecylamine	11596.2	14131.5	11553.2	12945.4	10317.6	9948.99	14455.1	14175.1	14619.6	13318.4	12043	13672.4	0.856706	-0.223128	0.0328504	0.888889	0.638889	1	0.109218
com_734	Reduced Vitamin K	1413.63	1645.1	1567.91	1561.64	1419.88	1123.87	1797.79	2013.95	1531.54	1528.36	1701.21	1622.93	0.856435	-0.223584	0.0511846	0.805556	0.5	1	0.107953
com_735	Saccharocin	1785.96	1618.81	1301.6	1354.74	992.595	1311.69	1548.24	1640.12	1907.91	1597.07	1401.45	1673.83	0.856354	-0.22372	0.111535	0.777778	0.429861	1	0.126845
com_736	Propofol	99.8401	100.492	27.5801	86.9987	21.5395	39.8164	16.2269	110.518	112.146	56.4223	114.029	30.1324	0.856172	-0.224027	0.813528	0.638889	0.305556	0.916667	0.159515
com_737	Laurylguanidine	140.629	169.769	116.943	141.255	113.926	123.912	142.974	183.772	153.699	175.167	127.792	159.092	0.855636	-0.224931	0.0819214	0.833333	0.555556	1	0.108239
com_738	(+)-S,S-Ethambutol	1155.14	1226.96	1029.74	1031.33	856.837	1165.5	1292.11	1216.32	1353.54	1263.26	1196.96	1238.18	0.855183	-0.225695	0.0264721	0.944444	0.777778	1	0.115795
com_739	zindotrine	1033.41	745.77	758.627	780.277	473.753	748.08	688.805	882.485	988.528	847.808	916.734	989.898	0.854291	-0.227201	0.171621	0.722222	0.388889	1	0.136696
com_740	Tenonitrozole	726.797	736.708	546.154	431.935	312.306	568.283	641.996	802.249	822.376	813.519	188.12	625.61	0.853183	-0.229073	0.722338	0.722222	0.416667	1	0.125484
com_741	1H-Indol-3-amine	1523.17	1436.77	687.05	865.552	675.314	865.544	899.697	1403.22	1452.8	1486.29	747.348	1109.36	0.852745	-0.229814	0.353696	0.666667	0.333333	0.972222	0.141758
com_742	Cer(d18:0/16:0)	1017.55	1117.35	805.091	907.421	645.039	893.43	913.052	1162.65	1086.45	982.022	1008.51	1165.4	0.852454	-0.230306	0.0910023	0.805556	0.5	1	0.121859
com_743	Alpha-Tetrasaccharide	4428.81	3299.04	5130.3	5600.26	2596.02	1683.11	3951.25	5201.05	3836.09	5088.88	5037.64	3558.68	0.852437	-0.230336	0.295009	0.611111	0.235417	0.93125	0.154803
com_744	2,5-Dihydro-2,4,5-trimethyloxazole	4530.01	4751.77	3883.69	4254.73	3143.73	4230.53	4836.41	4902.57	5123.62	4936.74	4354.58	4944.99	0.852075	-0.230947	0.0375538	0.944444	0.777778	1	0.119363
com_745	(R)-(-)-6-hydroxymellein	554.91	559.862	404.068	432.922	305.1	487.497	549.263	638.781	485.773	538.88	446.924	561.531	0.85198	-0.231108	0.140175	0.722222	0.388889	0.972222	0.12682
com_746	11-Cyclohexylundecanoic acid	2630.62	2990.9	2241.27	2687.6	1904.71	2866.86	2987.82	2836.62	3277.12	2740	2982.05	3161.53	0.851924	-0.231204	0.0591343	0.833333	0.527778	1	0.122382
com_747	Tri(2-chloroethyl) phosphate	3060.9	3285.54	2716.51	2963.29	2116.42	2566.55	3266.38	3339.8	3348.98	3366.16	2893.06	3405.33	0.851654	-0.231661	0.0457199	0.888889	0.652083	1	0.117991
com_748	Tricosane	230.225	367.154	1022.23	502.476	616.962	204.928	769.275	455.822	320.792	583.213	922.92	404.998	0.851593	-0.231764	0.425345	0.611111	0.263194	0.916667	0.222786
com_749	Octadecylamine	7697.33	9858.04	7019.59	8607.96	6298.36	6232.22	10360	9352.63	9842.98	8438.12	7589.85	8099.68	0.851541	-0.231853	0.0911068	0.75	0.416667	1	0.116222
com_750	3-Methyl-2-(1-pyrrolidinyl)-2-cyclopenten-1-one	503.237	505.656	430.257	480.781	337.328	448.96	491.74	504.853	620.72	535.597	457.483	568.723	0.851249	-0.232347	0.0584647	0.833333	0.555556	1	0.120983
com_751	Apocarotenal	990.025	733.02	1341.58	709.959	1184.59	816.756	839.993	795.768	1700.18	994.156	1533.11	924.861	0.850895	-0.232946	0.410487	0.666667	0.305556	0.944444	0.10064
com_752	N-Isobutyl-2,4,8-decatrienamide	2820.64	624.323	2543.07	4076.66	2985.27	2138.26	2703.71	3199.6	3402.12	2454.6	4325.96	1775.73	0.850323	-0.233918	0.406887	0.611111	0.277778	0.916667	0.183843
com_753	Imipramine	14.5526	0	0	39.8897	82.3252	77.6945	33.4462	5.56041	2.85727	17.8041	250.075	46.9829	0.849896	-0.234642	0.356431	0.694444	0.374306	1	0.591676
com_754	Di(propylene glycol) tert-butyl ether	7378.95	6625.67	6050.03	5462.56	6226.33	7779.45	6317.31	6506.76	7272.64	7895.95	9057.89	9493.77	0.849147	-0.235913	0.0997906	0.777778	0.5	1	0.1083
com_755	7,7'-Dihydroxy-6,8'-bicoumarin	728.415	771.889	588.954	651.692	515.17	604.614	758.622	823.944	731.887	761.911	694.548	781.161	0.848126	-0.237649	0.0348221	0.861111	0.583333	1	0.119168
com_756	Fortimicin FU-10	527.169	476.054	492.832	563.22	335.364	494.135	672.859	611.825	584.946	458.694	475.708	603.955	0.847648	-0.238462	0.112238	0.722222	0.444444	1	0.126254
com_757	Pfaffic acid	16349.2	14307.6	12875.4	12584.7	9711.82	15621.4	15242.1	15376.6	16340.8	17457.5	15212.7	16522.2	0.847099	-0.239397	0.0678812	0.805556	0.5	1	0.130702
com_758	ELVUCITABINE	674.93	645.127	524.7	613.608	439.206	586.269	706.798	734.631	656.27	727.975	522.693	771.732	0.845572	-0.242	0.0774396	0.833333	0.5	1	0.12025
com_759	gentisic acid	2985.96	3176.3	2519.14	2726.18	2053.24	2740.99	3098.51	3262.26	3261.82	3224.13	2903.87	3415.58	0.845334	-0.242406	0.0358423	0.916667	0.694444	1	0.123928
com_760	Alcaftadine	220.091	897.586	359.528	431.032	219.33	31.5286	325.393	972.91	287.093	520.723	193.48	254.582	0.845318	-0.242434	0.464453	0.583333	0.166667	0.888889	0.296925
com_761	Divaricoside	1013.28	549.592	965.003	854.994	1325.13	1952.42	1352.58	797.649	832.706	1741.41	1454.2	1708.23	0.844506	-0.24382	0.400266	0.611111	0.25	1	0.136097
com_762	Acetarsol	4491.82	4936.98	4033.77	4420.7	3067.3	3925.22	4863.89	5147.58	5226.06	4965.37	4248.48	5021.77	0.844016	-0.244659	0.0462952	0.888889	0.666667	1	0.126014
com_763	(+)-calycanthidine	248.111	11.9029	192.571	523.338	346.563	160.015	232.337	266.76	450.059	159.129	548.859	100.317	0.843547	-0.245459	0.481748	0.555556	0.194444	0.861111	0.324205
com_764	5-Phenylvaleric acid	397.425	457.769	369.237	375.944	298.448	380.581	454.121	468.985	455.058	433.445	426.216	464.807	0.843401	-0.245709	0.0242684	0.888889	0.622917	1	0.123368
com_765	3,4-Dihydroxyphthalic acid	1348.62	1423	1003.27	1276.22	948.581	1196.51	1338.14	1539.76	1407.04	1275.88	1443.12	1534.42	0.842809	-0.246722	0.0439685	0.833333	0.540972	1	0.125177
com_766	3,4-Dihydroxyphthalic acid	14464	14905.6	11913.9	12956.9	9836.57	12944.4	14830	15525	15369.7	15537.8	14114.8	16103	0.841944	-0.248203	0.0310553	0.916667	0.722222	1	0.126428
com_767	Stigmatellin Y	19134	19412.9	16989.1	18414	13603.8	15400.7	20899.3	19725.7	20714.4	20656.8	19740.5	20614.9	0.841463	-0.249028	0.0243076	1	1	1	0.124481
com_768	3-Cyanocoumarin	1198.43	1141.09	942.56	947.569	742.485	941.235	1142.74	1038.12	1180.52	1297.71	1116.13	1255	0.841137	-0.249587	0.0490286	0.833333	0.555556	1	0.127059
com_769	PS(18:0/22:6(4Z,7Z,10Z,13Z,16Z,19Z))	6636.45	7752.99	6597.57	7537.75	5289.06	5116.39	8198.83	8161.85	8306.37	7723.77	6366.1	7576.26	0.840224	-0.251155	0.0568733	0.833333	0.555556	1	0.125317
com_770	1-Methoxy-2-anthrol	5.82335	0	16.8494	10.1928	21.7597	5.68955	18.4366	13.0449	0	14.1404	40.2513	7.36679	0.83892	-0.253394	0.502322	0.611111	0.263194	0.93125	0.226905
com_771	1-(1Z-Hexadecenyl)-sn-glycero-3-phosphocholine	2715.8	2912.51	2552.64	2803.14	2403.67	2819.35	3231.6	2946.18	3186.17	3114.53	3629.69	3235.72	0.83784	-0.255253	0.00140077	1	1	1	0.120862
com_772	Sulfur mustard	4775.42	5085.6	4117.86	4401.48	3211.12	4193.6	4943.76	5289.76	5196.7	5298.01	4572.33	5496.59	0.837255	-0.25626	0.0347381	0.916667	0.722222	1	0.130202
com_773	2-Decylfuran	155.062	681.499	317.742	320.471	286.948	32.6759	204.711	738.019	340.229	284.351	355.753	220.634	0.837056	-0.256603	0.411463	0.611111	0.277778	0.888889	0.30544
com_774	Paradol	84.9264	79.7676	73.7983	74.8071	58.3588	88.0219	92.827	81.7753	98.2104	88.3879	69.0027	119.379	0.836418	-0.257704	0.102477	0.805556	0.5	1	0.126074
com_775	2NE6H0QPCH	811.235	732.029	619.05	746.42	416.588	632.911	796.208	824.848	802.602	806.428	684.121	819.441	0.836191	-0.258096	0.0985812	0.833333	0.527778	1	0.145242
com_776	arsenic(3+) pentahydride;oxygen(2-)	73.6789	70.2491	64.6739	66.4008	54.3253	67.3683	84.3566	85.5562	85.8182	70.139	70.5974	78.0219	0.836049	-0.258341	0.0108659	0.916667	0.694444	1	0.128931
com_777	1,1-Dibromo-3-iodo-2-propanone	12.623	3.03058	51.1158	27.1829	11.3828	6.4671	13.7967	13.83	1.33989	4.57911	0	0	0.83561	-0.259099	0.885199	0.527778	0.179861	0.861111	0.213149
com_778	Neramexane mesylate	54.221	28.3987	71.3122	62.595	64.5647	14.0463	23.0742	58.6088	81.9309	27.4535	159.308	3.06087	0.835052	-0.260061	0.710381	0.527778	0.166667	0.861111	0.164889
com_779	Palmitoyl glucuronide	22647.3	20634.2	17878.3	17643.1	13731.5	20834.6	21855.8	21756.3	23403	24596.2	20456.1	23717	0.83492	-0.260291	0.0468151	0.861111	0.624306	1	0.137804
com_780	Caldine	653.889	954.887	466.206	502.44	863.73	209.62	499.839	1543.68	415.389	1040.3	379.369	495.837	0.834574	-0.260888	0.66437	0.5	0.166667	0.888889	0.142591
com_781	N'-((8-Hydroxy-2-quinolinyl)methylene)-3-phenylpropanohydrazide	123.143	145.517	116.936	139.854	87.2388	133.885	164.337	146.667	162.005	142.146	126.831	153.536	0.833675	-0.262444	0.0571238	0.888889	0.652083	1	0.137645
com_782	2-O-Feruloyltartronic acid	925.532	1180.72	1067.01	1006.2	828.568	1028.17	1219.81	1328	1388.14	1053.84	1067.06	1184.06	0.833625	-0.26253	0.0220495	0.916667	0.722222	1	0.128731
com_783	cloxyquin	8026.27	8112.4	6721.87	7231.18	5292.84	7101.19	8206.28	8560.4	8624.6	8960.53	7556.39	9096.88	0.832971	-0.263662	0.0293771	0.944444	0.75	1	0.133901
com_784	Tyr-Leu-Arg	170.593	179.517	488.5	219.122	527.813	66.3733	586.636	305.326	601.76	43.9027	366.639	79.2432	0.832827	-0.263911	0.957342	0.583333	0.194444	0.916667	0.0204032
com_785	2-(2-Thienyl)furan	7800.95	8022.72	6394.78	7065.37	5146.88	6930.02	8006.37	8382.59	8432.03	8422.56	7736.19	8721.33	0.83219	-0.265015	0.0310735	0.916667	0.707639	1	0.13577
com_786	6-Hydroxychlorzoxazone	3298.05	3609.09	2883.49	3114.35	2335.95	2976.49	3634.26	3712.09	3818.17	3696.06	3299.57	3731.66	0.832157	-0.265072	0.0229819	0.972222	0.833333	1	0.133882
com_787	2X2DQC5EHG	1499.42	1469.61	1255.84	1364.18	958.249	1210.18	1502.62	1555.19	1602.84	1585	1410.45	1667.17	0.832054	-0.26525	0.0337433	0.944444	0.75	1	0.135724
com_788	Phenylhydrazine	47751.3	45883.3	37935	41454.3	31474.6	41956.5	47129.9	49390.3	48694.1	51037	46525.6	53796.2	0.83101	-0.267063	0.0237094	0.944444	0.777778	1	0.134869
com_789	dehydro-D-arabinono-1,4-lactone	165683	151152	123883	136713	98383.1	141710	153357	165688	162231	173311	148849	180745	0.830664	-0.267663	0.0455996	0.888889	0.707639	1	0.139547
com_790	L-serine phosphoethanolamine	341.798	390.473	332.641	368.287	280.447	331.071	409.731	408.289	431.763	404.158	399.521	408.25	0.830608	-0.267761	0.00813924	1	1	1	0.131309
com_791	2,5-Dihydro-2,4-dimethyloxazole	7115.91	7770.37	6368.72	6533.2	5194.92	6513.2	7660.21	8072.92	8387.98	7918.11	7330.18	8206.27	0.830179	-0.268506	0.0154298	0.944444	0.777778	1	0.13433
com_792	Phenelzine	182.772	222.741	175.842	192.716	140.695	227.591	271.12	206.219	258.79	234.813	169.134	236.627	0.829777	-0.269205	0.0916468	0.805556	0.485417	1	0.135869
com_793	Nonadecane	885.725	978.206	728.204	918.542	1043.95	494.487	2264.39	998.897	693.931	785.175	616.601	727.368	0.829579	-0.269549	0.660987	0.555556	0.222222	0.93125	0.0834556
com_794	(22E, 24x)-Ergosta-4,6,8,22-tetraen-3-one	76880.8	97940.2	74119	105477	67656.5	77469.4	100658	120494	86659.1	92893.7	97979	103600	0.829415	-0.269834	0.0473357	0.805556	0.5	1	0.13219
com_795	Thiodiglycol	358038	323379	264889	293377	210881	304380	329616	358369	347768	372567	319723	388977	0.828969	-0.270609	0.0455077	0.888889	0.596528	1	0.141202
com_796	ELVUCITABINE	2602.39	2393.67	1955.89	2190.75	1507.3	2017.72	2478.75	2632.03	2334.26	2754.8	2270.29	2813.53	0.828842	-0.270832	0.0527175	0.861111	0.611111	1	0.13878
com_797	Y1WPQ66L9G	179211	173782	141006	156429	113608	157886	178044	190834	187867	192417	165993	197330	0.828706	-0.271068	0.0323839	0.916667	0.722222	1	0.139588
com_798	Pyruvaldehyde	430.19	487.994	378.53	418.473	310.957	409.953	474.179	499.678	523.771	484.82	456.412	501.102	0.828615	-0.271226	0.0228724	0.916667	0.722222	1	0.137566
com_799	1-Palmitoylglycerophosphoinositol	239.201	229.338	173.94	226.474	123.45	189.594	217.39	239.564	242.43	255.102	206.52	265.509	0.828591	-0.271268	0.101641	0.833333	0.555556	1	0.150006
com_800	Benzyl alcohol	58.2416	52.0165	38.0733	39.5246	29.0846	55.5289	48.1054	64.9275	47.1108	61.4562	40.7711	66.585	0.828286	-0.271799	0.178398	0.75	0.444444	0.972222	0.146477
com_801	Pyrrole 2-carboxylate	708.467	667.595	540.893	571.168	407.511	611.949	643.962	719.214	730.911	727.843	654.843	759.108	0.828065	-0.272185	0.0529885	0.888889	0.583333	1	0.145311
com_802	Bis(2-methyl-3-furanyl)tetrasulfide	1072.41	1106.59	870.755	902.147	665.011	888.518	1077.28	1110.51	1139.75	1135.5	1031.95	1153.63	0.828056	-0.272201	0.0418329	0.916667	0.666667	1	0.141645
com_803	4-tert-Butylbenzylamine	3079.19	3238.58	2797.62	2898.96	2229.92	3098.91	3540.57	3499.36	3831.15	3520.29	2950.32	3603.51	0.828027	-0.272251	0.0170265	0.916667	0.666667	1	0.1375
com_804	5,7-Dihydroxy-7-methyl-1,4a,5,6,7,7a-hexahydrocyclopenta[c]pyran-1-yl beta-D-glucopyranoside	4662.5	5225.02	5525.38	5326.31	5021.86	4445.45	6135.09	5713.09	4867.25	6835.17	7474.61	5463.92	0.827823	-0.272606	0.0367135	0.861111	0.611111	1	0.127115
com_805	Phe-Trp	604.099	670.246	540.607	585.278	426.711	512.509	694.095	668.212	679.497	665.791	637.811	689.268	0.827688	-0.272842	0.0254366	0.916667	0.693056	1	0.137177
com_806	R20BLL91L5	44791	45075.1	35680	39789.3	28747.5	40826.3	45558.3	48146	48115.1	47615.5	44253.7	50429.6	0.826801	-0.274388	0.0325982	0.944444	0.763194	1	0.1418
com_807	1H-Imidazole	2616.18	2746.17	2249.86	2416.28	1725.61	2261.25	2814.49	2870.33	2967.25	2923.71	2459.58	2918.93	0.826656	-0.274642	0.0297676	0.944444	0.75	1	0.140173
com_808	Morphine-3-glucuronide	42083.2	58202.7	41962.5	47664.9	38226.2	40894.9	51359.5	59216.7	61648.5	53533.2	46355.3	53341.2	0.826642	-0.274665	0.0275654	0.861111	0.596528	1	0.134663
com_809	Eglumetad	4733.33	4554	3572.37	3912.22	2859.24	4125.62	4424.22	4895.36	4804.22	5033.41	4448.95	5136.08	0.826546	-0.274833	0.0423532	0.888889	0.666667	1	0.14337
com_810	Glu-Asp-Arg	1050.8	932.174	758.209	852.625	596.458	805.123	1013.62	957.355	1006.33	1072.14	890.019	1105.16	0.826418	-0.275056	0.0506185	0.861111	0.583333	1	0.143757
com_811	3,3'-Thiobispropanoic acid	1213.04	1211.42	977.494	1045.52	767.368	1104.5	1233.66	1264.37	1313.69	1325.44	1161.98	1350.17	0.826132	-0.275556	0.0336138	0.944444	0.777778	1	0.142778
com_812	Acetaldehyde	2267.9	2172.11	1785.3	1855.01	1398.85	1966.52	2189.38	2383.21	2266.37	2364.49	2156.42	2496.06	0.826049	-0.2757	0.0340111	0.888889	0.666667	1	0.142067
com_813	4-Deoxyphysalolactone	12495.5	12863.3	10957	11099.6	10235.6	12959.2	13912	12331.4	13510.8	18274.1	13390.9	14074.5	0.825912	-0.275939	0.021771	0.916667	0.666667	1	0.127915
com_814	Propionylcholine	441.773	427.199	225.553	310.081	245.845	323.992	245.771	527.96	576.733	353.868	412.733	274.292	0.825659	-0.276383	0.355527	0.638889	0.305556	0.916667	0.145801
com_815	Furaneol 4-(6-malonylglucoside)	71405.3	69755.5	57144.6	63186	44803.6	61360.5	71343	75522.6	74735.8	80961.4	64298.3	78475.4	0.825568	-0.276542	0.0339472	0.916667	0.722222	1	0.141161
com_816	Acetylcarnitine	990.366	1080.36	890.992	938.481	736.284	836.744	1129	1169.9	1171.66	1100.02	986.282	1073.84	0.825436	-0.276772	0.0134585	0.916667	0.694444	1	0.137128
com_817	D-lysopine	482.068	527.962	446.191	471.291	412.12	443.218	513.321	603.61	514.725	598.709	604.272	537.063	0.825355	-0.276913	0.00241543	0.944444	0.777778	1	0.130701
com_818	Ectocarpene	366.559	376.596	277.667	301.701	251.559	342.931	373.727	387.49	373.27	389.917	360.154	438.218	0.825311	-0.27699	0.027434	0.888889	0.666667	1	0.139383
com_819	66B1G5582O	512.812	660.061	542.605	641.615	331.304	414.051	664.061	612.516	698.69	620.925	459.684	703.445	0.825268	-0.277065	0.133018	0.777778	0.472222	1	0.147517
com_820	(1S,2R,3S,4S,6R,7R,8R,14S)-3-Hydroxy-2,4,7,14-tetramethyl-9-oxo-4-vinyltricyclo[5.4.3.0~1,8~]tetradec-6-yl glycolate	3188.95	4158.49	3190.82	4102.08	4955.6	3669.63	4039.8	4012.67	3872.44	4400.74	6996.14	4872.96	0.825174	-0.27723	0.144402	0.694444	0.305556	0.944444	0.135307
com_821	Dihydro-3(2H)-thiophenone	8429.27	9134.93	7428.88	8024.63	5895.45	7794.37	9511.23	9475.2	9773.37	9414.14	8671.92	9758.07	0.825164	-0.277247	0.0205227	0.972222	0.888889	1	0.140112
com_822	5-(14-Nonadecenyl)-1,3-benzenediol	272.954	236.482	250.934	113.892	237.659	9.63491	10.8199	0.168619	155.693	975.848	79.3196	137.519	0.825057	-0.277434	0.399623	0.666667	0.277778	1	0.874699
com_823	Flubenzimine	50750.6	50088.5	40990.2	45238.5	32125.1	43143.3	51178.4	53890.1	53009.6	57838.9	45986.1	56073.9	0.825016	-0.277505	0.0323273	0.944444	0.777778	1	0.140948
com_824	Lys-Phe-Lys	2890.76	3708.76	2890.35	3674.75	2475.8	2888.09	3832.94	4828.84	3385.61	3644.34	3019.62	3748.65	0.824956	-0.27761	0.0597935	0.833333	0.555556	1	0.131508
com_825	Oleuroside	253.19	337.198	247.465	379.583	161.36	367.037	305.494	348.274	433.204	293.258	374.274	361.866	0.824919	-0.277676	0.165796	0.694444	0.290972	0.972222	0.170177
com_826	Vestitone 7-glucoside	56405.5	54686.6	45145.4	49610.5	36289.2	47464.2	55727.8	59892	57186.6	63642.6	51188.2	63491.6	0.824773	-0.277932	0.027304	0.916667	0.666667	1	0.13939
com_827	3-Amino-2-oxazolidinone, 2-nitrobenzaldehyde derivative	78575.6	75499.1	61995.1	68311.6	49700.6	66090.5	76683.7	82992.5	78912.2	87693.3	71335.9	87718.2	0.824527	-0.278361	0.0296716	0.916667	0.666667	1	0.14044
com_828	3I8Y076A0E	13467.1	14919	12018.7	13082.2	9648.87	12071	15107.5	15475.1	15958.3	15283.7	13855.6	15580.8	0.824085	-0.279135	0.0187784	0.972222	0.833333	1	0.140134
com_829	12(S)-Hydroxy-16-heptadecynoic acid	254.258	334.281	359.357	1224.89	1226.29	604.307	863.049	279.598	210.394	208.974	2388.52	910.223	0.823613	-0.279962	0.951632	0.416667	0.0833333	0.75	0.19743
com_830	Diazene	3177.96	3112.14	2582.94	2657.29	1951.71	2863.57	3044.02	3449.38	3299.87	3374.63	3063.09	3619.21	0.823447	-0.280251	0.0362009	0.888889	0.666667	1	0.145018
com_831	Ethylene glycol	61.0821	59.7867	46.1027	46.9923	36.2959	47.4909	54.9351	58.9377	71.5114	61.9646	57.7496	56.5152	0.823394	-0.280345	0.0496303	0.777778	0.444444	1	0.14889
com_832	1-(9Z-Octadecenyl)-sn-glycero-3-phosphocholine	754.282	724.756	680.176	754.567	606.546	816.436	847.398	709.52	782.265	876.546	1119.4	933.855	0.823074	-0.280905	0.0365916	0.861111	0.583333	1	0.128558
com_833	4-Sulfobenzoic acid	2246.57	2382.31	1881.16	2087.88	1508.86	2030.28	2397.14	2496.02	2495.24	2523.4	2250.77	2588.99	0.822764	-0.28145	0.0250924	0.972222	0.888889	1	0.142873
com_834	D-alanyl phosphate	568.367	618.749	474.955	560.453	398.023	523.951	633.243	639.942	688.753	642.061	564.193	655.333	0.822408	-0.282074	0.0231922	0.944444	0.777778	1	0.143298
com_835	8,8-Dimethoxy-2,6-dimethyl-2-octanol	48.8193	446.969	63.3879	56.9947	324.54	0	27.7815	368.478	8.04115	778.713	0	5.63411	0.822349	-0.282178	0.436023	0.611111	0.222222	0.944444	0.619378
com_836	(S)-9-Hydroxy-10-undecenoic acid	146.798	144.194	124.358	142.079	99.3432	114.279	172.135	173.635	146.345	169.576	115.625	160.62	0.822073	-0.282662	0.0547051	0.861111	0.583333	1	0.135705
com_837	10Z78HHV4C	356.656	546.267	330.359	331.269	285.824	359.348	479.139	471.654	448.554	364.708	532.837	393.219	0.821425	-0.2838	0.0806344	0.833333	0.5	1	0.14437
com_838	Brexpiprazole	2892.95	3135.61	2500.3	2638.57	2380.1	2490.31	3240.54	3439.1	3132.57	3321.51	2944.44	3473.47	0.820282	-0.285808	0.00355352	0.944444	0.777778	1	0.137086
com_839	L-a-Amino-e-caprolactam	34875.9	33445.2	26804.2	29136.9	21499.8	30694.9	33773	36253.7	35601.6	37198.1	33523.3	38812.8	0.82011	-0.28611	0.0316162	0.944444	0.763194	1	0.147361
com_840	1-Phenylpyrazolidin-3-one	591.328	660.095	516.73	558.716	415.285	522.882	638.791	768.647	714.455	648.006	571.016	641.803	0.819801	-0.286655	0.0261413	0.861111	0.666667	1	0.144096
com_841	N-Heptanoylsolamine	340.852	429.64	288.931	319.728	260.956	251.375	329.288	391.241	445.554	411.69	316.293	413.637	0.819638	-0.28694	0.0633659	0.777778	0.472222	1	0.142707
com_842	Fumaric acid	431.796	445.658	381.687	395.966	308.966	383.913	495.188	481.839	504.185	459.588	437.996	485.877	0.819635	-0.286947	0.00970582	0.972222	0.833333	1	0.143004
com_843	Phenylhydrazine	901.225	1043.19	842.88	918.71	700.416	855.33	1083.06	1089.94	1091.17	1074.04	992.965	1091.09	0.819298	-0.28754	0.010623	0.972222	0.833333	1	0.141738
com_844	Methylphosphonic acid	12306.8	13261	10586.5	11524.6	8612.91	11322.6	13664.4	13868.1	14354.3	13747.3	12695.1	14203.8	0.81924	-0.287642	0.0174221	0.972222	0.833333	1	0.145003
com_845	5-Amino-2-methoxyphenol	1456.39	1667.44	1376.68	1470.09	1110.68	1345.55	1723.92	1741.79	1814.24	1708.53	1532.45	1765.84	0.819191	-0.287728	0.0112496	0.972222	0.888889	1	0.142245
com_846	N-Acetyl-D-glucosaminyldiphosphodolichol	789.443	945.325	719.867	935.894	734.392	933.147	990.371	1400.58	1114.89	753.081	921.437	994.295	0.819166	-0.287773	0.0919815	0.805556	0.5	1	0.133994
com_847	Propionylcholine	1424.83	1648.28	1311.97	1460.07	1084.1	1251.33	1692.03	1739.59	1764.88	1647.42	1454.51	1688.22	0.819152	-0.287796	0.0153591	0.916667	0.722222	1	0.142502
com_848	7-Methoxychromanone	24122.5	25060.6	20061.2	22053.9	16225.3	21406.1	26027.1	26627.5	26547.7	26796.4	23856.3	27562.7	0.819028	-0.288015	0.0203554	0.944444	0.777778	1	0.145379
com_849	10-Hydroxymyristic acid methyl ester	2418.97	2423.39	1944.23	2097.14	1568.6	2194.53	2409.48	2698.92	2655.45	2625.1	2325.12	2728.06	0.818984	-0.288093	0.0245261	0.888889	0.666667	1	0.14737
com_850	Biguanide	1443.3	1334.95	1080.28	1184.93	846.741	1291.94	1315.55	1466.69	1456.87	1532.64	1360.8	1638.48	0.818847	-0.288334	0.0420134	0.916667	0.75	1	0.150384
com_851	2-Propionyl-2-thiazoline	18600.2	18672.8	15051.4	16500.8	11875	16677.7	19196.2	20146.1	19763.2	20262.6	18563.2	21005.3	0.818739	-0.288525	0.0269601	0.944444	0.75	1	0.147668
com_852	Guanidine	18312.2	19982	15802.4	17361.1	12886.8	17065.2	20542.5	21134.6	21639.9	20451.5	19071.6	21022.3	0.818728	-0.288544	0.0179142	0.972222	0.888889	1	0.145784
com_853	Vermelone	348.077	391.724	285.658	315.759	261.046	313.23	389.444	410.758	349.264	360.252	431.937	398.511	0.818529	-0.288895	0.0154226	0.916667	0.722222	1	0.140646
com_854	R2521024DK	3474.6	3453.14	2833.18	3076.87	2206.08	3034.55	3596.69	3689.61	3730.08	3759.8	3397.31	3914.1	0.818488	-0.288966	0.0260793	0.944444	0.804167	1	0.147832
com_855	3,4-Dihydroxybenzenesulfonic acid	67.0414	74.8355	52.766	63.1544	41.4997	57.4276	82.2486	71.046	67.4051	60.2647	70.2086	84.723	0.818371	-0.289173	0.0648642	0.833333	0.555556	1	0.146489
com_856	2-Aminoquinoline	215823	214859	171451	188213	137583	190850	219177	230721	230145	236693	208131	242357	0.818284	-0.289327	0.0263145	0.944444	0.75	1	0.147901
com_857	2,5-Dimethyl-1,4-dithiane-2,5-diol	13846.8	13849.6	11108.2	12192.6	8792.71	12162.7	14050.5	14797.7	14900.9	15140.7	13437.4	15616.1	0.818171	-0.289525	0.0270508	0.944444	0.777778	1	0.14821
com_858	S-Propyl 1-propanesulfinothioate	4807.21	4944.35	3958.69	4274.49	3208.37	4396.11	5061.81	5333.58	5239.5	5365.86	4774.31	5501.39	0.818162	-0.289541	0.0206546	0.944444	0.777778	1	0.146543
com_859	1,3-Propane sultone	4359.05	4523.16	3610.98	3883.79	2890.82	4005.16	4608.14	4782.77	4930.1	4748.69	4476.99	4918.89	0.817582	-0.290564	0.0225032	0.972222	0.859722	1	0.148499
com_860	L-Homocysteine thiolactone	19470.6	20461.1	16221.1	17956.5	13376.9	17069.8	21264.9	21800.4	21660.7	21617	19178.7	22368.1	0.817548	-0.290625	0.0175501	0.944444	0.763194	1	0.145781
com_861	S-(Allylthio)-L-cysteine	579.744	618.984	472.346	510.369	376.516	503.918	607.359	657.153	650.468	640.998	554.461	635.171	0.817457	-0.290784	0.0292885	0.916667	0.722222	1	0.149169
com_862	4-Nitrophenyl sulfate	2279.27	2386.98	1842.99	2205.63	1509.46	2072.86	2439.25	2616.05	2574.65	2584.76	2185.36	2643.4	0.817443	-0.290809	0.0274845	0.916667	0.666667	1	0.148242
com_863	(3R,5S)-1-pyrroline-3-hydroxy-5-carboxylic acid	14649.7	14848.5	11949.4	13033.2	9367.6	13075.6	15166.6	15813.3	15925.3	15994.6	14565.3	16640.9	0.81742	-0.290851	0.0264423	0.944444	0.777778	1	0.14896
com_864	RMY7XGC3LV	5243.78	6848.93	5159.53	6456.93	4289.68	5302.39	6649	7880.75	6402.52	6523.5	6252.88	7043.97	0.817156	-0.291316	0.0280535	0.833333	0.583333	1	0.144114
com_865	Imidazole-4-acetaldehyde	773.032	818.539	639.017	704.927	528.377	694.752	829.393	852.778	852.132	893.468	772.737	889.157	0.817076	-0.291457	0.019021	0.944444	0.777778	1	0.146269
com_866	Tridodecylamine	7653.11	2614.05	8934.95	3823.51	11344	12263	14590.7	7283.33	7529.81	13518.3	5335.33	8819.82	0.817008	-0.291579	0.37678	0.416667	0.138889	0.792361	0.190654
com_867	2,5-Dihydropyridine	727.224	692.44	572.209	627.389	427.741	643.165	719.991	779.41	739.989	752.999	684.503	840.776	0.816831	-0.291891	0.0390802	0.916667	0.722222	1	0.152012
com_868	3-Mercaptopropane-1,2-diol	9031.68	9331.24	7505.55	8097.63	6077.83	8166.03	9601.96	9827.88	10039	9888.9	9245.6	10424.4	0.816734	-0.292062	0.0188015	0.972222	0.859722	1	0.147584
com_869	Palmitoyl glucuronide	33696.4	28751.7	24764.6	27395.5	20359.7	27181.5	30770	32417.1	31589.9	35892.4	30561.6	37323.5	0.816649	-0.292213	0.0266073	0.888889	0.583333	1	0.147231
com_870	L-(+)-Alanine	35085.4	35919.4	28951.4	31329.7	22958.3	31755.5	37052.5	38266.9	38888.7	38541.3	35075.5	39948.1	0.816601	-0.292297	0.0226765	0.944444	0.75	1	0.149047
com_871	2-(2-Methylpropoxy)naphthalene	98.8922	104.951	130.69	144.002	121.457	121.893	156.784	109.933	127.228	152.134	203.084	135.031	0.816434	-0.292592	0.0959034	0.805556	0.555556	1	0.132534
com_872	Glycocyamine	19591.4	20657.1	16431.8	17906.9	13223.6	17801.1	21244.3	21637	22162.4	21856.1	19872.1	22638.3	0.816102	-0.293179	0.0198859	0.972222	0.833333	1	0.148383
[truncated: 676 more rows]

## Sheet: figure 4c
Volcano plots to infer the overall distribution of all (significant and non-significant) expressed metabolites in Klebsiella michiganensis vs. ABX fly hemolymph (n=6 in each condition)
[truncated: 1,549 more rows]

[truncated: 10 more sheets: figure 4d, figure 5, figure 6 a-d, figure 6 E, figure 6 F, figure 6 G, figure 7, figure 8D, figure 8E, figure 8F]
